# Supplementary material for: Synthetic Lagrangian turbulence by generative diffusion models
Source: Nat Mach Intell. 2024 Apr 17;6(4):393–403. doi: 10.1038/s42256-024-00810-0 (PMC12151855; doi:10.1038/s42256-024-00810-0)
Supplement: Supplementary file 2 — Source data for Supplementary Fig. 1. [file 42256_2024_810_MOESM2_ESM.txt]

# SM_Figure1a_DNS_p4.out (tau,mean,-,+)
1.000000000000000056e-01 5.089293780902051623e+01 8.559311867048457145e+00 1.062638306580316083e+01
2.000000000000000111e-01 4.734231898613327871e+01 7.009058444506656826e+00 5.639120415793605900e+00
2.999999999999999889e-01 4.286753173089677915e+01 5.378315309756864337e+00 4.138228425329664617e+00
4.000000000000000222e-01 3.837161379569045749e+01 4.094848261036688086e+00 4.126514178652598730e+00
5.000000000000000000e-01 3.422564686555541158e+01 3.160898578164367478e+00 3.850191374329284599e+00
5.999999999999999778e-01 3.054949772141041819e+01 2.473607565516907414e+00 3.402520407229204125e+00
6.999999999999999556e-01 2.735901590667623751e+01 2.036803264455233631e+00 2.886732779179695285e+00
8.000000000000000444e-01 2.462460452293594670e+01 1.663497053732580611e+00 2.379342957637319955e+00
9.000000000000000222e-01 2.229393837070736950e+01 1.450200398693326065e+00 1.927520591457213328e+00
1.000000000000000000e+00 2.030987032083259791e+01 1.289897089426865762e+00 1.552437367630364662e+00
1.100000000000000089e+00 1.861891091103309037e+01 1.147842051185680390e+00 1.361159982408373992e+00
1.199999999999999956e+00 1.717330220993575551e+01 1.019044314364560222e+00 1.232666944466959791e+00
1.300000000000000044e+00 1.593206756343982811e+01 9.037419601227298926e-01 1.113186362776518834e+00
1.399999999999999911e+00 1.486123663234810621e+01 8.032759280056289697e-01 1.002718114439172581e+00
1.500000000000000000e+00 1.393301601416866653e+01 7.175222686631705926e-01 9.016672078163665560e-01
1.600000000000000089e+00 1.312451143424411804e+01 6.453368022073000532e-01 8.099682398705034814e-01
1.699999999999999956e+00 1.241672771670720898e+01 5.853373633648164542e-01 7.270259318200071874e-01
1.800000000000000044e+00 1.179393331169893244e+01 5.359557720488865584e-01 6.522716120905176496e-01
1.899999999999999911e+00 1.124316341098753469e+01 4.954633273195501175e-01 5.855257685636363618e-01
2.000000000000000000e+00 1.075375543901825814e+01 4.621637551196897675e-01 5.267397222946836877e-01
2.100000000000000089e+00 1.031692876389761437e+01 4.473689891877530300e-01 4.754667736467670380e-01
2.200000000000000178e+00 9.925415066860315605e+00 4.386194692743856649e-01 4.307980606459018702e-01
2.299999999999999822e+00 9.573137972582223654e+00 4.302475634861853138e-01 3.916827837798475542e-01
2.399999999999999911e+00 9.254984250097525234e+00 4.219662138884174851e-01 3.571406998455834980e-01
2.500000000000000000e+00 8.966635432829423991e+00 4.135342417356273614e-01 3.262907390988090128e-01
2.600000000000000089e+00 8.704427225872157337e+00 4.048173948976092618e-01 2.992357320772711660e-01
2.700000000000000178e+00 8.465230020754173523e+00 3.958401337062884551e-01 3.065789981120143892e-01
2.799999999999999822e+00 8.246361432734312658e+00 3.867566149215857507e-01 3.135586882775935891e-01
2.899999999999999911e+00 8.045529667733470447e+00 3.777525920270612403e-01 3.200196113785693797e-01
3.000000000000000000e+00 7.860769313446964723e+00 3.689688184757375922e-01 3.257685875319902280e-01
3.100000000000000089e+00 7.690378282003564436e+00 3.604655732824495473e-01 3.306856284799852830e-01
3.200000000000000178e+00 7.532862898776844673e+00 3.522254388985563978e-01 3.347446165866880818e-01
3.299999999999999822e+00 7.386898963202622959e+00 3.441814292886054005e-01 3.388224309917955424e-01
3.399999999999999911e+00 7.251303952862936164e+00 3.362644604384223967e-01 3.455280463727481433e-01
3.500000000000000000e+00 7.125020667980318301e+00 3.284616161535138801e-01 3.516522992170942885e-01
3.600000000000000089e+00 7.007110089021368005e+00 3.208207029848741954e-01 3.572816318700473559e-01
3.700000000000000178e+00 6.896750836663016138e+00 3.134130381407143062e-01 3.624659297381338519e-01
3.799999999999999822e+00 6.793232312555411490e+00 3.062891013870965295e-01 3.671679332192399059e-01
3.899999999999999911e+00 6.695939180885383202e+00 2.994600348611777818e-01 3.712699451356655800e-01
4.000000000000000000e+00 6.604332537683437643e+00 2.928982160076856189e-01 3.746495688416064951e-01
4.099999999999999645e+00 6.517933831997627436e+00 2.865514971432752134e-01 3.772553050779956507e-01
4.200000000000000178e+00 6.436310399833862661e+00 2.803634767706588704e-01 3.791207877745064181e-01
4.299999999999999822e+00 6.359066539789998806e+00 2.742876951636397109e-01 3.803309504796965612e-01
4.400000000000000355e+00 6.285840970564864350e+00 2.745590972284821518e-01 3.809795973785412571e-01
4.500000000000000000e+00 6.216306903307165399e+00 2.766439975128323070e-01 3.811523541506112167e-01
4.599999999999999645e+00 6.150168781554543607e+00 2.785298427512614694e-01 3.809138514837879796e-01
4.700000000000000178e+00 6.087156134980417299e+00 2.802592512932662316e-01 3.802966934800844356e-01
4.799999999999999822e+00 6.027020151101582179e+00 2.818778520353371064e-01 3.793125933599998945e-01
4.900000000000000355e+00 5.969534468431436203e+00 2.834322701007785383e-01 3.779630521389227837e-01
5.000000000000000000e+00 5.914496900716949668e+00 2.849637211130415793e-01 3.762469783588224814e-01
5.099999999999999645e+00 5.861730040459390167e+00 2.865075333157776072e-01 3.741652418713030670e-01
5.200000000000000178e+00 5.811077524431167873e+00 2.880878313597134976e-01 3.763598759738178146e-01
5.299999999999999822e+00 5.762398858620747077e+00 2.897115113607622305e-01 3.796263009684652801e-01
5.400000000000000355e+00 5.715567342355216240e+00 2.913656456889865964e-01 3.827819959741463052e-01
5.500000000000000000e+00 5.670468591940066361e+00 2.930256549074146122e-01 3.858522086732758538e-01
5.599999999999999645e+00 5.626997244185163893e+00 2.946671377184095775e-01 3.888344139184960468e-01
5.700000000000000178e+00 5.585054577985889779e+00 2.962712200663322193e-01 3.917064883220984228e-01
5.799999999999999822e+00 5.544549274873824984e+00 2.978273616312483441e-01 3.944364496631127537e-01
5.900000000000000355e+00 5.505395955154629206e+00 2.993276649261096267e-01 3.969896624099451543e-01
6.000000000000000000e+00 5.467513318369869424e+00 3.007643573287968053e-01 3.993342189365813866e-01
6.099999999999999645e+00 5.430825817189298022e+00 3.021361672075304483e-01 4.014462400375222728e-01
6.200000000000000178e+00 5.395265319326028042e+00 3.034516242377893747e-01 4.033072403129214223e-01
6.299999999999999822e+00 5.360771535971309731e+00 3.047249214839977682e-01 4.049030589814348602e-01
6.400000000000000355e+00 5.327289976555619866e+00 3.059641910019541555e-01 4.062261587351940761e-01
6.500000000000000000e+00 5.294768501577069131e+00 3.071605170416473740e-01 4.072777740362143462e-01
6.599999999999999645e+00 5.263156032766180381e+00 3.082908585874752916e-01 4.080694469671186653e-01
6.700000000000000178e+00 5.232403718491593914e+00 3.093283467132748044e-01 4.086224036747907462e-01
6.799999999999999822e+00 5.202466962896028946e+00 3.102453159131588478e-01 4.089630432716777619e-01
6.900000000000000355e+00 5.173304948038354389e+00 3.110165166279701410e-01 4.091170439584130847e-01
7.000000000000000000e+00 5.144879529311485733e+00 3.116272429465887228e-01 4.091082663587872759e-01
7.099999999999999645e+00 5.117155159768111972e+00 3.120754227547708481e-01 4.089574632972396984e-01
7.200000000000000178e+00 5.090099579284045994e+00 3.123700330264878033e-01 4.086780498503603809e-01
7.299999999999999822e+00 5.063683576178293677e+00 3.125299613049055125e-01 4.082736958790720294e-01
7.400000000000000355e+00 5.037880332190883159e+00 3.125764110209248159e-01 4.077403070568257348e-01
7.500000000000000000e+00 5.012664845803061375e+00 3.125274256611954016e-01 4.070692661112573774e-01
7.599999999999999645e+00 4.988013464033949518e+00 3.123973276296663215e-01 4.062485183577360104e-01
7.700000000000000178e+00 4.963903878277542425e+00 3.121964032095618791e-01 4.052662182828798976e-01
7.799999999999999822e+00 4.940315065328935162e+00 3.119305847324573833e-01 4.041133448262819172e-01
7.900000000000000355e+00 4.917226537473145420e+00 3.116044648685205587e-01 4.027837156082663128e-01
8.000000000000000000e+00 4.894618655822847941e+00 3.112234760097676300e-01 4.012730515472791026e-01
8.099999999999999645e+00 4.872472790795121078e+00 3.107914215820235526e-01 3.995755605298461077e-01
8.199999999999999289e+00 4.850770380102348511e+00 3.103091399081367996e-01 3.976845847020333835e-01
8.300000000000000711e+00 4.829493500062613798e+00 3.097772794590749612e-01 3.955919252940232056e-01
8.400000000000000355e+00 4.808625271068632578e+00 3.091986138407198936e-01 3.932908221207513932e-01
8.500000000000000000e+00 4.788150900742297544e+00 3.085796564183427293e-01 3.907816029986728168e-01
8.599999999999999645e+00 4.768057973506872216e+00 3.079301432600658472e-01 3.880720562570534327e-01
8.699999999999999289e+00 4.748336206470713527e+00 3.072609436078375111e-01 3.851750717259463386e-01
8.800000000000000711e+00 4.728976833838680172e+00 3.065824595394195384e-01 3.821079126912136914e-01
8.900000000000000355e+00 4.709971878509404242e+00 3.059020137100780801e-01 3.788917293761526750e-01
9.000000000000000000e+00 4.691313052998883570e+00 3.052226226529759501e-01 3.755471684759630335e-01
9.099999999999999645e+00 4.672991256138033123e+00 3.045436438414688141e-01 3.720905134069019127e-01
9.199999999999999289e+00 4.654996975447872387e+00 3.038609401934975196e-01 3.685322207332530908e-01
9.300000000000000711e+00 4.637320445362510313e+00 3.031685965385193526e-01 3.652420062020818037e-01
9.400000000000000355e+00 4.619952161356059683e+00 3.024605457648164020e-01 3.635488587571824581e-01
9.500000000000000000e+00 4.602883503209384664e+00 3.017334292535727158e-01 3.617791419149192222e-01
9.599999999999999645e+00 4.586106129478486615e+00 3.009878821784104375e-01 3.599422891717978246e-01
9.699999999999999289e+00 4.569611593832949126e+00 3.002262691175943132e-01 3.580483576553241676e-01
9.800000000000000711e+00 4.553391346366391979e+00 2.994511638008878762e-01 3.561069630096334038e-01
9.900000000000000355e+00 4.537437163245214400e+00 2.986648908609090824e-01 3.541254361283714402e-01
1.000000000000000000e+01 4.521741101215321912e+00 2.978691090129856889e-01 3.521088072370774924e-01
1.009999999999999964e+01 4.506295590241406579e+00 2.970665771134486377e-01 3.500586040889652750e-01
1.019999999999999929e+01 4.491093691683401445e+00 2.962588042936848964e-01 3.479718157302968962e-01
1.030000000000000071e+01 4.476129462746659904e+00 2.954475865864836237e-01 3.458422685028672561e-01
1.040000000000000036e+01 4.461397329119578536e+00 2.946376519988884723e-01 3.436635022971623599e-01
1.050000000000000000e+01 4.446891919929101711e+00 2.938370043946285648e-01 3.414291797116719707e-01
1.059999999999999964e+01 4.432607812528759794e+00 2.930555140115753687e-01 3.391335469919241064e-01
1.069999999999999929e+01 4.418539325522120365e+00 2.923033614081997911e-01 3.367737275715994016e-01
1.080000000000000071e+01 4.404680425252253784e+00 2.915876898686837748e-01 3.343508919253590506e-01
1.090000000000000036e+01 4.391025372885816402e+00 2.909128875473312448e-01 3.318698787273266504e-01
1.100000000000000000e+01 4.377569345809027013e+00 2.902816506671062058e-01 3.293378365544228359e-01
1.109999999999999964e+01 4.364308261071276895e+00 2.896948175233902134e-01 3.267618007990735762e-01
1.119999999999999929e+01 4.351238313892266341e+00 2.891509380503736182e-01 3.241487852062423514e-01
1.130000000000000071e+01 4.338355704081051201e+00 2.886451723132479330e-01 3.215063280508099197e-01
1.140000000000000036e+01 4.325656873574305727e+00 2.881713839965627244e-01 3.188416081972986760e-01
1.150000000000000000e+01 4.313137763084705867e+00 2.877232148267614420e-01 3.161613181042550735e-01
1.159999999999999964e+01 4.300793772977161922e+00 2.872954994134948592e-01 3.134711346738825455e-01
1.169999999999999929e+01 4.288620245669528153e+00 2.868852165926236708e-01 3.107757870308986980e-01
1.180000000000000071e+01 4.276612825168593979e+00 2.864912992171007033e-01 3.080789240868311296e-01
1.190000000000000036e+01 4.264767512412245054e+00 2.861145848394563984e-01 3.053831967209665876e-01
1.200000000000000000e+01 4.253080868101736023e+00 2.857575138362498102e-01 3.026915963752463412e-01
1.209999999999999964e+01 4.241550017639175607e+00 2.854235434292164975e-01 3.000068523086270034e-01
1.219999999999999929e+01 4.230172680630821525e+00 2.851159822274889066e-01 2.973309243708843752e-01
1.230000000000000071e+01 4.218947028266919475e+00 2.848376604692379743e-01 2.946644994990164079e-01
1.240000000000000036e+01 4.207871418789663309e+00 2.845894433703644033e-01 2.920069041045838532e-01
1.250000000000000000e+01 4.196944020696451005e+00 2.843717165293186966e-01 2.893558069502892849e-01
1.259999999999999964e+01 4.186162318066759980e+00 2.841842484152161674e-01 2.867075027005707710e-01
1.269999999999999929e+01 4.175523167199739483e+00 2.840263754500509386e-01 2.840576917914896526e-01
1.280000000000000071e+01 4.165023093039348367e+00 2.838965066914793667e-01 2.814029120058769706e-01
1.290000000000000036e+01 4.154658453826862718e+00 2.837922626411284455e-01 2.787415597122562261e-01
1.300000000000000000e+01 4.144425698163692218e+00 2.837117181828698875e-01 2.760749992930735530e-01
1.309999999999999964e+01 4.134321825955978191e+00 2.836536492921166719e-01 2.734065657407178662e-01
1.319999999999999929e+01 4.124344301467145257e+00 2.836169362538898397e-01 2.707404460166742410e-01
1.330000000000000071e+01 4.114490731199117235e+00 2.835995677836367079e-01 2.680811491356811516e-01
1.340000000000000036e+01 4.104758739659248867e+00 2.835978093285134172e-01 2.654329147953902179e-01
1.350000000000000000e+01 4.095145932468359895e+00 2.836045675277030220e-01 2.627996454557219863e-01
1.359999999999999964e+01 4.085649627147729390e+00 2.836139312066414675e-01 2.601840072023957617e-01
1.369999999999999929e+01 4.076266746694306775e+00 2.836210134244474546e-01 2.575856741666520122e-01
1.380000000000000071e+01 4.066994256427632237e+00 2.836210272389316778e-01 2.549999691004982694e-01
1.390000000000000036e+01 4.057829325714471302e+00 2.836099820018360695e-01 2.524183866767337747e-01
1.400000000000000000e+01 4.048769533369242168e+00 2.835841756231545219e-01 2.498311768714218672e-01
1.409999999999999964e+01 4.039812935761507795e+00 2.835409627171929792e-01 2.472297073031324288e-01
1.419999999999999929e+01 4.030957870893812078e+00 2.834781067090283990e-01 2.446083535800598341e-01
1.430000000000000071e+01 4.022202983106407892e+00 2.833940872452891391e-01 2.419651106762925608e-01
1.440000000000000036e+01 4.013546985156238200e+00 2.832873314574748669e-01 2.393005816841773381e-01
1.450000000000000000e+01 4.004988747027668161e+00 2.831563736663320618e-01 2.366167663476401728e-01
1.459999999999999964e+01 3.996527302726132991e+00 2.830005165994560201e-01 2.339171845983520903e-01
1.469999999999999929e+01 3.988161568347103003e+00 2.828209371214147616e-01 2.312063907623840286e-01
1.480000000000000071e+01 3.979890120355967564e+00 2.826212058670116711e-01 2.284879951049956226e-01
1.490000000000000036e+01 3.971711391803946167e+00 2.824066440721728632e-01 2.257648349722924941e-01
1.500000000000000000e+01 3.963623782602668566e+00 2.821834708371482314e-01 2.230384857962515177e-01
1.509999999999999964e+01 3.955625229223515671e+00 2.819582471731738593e-01 2.203101055133545039e-01
1.519999999999999929e+01 3.947713196154679416e+00 2.817369930887672069e-01 2.175810464491476637e-01
1.530000000000000071e+01 3.939885168306781704e+00 2.815228247166361442e-01 2.148530761951890078e-01
1.540000000000000036e+01 3.932139025630232876e+00 2.813148307653245972e-01 2.121277706188657852e-01
1.550000000000000000e+01 3.924472935353047642e+00 2.811093926533216880e-01 2.094060856571142715e-01
1.559999999999999964e+01 3.916885309793880943e+00 2.809030719413541100e-01 2.076535752770292120e-01
1.569999999999999929e+01 3.909374644931221443e+00 2.806936796436136916e-01 2.093486917464368879e-01
1.580000000000000071e+01 3.901939622547105468e+00 2.804796757981096178e-01 2.109856052889260702e-01
1.590000000000000036e+01 3.894579296498398069e+00 2.802594294615357029e-01 2.125668553199830946e-01
1.600000000000000000e+01 3.887293043024770522e+00 2.800309149328739089e-01 2.140955604103464971e-01
1.610000000000000142e+01 3.880080435758970658e+00 2.797916850207973205e-01 2.155754330230372773e-01
1.619999999999999929e+01 3.872940989536452605e+00 2.795391263414432892e-01 2.170105441169338789e-01
1.630000000000000071e+01 3.865874200885749179e+00 2.792706209466109257e-01 2.184054345235328931e-01
1.639999999999999858e+01 3.858879799412293643e+00 2.789839705905277079e-01 2.197642822987546651e-01
1.650000000000000000e+01 3.851957751623213522e+00 2.786772031756754586e-01 2.210904911346687207e-01
1.660000000000000142e+01 3.845108030668533239e+00 2.783491600983265535e-01 2.223867739739029403e-01
1.669999999999999929e+01 3.838330265076410175e+00 2.779992590973248134e-01 2.236548667302371562e-01
1.680000000000000071e+01 3.831623775428491641e+00 2.776275273757193851e-01 2.248951580819129603e-01
1.689999999999999858e+01 3.824987659553052755e+00 2.772350438336466105e-01 2.261068928499061492e-01
1.700000000000000000e+01 3.818421043068783494e+00 2.768231272572334589e-01 2.272885676002815991e-01
1.710000000000000142e+01 3.811922819298362075e+00 2.763934560060405943e-01 2.284386320358691158e-01
1.719999999999999929e+01 3.805491611387955331e+00 2.759483298518792260e-01 2.295565095838094649e-01
1.730000000000000071e+01 3.799125988795098774e+00 2.756933604864242326e-01 2.306418746802489927e-01
1.739999999999999858e+01 3.792824758840412258e+00 2.764728940786644884e-01 2.316942819475649173e-01
1.750000000000000000e+01 3.786586962221639041e+00 2.772205735999215825e-01 2.327139917088842935e-01
1.760000000000000142e+01 3.780412134379953937e+00 2.779371903806082678e-01 2.337017443269799877e-01
1.769999999999999929e+01 3.774300101994719103e+00 2.786221669113828625e-01 2.346587367026287119e-01
1.780000000000000071e+01 3.768250079027949617e+00 2.792730071840883177e-01 2.355862428950947773e-01
1.789999999999999858e+01 3.762260482508167136e+00 2.798865316563410310e-01 2.364850927091879385e-01
1.800000000000000000e+01 3.756329529946235368e+00 2.804596698231964780e-01 2.373550629313019300e-01
1.810000000000000142e+01 3.750455579042749843e+00 2.809898296820434460e-01 2.381947878580037425e-01
1.819999999999999929e+01 3.744637045953073784e+00 2.814751817987577454e-01 2.390030288322608776e-01
1.830000000000000071e+01 3.738872473569270660e+00 2.819146515685142518e-01 2.397790077647434792e-01
1.839999999999999858e+01 3.733160711496731565e+00 2.823079167240281073e-01 2.405220321933749794e-01
1.850000000000000000e+01 3.727500877765901333e+00 2.826556060838458784e-01 2.412318850840757811e-01
1.860000000000000142e+01 3.721892291064851310e+00 2.829586198388427398e-01 2.419093088155301885e-01
1.869999999999999929e+01 3.716334488944805337e+00 2.832176873611045309e-01 2.425554578085118429e-01
1.880000000000000071e+01 3.710826957965079220e+00 2.834335364902020871e-01 2.431713738601128938e-01
1.889999999999999858e+01 3.705369331516522813e+00 2.836074937437573773e-01 2.437577408622830788e-01
1.900000000000000000e+01 3.699961542044778451e+00 2.837410391057733072e-01 2.443153379693612237e-01
1.910000000000000142e+01 3.694603688133360819e+00 2.838364727142597133e-01 2.448448257439257425e-01
1.919999999999999929e+01 3.689295776173176833e+00 2.838956544028667928e-01 2.453467299876073149e-01
1.930000000000000071e+01 3.684037753400247528e+00 2.839204650536975016e-01 2.458211784070827299e-01
1.939999999999999858e+01 3.678829416543738073e+00 2.839133189304532401e-01 2.462679374976142199e-01
1.950000000000000000e+01 3.673670466458431427e+00 2.838770942761343896e-01 2.466866672116996284e-01
1.960000000000000142e+01 3.668560538441878460e+00 2.838147831520996256e-01 2.470764555960993647e-01
1.969999999999999929e+01 3.663498993957129191e+00 2.837286449492411045e-01 2.474359566203920835e-01
1.980000000000000071e+01 3.658485223889397897e+00 2.836205853653690490e-01 2.477636215943510578e-01
1.989999999999999858e+01 3.653518700448430856e+00 2.834918582646848151e-01 2.480576876813924692e-01
2.000000000000000000e+01 3.648598627411695272e+00 2.833424064934644271e-01 2.483163983219718318e-01
2.010000000000000142e+01 3.643724211350688247e+00 2.831716904470344964e-01 2.485382171784658034e-01
2.019999999999999929e+01 3.638894605630475620e+00 2.829790422986078191e-01 2.487218367326970991e-01
2.030000000000000071e+01 3.634108926606331558e+00 2.827631121885083587e-01 2.488657957537836474e-01
2.039999999999999858e+01 3.629366157134851001e+00 2.825218521327395038e-01 2.489689719196932494e-01
2.050000000000000000e+01 3.624665149535458486e+00 2.822528610593786347e-01 2.490309277820137446e-01
2.060000000000000142e+01 3.620005212275934969e+00 2.819539246314537451e-01 2.490515284318797207e-01
2.069999999999999929e+01 3.615386138658299053e+00 2.816237810058410673e-01 2.490311600263934722e-01
2.080000000000000071e+01 3.610807559284107349e+00 2.812621275694335843e-01 2.489711727703745048e-01
2.089999999999999858e+01 3.606268428599660236e+00 2.808687239406570946e-01 2.488735903815109118e-01
2.100000000000000000e+01 3.601767302965021234e+00 2.804440136850705478e-01 2.487405569143126272e-01
2.110000000000000142e+01 3.597302854842341802e+00 2.799899462371029379e-01 2.485735911818163224e-01
2.119999999999999929e+01 3.592874020415093295e+00 2.795082418249004164e-01 2.483734619943853694e-01
2.130000000000000071e+01 3.588480069899963265e+00 2.790002688626054272e-01 2.481408299198051282e-01
2.139999999999999858e+01 3.584120576499694621e+00 2.784674807694287324e-01 2.478762107006713400e-01
2.150000000000000000e+01 3.579795372705724343e+00 2.779115462712402618e-01 2.475798078021669291e-01
2.160000000000000142e+01 3.575504322689238013e+00 2.773343656912246047e-01 2.472518323847805455e-01
2.169999999999999929e+01 3.571247314896380587e+00 2.767384674769441943e-01 2.468923968173264427e-01
2.180000000000000071e+01 3.567024202861792226e+00 2.761265642623373928e-01 2.465016844301519683e-01
2.189999999999999858e+01 3.562834937359666831e+00 2.755007908582900455e-01 2.460803215468376770e-01
2.200000000000000000e+01 3.558679704788685338e+00 2.748625194792113646e-01 2.456296022904771448e-01
2.210000000000000142e+01 3.554558874281410485e+00 2.742124593682153666e-01 2.451514757895614238e-01
2.219999999999999929e+01 3.550472938040214466e+00 2.735507975442672546e-01 2.446483844781104366e-01
2.230000000000000071e+01 3.546422296473679125e+00 2.728776981486467079e-01 2.441232118863281286e-01
2.239999999999999858e+01 3.542407072752542962e+00 2.721932540952440860e-01 2.435791202661601318e-01
2.250000000000000000e+01 3.538427008090200054e+00 2.714974770511680013e-01 2.430191765153559835e-01
2.260000000000000142e+01 3.534481644852605076e+00 2.707905832936701174e-01 2.424457712045899882e-01
2.269999999999999929e+01 3.530570454540265857e+00 2.700726458276649922e-01 2.418602282993322916e-01
2.280000000000000071e+01 3.526692826335602771e+00 2.693435982728296096e-01 2.412634390675303386e-01
2.289999999999999858e+01 3.522848181445042304e+00 2.686035059561988625e-01 2.406562922582970998e-01
2.300000000000000000e+01 3.519036028422713347e+00 2.678519801019980662e-01 2.400400889157361384e-01
2.310000000000000142e+01 3.515255845584833949e+00 2.670882389573687732e-01 2.394161112832509097e-01
2.319999999999999929e+01 3.511507321731016429e+00 2.663110204298755335e-01 2.387852784109143478e-01
2.330000000000000071e+01 3.507790151147451851e+00 2.655189519855167823e-01 2.381479825471508605e-01
2.339999999999999858e+01 3.504103868272558042e+00 2.647109730171357533e-01 2.375045647033386942e-01
2.350000000000000000e+01 3.500447809005462485e+00 2.638862727525737029e-01 2.368554449860607036e-01
2.360000000000000142e+01 3.496821246384465454e+00 2.630441131748968431e-01 2.362009356219321177e-01
2.369999999999999929e+01 3.493223422783539256e+00 2.621843678043180859e-01 2.355409715054443964e-01
2.380000000000000071e+01 3.489653555964630005e+00 2.613075030619538275e-01 2.348752525492794341e-01
2.389999999999999858e+01 3.486110923580540977e+00 2.604147854863971823e-01 2.342035115291762892e-01
2.400000000000000000e+01 3.482595007310704815e+00 2.595081814087394356e-01 2.335255789260841652e-01
2.410000000000000142e+01 3.479105459655310373e+00 2.585894169116129682e-01 2.328418182189770924e-01
2.419999999999999929e+01 3.475642084857428760e+00 2.576599689035941054e-01 2.321526879549873357e-01
2.430000000000000071e+01 3.472204990164657445e+00 2.567207847570394108e-01 2.314580784652209289e-01
2.439999999999999858e+01 3.468794508373227448e+00 2.557725510850077377e-01 2.307575233272229909e-01
2.450000000000000000e+01 3.465411145632279588e+00 2.548152931511582509e-01 2.300498872513303539e-01
2.460000000000000142e+01 3.462055504581095899e+00 2.538485512640873409e-01 2.293335555981910190e-01
2.469999999999999929e+01 3.458728080757358825e+00 2.528716204255148092e-01 2.286070881577808578e-01
2.480000000000000071e+01 3.455429267860319342e+00 2.518834640830305283e-01 2.278694721075273932e-01
2.489999999999999858e+01 3.452159391918949716e+00 2.508827469136512001e-01 2.271200558308548167e-01
2.500000000000000000e+01 3.448918562109411834e+00 2.498680508836321756e-01 2.263589846713842668e-01
2.510000000000000142e+01 3.445706642090072602e+00 2.488377611534260403e-01 2.255871022293591821e-01
2.519999999999999929e+01 3.442523285561027269e+00 2.477910594903605102e-01 2.248056223120640240e-01
2.530000000000000071e+01 3.439367961612070257e+00 2.467280911273395105e-01 2.240155770568601490e-01
2.539999999999999858e+01 3.436240025522879549e+00 2.456494343841706396e-01 2.232179859897316376e-01
2.550000000000000000e+01 3.433138971679725149e+00 2.445560044636914121e-01 2.224135133289846245e-01
2.560000000000000142e+01 3.430064370629729353e+00 2.434488810005430715e-01 2.216025273696407005e-01
2.569999999999999929e+01 3.427015880622286570e+00 2.423288100556861835e-01 2.207848893835064885e-01
2.580000000000000071e+01 3.423993273025984774e+00 2.411960731343882891e-01 2.199601995228177564e-01
2.589999999999999858e+01 3.420996253692626166e+00 2.400505958775047688e-01 2.191283748721604141e-01
2.600000000000000000e+01 3.418024495249036399e+00 2.388919566700478114e-01 2.182893212213059542e-01
2.610000000000000142e+01 3.415077645878846990e+00 2.377195828746887507e-01 2.174431076486569303e-01
2.619999999999999929e+01 3.412155228050087086e+00 2.365327003568649111e-01 2.165901327165817847e-01
2.630000000000000071e+01 3.409256855409720455e+00 2.353305620997314662e-01 2.157308597323357446e-01
2.639999999999999858e+01 3.406382220412992989e+00 2.341125439107183404e-01 2.148657368834379078e-01
2.650000000000000000e+01 3.403531068795357495e+00 2.328790028209244412e-01 2.139955923957899131e-01
2.660000000000000142e+01 3.400703168132073628e+00 2.316311367724974701e-01 2.131216392938073412e-01
2.669999999999999929e+01 3.397898318558247421e+00 2.303704538055417750e-01 2.122450105065127879e-01
2.680000000000000071e+01 3.395116277554514728e+00 2.290982335780622492e-01 2.113666130063931448e-01
2.689999999999999858e+01 3.392356789613839130e+00 2.278152665713246705e-01 2.104873108150786543e-01
2.700000000000000000e+01 3.389619525978537773e+00 2.265222509436028986e-01 2.096081142716457180e-01
2.710000000000000142e+01 3.386904159785626867e+00 2.252195027733705501e-01 2.087302139789692923e-01
2.719999999999999929e+01 3.384210355224072320e+00 2.239074602941855119e-01 2.078546492717125993e-01
2.730000000000000071e+01 3.381537856141595633e+00 2.229804898097778043e-01 2.069820544783298466e-01
2.739999999999999858e+01 3.378886427497586276e+00 2.221790813771007400e-01 2.061131076198741141e-01
2.750000000000000000e+01 3.376255778785178130e+00 2.213678325693755333e-01 2.052484545302606378e-01
2.760000000000000142e+01 3.373645648232369343e+00 2.205464544796553739e-01 2.044954578570399306e-01
2.769999999999999929e+01 3.371055796738509525e+00 2.197155095687759463e-01 2.041683447133828544e-01
2.780000000000000071e+01 3.368485984227751029e+00 2.188767113699094935e-01 2.038375325210264322e-01
2.789999999999999858e+01 3.365935988999114947e+00 2.180322390382087860e-01 2.035042854920341426e-01
2.800000000000000000e+01 3.363405581894512775e+00 2.171840901285579939e-01 2.031700194115044766e-01
2.810000000000000142e+01 3.360894529224800920e+00 2.163343829096482374e-01 2.028361927604547255e-01
2.819999999999999929e+01 3.358402502834251901e+00 2.154848324546736471e-01 2.025038948364583646e-01
2.830000000000000071e+01 3.355929183734976728e+00 2.146367868717757865e-01 2.021731659201488895e-01
2.839999999999999858e+01 3.353474321190005103e+00 2.137914043091231342e-01 2.018436518333044383e-01
2.850000000000000000e+01 3.351037717191072129e+00 2.129495015993354556e-01 2.015149618698011125e-01
2.860000000000000142e+01 3.348619085298662146e+00 2.121118186066817124e-01 2.011866883315218679e-01
2.869999999999999929e+01 3.346218044793958235e+00 2.112787877237911616e-01 2.008584660420562606e-01
2.880000000000000071e+01 3.343834228631473948e+00 2.104501879995996916e-01 2.005300015403856939e-01
2.889999999999999858e+01 3.341467299086944731e+00 2.096258046340402359e-01 2.002012726785333818e-01
2.900000000000000000e+01 3.339117026028273205e+00 2.088052132047559795e-01 1.998724543933079190e-01
2.910000000000000142e+01 3.336783304824741503e+00 2.079871791648262302e-01 1.995434768362622791e-01
2.919999999999999929e+01 3.334466096378971844e+00 2.071705372594805361e-01 1.992140627684992893e-01
2.930000000000000071e+01 3.332165516189912413e+00 2.063541102554395934e-01 1.988837213609873089e-01
2.939999999999999858e+01 3.329881805480410240e+00 2.055367744093556936e-01 1.985520195825878353e-01
2.950000000000000000e+01 3.327615230603897079e+00 2.047178398824867074e-01 1.982182998920487549e-01
2.960000000000000142e+01 3.325365873100266434e+00 2.038967375327009890e-01 1.978819624453218573e-01
2.969999999999999929e+01 3.323133719268493103e+00 2.030729913619291338e-01 1.975425440814944089e-01
2.980000000000000071e+01 3.320918697037176237e+00 2.022465964553745721e-01 1.972001260331772698e-01
2.989999999999999858e+01 3.318720712708290499e+00 2.014179885360434241e-01 1.968553336186675828e-01
3.000000000000000000e+01 3.316539607204313622e+00 2.005875186826666656e-01 1.965089606835830338e-01
3.010000000000000142e+01 3.314375149476578297e+00 1.997560548040739903e-01 1.961617968217979069e-01
3.019999999999999929e+01 3.312227102320415284e+00 1.989248901528539726e-01 1.958143913748564557e-01
3.030000000000000071e+01 3.310095230126676835e+00 1.980954843227205053e-01 1.954669159730157979e-01
3.039999999999999858e+01 3.307979301499790026e+00 1.972691385388873897e-01 1.951190279654255733e-01
3.050000000000000000e+01 3.305879048387907027e+00 1.964470274363860902e-01 1.947702694482482677e-01
3.060000000000000142e+01 3.303794177854299186e+00 1.956296467308384912e-01 1.944203498057741619e-01
3.069999999999999929e+01 3.301724407988954724e+00 1.948170708455219113e-01 1.940693560152899622e-01
3.080000000000000071e+01 3.299669530505978887e+00 1.940093388815395947e-01 1.937179351759623636e-01
3.089999999999999858e+01 3.297629510248023976e+00 1.932070216516796890e-01 1.933667540229868642e-01
3.100000000000000000e+01 3.295604303285007752e+00 1.924112261275459090e-01 1.930160388163399965e-01
3.110000000000000142e+01 3.293593853967482499e+00 1.916230043260509497e-01 1.926653038179475530e-01
3.119999999999999929e+01 3.291598072367466710e+00 1.908435767695526586e-01 1.923136800757574427e-01
3.130000000000000071e+01 3.289616807860950232e+00 1.900732578444017662e-01 1.919599330677388416e-01
3.139999999999999858e+01 3.287649932164104616e+00 1.893108312005540306e-01 1.916027815633332132e-01
3.150000000000000000e+01 3.285697343794335090e+00 1.885543905824440536e-01 1.912413041828919802e-01
3.160000000000000142e+01 3.283758878026958428e+00 1.878026527067220286e-01 1.908755173660692250e-01
3.169999999999999929e+01 3.281834222121899902e+00 1.870547474969286306e-01 1.905060039790065218e-01
3.180000000000000071e+01 3.279922881177867122e+00 1.863100973842493069e-01 1.901327871617133347e-01
3.189999999999999858e+01 3.278024304959951341e+00 1.855680460111028829e-01 1.897553814574015618e-01
3.200000000000000000e+01 3.276137889515330137e+00 1.848283165235105052e-01 1.893727094232562358e-01
3.210000000000000142e+01 3.274263071589244678e+00 1.840910701182472131e-01 1.889835407371447396e-01
3.220000000000000284e+01 3.272399303311059438e+00 1.833567166414198368e-01 1.885875092962856492e-01
3.229999999999999716e+01 3.270546102108132125e+00 1.826249432888333857e-01 1.881853859636080095e-01
3.239999999999999858e+01 3.268703180504847428e+00 1.818947553257475036e-01 1.877787930423071572e-01
3.250000000000000000e+01 3.266870458788399212e+00 1.811655645331398112e-01 1.873687051379513413e-01
3.260000000000000142e+01 3.265048079119550639e+00 1.804369446690468060e-01 1.869542899962328697e-01
3.270000000000000284e+01 3.263236298280894232e+00 1.797085056552085724e-01 1.865335951683158022e-01
3.279999999999999716e+01 3.261435341009116584e+00 1.789796962832976845e-01 1.861044605253283635e-01
3.289999999999999858e+01 3.259645386576908610e+00 1.782494527995663880e-01 1.856650402756141460e-01
3.300000000000000000e+01 3.257866677554638546e+00 1.775162565300334450e-01 1.852139737465430258e-01
3.310000000000000142e+01 3.256099537628524221e+00 1.767786860649289693e-01 1.847505012291872362e-01
3.320000000000000284e+01 3.254344398706559005e+00 1.760341800512690291e-01 1.842739558104709019e-01
3.329999999999999716e+01 3.252601670014695134e+00 1.752799617596365600e-01 1.837843251096455965e-01
3.339999999999999858e+01 3.250871648941173309e+00 1.745137340614935084e-01 1.832825310818941844e-01
3.350000000000000000e+01 3.249154588709998404e+00 1.737336494690029376e-01 1.827697610655412142e-01
3.360000000000000142e+01 3.247450608908921232e+00 1.729387235512875876e-01 1.822473585402573093e-01
3.370000000000000284e+01 3.245759681201071167e+00 1.721282621253164002e-01 1.817165710641868159e-01
3.379999999999999716e+01 3.244081789754487133e+00 1.713021982787239494e-01 1.811783184717175033e-01
3.389999999999999858e+01 3.242416912791539652e+00 1.704611996841158827e-01 1.806331178167783769e-01
3.400000000000000000e+01 3.240764899456592740e+00 1.696063704479255918e-01 1.800814676271693671e-01
3.410000000000000142e+01 3.239125562463397667e+00 1.687388530662476960e-01 1.795236616763880022e-01
3.420000000000000284e+01 3.237498778628870699e+00 1.678594763050056393e-01 1.789598456630603351e-01
3.429999999999999716e+01 3.235884430491719588e+00 1.669685999211907301e-01 1.783897898538961968e-01
3.439999999999999858e+01 3.234282487392560412e+00 1.660659097178913690e-01 1.778133556085639277e-01
3.450000000000000000e+01 3.232693084677543904e+00 1.651510788826540121e-01 1.772302921776893747e-01
3.460000000000000142e+01 3.231116423196756848e+00 1.642238496094106104e-01 1.766400720011409575e-01
3.470000000000000284e+01 3.229552657795661030e+00 1.632839980413720582e-01 1.760420463058092189e-01
3.479999999999999716e+01 3.228001821537134663e+00 1.623314151462467159e-01 1.754355166144629941e-01
3.489999999999999858e+01 3.226463813573553718e+00 1.613658425170925170e-01 1.748195044803786402e-01
3.500000000000000000e+01 3.224938489171729206e+00 1.603873026360456144e-01 1.741929022450761089e-01
3.510000000000000142e+01 3.223425612449610345e+00 1.593960834316181518e-01 1.735555170732072661e-01
3.520000000000000284e+01 3.221924895967823943e+00 1.583919939156088752e-01 1.729082790777027867e-01
3.529999999999999716e+01 3.220436098937635716e+00 1.573741502692826977e-01 1.722526473514167655e-01
3.539999999999999858e+01 3.218959071302074815e+00 1.563419710786311256e-01 1.715902468998411479e-01
3.550000000000000000e+01 3.217493729041500217e+00 1.552958053875381772e-01 1.709220939462672284e-01
3.560000000000000142e+01 3.216040013314303003e+00 1.542367736182255200e-01 1.702482393425470697e-01
3.570000000000000284e+01 3.214597863195863603e+00 1.531664600598054982e-01 1.695683087402048983e-01
3.579999999999999716e+01 3.213167195994700354e+00 1.520858762777064221e-01 1.688819725486254697e-01
3.589999999999999858e+01 3.211747965339515343e+00 1.509951645205873660e-01 1.681890940895924835e-01
3.600000000000000000e+01 3.210340059708889804e+00 1.498950637763929450e-01 1.674898956506458703e-01
3.610000000000000142e+01 3.208943394122595993e+00 1.487863270462428389e-01 1.667843824973704869e-01
3.620000000000000284e+01 3.207557835845256555e+00 1.476697945896994213e-01 1.660723481048016481e-01
3.629999999999999716e+01 3.206183142698321831e+00 1.465458906035093101e-01 1.653537078617701717e-01
3.639999999999999858e+01 3.204818824143245148e+00 1.454149789548786487e-01 1.646291851997037092e-01
3.650000000000000000e+01 3.203464357751154790e+00 1.442772257426852001e-01 1.638995082201581965e-01
3.660000000000000142e+01 3.202119348959173273e+00 1.431329348797243384e-01 1.631649372201100512e-01
3.670000000000000284e+01 3.200783417343992632e+00 1.419820443513040154e-01 1.624257845041978676e-01
3.679999999999999716e+01 3.199456271834215215e+00 1.408248617878715692e-01 1.616828068401243712e-01
3.689999999999999858e+01 3.198137789347686333e+00 1.396613637164074717e-01 1.609371499073928291e-01
3.700000000000000000e+01 3.196827889659870081e+00 1.384914384872990567e-01 1.601899208146715381e-01
3.710000000000000142e+01 3.195526596567763722e+00 1.373149403759486020e-01 1.594419154721702370e-01
3.720000000000000284e+01 3.194233988726258300e+00 1.361324285127505362e-01 1.586935270904890061e-01
3.729999999999999716e+01 3.192950111713968919e+00 1.349443672001635619e-01 1.579449080647346015e-01
3.739999999999999858e+01 3.191675000927653993e+00 1.337504014082471215e-01 1.571959893023726629e-01
3.750000000000000000e+01 3.190408658152163568e+00 1.325506727426621900e-01 1.564466370000698880e-01
3.760000000000000142e+01 3.189151070300711321e+00 1.313457019092996170e-01 1.556969201351310339e-01
3.770000000000000284e+01 3.187902166472275756e+00 1.301364396314075300e-01 1.549469271197838616e-01
3.779999999999999716e+01 3.186661833916122344e+00 1.289236166993288357e-01 1.541960037956995322e-01
3.789999999999999858e+01 3.185430007730959634e+00 1.277078050472910675e-01 1.534432887526993028e-01
3.800000000000000000e+01 3.184206657463308332e+00 1.264897450577833204e-01 1.526887361326321191e-01
3.810000000000000142e+01 3.182991769300004492e+00 1.252704877726120714e-01 1.519335481472978699e-01
3.820000000000000284e+01 3.181785300150825169e+00 1.240508479945412468e-01 1.511799592739349052e-01
3.829999999999999716e+01 3.180587185193111122e+00 1.228313961689502243e-01 1.504295925437668657e-01
3.839999999999999858e+01 3.179397290414232025e+00 1.216129669271408531e-01 1.496833726438175916e-01
3.850000000000000000e+01 3.178215489078826561e+00 1.203961780276689986e-01 1.489419527564668222e-01
3.860000000000000142e+01 3.177041642206646532e+00 1.191814456098225783e-01 1.482059887463207382e-01
3.870000000000000284e+01 3.175875612656272384e+00 1.179690451951400654e-01 1.474761042362442431e-01
3.879999999999999716e+01 3.174717327634795527e+00 1.167589001862801013e-01 1.467528848286225873e-01
3.889999999999999858e+01 3.173566695345364064e+00 1.155511385587169038e-01 1.460366483575015195e-01
3.900000000000000000e+01 3.172423679172375000e+00 1.143458965661827698e-01 1.453272443622966037e-01
3.910000000000000142e+01 3.171288356651519980e+00 1.131430141221909658e-01 1.446241087265440761e-01
3.920000000000000284e+01 3.170161000087562631e+00 1.119410782328249532e-01 1.439265973755086137e-01
3.929999999999999716e+01 3.169041993872310226e+00 1.107360424577232827e-01 1.432338036459239738e-01
3.939999999999999858e+01 3.167931667499078952e+00 1.095243610095968378e-01 1.425448071565758035e-01
3.950000000000000000e+01 3.166830133205491560e+00 1.083049931739754612e-01 1.418593068166900117e-01
3.960000000000000142e+01 3.165737453465639728e+00 1.070767332763771229e-01 1.411767243939356931e-01
3.970000000000000284e+01 3.164653504140593210e+00 1.058387947321186573e-01 1.404962706954622220e-01
3.979999999999999716e+01 3.163578141668310639e+00 1.045899979357440834e-01 1.398170522084067890e-01
3.989999999999999858e+01 3.162511227769419619e+00 1.033289808434596502e-01 1.391388695093227490e-01
4.000000000000000000e+01 3.161452475364145531e+00 1.020558070744126411e-01 1.384624327547907541e-01
4.010000000000000142e+01 3.160401612433665797e+00 1.007709059488304248e-01 1.377884636357564752e-01
4.020000000000000284e+01 3.159358519517027730e+00 9.947482091457082731e-02 1.371176207441027195e-01
4.029999999999999716e+01 3.158323213664408158e+00 9.851415479995706548e-02 1.364510330177233222e-01
4.039999999999999858e+01 3.157295831018352761e+00 9.874170214563582348e-02 1.357894894439515276e-01
4.050000000000000000e+01 3.156276544142099016e+00 9.896872173017356999e-02 1.351336040867701094e-01
4.060000000000000142e+01 3.155265466598759172e+00 9.919598580751554096e-02 1.344840000682627768e-01
4.070000000000000284e+01 3.154262598729977274e+00 9.942398003492103342e-02 1.338408631383676273e-01
4.079999999999999716e+01 3.153267874674682059e+00 9.965271984948786965e-02 1.332037117534095039e-01
4.089999999999999858e+01 3.152281234958031142e+00 9.988197180961577715e-02 1.325718490470215727e-01
4.100000000000000000e+01 3.151302583392010970e+00 1.001113133108111342e-01 1.319444520603938464e-01
4.110000000000000142e+01 3.150331899420431458e+00 1.003405499677496593e-01 1.313206818340693083e-01
4.120000000000000284e+01 3.149369164922613429e+00 1.005691500103549352e-01 1.306997509142315828e-01
4.129999999999999716e+01 3.148414183011270406e+00 1.007965794066629783e-01 1.300811385612838933e-01
4.139999999999999858e+01 3.147466586968811875e+00 1.010225759030114467e-01 1.294646420172491652e-01
4.150000000000000000e+01 3.146525891914827788e+00 1.012466851164486314e-01 1.288503950802852849e-01
4.160000000000000142e+01 3.145591614687870852e+00 1.014688242255892270e-01 1.282391751641540623e-01
4.170000000000000284e+01 3.144663557314588243e+00 1.016893253381785378e-01 1.276318211660738555e-01
4.179999999999999716e+01 3.143741776769556573e+00 1.019088648182595591e-01 1.270287469066135877e-01
4.189999999999999858e+01 3.142826471587545800e+00 1.021283678613076340e-01 1.264299960431851666e-01
4.200000000000000000e+01 3.141917717403421406e+00 1.023484843959598933e-01 1.258353468539286091e-01
4.210000000000000142e+01 3.141015366852095259e+00 1.025695980435878951e-01 1.252449395873553861e-01
4.220000000000000284e+01 3.140119231459790328e+00 1.027919487739787918e-01 1.258725169116541309e-01
4.229999999999999716e+01 3.139229287506151600e+00 1.030154510894729647e-01 1.274373921669247345e-01
4.239999999999999858e+01 3.138345645788594762e+00 1.032403960947885224e-01 1.290005561901428344e-01
4.250000000000000000e+01 3.137468578944559550e+00 1.034673592997821245e-01 1.305623223593972426e-01
4.260000000000000142e+01 3.136598348325754682e+00 1.036967388819065583e-01 1.321230638984238759e-01
4.270000000000000284e+01 3.135735151980603153e+00 1.039290150445517646e-01 1.336833132833898929e-01
4.279999999999999716e+01 3.134879004633000843e+00 1.041648481979322582e-01 1.352440320395920104e-01
4.289999999999999858e+01 3.134029785295116444e+00 1.044048995541051461e-01 1.368059332701601072e-01
4.300000000000000000e+01 3.133187304503955772e+00 1.046496567929056098e-01 1.383692620987599931e-01
4.310000000000000142e+01 3.132351394582824966e+00 1.048994877703344208e-01 1.399340936529100965e-01
4.320000000000000284e+01 3.131521958849182941e+00 1.051543375527641544e-01 1.415003468706368395e-01
4.329999999999999716e+01 3.130699095800685505e+00 1.054138579987076163e-01 1.430680929724186257e-01
4.339999999999999858e+01 3.129882990259643449e+00 1.056775076974307837e-01 1.446379373846786720e-01
4.350000000000000000e+01 3.129073922768951466e+00 1.059447185059085861e-01 1.462102260591779945e-01
4.360000000000000142e+01 3.128272190698527577e+00 1.062149211979450669e-01 1.477850528066979585e-01
4.370000000000000284e+01 3.127478158883919335e+00 1.064876755078727477e-01 1.493620485119255825e-01
4.379999999999999716e+01 3.126692240668767386e+00 1.067623622885691681e-01 1.509406066710550220e-01
4.389999999999999858e+01 3.125914749694322925e+00 1.070386756328418620e-01 1.525197954451735782e-01
4.400000000000000000e+01 3.125145901604601484e+00 1.073163291603496106e-01 1.540986689147643141e-01
4.410000000000000142e+01 3.124385690885911782e+00 1.075953199284040984e-01 1.556767446176925418e-01
4.420000000000000284e+01 3.123633790056657311e+00 1.078758919982210074e-01 1.572537610108217798e-01
4.429999999999999716e+01 3.122889672313363896e+00 1.081581865717882174e-01 1.588298448042322342e-01
4.439999999999999858e+01 3.122152782811766780e+00 1.084425693677357749e-01 1.604048763531529254e-01
4.450000000000000000e+01 3.121422733041924857e+00 1.087296091397633724e-01 1.619782964921223645e-01
4.460000000000000142e+01 3.120699329571841485e+00 1.090197729424309259e-01 1.635498790139058300e-01
4.470000000000000284e+01 3.119982321047482632e+00 1.093132641701348717e-01 1.651189176979617201e-01
4.479999999999999716e+01 3.119271291232773802e+00 1.096099044345186790e-01 1.666840635919619729e-01
4.489999999999999858e+01 3.118565756759729357e+00 1.099094295278195688e-01 1.682439951546768064e-01
4.500000000000000000e+01 3.117865297687159032e+00 1.102118485660108504e-01 1.697977533611911838e-01
4.510000000000000142e+01 3.117169527268633278e+00 1.105170768781738033e-01 1.713446163661793697e-01
4.520000000000000284e+01 3.116478037203309182e+00 1.108245822366691336e-01 1.728837245604162298e-01
4.529999999999999716e+01 3.115790486816652383e+00 1.111337354142141187e-01 1.744135398782082902e-01
4.539999999999999858e+01 3.115106773796161299e+00 1.114438906686450181e-01 1.759316747370780476e-01
4.550000000000000000e+01 3.114427021767970594e+00 1.117545885724902099e-01 1.774359255333153307e-01
4.560000000000000142e+01 3.113751388635264128e+00 1.120652398566983621e-01 1.789252079046312893e-01
4.570000000000000284e+01 3.113079990581948397e+00 1.123755751702497641e-01 1.803993787708169094e-01
4.579999999999999716e+01 3.112412985972153212e+00 1.126856649285388201e-01 1.818589635610261546e-01
4.589999999999999858e+01 3.111750556769996123e+00 1.129955553058477058e-01 1.833048275053763554e-01
4.600000000000000000e+01 3.111092872169316514e+00 1.133053730820132721e-01 1.847378870592941702e-01
4.610000000000000142e+01 3.110440066555672622e+00 1.136149643368997708e-01 1.861590252537594914e-01
4.620000000000000284e+01 3.109792208672202740e+00 1.139241469114220529e-01 1.875693457873341963e-01
4.629999999999999716e+01 3.109149399345079612e+00 1.142326519362182324e-01 1.889697685640987501e-01
4.639999999999999858e+01 3.108511722131648281e+00 1.145400639177682756e-01 1.903605729052175732e-01
4.650000000000000000e+01 3.107879220029340583e+00 1.148459856240502397e-01 1.917414028739674592e-01
4.660000000000000142e+01 3.107251843640616240e+00 1.151503090295564746e-01 1.931117642146080726e-01
4.670000000000000284e+01 3.106629497346832469e+00 1.154531743204461058e-01 1.944713883972792878e-01
4.679999999999999716e+01 3.106012167446174033e+00 1.157545429507833568e-01 1.958202512592559508e-01
4.689999999999999858e+01 3.105399961613343418e+00 1.160546156527302308e-01 1.971588579699830035e-01
4.700000000000000000e+01 3.104792937782297813e+00 1.163536609951978384e-01 1.984880531766881617e-01
4.710000000000000142e+01 3.104191126478228480e+00 1.166517483786280174e-01 1.998084725085362834e-01
4.720000000000000284e+01 3.103594666696448012e+00 1.169485609499973933e-01 2.011207991118419969e-01
4.729999999999999716e+01 3.103003738549917401e+00 1.172436354708774608e-01 2.024261162696570082e-01
4.739999999999999858e+01 3.102418481787647675e+00 1.175364373345746394e-01 2.037259818494958630e-01
4.750000000000000000e+01 3.101839007136935500e+00 1.178265115530900964e-01 2.050220555176713866e-01
4.760000000000000142e+01 3.101265411094666025e+00 1.181135800922392676e-01 2.063161759651062077e-01
4.770000000000000284e+01 3.100697618145816570e+00 1.183974696386025371e-01 2.076101969498580502e-01
4.779999999999999716e+01 3.100135502171538882e+00 1.186780920300636311e-01 2.089059442242136022e-01
4.789999999999999858e+01 3.099578899672345234e+00 1.189557466478055048e-01 2.102052151859870044e-01
4.800000000000000000e+01 3.099027578079130318e+00 1.192310643855827301e-01 2.115082565681385418e-01
4.810000000000000142e+01 3.098481257400742983e+00 1.195042807524289152e-01 2.128146586674635188e-01
4.820000000000000284e+01 3.097939696017623312e+00 1.197752629499522214e-01 2.141240282128435979e-01
4.829999999999999716e+01 3.097402650304870164e+00 1.200435621281652487e-01 2.154364126227683585e-01
4.839999999999999858e+01 3.096869866353815226e+00 1.203094040491614614e-01 2.167516881042357291e-01
4.850000000000000000e+01 3.096341055584241442e+00 1.205735613535656725e-01 2.180698603452055906e-01
4.860000000000000142e+01 3.095816012771893888e+00 1.208367103673366749e-01 2.193920340706081440e-01
4.870000000000000284e+01 3.095294546506152766e+00 1.210994421188127390e-01 2.207192407689708702e-01
4.879999999999999716e+01 3.094776415802918290e+00 1.213627127675982464e-01 2.220517372552355262e-01
4.889999999999999858e+01 3.094261370667629851e+00 1.216275889431437385e-01 2.233892855477930262e-01
4.900000000000000000e+01 3.093749280750491160e+00 1.218950577788526779e-01 2.247318783728253777e-01
4.910000000000000142e+01 3.093240043036774800e+00 1.221657742055537454e-01 2.260794384489446252e-01
4.920000000000000284e+01 3.092733543101215954e+00 1.224400168117032450e-01 2.274315907724999697e-01
4.929999999999999716e+01 3.092229707742716105e+00 1.227175117632892665e-01 2.287879864690882670e-01
4.939999999999999858e+01 3.091728529601724951e+00 1.229973414269065479e-01 2.301478461895491989e-01
4.950000000000000000e+01 3.091229996234208688e+00 1.232781141722512075e-01 2.315098915706874649e-01
4.960000000000000142e+01 3.090734099466629470e+00 1.235584369410855921e-01 2.328728637865009610e-01
4.970000000000000284e+01 3.090240827309052474e+00 1.238369788035327268e-01 2.342354044144960845e-01
4.979999999999999716e+01 3.089750221614282033e+00 1.241124226563115052e-01 2.355965299050222228e-01
4.989999999999999858e+01 3.089262259498829266e+00 1.243835730941080797e-01 2.369550621015461545e-01
5.000000000000000000e+01 3.088776884017300883e+00 1.246497734270421986e-01 2.383096510998843343e-01
5.010000000000000142e+01 3.088294172068524190e+00 1.249107146833887683e-01 2.396594559188729434e-01
5.020000000000000284e+01 3.087814246255556672e+00 1.251661337080260950e-01 2.410040883014299418e-01
5.029999999999999716e+01 3.087337186007670820e+00 1.254156577326659416e-01 2.423432398250398023e-01
5.039999999999999858e+01 3.086863110935826437e+00 1.256592173235340226e-01 2.436769182732327899e-01
5.050000000000000000e+01 3.086392302631117968e+00 1.258971545915876789e-01 2.450051902723711095e-01
5.060000000000000142e+01 3.085925082507675388e+00 1.261299954701606829e-01 2.463280699018577380e-01
5.070000000000000284e+01 3.085461729820925925e+00 1.263585715684585331e-01 2.476451466644316035e-01
5.079999999999999716e+01 3.085002378369722020e+00 1.265837458790812775e-01 2.489558654691492734e-01
5.089999999999999858e+01 3.084547011532813521e+00 1.268062524506010647e-01 2.502597328560280943e-01
5.100000000000000000e+01 3.084095523515440807e+00 1.270266227481391397e-01 2.515561177662171133e-01
5.110000000000000142e+01 3.083647779143554590e+00 1.272453591714777232e-01 2.528444274733501196e-01
5.120000000000000284e+01 3.083203662786080379e+00 1.274633189236733521e-01 2.541240385857301831e-01
5.129999999999999716e+01 3.082763214386055051e+00 1.276815528465120586e-01 2.553940859800110097e-01
5.139999999999999858e+01 3.082326452419966056e+00 1.279007127797333609e-01 2.566535408905532556e-01
5.150000000000000000e+01 3.081893420892125146e+00 1.281212648229361761e-01 2.579016611777911194e-01
5.160000000000000142e+01 3.081464176125619403e+00 1.283432567844999816e-01 2.591376221567003313e-01
5.170000000000000284e+01 3.081038638822275466e+00 1.285662017226680831e-01 2.603607920562138744e-01
5.179999999999999716e+01 3.080616637371137667e+00 1.287892861552437651e-01 2.615705439932560772e-01
5.189999999999999858e+01 3.080198087681984553e+00 1.290115370653914795e-01 2.627670587560833049e-01
5.200000000000000000e+01 3.079782916106615254e+00 1.292321940739959985e-01 2.639498058632701039e-01
5.210000000000000142e+01 3.079371087155197362e+00 1.294505165600492447e-01 2.651182824242783731e-01
5.220000000000000284e+01 3.078962525832575015e+00 1.296661280271034222e-01 2.662734829563806471e-01
5.229999999999999716e+01 3.078557169304181329e+00 1.298788312062426620e-01 2.674168186599095165e-01
5.239999999999999858e+01 3.078154918326469147e+00 1.300880813481675169e-01 2.685492301059264619e-01
5.250000000000000000e+01 3.077755632774861638e+00 1.302931265236422220e-01 2.696712454117977664e-01
5.260000000000000142e+01 3.077359198171700339e+00 1.304934508803463622e-01 2.707824175000426159e-01
5.270000000000000284e+01 3.076965406313452611e+00 1.306886188374334345e-01 2.718828330302449636e-01
5.279999999999999716e+01 3.076573997887473322e+00 1.308782887763717540e-01 2.729729541184497954e-01
5.289999999999999858e+01 3.076184717556085690e+00 1.310626623235711108e-01 2.740533158621185628e-01
5.300000000000000000e+01 3.075797320083139663e+00 1.312423165687306437e-01 2.751245452216797283e-01
5.310000000000000142e+01 3.075411583696800566e+00 1.314180619593026123e-01 2.761866853342902495e-01
5.320000000000000284e+01 3.075027299541766457e+00 1.315908400865763994e-01 2.772393609651473412e-01
5.329999999999999716e+01 3.074644333614729774e+00 1.317614830704401108e-01 2.782824893492312768e-01
5.339999999999999858e+01 3.074262606580972168e+00 1.319305747307408794e-01 2.793166291416175895e-01
5.350000000000000000e+01 3.073882033420704651e+00 1.320989064105830835e-01 2.803419653089833652e-01
5.360000000000000142e+01 3.073502548380842470e+00 1.322673134253857796e-01 2.813587047247523287e-01
5.370000000000000284e+01 3.073124063805052320e+00 1.324363059337523296e-01 2.826954472818652420e-01
5.379999999999999716e+01 3.072746539550692990e+00 1.326059766922136340e-01 2.842652501683757826e-01
5.389999999999999858e+01 3.072370036802829940e+00 1.327763274775120017e-01 2.858224261673272260e-01
5.400000000000000000e+01 3.071994681727583387e+00 1.329470191023269798e-01 2.873669115994101908e-01
5.410000000000000142e+01 3.071620605190818143e+00 1.331174074881009695e-01 2.888986409675462497e-01
5.420000000000000284e+01 3.071247845600031390e+00 1.332869205977051941e-01 2.904177832289955852e-01
5.429999999999999716e+01 3.070876465573081138e+00 1.334550042813469339e-01 2.919252705869443965e-01
5.439999999999999858e+01 3.070506575510222103e+00 1.336212033356112272e-01 2.934227419658199665e-01
5.450000000000000000e+01 3.070138292439697825e+00 1.337853299375808547e-01 2.949119717199661928e-01
5.460000000000000142e+01 3.069771717854928195e+00 1.339473518693066190e-01 2.963941879370448618e-01
5.470000000000000284e+01 3.069406946205538667e+00 1.341070420640000371e-01 2.978705268817041230e-01
5.479999999999999716e+01 3.069044073743911305e+00 1.342641297304423276e-01 2.993417186836460075e-01
5.489999999999999858e+01 3.068683146661504324e+00 1.344184217885446841e-01 3.008079612077678711e-01
5.500000000000000000e+01 3.068324234712787035e+00 1.345700198921262469e-01 3.022691220570741244e-01
5.510000000000000142e+01 3.067967530268183918e+00 1.347194073717576934e-01 3.037251745711868622e-01
5.520000000000000284e+01 3.067613184932569848e+00 1.348674366859055063e-01 3.051755210485538328e-01
5.529999999999999716e+01 3.067261235140800846e+00 1.350146108645957632e-01 3.066194196133764649e-01
5.539999999999999858e+01 3.066911647877005986e+00 1.351611208884957449e-01 3.080564598997002079e-01
5.550000000000000000e+01 3.066564302323545821e+00 1.353070467817225619e-01 3.094859349630771916e-01
5.560000000000000142e+01 3.066219012128956756e+00 1.354526534735072119e-01 3.109069464290854512e-01
5.570000000000000284e+01 3.065875591973565406e+00 1.355981850701715175e-01 3.123187313130961762e-01
5.579999999999999716e+01 3.065533880811316614e+00 1.357435416165646558e-01 3.137208925791399317e-01
5.589999999999999858e+01 3.065193806639832097e+00 1.358886467262916398e-01 3.151130241792960973e-01
5.600000000000000000e+01 3.064855405667163080e+00 1.360331712979538921e-01 3.164946919705262651e-01
5.610000000000000142e+01 3.064518784525826156e+00 1.361762682956659809e-01 3.178659052916410488e-01
5.620000000000000284e+01 3.064184108582209021e+00 1.363171225609161041e-01 3.192274060166391259e-01
5.629999999999999716e+01 3.063851587386511088e+00 1.364554814483369682e-01 3.205796764820081357e-01
5.639999999999999858e+01 3.063521432242582332e+00 1.365911798479246819e-01 3.219230569274635911e-01
5.650000000000000000e+01 3.063193852071284251e+00 1.367237765721647236e-01 3.232574424151097858e-01
5.660000000000000142e+01 3.062868978416739996e+00 1.368529221183267808e-01 3.245825022446791053e-01
5.670000000000000284e+01 3.062546818570893503e+00 1.369783962432387092e-01 3.258979324673538791e-01
5.679999999999999716e+01 3.062227368530902272e+00 1.370995827728398453e-01 3.272039126206078841e-01
5.689999999999999858e+01 3.061910652551316669e+00 1.372150150715114592e-01 3.285011435591398410e-01
5.700000000000000000e+01 3.061596638600245335e+00 1.373239360296105716e-01 3.297905259041029602e-01
5.710000000000000142e+01 3.061285334741981057e+00 1.374266935945032131e-01 3.310730959873708912e-01
5.720000000000000284e+01 3.060976671605044608e+00 1.375234315720614831e-01 3.323499480132801054e-01
5.729999999999999716e+01 3.060670521604646144e+00 1.376141372605843571e-01 3.336217140234243317e-01
5.739999999999999858e+01 3.060366650836531033e+00 1.376987006772787403e-01 3.348882390156942002e-01
5.750000000000000000e+01 3.060064908121225447e+00 1.377770552534895998e-01 3.361484140002501952e-01
5.760000000000000142e+01 3.059765274949225233e+00 1.378493226524972748e-01 3.374007388076112335e-01
5.770000000000000284e+01 3.059467782844190076e+00 1.379157500969960815e-01 3.386442101868962773e-01
5.779999999999999716e+01 3.059172384358286312e+00 1.379767703086898223e-01 3.398780002081522866e-01
5.789999999999999858e+01 3.058878993993721540e+00 1.380329754029330225e-01 3.411013796940904896e-01
5.800000000000000000e+01 3.058587553653158597e+00 1.380847944079341971e-01 3.423129367203747719e-01
5.810000000000000142e+01 3.058297892533661244e+00 1.381326157698632429e-01 3.435112457624329707e-01
5.820000000000000284e+01 3.058009865528584115e+00 1.381765304716493503e-01 3.446948949496038139e-01
5.829999999999999716e+01 3.057723312787290482e+00 1.382165450307182297e-01 3.458627376747913651e-01
5.839999999999999858e+01 3.057438118427342477e+00 1.382524842004015930e-01 3.470141964849196015e-01
5.850000000000000000e+01 3.057154186308705057e+00 1.382841761922142254e-01 3.481487586806668588e-01
5.860000000000000142e+01 3.056871539223058321e+00 1.383114885245282366e-01 3.492657879790170838e-01
5.870000000000000284e+01 3.056590354587362945e+00 1.383344021696495396e-01 3.503649966113635550e-01
5.879999999999999716e+01 3.056310536717854909e+00 1.383526193155204531e-01 3.514463114401120691e-01
5.889999999999999858e+01 3.056031843750903754e+00 1.383658968445939941e-01 3.525099479910358546e-01
5.900000000000000000e+01 3.055754182628867444e+00 1.383739654745808068e-01 3.535556904767340747e-01
5.910000000000000142e+01 3.055477561073412840e+00 1.383768411124113307e-01 3.545835652762967527e-01
5.920000000000000284e+01 3.055202037352974465e+00 1.383745686926625140e-01 3.555941261150157295e-01
5.929999999999999716e+01 3.054927629298588965e+00 1.383666750734175999e-01 3.565880573236239748e-01
5.939999999999999858e+01 3.054654390547151266e+00 1.383525804055518726e-01 3.575664911316160932e-01
5.950000000000000000e+01 3.054382452564189165e+00 1.383317447968388514e-01 3.585304548966150584e-01
5.960000000000000142e+01 3.054112074703453583e+00 1.383036096696037553e-01 3.594805873703612598e-01
5.970000000000000284e+01 3.053843316290334897e+00 1.382676957074502333e-01 3.604171351347269514e-01
5.979999999999999716e+01 3.053576135533043967e+00 1.382234934112358538e-01 3.613400594097133656e-01
5.989999999999999858e+01 3.053310578037083278e+00 1.381707664780633671e-01 3.622490407905125664e-01
6.000000000000000000e+01 3.053046705414182771e+00 1.381096830871397785e-01 3.631446350737959072e-01
6.010000000000000142e+01 3.052784594433053833e+00 1.380409637874784323e-01 3.640275923283589066e-01
6.020000000000000284e+01 3.052524392628662042e+00 1.379657143459027679e-01 3.648986885158249649e-01
6.029999999999999716e+01 3.052266308094757630e+00 1.378850955019763624e-01 3.657583780294224596e-01
6.039999999999999858e+01 3.052010496781161653e+00 1.378003350904930535e-01 3.666074002895718387e-01
6.050000000000000000e+01 3.051756899571937076e+00 1.377124391848392193e-01 3.674471354182968774e-01
6.060000000000000142e+01 3.051505436921641223e+00 1.376221798386660922e-01 3.682779033607843644e-01
6.070000000000000284e+01 3.051256070592969216e+00 1.375304869062636826e-01 3.690992924781930640e-01
6.079999999999999716e+01 3.051008746933897786e+00 1.374381995059077433e-01 3.699115353325197475e-01
6.089999999999999858e+01 3.050763399762675743e+00 1.373460498048517664e-01 3.707154350177419566e-01
6.100000000000000000e+01 3.050519981766171895e+00 1.372546345996883410e-01 3.715114882790451212e-01
6.110000000000000142e+01 3.050278518724362176e+00 1.371645155329868082e-01 3.722994270525896710e-01
6.120000000000000284e+01 3.050039033047938997e+00 1.370762489759269620e-01 3.730789189253909122e-01
6.129999999999999716e+01 3.049801466255031013e+00 1.369901030100124650e-01 3.738494491181501012e-01
6.139999999999999858e+01 3.049565773746950370e+00 1.369060682223661729e-01 3.746113059587852234e-01
6.150000000000000000e+01 3.049331951322220124e+00 1.368242065448299627e-01 3.753651205973498328e-01
6.160000000000000142e+01 3.049099918570719048e+00 1.367445502720361361e-01 3.761104744099874608e-01
6.170000000000000284e+01 3.048869607802350501e+00 1.366670416203494831e-01 3.768473785942934029e-01
6.179999999999999716e+01 3.048640967453106310e+00 1.365916025011171264e-01 3.775754859684572473e-01
6.189999999999999858e+01 3.048413949667862166e+00 1.365181894870231005e-01 3.782942888444131846e-01
6.200000000000000000e+01 3.048188639897883245e+00 1.364468288372444604e-01 3.790037584301622076e-01
6.210000000000000142e+01 3.047965235160466690e+00 1.363775843854444503e-01 3.797041047741771536e-01
6.220000000000000284e+01 3.047743795282104262e+00 1.363107777410452748e-01 3.803959180916791638e-01
6.229999999999999716e+01 3.047524236723203828e+00 1.362465837053847828e-01 3.810792182965050401e-01
6.239999999999999858e+01 3.047306408475578987e+00 1.361852745126079789e-01 3.817538648074845220e-01
6.250000000000000000e+01 3.047090102912933141e+00 1.361267953636104977e-01 3.824202209045477474e-01
6.260000000000000142e+01 3.046875137559413194e+00 1.360708048715300045e-01 3.830793896676589760e-01
6.270000000000000284e+01 3.046661446618942559e+00 1.360167786611503615e-01 3.837325938242379664e-01
6.279999999999999716e+01 3.046449007839112877e+00 1.359641028329861001e-01 3.843808336264395997e-01
6.289999999999999858e+01 3.046237785316541657e+00 1.359122350413852764e-01 3.850246066881526374e-01
6.300000000000000000e+01 3.046027838395245713e+00 1.358604512609078441e-01 3.856640675560889520e-01
6.310000000000000142e+01 3.045819271565746167e+00 1.358080498365707989e-01 3.862986796090419617e-01
6.320000000000000284e+01 3.045612155225092543e+00 1.357545340695680558e-01 3.869272772225302859e-01
6.329999999999999716e+01 3.045406424011361413e+00 1.356994345619719766e-01 3.875489183349656308e-01
6.339999999999999858e+01 3.045201855057335649e+00 1.356424083652174595e-01 3.881630201304431260e-01
6.350000000000000000e+01 3.044998236744943299e+00 1.355829234970244990e-01 3.887693414929849212e-01
6.360000000000000142e+01 3.044795369640395322e+00 1.355205302869770811e-01 3.893681423205785919e-01
6.370000000000000284e+01 3.044593075429695261e+00 1.354549754395590888e-01 3.899605730672517367e-01
6.379999999999999716e+01 3.044391241747613996e+00 1.353861007843288888e-01 3.905474530124477539e-01
6.389999999999999858e+01 3.044189782213197137e+00 1.353135855227463047e-01 3.911287895024968542e-01
6.400000000000000000e+01 3.043988645642298430e+00 1.352373176226659979e-01 3.917038413556053200e-01
6.409999999999999432e+01 3.043787866248300666e+00 1.351575279647567740e-01 3.922717758689522327e-01
6.420000000000000284e+01 3.043587487435824634e+00 1.350746228020582862e-01 3.928311757854352493e-01
6.429999999999999716e+01 3.043387634398739827e+00 1.349891719314593175e-01 3.933821992260551070e-01
6.440000000000000568e+01 3.043188553657032003e+00 1.349015560765614019e-01 3.939261588202622733e-01
6.450000000000000000e+01 3.042990418245838047e+00 1.348121360582710260e-01 3.944634027827875755e-01
6.459999999999999432e+01 3.042793222719666790e+00 1.347212233344010635e-01 3.949933872257118672e-01
6.470000000000000284e+01 3.042596864707093118e+00 1.346291171737012959e-01 3.955156383556457378e-01
6.479999999999999716e+01 3.042401327556534696e+00 1.345361908720943411e-01 3.960297290563525863e-01
6.490000000000000568e+01 3.042206537500950159e+00 1.344426904297764125e-01 3.965355519298037201e-01
6.500000000000000000e+01 3.042012444526045911e+00 1.343489183277348786e-01 3.970333455827899094e-01
6.509999999999999432e+01 3.041818954804898834e+00 1.342556903301299620e-01 3.975238949859134507e-01
6.520000000000000284e+01 3.041626042835190447e+00 1.341640659737781682e-01 3.980081998000453147e-01
6.529999999999999716e+01 3.041433752680753777e+00 1.340750561010080055e-01 3.984869858640065488e-01
6.540000000000000568e+01 3.041241998689597992e+00 1.339891636893257854e-01 3.989606849243823028e-01
6.550000000000000000e+01 3.041050690258290334e+00 1.339068994592533812e-01 3.994297524981185177e-01
6.559999999999999432e+01 3.040859813288355085e+00 1.338287892225680231e-01 3.998937983122989870e-01
6.570000000000000284e+01 3.040669381499538027e+00 1.337555567795005729e-01 4.003525160830228025e-01
6.579999999999999716e+01 3.040479385097312637e+00 1.336878526101137332e-01 4.008052941436610617e-01
6.590000000000000568e+01 3.040289783298378179e+00 1.336260076035555855e-01 4.012509915669384419e-01
6.600000000000000000e+01 3.040100524421617045e+00 1.335701594654512547e-01 4.016879496192107268e-01
6.609999999999999432e+01 3.039911654321753254e+00 1.335205399228747147e-01 4.021152400430660911e-01
6.620000000000000284e+01 3.039723396507037823e+00 1.334771867950408364e-01 4.025332708519107072e-01
6.629999999999999716e+01 3.039535995527840484e+00 1.334401024972073913e-01 4.029424673499191201e-01
6.640000000000000568e+01 3.039349600055718970e+00 1.334088890435358721e-01 4.033432503265093061e-01
6.650000000000000000e+01 3.039164232020744816e+00 1.333828880619281065e-01 4.037365632563578721e-01
6.659999999999999432e+01 3.038979904595606740e+00 1.333614206505591149e-01 4.041229726002080191e-01
6.670000000000000284e+01 3.038796774721532312e+00 1.333439541502210446e-01 4.045031356707236014e-01
6.679999999999999716e+01 3.038615060922762456e+00 1.333300227546234673e-01 4.048775038195149278e-01
6.690000000000000568e+01 3.038434862644495471e+00 1.333193438391453434e-01 4.052461548275130276e-01
6.700000000000000000e+01 3.038256237109404179e+00 1.333118004057016748e-01 4.056087810318267373e-01
6.709999999999999432e+01 3.038079199035545575e+00 1.333071365390634533e-01 4.059658388685387642e-01
6.720000000000000284e+01 3.037903762651285255e+00 1.333040088180417193e-01 4.063186341044700001e-01
6.729999999999999716e+01 3.037729899896483232e+00 1.333018671826642354e-01 4.066682450940435345e-01
6.740000000000000568e+01 3.037557581448283361e+00 1.333013801230014117e-01 4.070160825041857500e-01
6.750000000000000000e+01 3.037386779941829484e+00 1.333026259586000961e-01 4.073635564262492181e-01
6.759999999999999432e+01 3.037217446211257332e+00 1.333057732227969083e-01 4.077115957241441713e-01
6.770000000000000284e+01 3.037049425733056918e+00 1.333118416294198916e-01 4.080607024481284206e-01
6.779999999999999716e+01 3.036882505064689486e+00 1.333204265573919578e-01 4.084106426368228071e-01
6.790000000000000568e+01 3.036716601022889872e+00 1.333293163824831318e-01 4.087607642015744780e-01
6.800000000000000000e+01 3.036551556732299595e+00 1.333392595052163010e-01 4.091102366405943158e-01
6.809999999999999432e+01 3.036387397045488878e+00 1.333500099529167926e-01 4.094577656675735255e-01
6.820000000000000284e+01 3.036224174389511976e+00 1.333607451400662391e-01 4.098020838553280143e-01
6.829999999999999716e+01 3.036061784899419358e+00 1.333721234453149052e-01 4.101423518624791598e-01
6.840000000000000568e+01 3.035900070302561815e+00 1.333841239917377131e-01 4.104776274648713752e-01
6.850000000000000000e+01 3.035738981586111773e+00 1.333954314026608579e-01 4.108070914625945314e-01
6.859999999999999432e+01 3.035578388881572831e+00 1.334058572161151979e-01 4.111299073259422343e-01
6.870000000000000284e+01 3.035418104645872361e+00 1.334161705721275126e-01 4.114457866540814912e-01
6.879999999999999716e+01 3.035258087079837797e+00 1.334267979353551681e-01 4.117546226550681254e-01
6.890000000000000568e+01 3.035098329877232270e+00 1.334384315688863509e-01 4.120560363626881717e-01
6.900000000000000000e+01 3.034938805358762259e+00 1.334516382032786552e-01 4.123490052876568335e-01
6.909999999999999432e+01 3.034779555889521419e+00 1.334667183685436243e-01 4.126332172909394913e-01
6.920000000000000284e+01 3.034620742281531225e+00 1.334838063031109634e-01 4.129095183302586847e-01
6.929999999999999716e+01 3.034462541941488123e+00 1.335027641445867275e-01 4.131789577208011544e-01
6.940000000000000568e+01 3.034305209685891125e+00 1.335235439787978429e-01 4.134412019307669439e-01
6.950000000000000000e+01 3.034148932339869820e+00 1.335458669952211963e-01 4.136957541552734874e-01
6.959999999999999432e+01 3.033993628062846337e+00 1.335690548721819582e-01 4.139411183172856390e-01
6.970000000000000284e+01 3.033839232262846686e+00 1.335922882073488083e-01 4.141759672251903446e-01
6.979999999999999716e+01 3.033685771675601384e+00 1.336149941567232879e-01 4.143994380793563082e-01
6.990000000000000568e+01 3.033533069820047778e+00 1.336364717036313543e-01 4.146111170677899693e-01
7.000000000000000000e+01 3.033381056988380120e+00 1.336562457630421363e-01 4.148104489780086723e-01
7.009999999999999432e+01 3.033230102921973703e+00 1.336745480011964915e-01 4.149967523245772227e-01
7.020000000000000284e+01 3.033080220001180383e+00 1.336914167157723377e-01 4.151704869096470851e-01
7.029999999999999716e+01 3.032931279779671918e+00 1.337067426494331635e-01 4.153321458791214837e-01
7.040000000000000568e+01 3.032783146834004295e+00 1.337202176196541359e-01 4.154816554494433767e-01
7.050000000000000000e+01 3.032635604145670349e+00 1.337314178936734876e-01 4.156190222183875349e-01
7.059999999999999432e+01 3.032488590090856473e+00 1.337398896394348391e-01 4.157440109426353558e-01
7.070000000000000284e+01 3.032341984500047438e+00 1.337449514629729386e-01 4.158561126310194034e-01
7.079999999999999716e+01 3.032195582206505868e+00 1.337458810086840089e-01 4.159547027091026195e-01
7.090000000000000568e+01 3.032049245362312018e+00 1.337421992415492866e-01 4.160392345029140238e-01
7.100000000000000000e+01 3.031902996779524351e+00 1.337335238652084257e-01 4.161093623749243520e-01
7.109999999999999432e+01 3.031757072501840344e+00 1.337198322106352144e-01 4.161660664244974939e-01
7.120000000000000284e+01 3.031611746935333862e+00 1.337014456926342021e-01 4.162127374285891079e-01
7.129999999999999716e+01 3.031466979911040749e+00 1.336784516653155563e-01 4.162534192823952317e-01
7.140000000000000568e+01 3.031322579358321168e+00 1.336511628396697127e-01 4.162916180463023252e-01
7.150000000000000000e+01 3.031178525896856435e+00 1.336199471467076627e-01 4.163292471149802054e-01
7.159999999999999432e+01 3.031034884253862582e+00 1.335849550524277340e-01 4.163671137937554612e-01
7.170000000000000284e+01 3.030891389113804735e+00 1.335462422369717572e-01 4.164056578308374945e-01
7.179999999999999716e+01 3.030747638833456215e+00 1.335034467942715075e-01 4.164438520122906162e-01
7.190000000000000568e+01 3.030603309598618011e+00 1.334559350571944414e-01 4.164801111453715343e-01
7.200000000000000000e+01 3.030458348562844684e+00 1.334032808829332950e-01 4.165121302753869159e-01
7.209999999999999432e+01 3.030312953765710748e+00 1.333453332959253501e-01 4.165377027310341873e-01
7.220000000000000284e+01 3.030166973133818331e+00 1.332821853537211609e-01 4.165550519967426979e-01
7.229999999999999716e+01 3.030020184569248265e+00 1.332141554136656580e-01 4.165630993316460362e-01
7.240000000000000568e+01 3.029872449787085475e+00 1.331415040284444906e-01 4.165615408940679387e-01
7.250000000000000000e+01 3.029723928081449635e+00 1.330645113389246070e-01 4.165510997572674512e-01
7.259999999999999432e+01 3.029574959259820233e+00 1.329834340195055198e-01 4.165323780889922389e-01
7.270000000000000284e+01 3.029425609712839140e+00 1.328981472398425012e-01 4.165052657546715054e-01
7.279999999999999716e+01 3.029275730625416774e+00 1.328082760947459917e-01 4.164689506463790103e-01
7.290000000000000568e+01 3.029125363727087183e+00 1.327133443014467673e-01 4.164221837775414770e-01
7.300000000000000000e+01 3.028974519533235821e+00 1.326131757493862473e-01 4.163645609341473097e-01
7.309999999999999432e+01 3.028822996697107417e+00 1.325076586660425271e-01 4.162962673572758732e-01
7.320000000000000284e+01 3.028670715364931709e+00 1.323969643077842484e-01 4.162182882800089523e-01
7.329999999999999716e+01 3.028517731673651792e+00 1.322813590036542308e-01 4.161325891396074894e-01
7.340000000000000568e+01 3.028364169796468719e+00 1.321608344907505561e-01 4.160415704062772058e-01
7.350000000000000000e+01 3.028210150080190566e+00 1.320357496518216323e-01 4.159474071745612456e-01
7.359999999999999432e+01 3.028055555793978559e+00 1.319061243505776915e-01 4.158502074075500765e-01
7.370000000000000284e+01 3.027900117401257418e+00 1.317721937859674952e-01 4.157496681707035791e-01
7.379999999999999716e+01 3.027743693834006766e+00 1.316350605522433881e-01 4.156474973801920214e-01
7.390000000000000568e+01 3.027586371953715716e+00 1.314952814672687431e-01 4.155459600434481260e-01
7.400000000000000000e+01 3.027428327961630750e+00 1.313531062193122878e-01 4.154467342446919176e-01
7.409999999999999432e+01 3.027269871664236778e+00 1.312090554947622500e-01 4.153512882517893523e-01
7.420000000000000284e+01 3.027111313655097113e+00 1.310637571532153878e-01 4.152584633899829569e-01
7.429999999999999716e+01 3.026952988855424742e+00 1.309176561540055239e-01 4.151661811762030752e-01
7.440000000000000568e+01 3.026795387391556069e+00 1.307707984226400555e-01 4.150737432771411939e-01
7.450000000000000000e+01 3.026638876694502489e+00 1.306233014162359041e-01 4.149804798968927955e-01
7.459999999999999432e+01 3.026483705467769791e+00 1.304749819447743597e-01 4.148855408242799747e-01
7.470000000000000284e+01 3.026329979114315893e+00 1.303260104417960363e-01 4.147883078219112285e-01
7.479999999999999716e+01 3.026177657405925814e+00 1.301767173984358372e-01 4.146879999750616719e-01
7.490000000000000568e+01 3.026026652344009360e+00 1.300274850762193068e-01 4.145832541610330324e-01
7.500000000000000000e+01 3.025876822667718180e+00 1.298786599139072351e-01 4.144727104777099491e-01
7.509999999999999432e+01 3.025728063073061413e+00 1.297302144315137795e-01 4.143556715787264366e-01
7.520000000000000284e+01 3.025580206645925863e+00 1.295822598941862580e-01 4.142316746055980659e-01
7.529999999999999716e+01 3.025433112241943334e+00 1.294344818401462760e-01 4.140998733629417394e-01
7.540000000000000568e+01 3.025286779957479855e+00 1.292867565502029414e-01 4.139600497484701158e-01
7.550000000000000000e+01 3.025141193789163463e+00 1.291391706147675400e-01 4.138131885430063051e-01
7.559999999999999432e+01 3.024996286001062185e+00 1.289914865830321666e-01 4.136610043782527057e-01
7.570000000000000284e+01 3.024852052307535732e+00 1.288435703429495760e-01 4.135053352799116233e-01
7.579999999999999716e+01 3.024708597699858004e+00 1.286953775839201342e-01 4.133479335741383487e-01
7.590000000000000568e+01 3.024565973801086827e+00 1.285466011312781376e-01 4.131899325277257340e-01
7.600000000000000000e+01 3.024424074766970172e+00 1.283970132464653524e-01 4.130325955910620905e-01
7.609999999999999432e+01 3.024282737782427510e+00 1.282463530264741358e-01 4.128771391617185316e-01
7.620000000000000284e+01 3.024141913751677180e+00 1.280941002964177677e-01 4.127241374160885989e-01
7.629999999999999716e+01 3.024001646146879718e+00 1.279396310064413456e-01 4.125731792158964240e-01
7.640000000000000568e+01 3.023862017318736495e+00 1.277829788983004811e-01 4.124242134228404133e-01
7.650000000000000000e+01 3.023723066358095846e+00 1.276244217471180775e-01 4.122770427745900967e-01
7.659999999999999432e+01 3.023584849690647225e+00 1.274643141914695299e-01 4.121321221694120851e-01
7.670000000000000284e+01 3.023447391985842447e+00 1.273029573322266295e-01 4.119908308415531906e-01
7.679999999999999716e+01 3.023310680871181155e+00 1.271401028698559976e-01 4.118537581769792233e-01
7.690000000000000568e+01 3.023174797820710413e+00 1.269756268156623236e-01 4.117204736644883845e-01
7.700000000000000000e+01 3.023039703204747131e+00 1.268099807631108966e-01 4.115905819993539438e-01
7.709999999999999432e+01 3.022905397023445406e+00 1.266433927194485776e-01 4.114649689648675057e-01
7.720000000000000284e+01 3.022771970229813920e+00 1.264758948652571213e-01 4.113444655852669385e-01
7.729999999999999716e+01 3.022639458499431608e+00 1.263075112821843149e-01 4.112296551158993729e-01
7.740000000000000568e+01 3.022507925053289135e+00 1.261386149701788639e-01 4.111199319726379642e-01
7.750000000000000000e+01 3.022377449176113284e+00 1.259691979646584414e-01 4.110140094706307146e-01
7.759999999999999432e+01 3.022248080528007197e+00 1.257988607773059542e-01 4.109104473178244454e-01
7.770000000000000284e+01 3.022119811131418032e+00 1.256269307357085196e-01 4.108085570594339764e-01
7.779999999999999716e+01 3.021992606324961361e+00 1.254526447289454616e-01 4.107082213400050641e-01
7.790000000000000568e+01 3.021866367045988877e+00 1.252754716409567592e-01 4.106098941917308842e-01
7.800000000000000000e+01 3.021741005030558647e+00 1.250951568235261213e-01 4.105143589441531127e-01
7.809999999999999432e+01 3.021616481538417442e+00 1.249114859151143619e-01 4.104212780868881083e-01
7.820000000000000284e+01 3.021492796293187677e+00 1.247247503586987882e-01 4.103300224129107221e-01
7.829999999999999716e+01 3.021369971653533604e+00 1.245354437482824039e-01 4.102401085907212419e-01
7.840000000000000568e+01 3.021247989754037189e+00 1.243441868541785844e-01 4.101506486676349539e-01
7.850000000000000000e+01 3.021126718303629666e+00 1.241516478403679180e-01 4.100603857562936660e-01
7.859999999999999432e+01 3.021006054777706229e+00 1.239585480076033086e-01 4.099697056197890710e-01
7.870000000000000284e+01 3.020885995931895440e+00 1.237655784695399497e-01 4.098795489255944169e-01
7.879999999999999716e+01 3.020766541669845928e+00 1.235733634872717701e-01 4.097894124104284330e-01
7.890000000000000568e+01 3.020647751268889625e+00 1.233822685829055743e-01 4.096974997033653310e-01
7.900000000000000000e+01 3.020529755175863862e+00 1.231922115455459377e-01 4.096028126998416674e-01
7.909999999999999432e+01 3.020412563360651781e+00 1.230029438255022534e-01 4.099421222569938905e-01
7.920000000000000284e+01 3.020296303925685155e+00 1.228144973062001988e-01 4.103990113597282274e-01
7.929999999999999716e+01 3.020181036833816002e+00 1.226270883660229849e-01 4.108531819320644374e-01
7.940000000000000568e+01 3.020066780007594431e+00 1.224411227481443376e-01 4.113041740819771697e-01
7.950000000000000000e+01 3.019953527555078399e+00 1.222567181726410546e-01 4.117521015743439428e-01
7.959999999999999432e+01 3.019841236737008661e+00 1.220743954129868136e-01 4.121992493915351830e-01
7.970000000000000284e+01 3.019729753191722654e+00 1.218948398198693717e-01 4.126477449360987926e-01
7.979999999999999716e+01 3.019618785653426229e+00 1.217183007541318140e-01 4.130984181995662752e-01
7.990000000000000568e+01 3.019508112867944405e+00 1.215447963793243602e-01 4.135519952686093070e-01
8.000000000000000000e+01 3.019397753530142836e+00 1.213749245024571266e-01 4.140094927501309918e-01
8.009999999999999432e+01 3.019287851340892281e+00 1.212090009517310385e-01 4.144722924072956616e-01
8.020000000000000284e+01 3.019178516124439327e+00 1.211947210473365288e-01 4.149414998585414516e-01
8.029999999999999716e+01 3.019069826884647423e+00 1.212999464781892023e-01 4.154172657015617887e-01
8.040000000000000568e+01 3.018961866737394750e+00 1.214046606474945555e-01 4.158988631639446432e-01
8.050000000000000000e+01 3.018854924507057280e+00 1.215086543352059678e-01 4.163851525081629923e-01
8.059999999999999432e+01 3.018749155374718995e+00 1.216114290527605668e-01 4.168755495916416365e-01
8.070000000000000284e+01 3.018644517201205524e+00 1.217119959799330964e-01 4.173698565372290226e-01
8.079999999999999716e+01 3.018540934174659185e+00 1.218094972940164666e-01 4.178677269526285265e-01
8.090000000000000568e+01 3.018438126779966701e+00 1.219034394528808463e-01 4.183680050154330310e-01
8.100000000000000000e+01 3.018335751211496554e+00 1.219936524932960786e-01 4.188691422433992173e-01
8.109999999999999432e+01 3.018233612641464170e+00 1.220798638355744536e-01 4.193687953011755454e-01
8.120000000000000284e+01 3.018131819569641383e+00 1.221618471888183954e-01 4.198643312256269411e-01
8.129999999999999716e+01 3.018030490161224932e+00 1.222395832197675780e-01 4.203543456545042467e-01
8.140000000000000568e+01 3.017929798677087216e+00 1.223132246615881158e-01 4.208383232660244389e-01
8.150000000000000000e+01 3.017829988791485452e+00 1.223831161489710162e-01 4.213167226831697754e-01
8.159999999999999432e+01 3.017731228085246187e+00 1.224492499990361694e-01 4.217898955069347977e-01
8.170000000000000284e+01 3.017633512683396635e+00 1.225112223869024852e-01 4.222570392067122036e-01
8.179999999999999716e+01 3.017536889453031890e+00 1.225688680541772158e-01 4.227169544653817113e-01
8.190000000000000568e+01 3.017441414967122260e+00 1.226221994162481899e-01 4.231684096218506497e-01
8.200000000000000000e+01 3.017347028083213978e+00 1.226711955318022795e-01 4.236101273100634224e-01
8.209999999999999432e+01 3.017253586845961788e+00 1.227160471700656785e-01 4.240417723930542948e-01
8.220000000000000284e+01 3.017161016201716173e+00 1.227571410061911727e-01 4.244641563260285189e-01
8.229999999999999716e+01 3.017069241417819292e+00 1.227946698015243143e-01 4.248788078390917100e-01
8.240000000000000568e+01 3.016978179028624307e+00 1.228287226356439277e-01 4.252876700295651347e-01
8.250000000000000000e+01 3.016887820789369901e+00 1.228600224053830736e-01 4.256932603335870091e-01
8.259999999999999432e+01 3.016798326518752127e+00 1.228894839139051953e-01 4.260972621839278496e-01
8.270000000000000284e+01 3.016709957047209567e+00 1.229178185683679203e-01 4.265001906587313485e-01
8.279999999999999716e+01 3.016622965872093776e+00 1.229456796827577136e-01 4.269018710522094473e-01
8.290000000000000568e+01 3.016537472386925156e+00 1.229734975642720052e-01 4.273024988155817994e-01
8.300000000000000000e+01 3.016453398329738800e+00 1.230018444971978653e-01 4.277020668629942790e-01
8.309999999999999432e+01 3.016370683461330859e+00 1.230308379856075440e-01 4.281004047420640113e-01
8.320000000000000284e+01 3.016289278519308947e+00 1.230602769367283855e-01 4.284971209957082472e-01
8.329999999999999716e+01 3.016209222455349170e+00 1.230900529283793787e-01 4.288921944052024315e-01
8.340000000000000568e+01 3.016130551412649741e+00 1.231204852298217745e-01 4.292859669721620364e-01
8.350000000000000000e+01 3.016053195967188572e+00 1.231519816496384756e-01 4.296784205057138095e-01
8.359999999999999432e+01 3.015976956971830436e+00 1.231845415122352350e-01 4.300684616862620047e-01
8.370000000000000284e+01 3.015901629198225464e+00 1.232180597144991729e-01 4.304550910433211364e-01
8.379999999999999716e+01 3.015827032395114848e+00 1.232523324775272044e-01 4.308379329005682656e-01
8.390000000000000568e+01 3.015752960457429577e+00 1.232871736056102563e-01 4.312177048263454715e-01
8.400000000000000000e+01 3.015679228943195955e+00 1.233223446121263223e-01 4.315960108793701622e-01
8.409999999999999432e+01 3.015605745597126131e+00 1.233576337410875468e-01 4.319738714828620374e-01
8.420000000000000284e+01 3.015532515855180229e+00 1.233929232642148044e-01 4.323514957187635233e-01
8.429999999999999716e+01 3.015459535795431467e+00 1.234279430654354748e-01 4.327283370399794826e-01
8.440000000000000568e+01 3.015386862522190015e+00 1.234615848855575848e-01 4.331036019962186678e-01
8.450000000000000000e+01 3.015314530882338140e+00 1.234928339441032641e-01 4.334765115488603548e-01
8.459999999999999432e+01 3.015242556112642358e+00 1.235212535920133803e-01 4.338475871827962571e-01
8.470000000000000284e+01 3.015171044863943717e+00 1.235468355903064364e-01 4.342190184289536070e-01
8.479999999999999716e+01 3.015100266451615774e+00 1.235697903894310556e-01 4.345935058556564812e-01
8.490000000000000568e+01 3.015030522868185958e+00 1.235905310269278523e-01 4.349721677625990601e-01
8.500000000000000000e+01 3.014962137612693382e+00 1.236096188730462231e-01 4.353551527764065732e-01
8.509999999999999432e+01 3.014895423073166381e+00 1.236278556421051000e-01 4.357421514026524889e-01
8.520000000000000284e+01 3.014830561361479866e+00 1.236456664740086531e-01 4.361328388417606838e-01
8.529999999999999716e+01 3.014767598803003157e+00 1.236631272240460433e-01 4.365262384915893357e-01
8.540000000000000568e+01 3.014706649752759926e+00 1.236802795173765901e-01 4.369224061958139060e-01
8.550000000000000000e+01 3.014647899752435745e+00 1.236966688788672109e-01 4.373209286280967945e-01
8.559999999999999432e+01 3.014591404092401561e+00 1.237117797075142356e-01 4.377195511507125936e-01
8.570000000000000284e+01 3.014537127679011608e+00 1.237250160390273024e-01 4.381161525288752578e-01
8.579999999999999716e+01 3.014485023723165735e+00 1.237362121465825915e-01 4.385091739497246621e-01
8.590000000000000568e+01 3.014435124515011832e+00 1.237460204218296944e-01 4.388974869121700095e-01
8.600000000000000000e+01 3.014387499870006870e+00 1.237551805620418222e-01 4.392809270552309187e-01
8.609999999999999432e+01 3.014342137021068346e+00 1.237641936098068385e-01 4.396599484487433429e-01
8.620000000000000284e+01 3.014298988747564412e+00 1.237733320070772969e-01 4.400350400682557783e-01
8.629999999999999716e+01 3.014257986931641486e+00 1.237823178543906444e-01 4.404069805692305550e-01
8.640000000000000568e+01 3.014219076333186198e+00 1.237907103963151734e-01 4.407763312064676420e-01
8.650000000000000000e+01 3.014182206970830613e+00 1.237981203158291521e-01 4.411439317543610628e-01
8.659999999999999432e+01 3.014147208594163185e+00 1.238037525806054973e-01 4.415106816542770929e-01
8.670000000000000284e+01 3.014113942413867431e+00 1.238067959875293056e-01 4.418780849266057409e-01
8.679999999999999716e+01 3.014082275569616609e+00 1.238066626593661290e-01 4.422477652488203681e-01
8.690000000000000568e+01 3.014052180639341660e+00 1.238033135028930865e-01 4.426215588200954620e-01
8.700000000000000000e+01 3.014023607569357832e+00 1.237970149971534539e-01 4.429998923721103488e-01
8.709999999999999432e+01 3.013996431307008894e+00 1.237886035017372599e-01 4.433824346245685000e-01
8.720000000000000284e+01 3.013970403691101030e+00 1.237787787965056729e-01 4.437684145937255131e-01
8.729999999999999716e+01 3.013945280314348718e+00 1.237684912494048106e-01 4.441575303649929474e-01
8.740000000000000568e+01 3.013920763867016017e+00 1.237585838726804610e-01 4.445490775897718017e-01
8.750000000000000000e+01 3.013896557074453586e+00 1.237495183414085709e-01 4.449422712073070052e-01
8.759999999999999432e+01 3.013872375560208372e+00 1.237408293447277430e-01 4.453371190477519725e-01
8.770000000000000284e+01 3.013847823449560703e+00 1.237317175954668613e-01 4.457333152525331244e-01
8.779999999999999716e+01 3.013822735547007081e+00 1.237212387891299947e-01 4.461301216168407358e-01
8.790000000000000568e+01 3.013797272417685136e+00 1.237085954482548544e-01 4.465274000061825177e-01
8.800000000000000000e+01 3.013771608344001152e+00 1.236933123242947019e-01 4.469238832225328473e-01
8.809999999999999432e+01 3.013745904737591630e+00 1.236748853162672468e-01 4.473179549525143628e-01
8.820000000000000284e+01 3.013720120827926952e+00 1.236531506962776916e-01 4.477089984985505033e-01
8.829999999999999716e+01 3.013694282205068298e+00 1.236276214208724689e-01 4.480972743766291622e-01
8.840000000000000568e+01 3.013668441200381576e+00 1.235978458683044678e-01 4.484841977603029051e-01
8.850000000000000000e+01 3.013642577712595028e+00 1.235637065732460016e-01 4.488716588747707625e-01
8.859999999999999432e+01 3.013616638239763112e+00 1.235259877187804278e-01 4.492613928116306887e-01
8.870000000000000284e+01 3.013590629664534948e+00 1.234851910257499519e-01 4.496539061933368941e-01
8.879999999999999716e+01 3.013564869372304944e+00 1.234418346203489669e-01 4.500491489673597023e-01
8.890000000000000568e+01 3.013539267034564872e+00 1.233962610669339099e-01 4.504466489528260453e-01
8.900000000000000000e+01 3.013513783125175038e+00 1.233481670354845683e-01 4.508459521044336782e-01
8.909999999999999432e+01 3.013488505554989150e+00 1.232976357787132216e-01 4.512459356295663859e-01
8.920000000000000284e+01 3.013463550172828853e+00 1.232453581146986110e-01 4.516458112287375926e-01
8.929999999999999716e+01 3.013438893647013561e+00 1.231920434098889849e-01 4.520448644304142505e-01
8.940000000000000568e+01 3.013414396804494633e+00 1.231381466600991459e-01 4.524418518852755255e-01
8.950000000000000000e+01 3.013390010501155736e+00 1.230836899901488479e-01 4.528356155296897612e-01
8.959999999999999432e+01 3.013365606463812352e+00 1.230284104675201107e-01 4.532251252170582667e-01
8.970000000000000284e+01 3.013341198072887916e+00 1.229726602361043142e-01 4.536097653385700035e-01
8.979999999999999716e+01 3.013316925759469633e+00 1.229169813968287173e-01 4.539895046359272435e-01
8.990000000000000568e+01 3.013292780535245186e+00 1.228619110884459076e-01 4.543656875646346904e-01
9.000000000000000000e+01 3.013268683228279787e+00 1.228083040721896779e-01 4.547390801490607259e-01
9.009999999999999432e+01 3.013244423049857179e+00 1.227570643249729088e-01 4.551092182898610616e-01
9.020000000000000284e+01 3.013219686544139186e+00 1.227088740608048845e-01 4.554763952848643882e-01
9.029999999999999716e+01 3.013194391274907957e+00 1.226646544167886432e-01 4.558451010810533610e-01
9.040000000000000568e+01 3.013168682763966988e+00 1.226253747655059456e-01 4.562217611339263179e-01
9.050000000000000000e+01 3.013142602416949423e+00 1.225916923837688799e-01 4.566078498527965657e-01
9.059999999999999432e+01 3.013116086750912359e+00 1.225636769389084613e-01 4.569998139451105779e-01
9.070000000000000284e+01 3.013089119111922898e+00 1.225412175268414394e-01 4.573955919898433642e-01
9.079999999999999716e+01 3.013061711696784606e+00 1.225238392052432346e-01 4.577951439955429969e-01
9.090000000000000568e+01 3.013033685635716274e+00 1.225108480411991607e-01 4.581988216771120115e-01
9.100000000000000000e+01 3.013004735460417027e+00 1.225015483036018260e-01 4.586045348112897102e-01
9.109999999999999432e+01 3.012974942718273930e+00 1.224963135666210512e-01 4.590084603065700541e-01
9.120000000000000284e+01 3.012944640538780749e+00 1.224960217957100639e-01 4.594095828493229838e-01
9.129999999999999716e+01 3.012913713511681024e+00 1.225007255958470154e-01 4.598085134396026064e-01
9.140000000000000568e+01 3.012882077904217137e+00 1.225102075931392420e-01 4.602048563351122112e-01
9.150000000000000000e+01 3.012849910166061740e+00 1.225239839913068174e-01 4.605980074389526280e-01
9.159999999999999432e+01 3.012817378526122969e+00 1.225411529413698020e-01 4.609879409579598075e-01
9.170000000000000284e+01 3.012784633317851846e+00 1.225607685216285603e-01 4.613754893496602172e-01
9.179999999999999716e+01 3.012751805814796402e+00 1.225821105422624235e-01 4.617624262376693878e-01
9.190000000000000568e+01 3.012718850672179816e+00 1.226046216407263856e-01 4.621486273508677023e-01
9.200000000000000000e+01 3.012685811151151416e+00 1.226276785333757502e-01 4.625338637878195769e-01
9.209999999999999432e+01 3.012652851663871090e+00 1.226502641280959871e-01 4.629185574517422630e-01
9.220000000000000284e+01 3.012620076452852125e+00 1.226711425794522192e-01 4.633026659653687318e-01
9.229999999999999716e+01 3.012587519414666737e+00 1.226892455885932876e-01 4.636856843431993447e-01
9.240000000000000568e+01 3.012555153669268293e+00 1.227040789038809088e-01 4.640671038711938756e-01
9.250000000000000000e+01 3.012523004423921513e+00 1.227157501557170072e-01 4.644463798963913703e-01
9.259999999999999432e+01 3.012491044632452653e+00 1.227246370116343854e-01 4.648231027335367749e-01
9.270000000000000284e+01 3.012459105391148473e+00 1.227314692550853792e-01 4.651984528279538011e-01
9.279999999999999716e+01 3.012426972501180966e+00 1.227371415772862129e-01 4.655734586321993440e-01
9.290000000000000568e+01 3.012394586650446460e+00 1.227420742005342902e-01 4.659500168680765775e-01
9.300000000000000000e+01 3.012362027320485858e+00 1.227459878389556280e-01 4.663291046496151893e-01
9.309999999999999432e+01 3.012329493751944476e+00 1.227486486419970824e-01 4.667102543013519345e-01
9.320000000000000284e+01 3.012297284535899067e+00 1.227510689735775706e-01 4.670930379929445486e-01
9.329999999999999716e+01 3.012265686737407577e+00 1.227547602890091127e-01 4.674771019980612508e-01
9.340000000000000568e+01 3.012234915216452702e+00 1.227612505311821423e-01 4.678625459972556300e-01
9.350000000000000000e+01 3.012204948949358307e+00 1.227715119660688359e-01 4.682487649310780320e-01
9.359999999999999432e+01 3.012175689196577633e+00 1.227859860943043557e-01 4.686362759241040621e-01
9.370000000000000284e+01 3.012146993894838420e+00 1.228045359631817490e-01 4.690257968441597924e-01
9.379999999999999716e+01 3.012118931583918968e+00 1.228268419064701966e-01 4.694179702096215046e-01
9.390000000000000568e+01 3.012091664886641595e+00 1.228525621859444250e-01 4.698127983961071230e-01
9.400000000000000000e+01 3.012065390686124111e+00 1.228815534405378607e-01 4.702105764315844816e-01
9.409999999999999432e+01 3.012040191363766883e+00 1.229138379493588396e-01 4.706118998087158722e-01
9.420000000000000284e+01 3.012015981101122453e+00 1.229497648799915410e-01 4.710170813439957804e-01
9.429999999999999716e+01 3.011992598565356172e+00 1.229892888973598275e-01 4.714266189449434208e-01
9.440000000000000568e+01 3.011969953523170762e+00 1.230317562931801945e-01 4.718413294928245350e-01
9.450000000000000000e+01 3.011947987507837876e+00 1.230764336505734136e-01 4.722614637298701012e-01
9.459999999999999432e+01 3.011926652951203209e+00 1.231231212600536473e-01 4.726875737589915083e-01
9.470000000000000284e+01 3.011905859176914557e+00 1.231719058449978199e-01 4.731198885658596254e-01
9.479999999999999716e+01 3.011885634018608648e+00 1.232232351154207706e-01 4.735587434105550386e-01
9.490000000000000568e+01 3.011866107243622803e+00 1.232776945602691576e-01 4.740051752366625237e-01
9.500000000000000000e+01 3.011847261608450843e+00 1.233351246712248717e-01 4.744596346986877933e-01
9.509999999999999432e+01 3.011828958919927413e+00 1.233947134021722292e-01 4.749223034823635281e-01
9.520000000000000284e+01 3.011811027862051127e+00 1.234557864209278044e-01 4.753935207331498880e-01
9.529999999999999716e+01 3.011793159186999080e+00 1.235177496544177522e-01 4.758728938195249114e-01
9.540000000000000568e+01 3.011775023360839576e+00 1.235805646219274578e-01 4.763607980840292022e-01
9.550000000000000000e+01 3.011756464491904151e+00 1.236440396201219372e-01 4.768581808025422752e-01
9.559999999999999432e+01 3.011737369172451384e+00 1.237079270531507014e-01 4.773652150400913285e-01
9.570000000000000284e+01 3.011717712130318692e+00 1.237721349997444875e-01 4.778821405401139089e-01
9.579999999999999716e+01 3.011697529839159060e+00 1.238369352979438176e-01 4.784089546594949560e-01
9.590000000000000568e+01 3.011676870207601553e+00 1.239025763988581552e-01 4.789458142266953544e-01
9.600000000000000000e+01 3.011655772571841361e+00 1.239688338982700699e-01 4.794931953574477212e-01
9.609999999999999432e+01 3.011634338504912467e+00 1.240357779225149670e-01 4.800512006760366823e-01
9.620000000000000284e+01 3.011612565374524930e+00 1.241035820346825247e-01 4.806194518807958005e-01
9.629999999999999716e+01 3.011590368016873409e+00 1.241720923589713088e-01 4.811985403668761485e-01
9.640000000000000568e+01 3.011567467468417192e+00 1.242408156120955454e-01 4.817891408219008298e-01
9.650000000000000000e+01 3.011543621946252358e+00 1.243091645688005897e-01 4.823915190765473149e-01
9.659999999999999432e+01 3.011518792189670446e+00 1.243765299887211739e-01 4.830056903358124210e-01
9.670000000000000284e+01 3.011493130360496373e+00 1.244424884373849238e-01 4.836323645102127422e-01
9.679999999999999716e+01 3.011466802178011548e+00 1.245071331521101499e-01 4.842727926765175717e-01
9.690000000000000568e+01 3.011439829394215284e+00 1.245705556113727575e-01 4.849275084606996522e-01
9.700000000000000000e+01 3.011412107407359873e+00 1.246322345037742529e-01 4.855962290957163141e-01
9.709999999999999432e+01 3.011383507074884669e+00 1.246918806816057490e-01 4.862793944422998393e-01
9.720000000000000284e+01 3.011353980653023843e+00 1.247495862983707404e-01 4.869782429182407668e-01
9.729999999999999716e+01 3.011323610511056792e+00 1.248053239391193614e-01 4.876939605617098827e-01
9.740000000000000568e+01 3.011292488250755017e+00 1.248590482644220678e-01 4.884268677517442647e-01
9.750000000000000000e+01 3.011260810061520576e+00 1.249107845602188682e-01 4.891763973603184823e-01
9.759999999999999432e+01 3.011228782794962644e+00 1.249609142478238510e-01 4.899420305274100329e-01
9.770000000000000284e+01 3.011196494307105898e+00 1.250106438988698443e-01 4.907228870504480867e-01
9.779999999999999716e+01 3.011164045065123140e+00 1.250609352605360769e-01 4.915175948980849974e-01
9.790000000000000568e+01 3.011131554717131120e+00 1.251125633315663954e-01 4.923240637797254848e-01
9.800000000000000000e+01 3.011099144623693658e+00 1.251660529418403556e-01 4.931404801205685473e-01
9.809999999999999432e+01 3.011066824424802224e+00 1.252219860149064168e-01 4.939652246084906828e-01
9.820000000000000284e+01 3.011034464504630304e+00 1.252803699002740245e-01 4.947961107812539616e-01
9.829999999999999716e+01 3.011001893754267744e+00 1.253412995355209780e-01 4.956298858881313940e-01
9.840000000000000568e+01 3.010969027850926238e+00 1.254043977157039969e-01 4.964626438260690833e-01
9.850000000000000000e+01 3.010935866273871220e+00 1.254683121204709373e-01 4.972910661627585327e-01
9.859999999999999432e+01 3.010902382795532795e+00 1.255321584067545793e-01 4.981120432217855942e-01
9.870000000000000284e+01 3.010868541630054018e+00 1.255957697908920423e-01 4.989227021326620992e-01
9.879999999999999716e+01 3.010834403961885286e+00 1.256584672996647889e-01 4.997214382035126690e-01
9.890000000000000568e+01 3.010800083605857047e+00 1.257199776521624734e-01 5.005079744782752194e-01
9.900000000000000000e+01 3.010765712130390348e+00 1.257800883151904969e-01 5.012822853061020822e-01
9.909999999999999432e+01 3.010731380668745683e+00 1.258390142716829807e-01 5.020440656135387592e-01
9.920000000000000284e+01 3.010697144181573304e+00 1.258973322002372441e-01 5.027926885328475315e-01
9.929999999999999716e+01 3.010662952205218623e+00 1.259558167957939290e-01 5.035282470124076148e-01
9.940000000000000568e+01 3.010628797133906076e+00 1.260153512600954429e-01 5.042525467773604220e-01
9.950000000000000000e+01 3.010594758356913481e+00 1.260761378327117654e-01 5.049678078487849220e-01
9.959999999999999432e+01 3.010561095313203150e+00 1.261383411813965516e-01 5.056754984345004367e-01
9.970000000000000284e+01 3.010528114389865006e+00 1.262020440647244612e-01 5.063753008771985087e-01
9.979999999999999716e+01 3.010496063855543802e+00 1.262670384471222818e-01 5.070666447404881261e-01
9.990000000000000568e+01 3.010465022655302469e+00 1.263329605858687366e-01 5.077488987275606824e-01
1.000000000000000000e+02 3.010434887215462929e+00 1.263994438712869872e-01 5.084222601979768719e-01
1.000999999999999943e+02 3.010405475408655551e+00 1.264661190586551243e-01 5.090873821493651086e-01
1.002000000000000028e+02 3.010376651788845059e+00 1.265328287216336278e-01 5.097458389199607254e-01
1.002999999999999972e+02 3.010348362422932578e+00 1.265992846754175893e-01 5.103996644712429642e-01
1.004000000000000057e+02 3.010320503865418384e+00 1.266650352251459388e-01 5.110506310561895305e-01
1.005000000000000000e+02 3.010292920508171211e+00 1.267298654715487416e-01 5.117008783974679176e-01
1.005999999999999943e+02 3.010265575409116767e+00 1.267942892576967573e-01 5.123525203689021090e-01
1.007000000000000028e+02 3.010238464979129613e+00 1.268590378836638166e-01 5.130086913106239876e-01
1.007999999999999972e+02 3.010211478011600050e+00 1.269243621799858168e-01 5.136724061677426789e-01
1.009000000000000057e+02 3.010184465224688743e+00 1.269901354644260572e-01 5.143454462305516728e-01
1.010000000000000000e+02 3.010157440921038763e+00 1.270562547647391405e-01 5.150281120390909351e-01
1.010999999999999943e+02 3.010130449391924312e+00 1.271226521731061432e-01 5.157207825770204757e-01
1.012000000000000028e+02 3.010103484839323773e+00 1.271889518147610865e-01 5.164237827285624860e-01
1.012999999999999972e+02 3.010076536348109233e+00 1.272547296456298938e-01 5.171369949909201402e-01
1.014000000000000057e+02 3.010049643021945442e+00 1.273198323852358094e-01 5.178604046943733330e-01
1.015000000000000000e+02 3.010022692300446501e+00 1.273840282098408494e-01 5.185925657283791956e-01
1.015999999999999943e+02 3.009995595755566189e+00 1.274471481696251018e-01 5.193308397962419498e-01
1.017000000000000028e+02 3.009968314417123647e+00 1.275083096661582260e-01 5.200724784442218862e-01
1.017999999999999972e+02 3.009940768987319881e+00 1.275662747452295243e-01 5.208144935760463667e-01
1.019000000000000057e+02 3.009912880642811484e+00 1.276204142092831617e-01 5.215536964883851212e-01
1.020000000000000000e+02 3.009884587454725313e+00 1.276705539904883224e-01 5.222876390361017584e-01
1.020999999999999943e+02 3.009855721833932130e+00 1.277166932762163754e-01 5.230139737745238548e-01
1.022000000000000028e+02 3.009826078479277633e+00 1.277591141500074023e-01 5.237316365160928910e-01
1.022999999999999972e+02 3.009795493169941327e+00 1.277981983156282197e-01 5.244400335678425229e-01
1.024000000000000057e+02 3.009763783018171601e+00 1.278338124442996993e-01 5.251384054420351610e-01

# SM_Figure1a_DNS_p6.out (tau,mean,-,+)
1.000000000000000056e-01 4.652500906845722056e+04 2.932215378419865374e+04 1.110124337908884772e+05
2.000000000000000111e-01 3.272206074641812666e+04 1.803632811018203938e+04 3.782253261569762253e+04
2.999999999999999889e-01 2.120897388920779485e+04 9.607188849554548142e+03 1.301133510011588078e+04
4.000000000000000222e-01 1.386381735173498419e+04 5.111433860539391389e+03 5.599862019614791279e+03
5.000000000000000000e-01 9.361068696996791914e+03 2.875620450617024289e+03 2.275225262121282867e+03
5.999999999999999778e-01 6.514185876481214109e+03 1.694177877473027365e+03 1.798500480479014186e+03
6.999999999999999556e-01 4.671667955493629051e+03 1.054184907224856488e+03 1.360784987710043424e+03
8.000000000000000444e-01 3.451351199920295585e+03 7.167074228806777683e+02 9.569723285574546026e+02
9.000000000000000222e-01 2.619148225392424138e+03 4.969326297899765450e+02 6.503668689066521438e+02
1.000000000000000000e+00 2.035491949412328950e+03 3.514003254318545260e+02 4.405652222310093293e+02
1.100000000000000089e+00 1.616297147276495934e+03 2.546499588732979191e+02 3.048426084115701542e+02
1.199999999999999956e+00 1.308666334391391729e+03 1.979040341223601445e+02 2.191149534896228488e+02
1.300000000000000044e+00 1.078362008306259440e+03 1.560756483127213414e+02 1.647267255988531360e+02
1.399999999999999911e+00 9.028402556979319797e+02 1.229348550505533240e+02 1.338922299987191309e+02
1.500000000000000000e+00 7.669410787080508953e+02 9.729038508320616074e+01 1.137130690951235010e+02
1.600000000000000089e+00 6.601289154767614491e+02 7.763268095859802997e+01 9.621140077128620760e+01
1.699999999999999956e+00 5.749236936805206142e+02 6.384639182334217367e+01 8.090815117719296268e+01
1.800000000000000044e+00 5.059910726122695905e+02 5.752730784859846835e+01 6.801867244786421907e+01
1.899999999999999911e+00 4.495201111289821938e+02 5.252327787514053625e+01 5.749858049622014278e+01
2.000000000000000000e+00 4.027543608521029910e+02 4.849279643878719526e+01 4.904802016588695324e+01
2.100000000000000089e+00 3.636555061030928755e+02 4.517849748000804766e+01 4.224426947350036698e+01
2.200000000000000178e+00 3.306822775657846591e+02 4.239324183495841680e+01 3.679372803753199150e+01
2.299999999999999822e+00 3.026487695293561728e+02 3.999581727039310408e+01 3.308043887260208749e+01
2.399999999999999911e+00 2.786321017677282157e+02 3.786549867618015242e+01 2.991944258952480595e+01
2.500000000000000000e+00 2.579075726497150640e+02 3.590800104220252820e+01 2.716525527795664630e+01
2.600000000000000089e+00 2.399005928741906644e+02 3.407075378717857461e+01 2.468318869590754616e+01
2.700000000000000178e+00 2.241513938708052081e+02 3.233641912825260079e+01 2.389060674765545400e+01
2.799999999999999822e+00 2.102927328907474589e+02 3.070417356911406159e+01 2.336277978756692164e+01
2.899999999999999911e+00 1.980334652163839735e+02 2.917493815231034660e+01 2.294147278584270566e+01
3.000000000000000000e+00 1.871399354357459970e+02 2.774877748870372329e+01 2.259808074409403389e+01
3.100000000000000089e+00 1.774194058855715070e+02 2.642340050506300031e+01 2.230324718222783531e+01
3.200000000000000178e+00 1.687088889643401046e+02 2.519146541629126546e+01 2.203081781632792513e+01
3.299999999999999822e+00 1.608697916555310030e+02 2.404227283952135963e+01 2.239568773562447745e+01
3.399999999999999911e+00 1.537846187774086388e+02 2.296664140626270978e+01 2.270131016230084242e+01
3.500000000000000000e+00 1.473538532540079586e+02 2.196220984910951302e+01 2.295410482090389337e+01
3.600000000000000089e+00 1.414931990669720108e+02 2.103321848928433724e+01 2.317170582248002120e+01
3.700000000000000178e+00 1.361311573707642140e+02 2.018502794809614898e+01 2.336677912487974140e+01
3.799999999999999822e+00 1.312073295982803813e+02 1.941838201666750763e+01 2.354003707427068548e+01
3.899999999999999911e+00 1.266711790843065302e+02 1.872778693488582746e+01 2.367823962226061951e+01
4.000000000000000000e+00 1.224802108721863050e+02 1.810326054611999780e+01 2.376407166196126752e+01
4.099999999999999645e+00 1.185980242229504711e+02 1.753258470563007165e+01 2.378722611136487330e+01
4.200000000000000178e+00 1.149926493968552563e+02 1.700298448734446310e+01 2.374741396573153907e+01
4.299999999999999822e+00 1.116354836453792387e+02 1.650334102117437851e+01 2.365179751244137663e+01
4.400000000000000355e+00 1.085009534800887394e+02 1.602567878450591365e+01 2.351082706173984604e+01
4.500000000000000000e+00 1.055666763075605417e+02 1.556573587817676696e+01 2.333493073972822174e+01
4.599999999999999645e+00 1.028132188423774807e+02 1.512245751308384456e+01 2.313187423807843857e+01
4.700000000000000178e+00 1.002230630526701702e+02 1.469665774879904063e+01 2.290496742253050400e+01
4.799999999999999822e+00 9.777999443501272481e+01 1.428933612697126421e+01 2.265452495171271607e+01
4.900000000000000355e+00 9.546951913104631160e+01 1.390050901144746831e+01 2.237977753681917648e+01
5.000000000000000000e+00 9.327943074522619327e+01 1.359267965251976307e+01 2.208063369971071666e+01
5.099999999999999645e+00 9.119977663161252224e+01 1.334167441438181356e+01 2.175915936573483123e+01
5.200000000000000178e+00 8.922215229755687460e+01 1.308429254885888326e+01 2.142002842671232088e+01
5.299999999999999822e+00 8.733896606597922130e+01 1.282329744855029219e+01 2.106881396356030223e+01
5.400000000000000355e+00 8.554329734505630256e+01 1.256307746487013333e+01 2.070906558413757637e+01
5.500000000000000000e+00 8.382897958932932170e+01 1.230794565941523899e+01 2.034101174221196118e+01
5.599999999999999645e+00 8.219032515561740126e+01 1.206093637148988762e+01 1.996109311381636076e+01
5.700000000000000178e+00 8.062191869329713256e+01 1.182331657388475321e+01 1.956355301643715450e+01
5.799999999999999822e+00 7.911887692547088591e+01 1.159452974759307153e+01 1.914438483142498626e+01
5.900000000000000355e+00 7.767686798976852458e+01 1.137239011472493644e+01 1.870440346272653187e+01
6.000000000000000000e+00 7.629192861120564828e+01 1.115381639202537656e+01 1.824848480172074972e+01
6.099999999999999645e+00 7.496046158202349829e+01 1.093630404542354029e+01 1.778294677994816197e+01
6.200000000000000178e+00 7.367933962616648103e+01 1.071859881167947748e+01 1.731272115382847687e+01
6.299999999999999822e+00 7.244598017855382466e+01 1.050074570666038909e+01 1.684103696308206111e+01
6.400000000000000355e+00 7.125814179414975058e+01 1.028384770520337810e+01 1.637035568204834135e+01
6.500000000000000000e+00 7.011351221723786864e+01 1.006936825834772975e+01 1.590266942706645636e+01
6.599999999999999645e+00 6.900961809118460621e+01 9.858623496616893078e+00 1.544026784492911020e+01
6.700000000000000178e+00 6.794404191554188799e+01 9.702598174694294642e+00 1.531056160585869463e+01
6.799999999999999822e+00 6.691456207458045924e+01 9.572690122368783250e+00 1.523555423920595331e+01
6.900000000000000355e+00 6.591905747394899606e+01 9.443397045489440700e+00 1.515426023642127973e+01
7.000000000000000000e+00 6.495541930454609769e+01 9.315870887038713022e+00 1.506791130879560114e+01
7.099999999999999645e+00 6.402166661872884390e+01 9.190778331951804603e+00 1.497759720603363576e+01
7.200000000000000178e+00 6.311610320850535061e+01 9.068178404827477834e+00 1.488391023141703329e+01
7.299999999999999822e+00 6.223733708889997729e+01 8.947624573048067020e+00 1.478680696538852146e+01
7.400000000000000355e+00 6.138420804869126357e+01 8.828436460468530811e+00 1.468582862576552373e+01
7.500000000000000000e+00 6.055569886611203856e+01 8.709951267741814718e+00 1.458044452592515938e+01
7.599999999999999645e+00 5.975085735819071431e+01 8.591664847608278421e+00 1.447018701107144523e+01
7.700000000000000178e+00 5.896877110918209297e+01 8.473420864554221055e+00 1.435470780927017387e+01
7.799999999999999822e+00 5.820855006418010191e+01 8.355402730391780608e+00 1.423379548622840218e+01
7.900000000000000355e+00 5.746927676479620573e+01 8.237914098722654899e+00 1.410727577145085831e+01
8.000000000000000000e+00 5.675004600489827311e+01 8.121273476270332026e+00 1.397480949710318754e+01
8.099999999999999645e+00 5.605000262983120507e+01 8.005926768159788764e+00 1.383572960125578533e+01
8.199999999999999289e+00 5.536828036491512250e+01 7.892390603629110046e+00 1.368929404165939445e+01
8.300000000000000711e+00 5.470402748729433995e+01 7.781194535213437291e+00 1.353481085405792328e+01
8.400000000000000355e+00 5.405641310265015420e+01 7.672872340066959396e+00 1.337188144149821767e+01
8.500000000000000000e+00 5.342471197154811335e+01 7.567961179879482359e+00 1.320070296015099842e+01
8.599999999999999645e+00 5.280837239469903466e+01 7.466926560384514744e+00 1.302198928378697929e+01
8.699999999999999289e+00 5.220699572517818154e+01 7.370166387214133863e+00 1.283679549024504496e+01
8.800000000000000711e+00 5.162024199327038332e+01 7.278002453295087548e+00 1.264643274187834265e+01
8.900000000000000355e+00 5.104775090878969479e+01 7.190584378207709904e+00 1.245231349624742023e+01
9.000000000000000000e+00 5.048908138886238817e+01 7.107881922259601026e+00 1.225577901881353426e+01
9.099999999999999645e+00 4.994374238278878408e+01 7.029651957786462901e+00 1.205795787175689782e+01
9.199999999999999289e+00 4.941126641188143509e+01 6.955467845127678572e+00 1.185976781434279559e+01
9.300000000000000711e+00 4.889123251036338047e+01 6.884791263001091011e+00 1.166858331532521476e+01
9.400000000000000355e+00 4.838328386636616329e+01 6.816998642835152111e+00 1.150875071492507828e+01
9.500000000000000000e+00 4.788712704836349587e+01 6.751452732513236299e+00 1.135004429314067664e+01
9.599999999999999645e+00 4.740245678792366846e+01 6.687498894527443838e+00 1.119293705091654090e+01
9.699999999999999289e+00 4.692891526242541289e+01 6.624446654324387396e+00 1.103782462383561125e+01
9.800000000000000711e+00 4.646609866483580475e+01 6.561612763703870144e+00 1.088499106931882210e+01
9.900000000000000355e+00 4.601358639223850133e+01 6.498421586043171772e+00 1.073453402799641054e+01
1.000000000000000000e+01 4.557095789006051234e+01 6.434453874542256813e+00 1.058637444039180764e+01
1.009999999999999964e+01 4.513783008800651686e+01 6.369501819736690607e+00 1.044026677525116753e+01
1.019999999999999929e+01 4.471388784028704322e+01 6.303525837196026771e+00 1.029582479615586266e+01
1.030000000000000071e+01 4.429889499342947801e+01 6.236559656831566656e+00 1.015258093979170440e+01
1.040000000000000036e+01 4.389265239869368429e+01 6.168611059605346725e+00 1.001010219916216926e+01
1.050000000000000000e+01 4.349497390633307958e+01 6.099698591555984706e+00 9.868054443801177911e+00
1.059999999999999964e+01 4.310565247102962871e+01 6.029958945305523343e+00 9.726250073047594924e+00
1.069999999999999929e+01 4.272445999795359484e+01 5.959686670628457250e+00 9.584676030912461897e+00
1.080000000000000071e+01 4.235115812634521859e+01 5.889249075643036235e+00 9.443457633680239383e+00
1.090000000000000036e+01 4.198551885222380520e+01 5.819009339329404895e+00 9.302782507973873294e+00
1.100000000000000000e+01 4.162734258054990022e+01 5.749269277651890775e+00 9.162812400426581405e+00
1.109999999999999964e+01 4.127644963938919176e+01 5.680226713772697167e+00 9.023574556559836424e+00
1.119999999999999929e+01 4.093265123960873098e+01 5.611939236636146688e+00 8.885005950924274032e+00
1.130000000000000071e+01 4.059572876159067789e+01 5.544378337124079792e+00 8.747024648977713923e+00
1.140000000000000036e+01 4.026545810350782517e+01 5.477473592360716736e+00 8.609529260150807772e+00
1.150000000000000000e+01 3.994157846637012454e+01 5.411161181462190939e+00 8.472452252809468121e+00
1.159999999999999964e+01 3.962380495003780823e+01 5.345402366774855807e+00 8.335792856279525154e+00
1.169999999999999929e+01 3.931186192151831449e+01 5.280190145969783089e+00 8.199616427707141497e+00
1.180000000000000071e+01 3.900549814030317464e+01 5.215522611717254620e+00 8.064032620102764781e+00
1.190000000000000036e+01 3.870451318317154943e+01 5.151408076835537031e+00 7.929181341012707662e+00
1.200000000000000000e+01 3.840878313380945741e+01 5.087836215530224138e+00 7.795270815448049007e+00
1.209999999999999964e+01 3.811825815736328593e+01 5.024800065138720129e+00 7.662589920449867975e+00
1.219999999999999929e+01 3.783293449621892535e+01 4.962340222379751253e+00 7.531519723283416567e+00
1.230000000000000071e+01 3.755283227906276267e+01 4.900604173564602206e+00 7.402492095795992100e+00
1.240000000000000036e+01 3.727796816200130792e+01 4.839813812111870561e+00 7.275955141160729056e+00
1.250000000000000000e+01 3.700832907948577599e+01 4.780206849317224282e+00 7.152305336957866189e+00
1.259999999999999964e+01 3.674385095421625635e+01 4.721980750380140535e+00 7.031815437454568496e+00
1.269999999999999929e+01 3.648441192797553612e+01 4.665245423691356308e+00 6.914597316458113596e+00
1.280000000000000071e+01 3.622984282668377176e+01 4.610008452702167858e+00 6.800619777539871791e+00
1.290000000000000036e+01 3.597994232396779068e+01 4.556196469229693236e+00 6.689758079832195392e+00
1.300000000000000000e+01 3.573450522264052154e+01 4.503718551900732336e+00 6.581873177324567337e+00
1.309999999999999964e+01 3.549335456917665255e+01 4.452537867407322381e+00 6.476831586396556872e+00
1.319999999999999929e+01 3.525634963733577365e+01 4.402693667270977329e+00 6.374492552363925313e+00
1.330000000000000071e+01 3.502337622344489176e+01 4.354243632049062285e+00 6.274673961737576633e+00
1.340000000000000036e+01 3.479433168534320941e+01 4.307188222671118893e+00 6.177147575016689984e+00
1.350000000000000000e+01 3.456911621695443415e+01 4.261430658425087614e+00 6.081683819464686280e+00
1.359999999999999964e+01 3.434761614807781882e+01 4.216768920217546679e+00 5.988077015084527943e+00
1.369999999999999929e+01 3.412969698173750288e+01 4.172983476339357622e+00 5.896136960624687617e+00
1.380000000000000071e+01 3.391522705917796543e+01 4.153735429130669843e+00 5.805617244536570354e+00
1.390000000000000036e+01 3.370409865754047019e+01 4.134502511633613153e+00 5.716170921405662853e+00
1.400000000000000000e+01 3.349623515014308595e+01 4.115079377405592709e+00 5.627406468444988263e+00
1.409999999999999964e+01 3.329158661609537972e+01 4.095323075109032374e+00 5.538972881232545831e+00
1.419999999999999929e+01 3.309010856527101652e+01 4.075150504285687703e+00 5.450638194476852050e+00
1.430000000000000071e+01 3.289175758874386446e+01 4.054525526505990740e+00 5.362292139625154164e+00
1.440000000000000036e+01 3.269649250471425717e+01 4.033399035090628360e+00 5.273901724065439112e+00
1.450000000000000000e+01 3.250427746939410412e+01 4.011678847125796921e+00 5.185517015935594998e+00
1.459999999999999964e+01 3.231507372873874573e+01 3.989284237953121703e+00 5.097276485767224585e+00
1.469999999999999929e+01 3.212882612073197208e+01 3.966229344124226230e+00 5.009360301995094744e+00
1.480000000000000071e+01 3.194546705904722828e+01 3.942664016167995555e+00 4.921892809670669777e+00
1.490000000000000036e+01 3.176493345691005388e+01 3.918821311701449872e+00 4.834925668658410558e+00
1.500000000000000000e+01 3.158716518618357938e+01 3.894972202209860512e+00 4.748439214054481994e+00
1.509999999999999964e+01 3.141208239805616032e+01 3.871469440096117154e+00 4.662416485216528628e+00
1.519999999999999929e+01 3.123958247189572290e+01 3.848729435364010243e+00 4.576895061943709209e+00
1.530000000000000071e+01 3.106956364311731988e+01 3.827038460831001743e+00 4.491978119646724110e+00
1.540000000000000036e+01 3.090194199679871545e+01 3.806376427790691963e+00 4.407794009374317312e+00
1.550000000000000000e+01 3.073664719665911704e+01 3.786519095442148597e+00 4.324467082806169316e+00
1.559999999999999964e+01 3.057362239143131788e+01 3.767296076066333654e+00 4.242103646203826628e+00
1.569999999999999929e+01 3.041281210050174977e+01 3.748649880974529225e+00 4.160783375637539194e+00
1.580000000000000071e+01 3.025416845036537694e+01 3.730569593807885553e+00 4.080545007366389143e+00
1.590000000000000036e+01 3.009766308629358278e+01 3.713024878386907091e+00 4.001409802041916208e+00
1.600000000000000000e+01 2.994328132211455440e+01 3.695940341145448116e+00 3.923394350641419948e+00
1.610000000000000142e+01 2.979101429056267492e+01 3.679203665047452887e+00 3.846538748148883968e+00
1.619999999999999929e+01 2.964084525000643922e+01 3.662678352304553187e+00 3.770908187549789403e+00
1.630000000000000071e+01 2.949275041066001890e+01 3.646216473746417108e+00 3.696583099439340714e+00
1.639999999999999858e+01 2.934671646125458011e+01 3.629689338912214680e+00 3.658241218316142351e+00
1.650000000000000000e+01 2.920274533889322299e+01 3.612994349351975387e+00 3.679075491445772172e+00
1.660000000000000142e+01 2.906084154008567211e+01 3.596059992330758348e+00 3.698917045852130769e+00
1.669999999999999929e+01 2.892098513781447622e+01 3.578830521268638876e+00 3.717851650208167769e+00
1.680000000000000071e+01 2.878312957610962641e+01 3.561271837539003116e+00 3.735946038403486824e+00
1.689999999999999858e+01 2.864722620996071356e+01 3.543389796932785885e+00 3.753236606456127333e+00
1.700000000000000000e+01 2.851324627915193588e+01 3.525221838829363463e+00 3.769726362048629653e+00
1.710000000000000142e+01 2.838116548171150555e+01 3.506827433771178448e+00 3.785411685004547166e+00
1.719999999999999929e+01 2.825094322821991355e+01 3.488276939291612422e+00 3.800330413554359410e+00
1.730000000000000071e+01 2.812251412488415880e+01 3.469628281273227088e+00 3.814552293540277361e+00
1.739999999999999858e+01 2.799581304858806874e+01 3.450935938793435298e+00 3.828139847860587253e+00
1.750000000000000000e+01 2.787080191627501335e+01 3.432276856510778629e+00 3.841135092192743627e+00
1.760000000000000142e+01 2.774748863561275058e+01 3.413763725844070507e+00 3.853550940201575514e+00
1.769999999999999929e+01 2.762590372109970716e+01 3.395530038464031009e+00 3.865400222434629995e+00
1.780000000000000071e+01 2.750603703985329318e+01 3.377673608721394771e+00 3.876718194926958461e+00
1.789999999999999858e+01 2.738783004984097502e+01 3.360234273797836124e+00 3.887538318332953935e+00
1.800000000000000000e+01 2.727120677011640026e+01 3.343208280414248890e+00 3.897872775581053162e+00
1.810000000000000142e+01 2.715609139531370175e+01 3.326582770495036812e+00 3.907711092195825131e+00
1.819999999999999929e+01 2.704240943261397945e+01 3.310378534660088690e+00 3.917041478887263395e+00
1.830000000000000071e+01 2.693009490600566025e+01 3.294642767866907462e+00 3.925853146906987945e+00
1.839999999999999858e+01 2.681909682020494401e+01 3.279408808102964201e+00 3.934127615101630226e+00
1.850000000000000000e+01 2.670937763595712511e+01 3.264669895660016863e+00 3.941856162641446559e+00
1.860000000000000142e+01 2.660090985717738121e+01 3.250414739243797868e+00 3.949060684756069861e+00
1.869999999999999929e+01 2.649367457495494449e+01 3.236646246636386337e+00 3.955780933923676912e+00
1.880000000000000071e+01 2.638765330849896174e+01 3.223368107822469852e+00 3.962053642768758266e+00
1.889999999999999858e+01 2.628283243589436680e+01 3.210566233604851050e+00 3.967899338771527340e+00
1.900000000000000000e+01 2.617920369764010502e+01 3.198211706387613873e+00 3.973336918843884291e+00
1.910000000000000142e+01 2.607676427426489596e+01 3.186254335561525153e+00 3.978376484020277104e+00
1.919999999999999929e+01 2.597551677920354152e+01 3.174639999072510932e+00 3.983008916474126693e+00
1.930000000000000071e+01 2.587547003329461859e+01 3.163295362648597120e+00 3.987206199004283746e+00
1.939999999999999858e+01 2.577663375649144584e+01 3.152158358769870716e+00 3.990939823680875520e+00
1.950000000000000000e+01 2.567901599821938419e+01 3.141197866316257858e+00 3.994186352545511909e+00
1.960000000000000142e+01 2.558262123432554702e+01 3.130403463070919656e+00 3.996915280335986864e+00
1.969999999999999929e+01 2.548744159292433054e+01 3.119767949938324847e+00 3.999096453215262414e+00
1.980000000000000071e+01 2.539346511723025657e+01 3.109285700241706252e+00 4.000695605487557316e+00
1.989999999999999858e+01 2.530067784425268940e+01 3.098936993131143680e+00 4.001668283093778200e+00
2.000000000000000000e+01 2.520905575352346162e+01 3.088690534831421530e+00 4.001966352197925403e+00
2.010000000000000142e+01 2.511857292108082262e+01 3.078502846275771532e+00 4.001536043156015410e+00
2.019999999999999929e+01 2.502919937459542510e+01 3.068315965924249156e+00 4.000324339117351968e+00
2.030000000000000071e+01 2.494090234109618009e+01 3.058065769104299392e+00 3.998279380789110604e+00
2.039999999999999858e+01 2.485364366362597011e+01 3.047702598837002341e+00 3.995363389544007049e+00
2.050000000000000000e+01 2.476738156185612283e+01 3.037202376918525459e+00 3.991558692426565358e+00
2.060000000000000142e+01 2.468208934659677922e+01 3.026579876940711955e+00 3.986851184984441687e+00
2.069999999999999929e+01 2.459775396203917097e+01 3.015877797531818061e+00 3.981237297538484654e+00
2.080000000000000071e+01 2.451435356631264639e+01 3.005129970899726999e+00 3.974747164281424716e+00
2.089999999999999858e+01 2.443184439317557022e+01 2.994362947529289443e+00 3.967440969570876774e+00
2.100000000000000000e+01 2.435017532025309350e+01 2.983592466362033235e+00 3.959381948835552834e+00
2.110000000000000142e+01 2.426930454476501708e+01 2.972836938137607632e+00 3.950613415700587439e+00
2.119999999999999929e+01 2.418920330762366788e+01 2.962146300628408113e+00 3.941155335898660184e+00
2.130000000000000071e+01 2.410985255126947280e+01 2.951586253662554782e+00 3.931016897184871794e+00
2.139999999999999858e+01 2.403123804124648899e+01 2.941237865255171613e+00 3.920204975274437231e+00
2.150000000000000000e+01 2.395334933980595693e+01 2.931189226726452546e+00 3.908733093534220160e+00
2.160000000000000142e+01 2.387617717157689867e+01 2.921521768227574256e+00 3.896631267370903373e+00
2.169999999999999929e+01 2.379971653432772172e+01 2.912284943683477678e+00 3.883938121883101502e+00
2.180000000000000071e+01 2.372396553534150598e+01 2.903491378818181090e+00 3.870698264776830655e+00
2.189999999999999858e+01 2.364892921086267563e+01 2.895121872549879072e+00 3.856961093070307101e+00
2.200000000000000000e+01 2.357462344486932437e+01 2.887131721741457824e+00 3.842774207658255392e+00
2.210000000000000142e+01 2.350107367273707126e+01 2.879451906741365974e+00 3.828179861861947586e+00
2.219999999999999929e+01 2.342830897576041949e+01 2.872014267917368358e+00 3.813219927374223772e+00
2.230000000000000071e+01 2.335634975965184879e+01 2.864749140026273011e+00 3.797947260998256525e+00
2.239999999999999858e+01 2.328520156680291109e+01 2.857597985445337940e+00 3.782426855572804669e+00
2.250000000000000000e+01 2.321485162627291388e+01 2.850509525955274626e+00 3.766732343836050489e+00
2.260000000000000142e+01 2.314527811185281791e+01 2.843446226303942836e+00 3.750927149021425322e+00
2.269999999999999929e+01 2.307645891665584514e+01 2.836377769487562261e+00 3.735049180628308818e+00
2.280000000000000071e+01 2.300837322362832893e+01 2.829290502879331370e+00 3.719119792586859319e+00
2.289999999999999858e+01 2.294100484116600924e+01 2.822183301279256540e+00 3.703157131009096048e+00
2.300000000000000000e+01 2.287434500893907341e+01 2.815064044336953231e+00 3.687182959384571745e+00
2.310000000000000142e+01 2.280838794296617777e+01 2.807933455274771006e+00 3.671206065470389746e+00
2.319999999999999929e+01 2.274313174540404603e+01 2.800795183071802086e+00 3.655214249777575475e+00
2.330000000000000071e+01 2.267857183325194015e+01 2.793652237743593503e+00 3.639183798685397875e+00
2.339999999999999858e+01 2.261469699244332432e+01 2.786493691022357666e+00 3.623095341582065032e+00
2.350000000000000000e+01 2.255148558937868941e+01 2.779294817244434057e+00 3.606937935875265566e+00
2.360000000000000142e+01 2.248891231555817427e+01 2.772025854487655039e+00 3.590701696206160420e+00
2.369999999999999929e+01 2.242695131964670452e+01 2.764667098145654478e+00 3.574372692633282611e+00
2.380000000000000071e+01 2.236557766477227105e+01 2.757211981827673242e+00 3.557938227250140528e+00
2.389999999999999858e+01 2.230476880875504975e+01 2.749667632402502448e+00 3.541391958687867714e+00
2.400000000000000000e+01 2.224450854265929323e+01 2.742061727513693370e+00 3.524737681403529166e+00
2.410000000000000142e+01 2.218478561720942466e+01 2.734439409249656450e+00 3.508000467336980677e+00
2.419999999999999929e+01 2.212559238696791297e+01 2.726845424645553351e+00 3.491213047968969363e+00
2.430000000000000071e+01 2.206692898821181714e+01 2.719307793335659085e+00 3.474385898343701484e+00
2.439999999999999858e+01 2.200880292506733582e+01 2.711826124416042205e+00 3.457510550813051253e+00
2.450000000000000000e+01 2.195122795589669096e+01 2.704375047938327725e+00 3.440560499923009274e+00
2.460000000000000142e+01 2.189422050761031002e+01 2.696904278670182009e+00 3.423500707208873450e+00
2.469999999999999929e+01 2.183779494715535208e+01 2.689345378656717855e+00 3.406303749767722877e+00
2.480000000000000071e+01 2.178196288250061485e+01 2.681628595469515375e+00 3.388958839197069750e+00
2.489999999999999858e+01 2.172673443803496696e+01 2.673691137457801403e+00 3.371469684856617022e+00
2.500000000000000000e+01 2.167211438782032218e+01 2.665499950261480677e+00 3.353861621536346149e+00
2.510000000000000142e+01 2.161809864045340035e+01 2.657055350850363595e+00 3.336179897561329710e+00
2.519999999999999929e+01 2.156467472864892443e+01 2.648378337693795714e+00 3.318478373350959743e+00
2.530000000000000071e+01 2.151182486702305141e+01 2.639509934897134258e+00 3.300801780670141738e+00
2.539999999999999858e+01 2.145953051640468701e+01 2.630502053117258043e+00 3.283183190817084096e+00
2.550000000000000000e+01 2.140777727769581062e+01 2.621405512741755928e+00 3.265635586618262920e+00
2.560000000000000142e+01 2.135655205055912020e+01 2.612272657890819971e+00 3.248157465104885233e+00
2.569999999999999929e+01 2.130584346517532168e+01 2.603152985655302842e+00 3.230730012886901648e+00
2.580000000000000071e+01 2.125564353596766054e+01 2.594075595661415434e+00 3.213320914417291618e+00
2.589999999999999858e+01 2.120594330357289437e+01 2.585048617826601003e+00 3.195901470426857571e+00
2.600000000000000000e+01 2.115673528325658381e+01 2.576064660877936063e+00 3.178444710215835300e+00
2.610000000000000142e+01 2.110801403160309775e+01 2.567100576870544160e+00 3.160934053803764243e+00
2.619999999999999929e+01 2.105977388605836254e+01 2.558125261475083789e+00 3.143368119546185113e+00
2.630000000000000071e+01 2.101201199834245870e+01 2.549108441991997154e+00 3.125755317916031117e+00
2.639999999999999858e+01 2.096472660059639992e+01 2.540025857670592302e+00 3.108110120108069196e+00
2.650000000000000000e+01 2.091791494076549185e+01 2.530849134150614077e+00 3.090457716737621041e+00
2.660000000000000142e+01 2.087157389678055353e+01 2.521546433736137516e+00 3.072829864535815858e+00
2.669999999999999929e+01 2.082569982598569425e+01 2.512080336954468862e+00 3.055255520925708623e+00
2.680000000000000071e+01 2.078028851403960431e+01 2.502428853164570199e+00 3.037752750464324691e+00
2.689999999999999858e+01 2.073533548895075995e+01 2.492591794023372387e+00 3.020333095014567704e+00
2.700000000000000000e+01 2.069083363546523202e+01 2.482584955787878300e+00 3.003010089112130743e+00
2.710000000000000142e+01 2.064677449682142552e+01 2.472429801390887860e+00 2.985801869165360500e+00
2.719999999999999929e+01 2.060314940630024338e+01 2.462133725046360411e+00 2.968728002392559517e+00
2.730000000000000071e+01 2.055995139413557382e+01 2.451685105478205173e+00 2.951806738608233616e+00
2.739999999999999858e+01 2.051717290621034451e+01 2.441059703827775706e+00 2.935066371579345912e+00
2.750000000000000000e+01 2.047480394024596606e+01 2.430229420278010366e+00 2.918540972186011828e+00
2.760000000000000142e+01 2.043283374455101864e+01 2.419169740545921599e+00 2.902260154973053119e+00
2.769999999999999929e+01 2.039125263387459341e+01 2.407877631343470881e+00 2.886245238956313131e+00
2.780000000000000071e+01 2.035005254610263492e+01 2.396377313104899542e+00 2.870501860317794751e+00
2.789999999999999858e+01 2.030922665863620580e+01 2.384707409275883094e+00 2.855019295270533775e+00
2.800000000000000000e+01 2.026876753514837048e+01 2.372912104606484718e+00 2.839781281008797009e+00
2.810000000000000142e+01 2.022866805568364867e+01 2.361038161687773140e+00 2.824768184753711608e+00
2.819999999999999929e+01 2.018891909654240635e+01 2.349124859974217827e+00 2.809964075847371845e+00
2.830000000000000071e+01 2.014951159478588494e+01 2.337204079032158432e+00 2.795354460532330165e+00
2.839999999999999858e+01 2.011043877695681559e+01 2.325302909212350500e+00 2.780919268038029912e+00
2.850000000000000000e+01 2.007169620213832317e+01 2.313445909814390689e+00 2.766640109923059754e+00
2.860000000000000142e+01 2.003327734106356672e+01 2.301655262119723488e+00 2.756630535699983398e+00
2.869999999999999929e+01 1.999517245906830709e+01 2.289947081388032046e+00 2.748035550542052619e+00
2.880000000000000071e+01 1.995737147766671171e+01 2.278330227055530344e+00 2.739451033389173062e+00
2.889999999999999858e+01 1.991986663521399947e+01 2.266812799436987547e+00 2.730872725990945327e+00
2.900000000000000000e+01 1.988265312415387598e+01 2.255396627580946500e+00 2.722298446919300119e+00
2.910000000000000142e+01 1.984572740086232656e+01 2.244073677552133717e+00 2.713726037694005555e+00
2.919999999999999929e+01 1.980908510913095455e+01 2.232836931654755830e+00 2.705156557782682825e+00
2.930000000000000071e+01 1.977272500838700253e+01 2.221671128062848055e+00 2.696589431419155858e+00
2.939999999999999858e+01 1.973664938605998032e+01 2.210560067141951635e+00 2.688024803640551852e+00
2.950000000000000000e+01 1.970086076921417018e+01 2.199494586113708294e+00 2.679459905803419417e+00
2.960000000000000142e+01 1.966535682106252025e+01 2.188469873157202983e+00 2.670900025115052756e+00
2.969999999999999929e+01 1.963013220753368770e+01 2.177486791834599700e+00 2.662361618753529058e+00
2.980000000000000071e+01 1.959518175532053164e+01 2.166553653626234421e+00 2.653869080519577039e+00
2.989999999999999858e+01 1.956050172387238106e+01 2.155685398540715170e+00 2.645447788951027945e+00
3.000000000000000000e+01 1.952608907408539451e+01 2.144902778930067200e+00 2.637123196484470355e+00
3.010000000000000142e+01 1.949194228843949261e+01 2.134240306405558840e+00 2.628916633727346408e+00
3.019999999999999929e+01 1.945806034830606990e+01 2.123735449014780841e+00 2.620841717081919597e+00
3.030000000000000071e+01 1.942444056080753256e+01 2.113425131121594802e+00 2.612905097566315504e+00
3.039999999999999858e+01 1.939107881190058436e+01 2.103344529365418936e+00 2.605103308388677874e+00
3.050000000000000000e+01 1.935797008312264822e+01 2.093525734149899620e+00 2.597426804127099587e+00
3.060000000000000142e+01 1.932510836746880756e+01 2.083986616455483443e+00 2.589865378093325177e+00
3.069999999999999929e+01 1.929248843476839781e+01 2.074736027500794222e+00 2.582414054509715839e+00
3.080000000000000071e+01 1.926010845900748336e+01 2.065775138142313949e+00 2.575078449450909801e+00
3.089999999999999858e+01 1.922797280531990083e+01 2.057100995437593838e+00 2.567862747350389441e+00
3.100000000000000000e+01 1.919608679919806704e+01 2.048706818586882861e+00 2.560764688419308044e+00
3.110000000000000142e+01 1.916445511946811209e+01 2.040573648268342311e+00 2.553770550321104338e+00
3.119999999999999929e+01 1.913308054399944069e+01 2.032681983217845101e+00 2.546858260386525075e+00
3.130000000000000071e+01 1.910196311445981721e+01 2.025003723775910203e+00 2.540000069954427175e+00
3.139999999999999858e+01 1.907110349083686884e+01 2.017496355113017614e+00 2.533170455608701133e+00
3.150000000000000000e+01 1.904050314324348392e+01 2.010116899389927880e+00 2.526350060418327104e+00
3.160000000000000142e+01 1.901016171121938925e+01 2.002839486040954853e+00 2.519538114218271119e+00
3.169999999999999929e+01 1.898007422445080294e+01 1.995643931260946857e+00 2.512748568212344935e+00
3.180000000000000071e+01 1.895023130030564218e+01 1.988514609593625693e+00 2.505985967806626746e+00
3.189999999999999858e+01 1.892062295546579165e+01 1.981439740805598149e+00 2.499242712269044375e+00
3.200000000000000000e+01 1.889123850166213359e+01 1.974420702166227670e+00 2.492494080038028414e+00
3.210000000000000142e+01 1.886206744667452639e+01 1.967468686908460995e+00 2.485712108825541833e+00
3.220000000000000284e+01 1.883309824608372907e+01 1.960600863136843230e+00 2.478893947012718257e+00
3.229999999999999716e+01 1.880431996081934187e+01 1.953825902409892734e+00 2.472068661712061299e+00
3.239999999999999858e+01 1.877572546439483503e+01 1.947134747383039155e+00 2.465277754143947675e+00
3.250000000000000000e+01 1.874731203678678781e+01 1.940517307658986113e+00 2.458526604712911734e+00
3.260000000000000142e+01 1.871908245824014472e+01 1.933965094050474676e+00 2.451771947126250240e+00
3.270000000000000284e+01 1.869104304962247198e+01 1.927465404926437031e+00 2.444953950148363475e+00
3.279999999999999716e+01 1.866319736261253581e+01 1.920996224355153714e+00 2.438018530311929055e+00
3.289999999999999858e+01 1.863554587641396054e+01 1.914526577585771605e+00 2.430922035384057267e+00
3.300000000000000000e+01 1.860809103967692835e+01 1.908022601282045372e+00 2.423629254604122707e+00
3.310000000000000142e+01 1.858083752515559439e+01 1.901452534300247521e+00 2.416115821522009099e+00
3.320000000000000284e+01 1.855378945821423997e+01 1.894768578080523014e+00 2.408362938892700811e+00
3.329999999999999716e+01 1.852694846194255973e+01 1.887914999066481414e+00 2.400369375735557753e+00
3.339999999999999858e+01 1.850031422888593724e+01 1.880842445041487565e+00 2.392152981163224723e+00
3.350000000000000000e+01 1.847388798452410441e+01 1.873516832597609039e+00 2.383738308546217155e+00
3.360000000000000142e+01 1.844766996024522143e+01 1.865930125941542173e+00 2.375153676400049818e+00
3.370000000000000284e+01 1.842165724517519010e+01 1.858084954023293989e+00 2.366425902646266621e+00
3.379999999999999716e+01 1.839584653804030268e+01 1.849992387528555327e+00 2.357576229659713363e+00
3.389999999999999858e+01 1.837023566871084768e+01 1.841670235972724612e+00 2.348618985914107782e+00
3.400000000000000000e+01 1.834481967686302184e+01 1.833140919526943691e+00 2.339569633712653030e+00
3.410000000000000142e+01 1.831959275087552896e+01 1.824430988338129112e+00 2.330439062028013097e+00
3.420000000000000284e+01 1.829455211665684189e+01 1.815567152568267062e+00 2.321230585254713930e+00
3.429999999999999716e+01 1.826969668203145503e+01 1.806573093576552935e+00 2.311938457053109630e+00
3.439999999999999858e+01 1.824502818297751361e+01 1.797462127371552754e+00 2.302556972763106558e+00
3.450000000000000000e+01 1.822055150544096946e+01 1.788249969327630140e+00 2.293075495575191525e+00
3.460000000000000142e+01 1.819627292115031736e+01 1.778951076532901965e+00 2.283475266652832403e+00
3.470000000000000284e+01 1.817219802264562389e+01 1.769572389291223402e+00 2.273732782272315234e+00
3.479999999999999716e+01 1.814833061097620970e+01 1.760117275902224776e+00 2.263821275773743480e+00
3.489999999999999858e+01 1.812467109372012786e+01 1.750584093264329510e+00 2.253709675220889608e+00
3.500000000000000000e+01 1.810121892088193363e+01 1.740969504266917767e+00 2.243367138181969977e+00
3.510000000000000142e+01 1.807797111139193902e+01 1.731269959793568347e+00 2.232785150371878302e+00
3.520000000000000284e+01 1.805492326835122441e+01 1.721470386699969879e+00 2.221982387668113290e+00
3.529999999999999716e+01 1.803207165655706135e+01 1.711547129352585017e+00 2.210991900163797652e+00
3.539999999999999858e+01 1.800941235555728781e+01 1.701487438791744466e+00 2.199851510865762805e+00
3.550000000000000000e+01 1.798694106300730766e+01 1.691290127626512430e+00 2.188586534962379204e+00
3.560000000000000142e+01 1.796465405893187395e+01 1.680964064477226572e+00 2.177201381989856799e+00
3.570000000000000284e+01 1.794254851924252137e+01 1.670529652483843108e+00 2.165691676673482391e+00
3.579999999999999716e+01 1.792062244186259434e+01 1.659995818046699156e+00 2.154054579145103787e+00
3.589999999999999858e+01 1.789887524307748734e+01 1.649358638298714652e+00 2.142293098404252305e+00
3.600000000000000000e+01 1.787730579277875620e+01 1.638625537886525763e+00 2.130414376829392609e+00
3.610000000000000142e+01 1.785591379629629216e+01 1.627810687821128255e+00 2.118421625843058820e+00
3.620000000000000284e+01 1.783469822970818086e+01 1.616931608535178810e+00 2.106321802034074153e+00
3.629999999999999716e+01 1.781365458074460406e+01 1.605998865149118160e+00 2.094129637713699310e+00
3.639999999999999858e+01 1.779277402472511938e+01 1.595021417334486102e+00 2.081872489203352217e+00
3.650000000000000000e+01 1.777204725824929454e+01 1.584003334687110964e+00 2.069577229700342968e+00
3.660000000000000142e+01 1.775146720982283810e+01 1.572946920590375441e+00 2.057262649144234956e+00
3.670000000000000284e+01 1.773102729759279583e+01 1.561843029468164445e+00 2.044948646337147125e+00
3.679999999999999716e+01 1.771072203097756770e+01 1.550686017490974677e+00 2.032663233912021639e+00
3.689999999999999858e+01 1.769055008650208549e+01 1.539464007680631852e+00 2.020440520292012820e+00
3.700000000000000000e+01 1.767051116881879480e+01 1.528163821416743673e+00 2.008312158504711675e+00
3.710000000000000142e+01 1.765060715213602904e+01 1.516776446959330116e+00 1.996302286541911997e+00
3.720000000000000284e+01 1.763084144961078792e+01 1.505311465155671158e+00 1.984418474390047038e+00
3.729999999999999716e+01 1.761121444380639645e+01 1.493784557602129581e+00 1.972658683418998748e+00
3.739999999999999858e+01 1.759172386556447876e+01 1.482201787494808798e+00 1.961016988660130522e+00
3.750000000000000000e+01 1.757236564124726641e+01 1.470575359112658020e+00 1.949487926494093415e+00
3.760000000000000142e+01 1.755313555894583999e+01 1.458919660822839859e+00 1.938071594606647352e+00
3.770000000000000284e+01 1.753402988080285851e+01 1.447254113786012653e+00 1.926771259425393623e+00
3.779999999999999716e+01 1.751504500141986043e+01 1.435596825405514920e+00 1.915577172370049652e+00
3.789999999999999858e+01 1.749617912722574431e+01 1.423960363365797122e+00 1.904467817649862837e+00
3.800000000000000000e+01 1.747743161437693971e+01 1.412354334017180690e+00 1.893433897870796301e+00
3.810000000000000142e+01 1.745880364550034258e+01 1.400792200847355673e+00 1.882503430712269221e+00
3.820000000000000284e+01 1.744029609700856653e+01 1.389286141339145075e+00 1.873699074527323205e+00
3.829999999999999716e+01 1.742190781436854152e+01 1.377848121143493643e+00 1.873302109108308855e+00
3.839999999999999858e+01 1.740363512349876274e+01 1.371539348102871259e+00 1.872936532163578249e+00
3.850000000000000000e+01 1.738547518492238453e+01 1.374322790659846305e+00 1.872630281118034645e+00
3.860000000000000142e+01 1.736742636565451647e+01 1.376918098601434437e+00 1.872398546580217982e+00
3.870000000000000284e+01 1.734948685554635261e+01 1.379311079042699006e+00 1.872246233524116121e+00
3.879999999999999716e+01 1.733165487197699761e+01 1.381501186804815262e+00 1.872174298881422061e+00
3.889999999999999858e+01 1.731392798407490119e+01 1.383501436138077523e+00 1.872181252525887629e+00
3.900000000000000000e+01 1.729630505328939449e+01 1.385333578002772015e+00 1.872254257415711720e+00
3.910000000000000142e+01 1.727878693222033490e+01 1.387036675640997530e+00 1.872371187101965262e+00
3.920000000000000284e+01 1.726137821880066170e+01 1.388658444207189646e+00 1.872509188208393738e+00
3.929999999999999716e+01 1.724408812849338446e+01 1.390246829664976147e+00 1.872647390205820273e+00
3.939999999999999858e+01 1.722692386122803399e+01 1.391841993488474927e+00 1.872769679642754426e+00
3.950000000000000000e+01 1.720988695605060315e+01 1.393481990431585160e+00 1.872861821438668528e+00
3.960000000000000142e+01 1.719297987694260854e+01 1.395190516855077334e+00 1.872906035520966128e+00
3.970000000000000284e+01 1.717620263725993723e+01 1.396976036657811449e+00 1.872880518906583802e+00
3.979999999999999716e+01 1.715955559071342407e+01 1.398827937161980728e+00 1.872754010702998073e+00
3.989999999999999858e+01 1.714303874733680644e+01 1.400713947479186317e+00 1.872509141062828064e+00
4.000000000000000000e+01 1.712664827614425889e+01 1.402592063540152978e+00 1.872163257667075698e+00
4.010000000000000142e+01 1.711038187024763602e+01 1.404444558094583684e+00 1.871725770089117447e+00
4.020000000000000284e+01 1.709424031764291385e+01 1.406277149556766304e+00 1.871187681685245963e+00
4.029999999999999716e+01 1.707822618849113994e+01 1.408102133854905347e+00 1.870555222883197644e+00
4.039999999999999858e+01 1.706234303912614436e+01 1.409934535722364046e+00 1.869842986703794452e+00
4.050000000000000000e+01 1.704659366060033321e+01 1.411787038781405101e+00 1.869065341230172095e+00
4.060000000000000142e+01 1.703097786189925245e+01 1.413664999905259734e+00 1.868240029505695787e+00
4.070000000000000284e+01 1.701549220106590354e+01 1.415566171279774466e+00 1.867374575465213127e+00
4.079999999999999716e+01 1.700013437606538957e+01 1.417484460397384183e+00 1.866461076486359616e+00
4.089999999999999858e+01 1.698490520787283486e+01 1.419411976746610904e+00 1.865478596500103947e+00
4.100000000000000000e+01 1.696980517589127757e+01 1.421337138592235760e+00 1.864407422859940766e+00
4.110000000000000142e+01 1.695483536638631961e+01 1.423253739325739176e+00 1.863232746962303565e+00
4.120000000000000284e+01 1.693999743829730420e+01 1.425147916549969196e+00 1.861946499670633415e+00
4.129999999999999716e+01 1.692528907371043090e+01 1.427007903682278922e+00 1.860551272887288832e+00
4.139999999999999858e+01 1.691070136121480516e+01 1.428829443560365675e+00 1.859058007714857297e+00
4.150000000000000000e+01 1.689621865624087960e+01 1.430598861155363721e+00 1.857481679067582547e+00
4.160000000000000142e+01 1.688182408566290249e+01 1.432310259945401398e+00 1.855840653994913936e+00
4.170000000000000284e+01 1.686751327984609006e+01 1.433973279361969944e+00 1.854137456977969833e+00
4.179999999999999716e+01 1.685329490163015720e+01 1.435612444399328780e+00 1.852360520096830498e+00
4.189999999999999858e+01 1.683917977179509151e+01 1.437254124660496402e+00 1.850503835859157675e+00
4.200000000000000000e+01 1.682517015293667129e+01 1.438905463912453442e+00 1.848571655423143056e+00
4.210000000000000142e+01 1.681125725981215879e+01 1.440559053642562759e+00 1.846583808629233658e+00
4.220000000000000284e+01 1.679742963070454920e+01 1.442205317767133010e+00 1.844562768230215255e+00
4.229999999999999716e+01 1.678368346033855829e+01 1.443838597381370548e+00 1.842529005212210080e+00
4.239999999999999858e+01 1.677002875134869342e+01 1.445477147584094624e+00 1.840491412416131567e+00
4.250000000000000000e+01 1.675648296140405691e+01 1.447146754536223767e+00 1.838448692670088036e+00
4.260000000000000142e+01 1.674305879643897654e+01 1.448862594816304750e+00 1.836401175524088103e+00
4.270000000000000284e+01 1.672976087529828959e+01 1.450631522492916048e+00 1.834353560477104850e+00
4.279999999999999716e+01 1.671658586802384150e+01 1.452458821783910281e+00 1.832314701381594801e+00
4.289999999999999858e+01 1.670352730683066156e+01 1.454347988925201562e+00 1.830294463869979182e+00
4.300000000000000000e+01 1.669057781060124412e+01 1.456299688346922139e+00 1.828302485907482122e+00
4.310000000000000142e+01 1.667772965222794213e+01 1.458314126268566824e+00 1.826343648001994779e+00
4.320000000000000284e+01 1.666497504839507826e+01 1.460384977928887551e+00 1.824411547355690999e+00
4.329999999999999716e+01 1.665231009237598769e+01 1.462501976946633420e+00 1.822493705497169714e+00
4.339999999999999858e+01 1.663973238941358446e+01 1.464652449528134781e+00 1.820586827889044912e+00
4.350000000000000000e+01 1.662724221275400538e+01 1.466822023301190825e+00 1.818686045161204135e+00
4.360000000000000142e+01 1.661484321690264565e+01 1.468993286621149252e+00 1.816779289670460429e+00
4.370000000000000284e+01 1.660254502080591266e+01 1.471146074198040665e+00 1.814847870686890019e+00
4.379999999999999716e+01 1.659036099304355361e+01 1.473257255981859970e+00 1.812867717389448075e+00
4.389999999999999858e+01 1.657830239682289530e+01 1.475313192524305705e+00 1.810815094271056580e+00
4.400000000000000000e+01 1.656637839876995955e+01 1.477304291938342118e+00 1.808676554043145757e+00
4.410000000000000142e+01 1.655459342518177834e+01 1.479235100328478936e+00 1.806451644129918321e+00
4.420000000000000284e+01 1.654294202663675506e+01 1.481113611756546433e+00 1.804147571893139457e+00
4.429999999999999716e+01 1.653141363044162304e+01 1.482943147890001256e+00 1.801767111867011550e+00
4.439999999999999858e+01 1.651999682546369641e+01 1.484733644109725859e+00 1.799304323968659247e+00
4.450000000000000000e+01 1.650868293180263180e+01 1.486501270805812069e+00 1.796767560701265865e+00
4.460000000000000142e+01 1.649746684129258512e+01 1.488260945501753696e+00 1.794157682145488764e+00
4.470000000000000284e+01 1.648634175252127321e+01 1.490023009782555974e+00 1.791453555442046763e+00
4.479999999999999716e+01 1.647529802126684473e+01 1.491792969522384382e+00 1.788640526838598532e+00
4.489999999999999858e+01 1.646432595895353046e+01 1.493575931868067030e+00 1.785705851731908211e+00
4.500000000000000000e+01 1.645341767490411300e+01 1.495384955982896003e+00 1.782640331329666594e+00
4.510000000000000142e+01 1.644256446881349731e+01 1.497229823411583283e+00 1.779443397018443562e+00
4.520000000000000284e+01 1.643175751583125788e+01 1.499105763024473958e+00 1.776117678775076314e+00
4.529999999999999716e+01 1.642098964051780996e+01 1.500998355496417247e+00 1.772673542875253361e+00
4.539999999999999858e+01 1.641025922238869228e+01 1.502888486203275420e+00 1.769127009235290870e+00
4.550000000000000000e+01 1.639957371886149673e+01 1.504767513559647441e+00 1.765494117199118307e+00
4.560000000000000142e+01 1.638894111553328514e+01 1.506626568715939030e+00 1.761788604379454171e+00
4.570000000000000284e+01 1.637836821308881241e+01 1.508467161710232318e+00 1.758025526204662015e+00
4.579999999999999716e+01 1.636786189350093679e+01 1.510301315545522272e+00 1.754216541233414972e+00
4.589999999999999858e+01 1.635742808605956000e+01 1.512142156275222860e+00 1.750374905096190759e+00
4.600000000000000000e+01 1.634707089078237274e+01 1.514001504470945392e+00 1.746514472473048585e+00
4.610000000000000142e+01 1.633679280270898104e+01 1.515882138440687754e+00 1.742652394287826922e+00
4.620000000000000284e+01 1.632659452908488262e+01 1.517782837243792926e+00 1.738809405046211509e+00
4.629999999999999716e+01 1.631647618411463796e+01 1.519698301265435703e+00 1.735004113417140559e+00
4.639999999999999858e+01 1.630643740614003434e+01 1.521620713728029983e+00 1.731246517571005228e+00
4.650000000000000000e+01 1.629647861860201630e+01 1.523541395457403524e+00 1.727540119582176459e+00
4.660000000000000142e+01 1.628659802350120955e+01 1.525452191907339383e+00 1.723887542483680591e+00
4.670000000000000284e+01 1.627679192600043478e+01 1.527346251985173708e+00 1.720291004681310909e+00
4.679999999999999716e+01 1.626705833777434762e+01 1.529215393722607175e+00 1.716763541748040467e+00
4.689999999999999858e+01 1.625739724091996052e+01 1.531058846893614600e+00 1.713309790048938908e+00
4.700000000000000000e+01 1.624780767324492459e+01 1.532879636720597460e+00 1.709928643360683509e+00
4.710000000000000142e+01 1.623828963100939049e+01 1.534678045754311881e+00 1.706619801596332309e+00
4.720000000000000284e+01 1.622884737409935951e+01 1.536448430271201815e+00 1.703378007972315089e+00
4.729999999999999716e+01 1.621948682741080461e+01 1.538181788163484498e+00 1.700197113068480093e+00
4.739999999999999858e+01 1.621021291304070289e+01 1.539866526945713687e+00 1.697069919123990189e+00
4.750000000000000000e+01 1.620102935348132078e+01 1.541495626252615381e+00 1.693993131901564198e+00
4.760000000000000142e+01 1.619193918627224349e+01 1.543070495729363500e+00 1.694020267098011345e+00
4.770000000000000284e+01 1.618294197004151869e+01 1.544597649822039287e+00 1.695888788275663472e+00
4.779999999999999716e+01 1.617403567715989610e+01 1.546084950820254988e+00 1.697602406217882276e+00
4.789999999999999858e+01 1.616521712410446199e+01 1.547543116279181064e+00 1.699168773015607314e+00
4.800000000000000000e+01 1.615648149370965925e+01 1.548985291132344955e+00 1.700601114513670353e+00
4.810000000000000142e+01 1.614782434740043726e+01 1.550418086389738548e+00 1.701915442290975022e+00
4.820000000000000284e+01 1.613924277823799258e+01 1.551833873637095351e+00 1.703125511511263568e+00
4.829999999999999716e+01 1.613073454998282941e+01 1.553211957082979211e+00 1.704240611608810241e+00
4.839999999999999858e+01 1.612229699262895366e+01 1.554546379198541217e+00 1.705265481085593393e+00
4.850000000000000000e+01 1.611392509442247700e+01 1.555840149798333627e+00 1.706201178215163594e+00
4.860000000000000142e+01 1.610561429479130169e+01 1.557093251351782115e+00 1.707042001801490017e+00
4.870000000000000284e+01 1.609736032508358861e+01 1.558307911517907485e+00 1.707778505581078576e+00
4.879999999999999716e+01 1.608915839324289010e+01 1.559499069285420703e+00 1.708403782158185891e+00
4.889999999999999858e+01 1.608100294672791364e+01 1.560692892456986058e+00 1.708910799208467779e+00
4.900000000000000000e+01 1.607288978452375972e+01 1.561926081569904312e+00 1.709291090803045421e+00
4.910000000000000142e+01 1.606481474277383725e+01 1.563239016231237954e+00 1.709537933625060901e+00
4.920000000000000284e+01 1.605677314964901115e+01 1.564668155744666223e+00 1.709642840131387231e+00
4.929999999999999716e+01 1.604876098652691496e+01 1.566235699635075918e+00 1.709597456696215545e+00
4.939999999999999858e+01 1.604077553587527660e+01 1.567939087013437316e+00 1.709401421369193486e+00
4.950000000000000000e+01 1.603281437812786692e+01 1.569752610573797114e+00 1.709061973608708485e+00
4.960000000000000142e+01 1.602487512356762878e+01 1.571636487537833915e+00 1.708597268957355197e+00
4.970000000000000284e+01 1.601695563087326946e+01 1.573543832508347506e+00 1.708029843214951882e+00
4.979999999999999716e+01 1.600905493652608058e+01 1.575428040867771884e+00 1.707381477348381082e+00
4.989999999999999858e+01 1.600117186818899739e+01 1.577246870995246297e+00 1.706671490124222146e+00
5.000000000000000000e+01 1.599330603593214661e+01 1.578971659336628974e+00 1.705914080397523236e+00
5.010000000000000142e+01 1.598545988410865526e+01 1.580587716061645054e+00 1.705116756073147499e+00
5.020000000000000284e+01 1.597763663729056915e+01 1.582090592046354161e+00 1.704284467410321469e+00
5.029999999999999716e+01 1.596983847670295198e+01 1.583480431796445487e+00 1.703425945084818594e+00
5.039999999999999858e+01 1.596206935247815473e+01 1.584764013712030462e+00 1.702547437147297060e+00
5.050000000000000000e+01 1.595433682979448875e+01 1.585954742900343106e+00 1.701652064098457373e+00
5.060000000000000142e+01 1.594664789985364806e+01 1.587066854624900714e+00 1.700741332522284210e+00
5.070000000000000284e+01 1.593900851736204771e+01 1.588119161678735125e+00 1.699814482300919138e+00
5.079999999999999716e+01 1.593142273716308743e+01 1.589130199883642902e+00 1.698868015822798228e+00
5.089999999999999858e+01 1.592389216380958672e+01 1.590113794392278734e+00 1.697900200747071153e+00
5.100000000000000000e+01 1.591641726075859431e+01 1.591077844676451747e+00 1.696910463705089356e+00
5.110000000000000142e+01 1.590899815366231174e+01 1.592030268857399733e+00 1.695898444832531382e+00
5.120000000000000284e+01 1.590163524204271361e+01 1.592988761779293938e+00 1.694861194222882617e+00
5.129999999999999716e+01 1.589433129986405113e+01 1.593976820739429812e+00 1.693788256204717513e+00
5.139999999999999858e+01 1.588708823970042872e+01 1.595008417728575267e+00 1.692669987905741635e+00
5.150000000000000000e+01 1.587990712135190918e+01 1.596090466926840534e+00 1.691494257055239814e+00
5.160000000000000142e+01 1.587278857861094927e+01 1.597221714661598568e+00 1.690244139198133766e+00
5.170000000000000284e+01 1.586572984550724996e+01 1.598391121838760753e+00 1.688902048118642085e+00
5.179999999999999716e+01 1.585872702060336970e+01 1.599583376820810088e+00 1.687448855732261777e+00
5.189999999999999858e+01 1.585177774242695925e+01 1.600779702855115616e+00 1.685870121036286307e+00
5.200000000000000000e+01 1.584488010378638201e+01 1.601961416824259743e+00 1.684158467046342977e+00
5.210000000000000142e+01 1.583803361720946512e+01 1.603108669453895629e+00 1.682316642018736985e+00
5.220000000000000284e+01 1.583123788117841535e+01 1.604208706999797229e+00 1.685877375304931647e+00
5.229999999999999716e+01 1.582449322441348549e+01 1.605249235888091874e+00 1.693385811640991889e+00
5.239999999999999858e+01 1.581779892579168667e+01 1.606211101734807301e+00 1.700752217409347011e+00
5.250000000000000000e+01 1.581115268519711137e+01 1.607074747776639612e+00 1.707985770135810100e+00
5.260000000000000142e+01 1.580455174717421407e+01 1.607827299623904693e+00 1.715078692772378233e+00
5.270000000000000284e+01 1.579799097748955106e+01 1.608460924686447413e+00 1.722026529077560042e+00
5.279999999999999716e+01 1.579146414305065171e+01 1.608971899022071383e+00 1.728836203887992085e+00
5.289999999999999858e+01 1.578496494477746204e+01 1.609366013798993578e+00 1.735519047327029440e+00
5.300000000000000000e+01 1.577848747317492517e+01 1.609655256617134711e+00 1.742084514115846972e+00
5.310000000000000142e+01 1.577202679345726644e+01 1.609857849153947029e+00 1.748532834060624097e+00
5.320000000000000284e+01 1.576557916955836625e+01 1.609995037147468722e+00 1.754861087773560868e+00
5.329999999999999716e+01 1.575914271857055304e+01 1.610087578316317547e+00 1.761068818300580929e+00
5.339999999999999858e+01 1.575271732549508030e+01 1.610153552758092133e+00 1.767165487089695119e+00
5.350000000000000000e+01 1.574630316969302157e+01 1.610213261081499425e+00 1.773156295424456630e+00
5.360000000000000142e+01 1.573990126850126359e+01 1.610286075808023298e+00 1.779044307361772326e+00
5.370000000000000284e+01 1.573351309228081263e+01 1.610382743745802259e+00 1.784835647011405513e+00
5.379999999999999716e+01 1.572714102601388753e+01 1.610504670806411909e+00 1.790544275746560388e+00
5.389999999999999858e+01 1.572078926795175136e+01 1.610649028640418479e+00 1.796203507553599366e+00
5.400000000000000000e+01 1.571446252968498491e+01 1.610805909556960458e+00 1.801854932628115691e+00
5.410000000000000142e+01 1.570816481233695683e+01 1.610960803232439176e+00 1.807532803202189342e+00
5.420000000000000284e+01 1.570189832269834795e+01 1.611099362959832249e+00 1.813240095613238623e+00
5.429999999999999716e+01 1.569566553998356362e+01 1.611207920850780795e+00 1.818956788418018888e+00
5.439999999999999858e+01 1.568946878755724406e+01 1.611275337031063515e+00 1.824657933948069299e+00
5.450000000000000000e+01 1.568330951734630752e+01 1.611295016072933350e+00 1.830313657241442016e+00
5.460000000000000142e+01 1.567718852541219121e+01 1.611264845436339854e+00 1.835898638070453615e+00
5.470000000000000284e+01 1.567110621438861351e+01 1.611182976930368937e+00 1.841396096395408577e+00
5.479999999999999716e+01 1.566506283430153346e+01 1.611047224167355907e+00 1.846796039397194278e+00
5.489999999999999858e+01 1.565905744969493796e+01 1.610855910716548323e+00 1.852099083602197993e+00
5.500000000000000000e+01 1.565308938275878425e+01 1.610614611829934262e+00 1.857314514579597287e+00
5.510000000000000142e+01 1.564715992983743753e+01 1.610337649326007536e+00 1.862460812657365850e+00
5.520000000000000284e+01 1.564127031671458035e+01 1.610044333675240580e+00 1.867558012468785833e+00
5.529999999999999716e+01 1.563541990635136081e+01 1.609750355817226364e+00 1.872615062343802705e+00
5.539999999999999858e+01 1.562960664591645532e+01 1.609469333556400983e+00 1.882082540436643470e+00
5.550000000000000000e+01 1.562382758586253040e+01 1.609214586629899912e+00 1.892723482424630177e+00
5.560000000000000142e+01 1.561807908019328650e+01 1.609003616441526674e+00 1.903275821464102791e+00
5.570000000000000284e+01 1.561235784570723695e+01 1.608854385845367219e+00 1.913735735636212354e+00
5.579999999999999716e+01 1.560666128501983785e+01 1.608777895879830666e+00 1.924103731980347121e+00
5.589999999999999858e+01 1.560098749439435295e+01 1.608780715862689448e+00 1.934376579953241304e+00
5.600000000000000000e+01 1.559533549189279533e+01 1.608857624169340639e+00 1.944550332638252499e+00
5.610000000000000142e+01 1.558970499059405235e+01 1.608982156899857685e+00 1.954627357551403932e+00
5.620000000000000284e+01 1.558409757298990250e+01 1.609126240871185942e+00 1.964619011554075811e+00
5.629999999999999716e+01 1.557851671788855619e+01 1.609277928523427548e+00 1.974533124912360549e+00
5.639999999999999858e+01 1.557296688902109771e+01 1.609428797660264365e+00 1.984374612177502328e+00
5.650000000000000000e+01 1.556745355945981757e+01 1.609567920143168962e+00 1.994140472351645599e+00
5.660000000000000142e+01 1.556198009325943410e+01 1.609686243106139614e+00 2.003826552896841307e+00
5.670000000000000284e+01 1.555654673800355070e+01 1.609779084727007259e+00 2.013433449596970348e+00
5.679999999999999716e+01 1.555115325835977025e+01 1.609836387298004823e+00 2.022968264673879801e+00
5.689999999999999858e+01 1.554580042698915499e+01 1.609825813559561780e+00 2.032442471722474053e+00
5.700000000000000000e+01 1.554048804623210778e+01 1.609733241956444516e+00 2.041865409642982243e+00
5.710000000000000142e+01 1.553521612592758849e+01 1.609566423045315275e+00 2.051245055490442226e+00
5.720000000000000284e+01 1.552998407378322021e+01 1.609329443377923496e+00 2.060590099228134520e+00
5.729999999999999716e+01 1.552479038190841010e+01 1.609024436258598811e+00 2.069906838957173534e+00
5.739999999999999858e+01 1.551963181193404218e+01 1.608650371815645741e+00 2.079192170802171447e+00
5.750000000000000000e+01 1.551450682157141081e+01 1.608206970150703796e+00 2.088435170351003123e+00
5.760000000000000142e+01 1.550941590227273004e+01 1.607698304921370891e+00 2.097624183069035197e+00
5.770000000000000284e+01 1.550436124458395071e+01 1.607134442169124711e+00 2.106751913097145490e+00
5.779999999999999716e+01 1.549934398778063738e+01 1.606530356133667681e+00 2.115811466191185986e+00
5.789999999999999858e+01 1.549436479169049008e+01 1.605904409193357196e+00 2.124797176557098766e+00
5.800000000000000000e+01 1.548942400829082722e+01 1.605271220734636017e+00 2.133697720526084751e+00
5.810000000000000142e+01 1.548451896300004016e+01 1.604644437223727849e+00 2.142501171130350102e+00
5.820000000000000284e+01 1.547964637675029032e+01 1.604031828949397109e+00 2.151197795252739908e+00
5.829999999999999716e+01 1.547480192098966612e+01 1.603439208260088122e+00 2.159778964313840532e+00
5.839999999999999858e+01 1.546998160931040545e+01 1.602866243387072842e+00 2.168241613796357825e+00
5.850000000000000000e+01 1.546518206847498433e+01 1.602307950043778462e+00 2.176582910880917154e+00
5.860000000000000142e+01 1.546040285685510973e+01 1.601756909707445331e+00 2.184796204556322508e+00
5.870000000000000284e+01 1.545564733875136731e+01 1.601207406920529763e+00 2.192876746242925279e+00
5.879999999999999716e+01 1.545091181624583143e+01 1.600646969477489634e+00 2.200823890769378011e+00
5.889999999999999858e+01 1.544619081256987592e+01 1.600067335094939480e+00 2.208636012801521886e+00
5.900000000000000000e+01 1.544148282030895025e+01 1.599463794385753701e+00 2.216304857749113566e+00
5.910000000000000142e+01 1.543678863109886734e+01 1.598837479950828921e+00 2.223824539257513777e+00
5.920000000000000284e+01 1.543210948232460034e+01 1.598191389228528436e+00 2.231195143719196139e+00
5.929999999999999716e+01 1.542744593506413686e+01 1.597519903611056336e+00 2.238417845361860614e+00
5.939999999999999858e+01 1.542279868586583014e+01 1.596812363764668063e+00 2.245498591236964714e+00
5.950000000000000000e+01 1.541816877866613922e+01 1.596051748973245310e+00 2.252444539197270501e+00
5.960000000000000142e+01 1.541356004493527898e+01 1.595216791655273525e+00 2.259255599363767075e+00
5.970000000000000284e+01 1.540897350132733479e+01 1.594283804381580794e+00 2.265928075473262027e+00
5.979999999999999716e+01 1.540440971293566541e+01 1.593230069537947102e+00 2.272455821189156566e+00
5.989999999999999858e+01 1.539987077684230066e+01 1.592040606698384764e+00 2.278827846176030292e+00
6.000000000000000000e+01 1.539535684294737727e+01 1.590708723065425545e+00 2.285042645822498386e+00
6.010000000000000142e+01 1.539086640992037047e+01 1.589238506347584234e+00 2.291101607754917779e+00
6.020000000000000284e+01 1.538639872108032414e+01 1.587645112616806742e+00 2.297005693405550275e+00
6.029999999999999716e+01 1.538195614186583704e+01 1.585950758981010011e+00 2.302752208550741031e+00
6.039999999999999858e+01 1.537754152282295550e+01 1.584181847591745296e+00 2.308343769888171693e+00
6.050000000000000000e+01 1.537315253361240686e+01 1.582357584024826735e+00 2.313793336340166817e+00
6.060000000000000142e+01 1.536878665169180103e+01 1.580489457548896581e+00 2.319102017703263741e+00
6.070000000000000284e+01 1.536444197308003368e+01 1.578590806459372331e+00 2.324266620716624487e+00
6.079999999999999716e+01 1.536011688013416432e+01 1.576675514556018953e+00 2.329291018515640133e+00
6.089999999999999858e+01 1.535581025138778521e+01 1.574756948022887570e+00 2.334187276054118243e+00
6.100000000000000000e+01 1.535152206689935639e+01 1.572848211879987801e+00 2.338970142769433380e+00
6.110000000000000142e+01 1.534725487732140792e+01 1.570963763654459555e+00 2.343651891717229319e+00
6.120000000000000284e+01 1.534301072858928983e+01 1.569116852543125162e+00 2.348243728027492594e+00
6.129999999999999716e+01 1.533878925145317318e+01 1.567314404503148850e+00 2.352753741316414349e+00
6.139999999999999858e+01 1.533459172627573430e+01 1.565559738946081580e+00 2.357198433433852713e+00
6.150000000000000000e+01 1.533042095336060484e+01 1.563856981678613423e+00 2.361589665299533181e+00
6.160000000000000142e+01 1.532627936500097654e+01 1.562209397367348984e+00 2.365921878408824952e+00
6.170000000000000284e+01 1.532216956317852130e+01 1.560617447318920270e+00 2.370192092477983792e+00
6.179999999999999716e+01 1.531809374826879555e+01 1.559079111108317761e+00 2.374398640145207295e+00
6.189999999999999858e+01 1.531405335408633306e+01 1.557593013173944385e+00 2.378542421265819939e+00
6.200000000000000000e+01 1.531005132832419591e+01 1.556160524420283409e+00 2.382623840367394052e+00
6.210000000000000142e+01 1.530609230279440425e+01 1.554785186488247817e+00 2.386644551178861207e+00
6.220000000000000284e+01 1.530217729730594201e+01 1.553471601499214927e+00 2.390612238694394875e+00
6.229999999999999716e+01 1.529830375903394390e+01 1.552218516171233631e+00 2.394529725311050683e+00
6.239999999999999858e+01 1.529446775705558714e+01 1.551024543265198119e+00 2.398398219011655286e+00
6.250000000000000000e+01 1.529066475273347869e+01 1.549884035302238061e+00 2.402221786743629295e+00
6.260000000000000142e+01 1.528689070112525528e+01 1.548789064809284355e+00 2.406009508365134053e+00
6.270000000000000284e+01 1.528314313028318949e+01 1.547732375714835129e+00 2.409773813034419732e+00
6.279999999999999716e+01 1.527941970320005716e+01 1.546707669156608844e+00 2.413525172549102038e+00
6.289999999999999858e+01 1.527571944382057190e+01 1.545713968567806518e+00 2.417267190050166548e+00
6.300000000000000000e+01 1.527204438418272936e+01 1.544749952721524267e+00 2.420999960967106901e+00
6.310000000000000142e+01 1.526839797384379160e+01 1.543810702286281256e+00 2.424717073845032544e+00
6.320000000000000284e+01 1.526478325061142982e+01 1.542888321442747568e+00 2.428406302606376244e+00
6.329999999999999716e+01 1.526119953256855055e+01 1.541969356682390213e+00 2.432057290766284297e+00
6.339999999999999858e+01 1.525764271669533301e+01 1.541040629967600495e+00 2.435660814721412493e+00
6.350000000000000000e+01 1.525410854156617013e+01 1.540086619379820831e+00 2.439210935165176508e+00
6.360000000000000142e+01 1.525059248650927302e+01 1.539093143352930682e+00 2.442706967508424754e+00
6.370000000000000284e+01 1.524708909862726181e+01 1.538050062091279813e+00 2.446158605461809188e+00
6.379999999999999716e+01 1.524359371567500254e+01 1.536950946589586309e+00 2.449569837822968665e+00
6.389999999999999858e+01 1.524010210225051942e+01 1.535788784306948429e+00 2.452934180691874744e+00
6.400000000000000000e+01 1.523661116684364636e+01 1.534560788741714532e+00 2.456237270100123382e+00
6.409999999999999432e+01 1.523312064236706043e+01 1.533268313048560927e+00 2.459461144828418711e+00
6.420000000000000284e+01 1.522963182693391637e+01 1.531914864153643308e+00 2.462577679713314538e+00
6.429999999999999716e+01 1.522614734600876751e+01 1.530506145131038664e+00 2.465578805429219145e+00
6.440000000000000568e+01 1.522267182768047178e+01 1.529044226961245201e+00 2.468481104871219856e+00
6.450000000000000000e+01 1.521920859544851723e+01 1.527528042734427771e+00 2.471284906330378561e+00
6.459999999999999432e+01 1.521575910068324866e+01 1.525958496171336165e+00 2.473979809631609683e+00
6.470000000000000284e+01 1.521232236683716721e+01 1.524338358051556597e+00 2.476556141834592495e+00
6.479999999999999716e+01 1.520889850824871203e+01 1.522671839432867102e+00 2.479007009785433979e+00
6.490000000000000568e+01 1.520548744798649388e+01 1.520961381775189025e+00 2.481331547912800417e+00
6.500000000000000000e+01 1.520209006516970618e+01 1.519212158534141821e+00 2.483536104976622028e+00
6.509999999999999432e+01 1.519870631780436199e+01 1.517437319040938704e+00 2.485636283163263016e+00
6.520000000000000284e+01 1.519533687724895721e+01 1.515651092306592673e+00 2.487649837170211597e+00
6.529999999999999716e+01 1.519198396057765521e+01 1.513865329659855874e+00 2.489593642647594862e+00
6.540000000000000568e+01 1.518864681393156246e+01 1.512085200275167907e+00 2.491483708277062448e+00
6.550000000000000000e+01 1.518532489275529329e+01 1.510319076668292126e+00 2.493333210499031338e+00
6.559999999999999432e+01 1.518201961714168569e+01 1.508577247432997481e+00 2.495143211487308221e+00
6.570000000000000284e+01 1.517873250456805501e+01 1.506872371038989300e+00 2.496911282653892172e+00
6.579999999999999716e+01 1.517546402455136345e+01 1.505214988737275661e+00 2.498627823007108617e+00
6.590000000000000568e+01 1.517221301656726595e+01 1.503611385544397550e+00 2.500273850967250411e+00
6.600000000000000000e+01 1.516897801432686954e+01 1.502066754016070149e+00 2.501826763888745475e+00
6.609999999999999432e+01 1.516575947888855680e+01 1.500585801709579670e+00 2.503274370153995676e+00
6.620000000000000284e+01 1.516256106358910216e+01 1.499170556093723405e+00 2.504622920321956769e+00
6.629999999999999716e+01 1.515938705806484776e+01 1.497823269287348324e+00 2.505877829189405048e+00
6.640000000000000568e+01 1.515623965501555226e+01 1.496538877450253935e+00 2.507048716543314626e+00
6.650000000000000000e+01 1.515311871372556674e+01 1.495305292056015034e+00 2.508151705028625500e+00
6.659999999999999432e+01 1.515002434015415034e+01 1.494108985853547011e+00 2.509202959899564433e+00
6.670000000000000284e+01 1.514695898337044966e+01 1.492940867609940270e+00 2.510218849652055439e+00
6.679999999999999716e+01 1.514392591878316097e+01 1.491797373409738725e+00 2.511204767901308088e+00
6.690000000000000568e+01 1.514092563657782442e+01 1.490678218571092728e+00 2.512161775682100640e+00
6.700000000000000000e+01 1.513795685206718389e+01 1.489585507969017897e+00 2.513087413664447212e+00
6.709999999999999432e+01 1.513501760111090988e+01 1.488521434528569998e+00 2.513991320619659575e+00
6.720000000000000284e+01 1.513210657683851679e+01 1.487477510071473219e+00 2.514896643789832353e+00
6.729999999999999716e+01 1.512922202131103333e+01 1.486459818417003476e+00 2.515829927250869957e+00
6.740000000000000568e+01 1.512636263394491820e+01 1.485492968577741379e+00 2.516822617150864971e+00
6.750000000000000000e+01 1.512352801673869074e+01 1.484595384103368332e+00 2.517906569443363551e+00
6.759999999999999432e+01 1.512071806662853390e+01 1.483783033003939877e+00 2.519106655066686073e+00
6.770000000000000284e+01 1.511793141422477404e+01 1.483079816367496306e+00 2.520439641052917068e+00
6.779999999999999716e+01 1.511516474308930036e+01 1.482490844713348466e+00 2.521910579038737055e+00
6.790000000000000568e+01 1.511241761919937510e+01 1.481968819352843525e+00 2.523514349553382274e+00
6.800000000000000000e+01 1.510968757149279718e+01 1.481522431920563321e+00 2.525240594339051015e+00
6.809999999999999432e+01 1.510697569314218391e+01 1.481134618241283007e+00 2.527067465577315986e+00
6.820000000000000284e+01 1.510428208734374245e+01 1.480780797810673732e+00 2.528971542727786570e+00
6.829999999999999716e+01 1.510160286833646559e+01 1.480465457894855064e+00 2.530937658019015046e+00
6.840000000000000568e+01 1.509893325292784283e+01 1.480179953423915507e+00 2.532950128774999143e+00
6.850000000000000000e+01 1.509627114570917961e+01 1.479895348959523460e+00 2.534994419596225512e+00
6.859999999999999432e+01 1.509361480838243885e+01 1.479600377032106451e+00 2.537056125833073494e+00
6.870000000000000284e+01 1.509096296232757872e+01 1.479296556952728992e+00 2.539124451128520477e+00
6.879999999999999716e+01 1.508831555606507990e+01 1.478983568012864680e+00 2.541192945584473506e+00
6.890000000000000568e+01 1.508567189736076131e+01 1.478668061966342151e+00 2.543254713056612104e+00
6.900000000000000000e+01 1.508303073329639332e+01 1.478359331366773333e+00 2.545298910817408000e+00
6.909999999999999432e+01 1.508039266894243902e+01 1.478064354395471014e+00 2.547321262503116301e+00
6.920000000000000284e+01 1.507776091900775661e+01 1.477787880101962159e+00 2.549330629415754501e+00
6.929999999999999716e+01 1.507513882040697162e+01 1.477530491263353341e+00 2.551338561923797599e+00
6.940000000000000568e+01 1.507253388837919061e+01 1.477296839864294498e+00 2.553344269486871099e+00
6.950000000000000000e+01 1.506995143295498707e+01 1.477086482135005596e+00 2.555347839385255782e+00
6.959999999999999432e+01 1.506739162782296226e+01 1.476890201610745024e+00 2.557334229261462255e+00
6.970000000000000284e+01 1.506485452766542821e+01 1.476693602653256221e+00 2.559287175317997765e+00
6.979999999999999716e+01 1.506234240265037982e+01 1.476485990401453563e+00 2.561189922826109466e+00
6.990000000000000568e+01 1.505985212853462940e+01 1.476252718110050210e+00 2.563032072605217593e+00
7.000000000000000000e+01 1.505738119040355727e+01 1.475980939624909283e+00 2.564800130321366112e+00
7.009999999999999432e+01 1.505493606748507140e+01 1.475670766330029693e+00 2.566474006243302242e+00
7.020000000000000284e+01 1.505251551427451595e+01 1.475318013295147779e+00 2.568045598653908357e+00
7.029999999999999716e+01 1.505011740424876088e+01 1.474918630529158392e+00 2.569506619888960230e+00
7.040000000000000568e+01 1.504774090095535399e+01 1.474467116246811926e+00 2.570841946107659481e+00
7.050000000000000000e+01 1.504538435267528662e+01 1.473958782498003828e+00 2.572035151376839579e+00
7.059999999999999432e+01 1.504304554528754778e+01 1.473387347255227908e+00 2.573070288767315361e+00
7.070000000000000284e+01 1.504072182521216661e+01 1.472744729228240956e+00 2.573931509853107258e+00
7.079999999999999716e+01 1.503840940923189073e+01 1.472019689030089395e+00 2.574604474754215389e+00
7.090000000000000568e+01 1.503610511504236236e+01 1.471204895401239554e+00 2.575075920721220157e+00
7.100000000000000000e+01 1.503380829593985268e+01 1.470294486208494789e+00 2.575331664968040002e+00
7.109999999999999432e+01 1.503152244234525092e+01 1.469288385630528992e+00 2.575373165411379617e+00
7.120000000000000284e+01 1.502925252914370624e+01 1.468192606197643357e+00 2.575248150864590357e+00
7.129999999999999716e+01 1.502699847807292244e+01 1.467008399476805280e+00 2.575018702577228424e+00
7.140000000000000568e+01 1.502475543898212784e+01 1.465738842090713590e+00 2.574743677973296840e+00
7.150000000000000000e+01 1.502252120921101941e+01 1.464387623214483014e+00 2.574454634267892672e+00
7.159999999999999432e+01 1.502029857196689200e+01 1.462961222713618170e+00 2.574157596214972088e+00
7.170000000000000284e+01 1.501808262141250694e+01 1.461465907766385186e+00 2.573856505938021400e+00
7.179999999999999716e+01 1.501586819547097207e+01 1.459905649020550200e+00 2.573537089147677648e+00
7.190000000000000568e+01 1.501365117950248873e+01 1.458281499964879657e+00 2.573177405913853022e+00
7.200000000000000000e+01 1.501143185097091681e+01 1.456597910427092302e+00 2.572747889826109358e+00
7.209999999999999432e+01 1.500921639124261375e+01 1.454862020164419789e+00 2.572223593510138073e+00
7.220000000000000284e+01 1.500700282895586390e+01 1.453077687781952676e+00 2.571591787034437360e+00
7.229999999999999716e+01 1.500478856724900112e+01 1.451251111281500528e+00 2.570843681887200916e+00
7.240000000000000568e+01 1.500257204015032109e+01 1.449390159552514490e+00 2.569977885312804133e+00
7.250000000000000000e+01 1.500035512481352384e+01 1.447503328763231067e+00 2.569010947349607221e+00
7.259999999999999432e+01 1.499814463242394247e+01 1.445598661372589078e+00 2.567950062700335323e+00
7.270000000000000284e+01 1.499594157959279705e+01 1.443673535729962154e+00 2.566793010897727711e+00
7.279999999999999716e+01 1.499374230519459239e+01 1.441717719184962831e+00 2.565536564290097132e+00
7.290000000000000568e+01 1.499154648203411533e+01 1.439719290416238806e+00 2.564171156374152716e+00
7.300000000000000000e+01 1.498935170999995670e+01 1.437667961573170672e+00 2.562695092814324838e+00
7.309999999999999432e+01 1.498715078467410500e+01 1.435552532444418716e+00 2.561115145270276727e+00
7.320000000000000284e+01 1.498493808846568065e+01 1.433370488301978440e+00 2.559442873263803264e+00
7.329999999999999716e+01 1.498270936809396936e+01 1.431122992632525737e+00 2.557693816414465360e+00
7.340000000000000568e+01 1.498046143033225874e+01 1.428809206057801262e+00 2.555889579056561445e+00
7.350000000000000000e+01 1.497819416573167217e+01 1.426436920698622046e+00 2.554053794145779932e+00
7.359999999999999432e+01 1.497590486906019613e+01 1.424012348777026205e+00 2.552191025468433239e+00
7.370000000000000284e+01 1.497358747844393179e+01 1.421544685796044760e+00 2.550305897876857131e+00
7.379999999999999716e+01 1.497123861938287526e+01 1.419052303812408766e+00 2.548420571092934850e+00
7.390000000000000568e+01 1.496885959384792031e+01 1.416553078452752246e+00 2.546560247265638566e+00
7.400000000000000000e+01 1.496645408995337512e+01 1.414061367610825570e+00 2.544737427168067612e+00
7.409999999999999432e+01 1.496402808193369260e+01 1.411597107683638441e+00 2.542957103303541189e+00
7.420000000000000284e+01 1.496158777460089695e+01 1.409179503887525442e+00 2.541201590810171496e+00
7.429999999999999716e+01 1.495913939109003898e+01 1.406826946532101275e+00 2.539444941123251809e+00
7.440000000000000568e+01 1.495669076261387076e+01 1.404549075984530049e+00 2.537669059352268164e+00
7.450000000000000000e+01 1.495424779268717330e+01 1.402348241158460240e+00 2.535858087004587702e+00
7.459999999999999432e+01 1.495181481784084987e+01 1.400222059178506839e+00 2.533994624977529142e+00
7.470000000000000284e+01 1.494939424233152891e+01 1.398172856615163440e+00 2.532064460730023114e+00
7.479999999999999716e+01 1.494698606006858199e+01 1.396203828526170199e+00 2.530055624163519923e+00
7.490000000000000568e+01 1.494458933739643136e+01 1.394315068627042464e+00 2.527955223180311961e+00
7.500000000000000000e+01 1.494220296396655279e+01 1.392504381199669794e+00 2.525754174071819236e+00
7.509999999999999432e+01 1.493982678553728682e+01 1.390763930694371098e+00 2.523451436981085649e+00
7.520000000000000284e+01 1.493746055389223848e+01 1.389088379197094270e+00 2.525879079360423773e+00
7.529999999999999716e+01 1.493510489901395211e+01 1.387463492654106290e+00 2.528449890088369401e+00
7.540000000000000568e+01 1.493276267361891918e+01 1.385877543219043773e+00 2.531109344578053921e+00
7.550000000000000000e+01 1.493043624466784536e+01 1.384317939197496017e+00 2.533900271258175962e+00
7.559999999999999432e+01 1.492812706536868639e+01 1.382766388216335685e+00 2.536839573434340522e+00
7.570000000000000284e+01 1.492583766662971989e+01 1.381208997826487206e+00 2.539923862965887125e+00
7.579999999999999716e+01 1.492357136492952208e+01 1.379634089770950922e+00 2.543143524657203614e+00
7.590000000000000568e+01 1.492132963485584618e+01 1.378024555084527591e+00 2.546476218526828816e+00
7.600000000000000000e+01 1.491911137510195573e+01 1.376366507390677896e+00 2.549909420118581238e+00
7.609999999999999432e+01 1.491691425061031495e+01 1.374647968682968013e+00 2.553437780132462365e+00
7.620000000000000284e+01 1.491473646247484375e+01 1.372859258886357736e+00 2.557055924708512507e+00
7.629999999999999716e+01 1.491257804631163530e+01 1.372347528017002105e+00 2.560761766693536501e+00
7.640000000000000568e+01 1.491044084492917499e+01 1.374013572957249352e+00 2.564553424942017656e+00
7.650000000000000000e+01 1.490832624678210117e+01 1.375625487097952515e+00 2.568421828017621422e+00
7.659999999999999432e+01 1.490623599311418879e+01 1.377181188158113301e+00 2.572359176572797779e+00
7.670000000000000284e+01 1.490416980547776227e+01 1.378672452489089650e+00 2.576345839202057064e+00
7.679999999999999716e+01 1.490212593167860611e+01 1.380099817741228918e+00 2.580367912568702238e+00
7.690000000000000568e+01 1.490010448726031989e+01 1.381471355756627162e+00 2.584432549299924275e+00
7.700000000000000000e+01 1.489810373136199217e+01 1.382791429597734378e+00 2.588539729681354373e+00
7.709999999999999432e+01 1.489612209781718732e+01 1.384060837866272209e+00 2.592689410488556945e+00
7.720000000000000284e+01 1.489415944775771194e+01 1.385280412310821774e+00 2.596889539798794999e+00
7.729999999999999716e+01 1.489221531367260276e+01 1.386451625798406084e+00 2.601140638502380753e+00
7.740000000000000568e+01 1.489029181317941486e+01 1.387582790983483250e+00 2.605442242254012442e+00
7.750000000000000000e+01 1.488839183452171433e+01 1.388683751765224628e+00 2.609814785463518305e+00
7.759999999999999432e+01 1.488651675532330110e+01 1.389765468411521709e+00 2.614280717590167669e+00
7.770000000000000284e+01 1.488466669623668359e+01 1.390830736470153539e+00 2.618842795492275499e+00
7.779999999999999716e+01 1.488284144471880488e+01 1.391874484874117357e+00 2.623487326183029822e+00
7.790000000000000568e+01 1.488104007755026714e+01 1.392880447937463018e+00 2.628205607736727956e+00
7.800000000000000000e+01 1.487926195693274423e+01 1.393832105574428937e+00 2.633003066731070874e+00
7.809999999999999432e+01 1.487750625872151922e+01 1.394727051987638689e+00 2.637893601440874036e+00
7.820000000000000284e+01 1.487577223950010641e+01 1.395568778083399408e+00 2.642900683284677754e+00
7.829999999999999716e+01 1.487405958164272946e+01 1.396364411933015859e+00 2.648045954658066137e+00
7.840000000000000568e+01 1.487236676408496372e+01 1.397123287271488934e+00 2.653320793848754633e+00
7.850000000000000000e+01 1.487069077191711308e+01 1.397849131844496995e+00 2.658682360276694467e+00
7.859999999999999432e+01 1.486902822376090860e+01 1.398544074996658892e+00 2.664089759704912908e+00
7.870000000000000284e+01 1.486737659471125284e+01 1.399210813830459088e+00 2.669511016054610053e+00
7.879999999999999716e+01 1.486573368307495357e+01 1.399857739234407816e+00 2.674923214851112618e+00
7.890000000000000568e+01 1.486409952784318911e+01 1.400498599821865753e+00 2.680297349617612568e+00
7.900000000000000000e+01 1.486247528409864493e+01 1.401144239252035462e+00 2.685596449063703872e+00
7.909999999999999432e+01 1.486086122952673705e+01 1.401812393089329589e+00 2.690787672444493239e+00
7.920000000000000284e+01 1.485926053942714375e+01 1.402518999464891891e+00 2.695878674565999944e+00
7.929999999999999716e+01 1.485767444229883516e+01 1.403271337913913897e+00 2.700885907546814124e+00
7.940000000000000568e+01 1.485610171330774421e+01 1.404074375836669830e+00 2.705823023009514827e+00
7.950000000000000000e+01 1.485453971368188242e+01 1.404926328914879008e+00 2.710705290667791090e+00
7.959999999999999432e+01 1.485298510828578422e+01 1.405819162887882001e+00 2.715578272531709914e+00
7.970000000000000284e+01 1.485143298497247777e+01 1.406747055710766858e+00 2.720472661578186901e+00
7.979999999999999716e+01 1.484987663643236111e+01 1.407705743303283796e+00 2.725388385976076577e+00
7.990000000000000568e+01 1.484831060504796163e+01 1.408694424954758162e+00 2.730320119698534498e+00
8.000000000000000000e+01 1.484673526069233951e+01 1.409713672496197390e+00 2.735270291405425880e+00
8.009999999999999432e+01 1.484515394615847761e+01 1.410761684184764775e+00 2.740252179788109643e+00
8.020000000000000284e+01 1.484356991156693795e+01 1.411830146320571799e+00 2.745279347723688090e+00
8.029999999999999716e+01 1.484198714448319834e+01 1.412910293948284490e+00 2.750350286133766531e+00
8.040000000000000568e+01 1.484040862945718509e+01 1.413991062352245365e+00 2.755450654725732917e+00
8.050000000000000000e+01 1.483884196180874859e+01 1.415062007590606186e+00 2.760547452466189711e+00
8.059999999999999432e+01 1.483729173340668339e+01 1.416106657887029385e+00 2.765612359387372265e+00
8.070000000000000284e+01 1.483575751491040862e+01 1.417099267249042782e+00 2.770638175346107346e+00
8.079999999999999716e+01 1.483423957107018865e+01 1.418021346195512677e+00 2.775626397288849745e+00
8.090000000000000568e+01 1.483273303520841679e+01 1.418864140846199717e+00 2.780571161491018017e+00
8.100000000000000000e+01 1.483123069082284928e+01 1.419625549987872049e+00 2.785458735768550298e+00
8.109999999999999432e+01 1.482972900323811238e+01 1.420302897355016469e+00 2.790265103382060019e+00
8.120000000000000284e+01 1.482823172773057152e+01 1.420896569670878407e+00 2.794963372333796769e+00
8.129999999999999716e+01 1.482674331510321686e+01 1.421407610728328663e+00 2.799545627298586581e+00
8.140000000000000568e+01 1.482526818055906936e+01 1.421838200725904500e+00 2.804015371307349014e+00
8.150000000000000000e+01 1.482381159323003850e+01 1.422195265253110463e+00 2.808391018010029327e+00
8.159999999999999432e+01 1.482237813969046414e+01 1.422479943811975289e+00 2.812691120245048637e+00
8.170000000000000284e+01 1.482096893831968387e+01 1.422686006143624837e+00 2.816915544176872288e+00
8.179999999999999716e+01 1.481958570414841425e+01 1.422809594509411468e+00 2.821048869241364443e+00
8.190000000000000568e+01 1.481823174199296922e+01 1.422852328691696755e+00 2.825071103360036417e+00
8.200000000000000000e+01 1.481690882644181073e+01 1.422817349302276213e+00 2.828964613502215286e+00
8.209999999999999432e+01 1.481561562503845586e+01 1.422709604648387582e+00 2.832725469938564444e+00
8.220000000000000284e+01 1.481434968916158823e+01 1.422536273578998589e+00 2.836368290731435593e+00
8.229999999999999716e+01 1.481310751727622588e+01 1.422300281588864124e+00 2.839916199526133056e+00
8.240000000000000568e+01 1.481188531285113186e+01 1.422001817825554681e+00 2.843399131438772542e+00
8.250000000000000000e+01 1.481068059227294142e+01 1.421648535208049680e+00 2.846851753861386669e+00
8.259999999999999432e+01 1.480949500642822514e+01 1.421251282910690250e+00 2.850297846358433418e+00
8.270000000000000284e+01 1.480833395717592360e+01 1.420821050177874412e+00 2.853752131525061131e+00
8.279999999999999716e+01 1.480720241331198217e+01 1.420368902492477048e+00 2.857226141230507110e+00
8.290000000000000568e+01 1.480610079217374597e+01 1.419903292123631644e+00 2.860729008156178921e+00
8.300000000000000000e+01 1.480502648188273263e+01 1.419436829239323572e+00 2.864261415910549502e+00
8.309999999999999432e+01 1.480397773695900909e+01 1.418972836664702086e+00 2.867823924214182085e+00
8.320000000000000284e+01 1.480295339887246620e+01 1.418509091713003656e+00 2.871408899203798271e+00
8.329999999999999716e+01 1.480195425658076047e+01 1.418045848514589480e+00 2.875010869469921460e+00
8.340000000000000568e+01 1.480098123664917686e+01 1.417590169535355216e+00 2.878627991817070964e+00
8.350000000000000000e+01 1.480003360743450713e+01 1.417151709514266500e+00 2.882254100580812661e+00
8.359999999999999432e+01 1.479910868663538004e+01 1.416729859389212365e+00 2.885872901375426736e+00
8.370000000000000284e+01 1.479820387261108117e+01 1.416318345986647742e+00 2.889472300294434248e+00
8.379999999999999716e+01 1.479731548987977163e+01 1.415909841760486287e+00 2.893038944178119465e+00
8.390000000000000568e+01 1.479643887448927586e+01 1.415499461091656030e+00 2.896570699648904679e+00
8.400000000000000000e+01 1.479557019674033569e+01 1.415085615949204012e+00 2.900083621997431749e+00
8.409999999999999432e+01 1.479470774876999073e+01 1.414669817474635494e+00 2.903591594511738094e+00
8.420000000000000284e+01 1.479385186723397538e+01 1.414258262827496893e+00 2.907093939333250887e+00
8.429999999999999716e+01 1.479300207996199745e+01 1.413854412809424588e+00 2.910582458906297632e+00
8.440000000000000568e+01 1.479215823320270573e+01 1.413443781656141596e+00 2.914046220259610465e+00
8.450000000000000000e+01 1.479132013810270330e+01 1.413013246680895563e+00 2.917472682166119213e+00
8.459999999999999432e+01 1.479048838789154985e+01 1.412557881407161986e+00 2.920866504732668290e+00
8.470000000000000284e+01 1.478966543141194023e+01 1.412075724181983460e+00 2.924266841452798360e+00
8.479999999999999716e+01 1.478885622109571507e+01 1.411568802476054429e+00 2.927728463827241612e+00
8.490000000000000568e+01 1.478806406957216346e+01 1.411042775607887378e+00 2.931262076486449430e+00
8.500000000000000000e+01 1.478729172732330888e+01 1.410507574680162080e+00 2.934857651796244582e+00
8.509999999999999432e+01 1.478654302999353831e+01 1.409979274733791144e+00 2.938506246015563761e+00
8.520000000000000284e+01 1.478582079086136147e+01 1.409466461681486038e+00 2.942200142752117387e+00
8.529999999999999716e+01 1.478512561632048339e+01 1.408970470391592400e+00 2.945921261018375148e+00
8.540000000000000568e+01 1.478445958455190912e+01 1.408491535568641595e+00 2.949671839573573706e+00
8.550000000000000000e+01 1.478382632373804562e+01 1.408021015181525115e+00 2.953447096838756281e+00
8.559999999999999432e+01 1.478322833162131822e+01 1.407550404631994212e+00 2.957214575685997104e+00
8.570000000000000284e+01 1.478266586615000655e+01 1.407070455031556477e+00 2.960944077307773981e+00
8.579999999999999716e+01 1.478214045476716443e+01 1.406580670245300979e+00 2.964613719185392071e+00
8.590000000000000568e+01 1.478165523292160621e+01 1.406093914336782547e+00 2.968202623143868735e+00
8.600000000000000000e+01 1.478121282692007199e+01 1.405621739000684656e+00 2.971701715157109902e+00
8.609999999999999432e+01 1.478081157705343074e+01 1.405169900969253760e+00 2.975111237780655671e+00
8.620000000000000284e+01 1.478044844215997422e+01 1.404740254346478423e+00 2.978436914619981835e+00
8.629999999999999716e+01 1.478012172692901594e+01 1.404327368437314760e+00 2.981686749841715667e+00
8.640000000000000568e+01 1.477983025512569348e+01 1.403924116350456330e+00 2.984869661919356432e+00
8.650000000000000000e+01 1.477957349755891947e+01 1.403524286163998269e+00 2.988003366271621886e+00
8.659999999999999432e+01 1.477934806405457380e+01 1.403117504630447598e+00 2.991104153928336729e+00
8.670000000000000284e+01 1.477914986010620169e+01 1.402694995594503169e+00 2.994190217341859750e+00
8.679999999999999716e+01 1.477897500233267003e+01 1.402251117149951654e+00 2.997279848491084309e+00
8.690000000000000568e+01 1.477882129403045397e+01 1.401788627167523060e+00 3.000389366799133484e+00
8.700000000000000000e+01 1.477868697195856384e+01 1.401312896029764943e+00 3.003524338567181928e+00
8.709999999999999432e+01 1.477856976506630282e+01 1.400837916053777832e+00 3.006689349269310085e+00
8.720000000000000284e+01 1.477846551511417417e+01 1.400374124405363574e+00 3.009889264960634137e+00
8.729999999999999716e+01 1.477837038580984164e+01 1.399935454896034770e+00 3.013131889374628614e+00
8.740000000000000568e+01 1.477827991658522855e+01 1.399532865507506330e+00 3.016416030248480595e+00
8.750000000000000000e+01 1.477818926232095720e+01 1.399168979587201989e+00 3.019742286789618646e+00
8.759999999999999432e+01 1.477809336038024313e+01 1.398833433613109634e+00 3.023126153780861358e+00
8.770000000000000284e+01 1.477798446027791535e+01 1.398509017985759328e+00 3.026578145856964497e+00
8.779999999999999716e+01 1.477785663364247526e+01 1.398178080620255059e+00 3.030098664461785773e+00
8.790000000000000568e+01 1.477771084107657451e+01 1.397829191171323870e+00 3.033694337903137139e+00
8.800000000000000000e+01 1.477755259391523346e+01 1.397457141893077903e+00 3.037353719653848927e+00
8.809999999999999432e+01 1.477738529511245069e+01 1.397054680440440677e+00 3.041056951032901523e+00
8.820000000000000284e+01 1.477720796503689549e+01 1.396614459222080384e+00 3.044794642564946585e+00
8.829999999999999716e+01 1.477702074682621181e+01 1.396125901614976073e+00 3.048570485084630022e+00
8.840000000000000568e+01 1.477682317631361464e+01 1.395580762740852521e+00 3.052409599358393066e+00
8.850000000000000000e+01 1.477661488387949973e+01 1.394978521665906968e+00 3.056335414860818389e+00
8.859999999999999432e+01 1.477639507265389440e+01 1.394327846061120368e+00 3.060355801713718904e+00
8.870000000000000284e+01 1.477616226054837334e+01 1.393634240349413744e+00 3.064454809003697378e+00
8.879999999999999716e+01 1.477592244434365831e+01 1.392907154127296820e+00 3.068606659627350908e+00
8.890000000000000568e+01 1.477567293109251523e+01 1.392149552003754565e+00 3.072787731760659113e+00
8.900000000000000000e+01 1.477541460009150498e+01 1.391360951845706850e+00 3.076978871664927340e+00
8.909999999999999432e+01 1.477515180598109801e+01 1.390546595997763646e+00 3.081161012920505371e+00
8.920000000000000284e+01 1.477488861266375508e+01 1.389716736332497149e+00 3.085324989206114310e+00
8.929999999999999716e+01 1.477462725977590985e+01 1.388879209568608886e+00 3.089463346409493383e+00
8.940000000000000568e+01 1.477436868255256819e+01 1.388038197532143414e+00 3.093564474281384591e+00
8.950000000000000000e+01 1.477411358755351678e+01 1.387189972108375358e+00 3.097618808899467169e+00
8.959999999999999432e+01 1.477386147291856666e+01 1.386330912703042983e+00 3.101622320992158066e+00
8.970000000000000284e+01 1.477361451553178817e+01 1.385469925073518738e+00 3.105576436101125992e+00
8.979999999999999716e+01 1.477337385754377053e+01 1.384617133940816203e+00 3.109491782052618447e+00
8.990000000000000568e+01 1.477313846068718384e+01 1.383781615247112740e+00 3.113393481228682091e+00
9.000000000000000000e+01 1.477290671796950683e+01 1.382974958782554609e+00 3.117296109314269259e+00
9.009999999999999432e+01 1.477267433667981322e+01 1.382211544949710103e+00 3.121185503915093307e+00
9.020000000000000284e+01 1.477243381504778696e+01 1.381503934170567049e+00 3.125029664514503480e+00
9.029999999999999716e+01 1.477218443523265456e+01 1.380870035528424467e+00 3.128915976100531182e+00
9.040000000000000568e+01 1.477193198857069589e+01 1.380329943045330410e+00 3.133003003424626343e+00
9.050000000000000000e+01 1.477167680737568212e+01 1.379891454036330956e+00 3.137272161051333441e+00
9.059999999999999432e+01 1.477141933157733078e+01 1.379550941743344694e+00 3.141628053569409218e+00
9.070000000000000284e+01 1.477116153296791445e+01 1.379301257104780021e+00 3.146029840042087855e+00
9.079999999999999716e+01 1.477090439207050032e+01 1.379128466900271022e+00 3.150452753975779174e+00
9.090000000000000568e+01 1.477064490061548163e+01 1.379011303003867539e+00 3.154872926868813821e+00
9.100000000000000000e+01 1.477037750351654921e+01 1.378928609945013761e+00 3.159251205207826985e+00
9.109999999999999432e+01 1.477010940367447844e+01 1.378885378661314220e+00 3.163531988434559850e+00
9.120000000000000284e+01 1.476984950504158078e+01 1.378896657663247538e+00 3.167676373245178922e+00
9.129999999999999716e+01 1.476959094981629228e+01 1.378957808544091890e+00 3.171685991777776437e+00
9.140000000000000568e+01 1.476933163877910182e+01 1.379064623875486006e+00 3.175549141378896323e+00
9.150000000000000000e+01 1.476907291293014346e+01 1.379208675983988996e+00 3.179258790360146136e+00
9.159999999999999432e+01 1.476881655498871737e+01 1.379375690955514600e+00 3.182825533670779805e+00
9.170000000000000284e+01 1.476856338729870366e+01 1.379549960539145914e+00 3.186274708540809186e+00
9.179999999999999716e+01 1.476831348388745546e+01 1.379719716665817941e+00 3.189633243542933982e+00
9.190000000000000568e+01 1.476806481331877485e+01 1.379879042754813767e+00 3.192897973009552359e+00
9.200000000000000000e+01 1.476781606819499437e+01 1.380018766606687208e+00 3.196062534195325711e+00
9.209999999999999432e+01 1.476756711891776952e+01 1.380122970905143021e+00 3.199131932623993535e+00
9.220000000000000284e+01 1.476731776957515052e+01 1.380173493456503309e+00 3.202110117023465818e+00
9.229999999999999716e+01 1.476706728733949703e+01 1.380157848449632851e+00 3.205000070076735597e+00
9.240000000000000568e+01 1.476681364465345858e+01 1.380075682853959762e+00 3.207807008793052361e+00
9.250000000000000000e+01 1.476655658006947291e+01 1.379935483610751135e+00 3.210538631664213938e+00
9.259999999999999432e+01 1.476629636526464040e+01 1.379749268663875483e+00 3.213206285061989576e+00
9.270000000000000284e+01 1.476603172611909898e+01 1.379538368057241726e+00 3.215849325019000560e+00
9.279999999999999716e+01 1.476576004945341580e+01 1.379329418050305733e+00 3.218509732688993097e+00
9.290000000000000568e+01 1.476547973069235553e+01 1.379135423912305924e+00 3.221240635656219098e+00
9.300000000000000000e+01 1.476519196751472940e+01 1.378941000464914524e+00 3.224070134869554849e+00
9.309999999999999432e+01 1.476490054750778214e+01 1.378724888988095643e+00 3.226998593252464076e+00
9.320000000000000284e+01 1.476461016516105751e+01 1.378503278900339524e+00 3.230019991628131137e+00
9.329999999999999716e+01 1.476432488032163626e+01 1.378308960964917063e+00 3.233120955435770938e+00
9.340000000000000568e+01 1.476404678464435172e+01 1.378171938024031817e+00 3.236290232390471644e+00
9.350000000000000000e+01 1.476377375050887153e+01 1.378106423632058153e+00 3.239502556986050053e+00
9.359999999999999432e+01 1.476350183433895147e+01 1.378116916355910604e+00 3.242747943422545021e+00
9.370000000000000284e+01 1.476322722690232325e+01 1.378196889857441931e+00 3.246023439913720665e+00
9.379999999999999716e+01 1.476295085690321329e+01 1.378335396207218011e+00 3.249326994484288633e+00
9.390000000000000568e+01 1.476267719447902138e+01 1.378521430873520970e+00 3.252657985278627706e+00
9.400000000000000000e+01 1.476241184623604141e+01 1.378746022539131033e+00 3.256024327043196109e+00
9.409999999999999432e+01 1.476215864755257456e+01 1.379003687177768001e+00 3.259437384323405240e+00
9.420000000000000284e+01 1.476191903860516419e+01 1.379297914859421326e+00 3.262907118556562125e+00
9.429999999999999716e+01 1.476169367573240798e+01 1.379629930608713195e+00 3.266450234343400538e+00
9.440000000000000568e+01 1.476148383036028910e+01 1.379993880067488021e+00 3.270090836312574467e+00
9.450000000000000000e+01 1.476129062918123402e+01 1.380380652081413473e+00 3.273846920038716135e+00
9.459999999999999432e+01 1.476111348206983997e+01 1.380787256544037334e+00 3.277732556967423605e+00
9.470000000000000284e+01 1.476095037986810077e+01 1.381213635079921787e+00 3.281753423448465767e+00
9.479999999999999716e+01 1.476080298269979707e+01 1.381665563640193994e+00 3.285915349874844793e+00
9.490000000000000568e+01 1.476067447786590137e+01 1.382151258668148586e+00 3.290231471867848256e+00
9.500000000000000000e+01 1.476056436203521116e+01 1.382668562011316382e+00 3.294709685116156805e+00
9.509999999999999432e+01 1.476046982142430330e+01 1.383206191247031924e+00 3.299354048531432326e+00
9.520000000000000284e+01 1.476038773454738440e+01 1.383755198682345977e+00 3.304168550330919274e+00
9.529999999999999716e+01 1.476031230432065122e+01 1.384306709480600972e+00 3.309148442762976927e+00
9.540000000000000568e+01 1.476023574914870018e+01 1.384857542455360857e+00 3.314295382243104271e+00
9.550000000000000000e+01 1.476015532708415989e+01 1.385404056171406495e+00 3.319613534563668367e+00
9.559999999999999432e+01 1.476007011056937479e+01 1.385943002349955933e+00 3.325093273114896775e+00
9.570000000000000284e+01 1.475998012496996203e+01 1.386473008771101689e+00 3.330727052825514178e+00
9.579999999999999716e+01 1.475988651299121734e+01 1.386997641272381898e+00 3.336499491232425285e+00
9.590000000000000568e+01 1.475979000559471110e+01 1.387518077378919301e+00 3.342393754068522682e+00
9.600000000000000000e+01 1.475968874425634070e+01 1.388028242666742074e+00 3.348397092429568289e+00
9.609999999999999432e+01 1.475958174694444658e+01 1.388526516207646111e+00 3.354495757125041777e+00
9.620000000000000284e+01 1.475946675737559488e+01 1.389012574109266041e+00 3.360675259359421574e+00
9.629999999999999716e+01 1.475934017184406244e+01 1.389483429656626967e+00 3.366930791448538685e+00
9.640000000000000568e+01 1.475919623802101732e+01 1.389933090278439920e+00 3.373262923484814380e+00
9.650000000000000000e+01 1.475902932303319481e+01 1.390354143911752161e+00 3.379675587801211023e+00
9.659999999999999432e+01 1.475883629640851424e+01 1.390741785069646852e+00 3.386179259003206710e+00
9.670000000000000284e+01 1.475861768258121209e+01 1.391097358307943566e+00 3.392794191270626314e+00
9.679999999999999716e+01 1.475837432342924238e+01 1.391428895545455902e+00 3.399550293783258681e+00
9.690000000000000568e+01 1.475810477188587910e+01 1.391743177130328135e+00 3.406468287020295804e+00
9.700000000000000000e+01 1.475780586849992382e+01 1.392039134753005669e+00 3.413553595750508762e+00
9.709999999999999432e+01 1.475747487149429027e+01 1.392317039046009342e+00 3.420816783568069397e+00
9.720000000000000284e+01 1.475710946247326838e+01 1.392578724883401620e+00 3.428268316627329781e+00
9.729999999999999716e+01 1.475671023931217718e+01 1.392821918152051808e+00 3.435912708886480260e+00
9.740000000000000568e+01 1.475627954849774959e+01 1.393041197361776895e+00 3.443741323248280750e+00
9.750000000000000000e+01 1.475582273934476873e+01 1.393234276894689927e+00 3.451731159566570284e+00
9.759999999999999432e+01 1.475534580874842838e+01 1.393403947609048288e+00 3.459863332264907498e+00
9.770000000000000284e+01 1.475485311842304448e+01 1.393560302093737491e+00 3.468123110468740222e+00
9.779999999999999716e+01 1.475434765318736297e+01 1.393716935632667742e+00 3.476494840330015990e+00
9.790000000000000568e+01 1.475383257723105324e+01 1.393887326459253728e+00 3.484957328605217342e+00
9.800000000000000000e+01 1.475331183068524510e+01 1.394081811146905991e+00 3.493493376648054038e+00
9.809999999999999432e+01 1.475278789629040510e+01 1.394315688417641752e+00 3.502094433841397958e+00
9.820000000000000284e+01 1.475226047019899056e+01 1.394594108450215586e+00 3.510750864315088648e+00
9.829999999999999716e+01 1.475172784689161887e+01 1.394925271879724704e+00 3.519444141576887120e+00
9.840000000000000568e+01 1.475119047146923812e+01 1.395311508324692085e+00 3.528145868112309458e+00
9.850000000000000000e+01 1.475064997843207060e+01 1.395736394534925040e+00 3.536825169206453623e+00
9.859999999999999432e+01 1.475010642238144420e+01 1.396190448079622115e+00 3.545446361726549256e+00
9.870000000000000284e+01 1.474955942356266370e+01 1.396670325933808243e+00 3.553970014978196090e+00
9.879999999999999716e+01 1.474901046564589358e+01 1.397162814537606934e+00 3.562364583550950314e+00
9.890000000000000568e+01 1.474846128829126357e+01 1.397667942883780157e+00 3.570611655660911765e+00
9.900000000000000000e+01 1.474791376073227767e+01 1.398188384805804318e+00 3.578697778958407127e+00
9.909999999999999432e+01 1.474736901621279905e+01 1.398728984869924474e+00 3.586613598502465194e+00
9.920000000000000284e+01 1.474682884692367857e+01 1.399297476504095528e+00 3.594353347677989419e+00
9.929999999999999716e+01 1.474629276224411178e+01 1.399903543544157358e+00 3.601925274544756306e+00
9.940000000000000568e+01 1.474576092079271916e+01 1.400557653295916083e+00 3.609357334194527311e+00
9.950000000000000000e+01 1.474523452323241024e+01 1.401260181610314959e+00 3.616675997924945207e+00
9.959999999999999432e+01 1.474471882946601475e+01 1.402011205854908127e+00 3.623893550463426649e+00
9.970000000000000284e+01 1.474422184714329020e+01 1.402810042504402332e+00 3.630994659864768437e+00
9.979999999999999716e+01 1.474375102210481181e+01 1.403651086292349248e+00 3.637963906406495695e+00
9.990000000000000568e+01 1.474331005554659058e+01 1.404524660399314229e+00 3.644790233777008837e+00
1.000000000000000000e+02 1.474289821291718106e+01 1.405421491348780805e+00 3.651479715963345640e+00
1.000999999999999943e+02 1.474251299422894057e+01 1.406333803264766757e+00 3.658043203248288577e+00
1.002000000000000028e+02 1.474215231647504432e+01 1.407258206744936402e+00 3.664501799049594055e+00
1.002999999999999972e+02 1.474181434705446136e+01 1.408188680086714939e+00 3.670887183299065271e+00
1.004000000000000057e+02 1.474149574829800891e+01 1.409118137162462148e+00 3.677232063524547456e+00
1.005000000000000000e+02 1.474119128744550622e+01 1.410042502292762734e+00 3.683570904728068029e+00
1.005999999999999943e+02 1.474089703046353073e+01 1.410965575591315968e+00 3.689932109384502112e+00
1.007000000000000028e+02 1.474061002855031255e+01 1.411893508594715740e+00 3.696350221487085363e+00
1.007999999999999972e+02 1.474032574695982589e+01 1.412827285428603474e+00 3.702856654823289517e+00
1.009000000000000057e+02 1.474003908466915647e+01 1.413764592952691856e+00 3.709467517078099519e+00
1.010000000000000000e+02 1.473974753770508705e+01 1.414703550140369970e+00 3.716184652564377799e+00
1.010999999999999943e+02 1.473945007895278891e+01 1.415641024739228371e+00 3.723014556066026159e+00
1.012000000000000028e+02 1.473914519920672994e+01 1.416571492247545194e+00 3.729954765778211723e+00
1.012999999999999972e+02 1.473883226214342024e+01 1.417488050382846865e+00 3.736997592700967985e+00
1.014000000000000057e+02 1.473851177866344742e+01 1.418384344143378328e+00 3.744136494593846010e+00
1.015000000000000000e+02 1.473818287385744341e+01 1.419246557403500475e+00 3.751349705038343529e+00
1.015999999999999943e+02 1.473784688293587486e+01 1.420063985512534543e+00 3.758604122443971463e+00
1.017000000000000028e+02 1.473750511789054940e+01 1.420821116923995930e+00 3.765868788446002924e+00
1.017999999999999972e+02 1.473715733028350705e+01 1.421496478543717856e+00 3.773112589605853273e+00
1.019000000000000057e+02 1.473680299306908381e+01 1.422081039470596053e+00 3.780301779932688788e+00
1.020000000000000000e+02 1.473644445193927233e+01 1.422576467499101938e+00 3.787410016298332849e+00
1.020999999999999943e+02 1.473608264645012333e+01 1.422985850150556786e+00 3.794407188238517747e+00
1.022000000000000028e+02 1.473571494788133940e+01 1.423314608207860488e+00 3.801278880938971483e+00
1.022999999999999972e+02 1.473533859234810350e+01 1.423570229167447465e+00 3.808017638165026142e+00
1.024000000000000057e+02 1.473495046759824056e+01 1.423754872465302412e+00 3.814614849429103671e+00

# SM_Figure1a_DNS_p8.out (tau,mean,-,+)
1.000000000000000056e-01 2.076938744663043916e+08 1.898301453235130012e+08 1.290320818087460279e+09
2.000000000000000111e-01 9.850268679454784095e+07 8.504313248565845191e+07 2.608427232882893085e+08
2.999999999999999889e-01 3.936455634463090450e+07 3.055751265063902736e+07 8.040178732406809926e+07
4.000000000000000222e-01 1.627385668432994746e+07 1.097106341723382100e+07 2.555746440351510793e+07
5.000000000000000000e-01 7.427155043937376700e+06 4.315193142388186418e+06 7.490039758711109869e+06
5.999999999999999778e-01 3.655142337094507646e+06 1.805359584918675711e+06 2.391182576667401474e+06
6.999999999999999556e-01 1.952839748467433965e+06 8.202183098727914039e+05 1.049116784188963706e+06
8.000000000000000444e-01 1.131641416267879307e+06 4.208306753222084371e+05 5.013233814276354387e+05
9.000000000000000222e-01 6.993790752197956899e+05 2.405692189705786877e+05 2.947380936302386690e+05
1.000000000000000000e+00 4.544122823311277898e+05 1.458689715494150296e+05 1.990411254194327630e+05
1.100000000000000089e+00 3.078560120828189538e+05 9.363221097227564314e+04 1.353023784886770300e+05
1.199999999999999956e+00 2.161817835090657463e+05 6.360839013990794774e+04 9.200711387886048760e+04
1.300000000000000044e+00 1.566153729182766401e+05 4.472466584872225940e+04 6.239063602256900049e+04
1.399999999999999911e+00 1.166589687072783126e+05 3.243430289368669037e+04 4.423514517762596370e+04
1.500000000000000000e+00 8.910914686183255981e+04 2.421763218120082456e+04 3.505883351805772691e+04
1.600000000000000089e+00 6.961905918357985502e+04 1.846405441350617184e+04 2.661146267827169504e+04
1.699999999999999956e+00 5.548262024746150564e+04 1.431417260874302883e+04 1.943289979068857065e+04
1.800000000000000044e+00 4.498248563315544743e+04 1.124128685889768531e+04 1.395675522210142663e+04
1.899999999999999911e+00 3.702296024223278073e+04 8.928443405679914576e+03 1.017003652663449611e+04
2.000000000000000000e+00 3.089252010249638988e+04 7.178857214441737597e+03 7.710707056921033654e+03
2.100000000000000089e+00 2.610674399186107985e+04 6.224455610074914148e+03 6.411453216440244432e+03
2.200000000000000178e+00 2.232284439843600558e+04 5.483262375983587845e+03 5.947831414963296993e+03
2.299999999999999822e+00 1.929453911304620124e+04 4.889539484836335760e+03 5.493392501297617855e+03
2.399999999999999911e+00 1.684281567563779390e+04 4.398684159561653360e+03 5.067494431573199108e+03
2.500000000000000000e+00 1.483545168913105954e+04 3.978445437613570903e+03 4.676680358375637297e+03
2.600000000000000089e+00 1.317328243324051255e+04 3.608480758609877739e+03 4.325206684542425137e+03
2.700000000000000178e+00 1.178147486032251982e+04 3.277667335445979916e+03 4.017875978154514087e+03
2.799999999999999822e+00 1.060480003504903834e+04 2.980875346628666193e+03 3.755739734470682379e+03
2.899999999999999911e+00 9.603245091174705522e+03 2.715712407154174798e+03 3.533788573601830649e+03
3.000000000000000000e+00 8.746473996024164080e+03 2.480499084299330207e+03 3.343609466358015197e+03
3.100000000000000089e+00 8.009678294809544241e+03 2.272789143152494034e+03 3.176642009339513606e+03
3.200000000000000178e+00 7.371808820500299589e+03 2.088983685475111997e+03 3.026171667950963638e+03
3.299999999999999822e+00 6.815453685474610211e+03 1.925331502398871635e+03 2.888166540159624674e+03
3.399999999999999911e+00 6.326963722605661133e+03 1.778999493286156394e+03 2.761044892233495375e+03
3.500000000000000000e+00 5.895880032918422330e+03 1.648586213288017461e+03 2.644522807213895248e+03
3.600000000000000089e+00 5.513808149938133283e+03 1.533668563696099227e+03 2.538252584034001302e+03
3.700000000000000178e+00 5.173480211103694273e+03 1.433772940402252061e+03 2.441066999207912886e+03
3.799999999999999822e+00 4.868551324433044101e+03 1.347691351035889056e+03 2.350808016222617880e+03
3.899999999999999911e+00 4.593788916288568544e+03 1.273623332959286927e+03 2.264881973574139010e+03
4.000000000000000000e+00 4.345059118765661879e+03 1.209620715322968408e+03 2.181303010918874861e+03
4.099999999999999645e+00 4.119070406756331977e+03 1.153718849620619039e+03 2.099187400316383901e+03
4.200000000000000178e+00 3.913091795537570306e+03 1.103901995250616892e+03 2.018546458099737265e+03
4.299999999999999822e+00 3.724739302627200686e+03 1.058335733381392401e+03 1.939792816951391160e+03
4.400000000000000355e+00 3.551912290603204838e+03 1.015694397895214024e+03 1.863314627243665655e+03
4.500000000000000000e+00 3.392805288196354468e+03 9.752879652934602746e+02 1.789261302569315831e+03
4.599999999999999645e+00 3.245906467371263716e+03 9.369122444957611151e+02 1.717441970348478208e+03
4.700000000000000178e+00 3.109878855596672565e+03 9.005508754525399127e+02 1.647187530296150271e+03
4.799999999999999822e+00 2.983445790693881463e+03 8.661457026125131051e+02 1.577689091410615220e+03
4.900000000000000355e+00 2.865454829108844478e+03 8.335524675069771092e+02 1.508789131887381245e+03
5.000000000000000000e+00 2.754991149930209758e+03 8.026003967463534536e+02 1.441228535947856471e+03
5.099999999999999645e+00 2.651361516430614756e+03 7.731317604489752284e+02 1.376034911466851554e+03
5.200000000000000178e+00 2.553984055814375097e+03 7.449654325991273254e+02 1.313840762035455100e+03
5.299999999999999822e+00 2.462311841920806728e+03 7.178773487217786169e+02 1.261840745176795281e+03
5.400000000000000355e+00 2.375863316303461033e+03 6.916764753471295535e+02 1.228374555192490789e+03
5.500000000000000000e+00 2.294249073557021347e+03 6.662175266887252292e+02 1.196196493908634693e+03
5.599999999999999645e+00 2.217089666454077360e+03 6.413456769782374067e+02 1.164172429717452360e+03
5.700000000000000178e+00 2.143957623233475260e+03 6.169412336732175390e+02 1.130402924625379455e+03
5.799999999999999822e+00 2.074457000764688928e+03 5.930066934215019501e+02 1.093389677079575904e+03
5.900000000000000355e+00 2.008308962802838550e+03 5.696693709892663264e+02 1.053232263975146680e+03
6.000000000000000000e+00 1.945342549264831860e+03 5.471019572961395170e+02 1.011423687584273239e+03
6.099999999999999645e+00 1.885424430934674774e+03 5.254382767379026973e+02 9.695918431913416953e+02
6.200000000000000178e+00 1.828418092846378158e+03 5.061641062457756561e+02 9.286408919981279269e+02
6.299999999999999822e+00 1.774191340727421220e+03 4.892332684643981793e+02 8.888714008731515150e+02
6.400000000000000355e+00 1.722616230213478275e+03 4.740059309112289156e+02 8.503492761371142024e+02
6.500000000000000000e+00 1.673541577110262324e+03 4.612228417296391854e+02 8.130751929977020609e+02
6.599999999999999645e+00 1.626795253286874413e+03 4.487453704200456741e+02 7.771322869879995778e+02
6.700000000000000178e+00 1.582211560198185452e+03 4.365763201334536916e+02 7.427004202362663818e+02
6.799999999999999822e+00 1.539637221282302107e+03 4.247223459452079624e+02 7.099160108686855892e+02
6.900000000000000355e+00 1.498916329483992968e+03 4.132078591467607112e+02 6.787604505687120309e+02
7.000000000000000000e+00 1.459887791221416819e+03 4.020618047593525262e+02 6.491141758825749548e+02
7.099999999999999645e+00 1.422409095908467862e+03 3.913137778261698259e+02 6.208653242935117760e+02
7.200000000000000178e+00 1.386374322526832430e+03 3.809707466482478821e+02 5.949003865927845709e+02
7.299999999999999822e+00 1.351711365935349477e+03 3.710007117865138753e+02 5.862300063635327660e+02
7.400000000000000355e+00 1.318367974610722740e+03 3.613513656235902545e+02 5.776265938870533319e+02
7.500000000000000000e+00 1.286300506866570913e+03 3.519701485882225143e+02 5.690459898691267426e+02
7.599999999999999645e+00 1.255465658710478010e+03 3.428121943329026635e+02 5.604495144509764941e+02
7.700000000000000178e+00 1.225815020022957015e+03 3.338503260839414679e+02 5.518067874975079121e+02
7.799999999999999822e+00 1.197292260233859452e+03 3.250747166655496585e+02 5.430974659412190704e+02
7.900000000000000355e+00 1.169832590796684144e+03 3.164795909064901025e+02 5.343064483672842471e+02
8.000000000000000000e+00 1.143372226325682732e+03 3.080637446718334331e+02 5.254054111057864702e+02
8.099999999999999645e+00 1.117855529079626876e+03 2.998482339779014865e+02 5.163372178931247163e+02
8.199999999999999289e+00 1.093231905623836383e+03 2.918699688144582751e+02 5.070322045958823765e+02
8.300000000000000711e+00 1.069455304851014944e+03 2.841678048038542101e+02 4.974185784237076859e+02
8.400000000000000355e+00 1.046479724802766668e+03 2.767793629028669784e+02 4.874438433799377890e+02
8.500000000000000000e+00 1.024263033149163221e+03 2.697391238762926378e+02 4.770990028432408963e+02
8.599999999999999645e+00 1.002773596799585675e+03 2.630710283741703961e+02 4.664173574747333078e+02
8.699999999999999289e+00 9.819894852390606275e+02 2.567922906694475387e+02 4.554676226738112064e+02
8.800000000000000711e+00 9.618921796367662864e+02 2.509124702009813745e+02 4.443462586056791679e+02
8.900000000000000355e+00 9.424610840239224672e+02 2.454262990328642218e+02 4.331598562229735307e+02
9.000000000000000000e+00 9.236688328460004414e+02 2.403162288451542281e+02 4.220083110153141206e+02
9.099999999999999645e+00 9.054844068471337550e+02 2.355500410997279914e+02 4.109729158326805418e+02
9.199999999999999289e+00 8.878790838738387947e+02 2.310855490329574877e+02 4.001189767306453859e+02
9.300000000000000711e+00 8.708292119873622141e+02 2.268806492419829510e+02 3.896860908788939923e+02
9.400000000000000355e+00 8.543181468785700190e+02 2.228944204062280505e+02 3.803663342337273434e+02
9.500000000000000000e+00 8.383346423642354921e+02 2.190915385728155798e+02 3.713305021318868739e+02
9.599999999999999645e+00 8.228658199591185394e+02 2.154393669460198453e+02 3.626011190133802984e+02
9.699999999999999289e+00 8.078928567774495377e+02 2.119025433908404921e+02 3.541919371190466563e+02
9.800000000000000711e+00 7.933907019905540210e+02 2.084410257762854144e+02 3.461055604476547387e+02
9.900000000000000355e+00 7.793300556244574864e+02 2.050148258823943479e+02 3.383285493896422622e+02
1.000000000000000000e+01 7.656805892699674132e+02 2.015888504072773912e+02 3.308314391319520382e+02
1.009999999999999964e+01 7.524160938863282126e+02 1.981412226664439231e+02 3.235727689493400021e+02
1.019999999999999929e+01 7.395177507357039985e+02 1.946648269873148820e+02 3.165070331259463501e+02
1.030000000000000071e+01 7.269743148028632049e+02 1.911629229433891624e+02 3.095934302354604597e+02
1.040000000000000036e+01 7.147794602640448147e+02 1.876416206375311049e+02 3.028047734546383936e+02
1.050000000000000000e+01 7.029293535260403587e+02 1.841100562322359337e+02 2.961323960310630810e+02
1.059999999999999964e+01 6.914191889286817059e+02 1.805839637431269011e+02 2.895854642255339968e+02
1.069999999999999929e+01 6.802421597061398870e+02 1.770845864507114129e+02 2.831833490597427954e+02
1.080000000000000071e+01 6.693896151876022032e+02 1.736330320126826336e+02 2.769452006826426214e+02
1.090000000000000036e+01 6.588518621868605578e+02 1.702479156014453565e+02 2.708814029469892830e+02
1.100000000000000000e+01 6.486190832783828455e+02 1.669445395706539443e+02 2.649884535096260834e+02
1.109999999999999964e+01 6.386810728226048468e+02 1.637318330158914819e+02 2.592450520562043721e+02
1.119999999999999929e+01 6.290254459372827114e+02 1.606089612325141047e+02 2.536150305321216365e+02
1.130000000000000071e+01 6.196363042632807492e+02 1.575668559961304709e+02 2.480528786632006586e+02
1.140000000000000036e+01 6.104970717499834336e+02 1.545921275905535595e+02 2.425082140235680299e+02
1.150000000000000000e+01 6.015894473462298038e+02 1.516717384470351249e+02 2.369355161976249065e+02
1.159999999999999964e+01 5.928945357907164180e+02 1.487952841319385584e+02 2.313018111117369244e+02
1.169999999999999929e+01 5.843952058764402864e+02 1.459558086070567811e+02 2.255885827076866690e+02
1.180000000000000071e+01 5.760773312601974112e+02 1.431484979544558200e+02 2.197896036507689814e+02
1.190000000000000036e+01 5.679316286306101347e+02 1.403718372820882792e+02 2.139084974619654531e+02
1.200000000000000000e+01 5.599550405630778869e+02 1.376270118570993759e+02 2.079620175292910744e+02
1.209999999999999964e+01 5.521503352292005502e+02 1.349188916791052861e+02 2.019855753075432858e+02
1.219999999999999929e+01 5.445238989928176352e+02 1.322569182638769121e+02 1.960360168823162894e+02
1.230000000000000071e+01 5.370835641881126321e+02 1.296561706268233820e+02 1.901865691699750869e+02
1.240000000000000036e+01 5.298361766994207755e+02 1.271339445291258698e+02 1.845164960744161817e+02
1.250000000000000000e+01 5.227855771418595623e+02 1.247049861782080598e+02 1.790968444164083166e+02
1.259999999999999964e+01 5.159314794447399208e+02 1.223776621862025422e+02 1.739775392890063586e+02
1.269999999999999929e+01 5.092690820859970700e+02 1.201519603559480629e+02 1.691813052567251816e+02
1.280000000000000071e+01 5.027895587801358488e+02 1.180204008203205035e+02 1.647058100135976701e+02
1.290000000000000036e+01 4.964813791408743100e+02 1.159712483127497649e+02 1.605308955495885357e+02
1.300000000000000000e+01 4.903323670974697848e+02 1.139925451744225597e+02 1.566276293964864976e+02
1.309999999999999964e+01 4.843316945902495831e+02 1.120757934998437690e+02 1.529641703568651678e+02
1.319999999999999929e+01 4.784707350762195688e+02 1.102177498648109122e+02 1.495082890920463683e+02
1.330000000000000071e+01 4.727427188390058745e+02 1.084785305174059999e+02 1.462273969966200866e+02
1.340000000000000036e+01 4.671421045060168353e+02 1.068687855202912260e+02 1.430891836171564364e+02
1.350000000000000000e+01 4.616643625499103223e+02 1.052743672365799057e+02 1.400645351520118425e+02
1.359999999999999964e+01 4.563047669864649265e+02 1.037010671175401626e+02 1.371307970493080006e+02
1.369999999999999929e+01 4.510572655558150927e+02 1.021534805933186476e+02 1.342734441069267177e+02
1.380000000000000071e+01 4.459157719953958008e+02 1.006342112591543696e+02 1.314823799898167067e+02
1.390000000000000036e+01 4.408759346065058935e+02 9.914436384649593492e+01 1.287465139153068776e+02
1.400000000000000000e+01 4.359357536096746912e+02 9.768465261947494582e+01 1.260523669763768453e+02
1.409999999999999964e+01 4.310952422989529964e+02 9.625698075989362223e+01 1.233855864246127680e+02
1.419999999999999929e+01 4.263543813594593530e+02 9.486179512093707444e+01 1.207346286993117701e+02
1.430000000000000071e+01 4.217122225787333605e+02 9.349670356447626318e+01 1.180917124264673816e+02
1.440000000000000036e+01 4.171678827531390539e+02 9.215764632449582905e+01 1.154520551449140271e+02
1.450000000000000000e+01 4.127206859613819461e+02 9.084005463521833690e+01 1.128159138050175443e+02
1.459999999999999964e+01 4.083689593662348329e+02 8.953915761748220348e+01 1.101886991383516374e+02
1.469999999999999929e+01 4.041096176082011198e+02 8.825054005283794822e+01 1.075776388969587742e+02
1.480000000000000071e+01 3.999392120273869295e+02 8.697123422730237507e+01 1.049872831316995985e+02
1.490000000000000036e+01 3.958547285842894894e+02 8.570057678110225652e+01 1.024186807211486894e+02
1.500000000000000000e+01 3.918533468107928570e+02 8.443979778732506247e+01 9.987033043546387034e+01
1.509999999999999964e+01 3.879315772110671219e+02 8.319084154350605331e+01 9.734167831303972207e+01
1.519999999999999929e+01 3.840851893099356289e+02 8.195610602923017041e+01 9.483569056528403962e+01
1.530000000000000071e+01 3.803104503079493952e+02 8.073918523571205696e+01 9.235916817698580417e+01
1.540000000000000036e+01 3.766047061550614785e+02 7.954476045946790919e+01 8.992104341547445756e+01
1.550000000000000000e+01 3.729658369706940562e+02 7.837720486861655900e+01 8.753099840219988437e+01
1.559999999999999964e+01 3.693921001196113707e+02 7.723987525311673608e+01 8.519783114341635155e+01
1.569999999999999929e+01 3.658814335996373757e+02 7.613475122414672569e+01 8.292823815606652715e+01
1.580000000000000071e+01 3.624318149083431990e+02 7.506280671269104232e+01 8.072540229362010678e+01
1.590000000000000036e+01 3.590420221427376646e+02 7.402422889287004182e+01 7.858943190658430922e+01
1.600000000000000000e+01 3.557114444413308547e+02 7.301733477675043105e+01 7.651872759048654871e+01
1.610000000000000142e+01 3.524399617090917900e+02 7.203800241532229620e+01 7.451174290700572556e+01
1.619999999999999929e+01 3.492270428040149568e+02 7.108043288224632761e+01 7.256840063639475602e+01
1.630000000000000071e+01 3.460712869123719884e+02 7.013864092384187643e+01 7.069068634639046422e+01
1.639999999999999858e+01 3.429717065407623409e+02 6.920878069231292784e+01 6.888006813122109406e+01
1.650000000000000000e+01 3.399287917306349982e+02 6.829039861825231128e+01 6.713458801216410166e+01
1.660000000000000142e+01 3.369440868833981995e+02 6.738575161711156625e+01 6.544892802604374538e+01
1.669999999999999929e+01 3.340177010900685559e+02 6.649710444592682279e+01 6.381801078712334174e+01
1.680000000000000071e+01 3.311470667284208957e+02 6.562498408029824759e+01 6.223876028517639725e+01
1.689999999999999858e+01 3.283290658616793394e+02 6.476950611102438415e+01 6.195210429917187867e+01
1.700000000000000000e+01 3.255623364004399036e+02 6.393199539124299235e+01 6.208401618190458748e+01
1.710000000000000142e+01 3.228473643074585766e+02 6.311405982173073426e+01 6.219846192228817472e+01
1.719999999999999929e+01 3.201842029164753285e+02 6.231468365058577774e+01 6.229633127573885076e+01
1.730000000000000071e+01 3.175699330235044613e+02 6.152859709908574359e+01 6.238158292200591859e+01
1.739999999999999858e+01 3.150003183073135347e+02 6.074906277209373684e+01 6.245910258608705590e+01
1.750000000000000000e+01 3.124727693605269110e+02 5.997055815615729557e+01 6.253190853475393851e+01
1.760000000000000142e+01 3.099884767407082791e+02 5.919045872783868845e+01 6.259959715385355139e+01
1.769999999999999929e+01 3.075507130491266707e+02 5.840965493150793009e+01 6.266043223354012071e+01
1.780000000000000071e+01 3.051607260063472609e+02 5.763006545103098688e+01 6.271419879660220431e+01
1.789999999999999858e+01 3.028173215958551623e+02 5.685359512876274835e+01 6.276165266284999689e+01
1.800000000000000000e+01 3.005178924564732483e+02 5.608155885969691212e+01 6.280410268135534579e+01
1.810000000000000142e+01 2.982591132137540058e+02 5.531460892888904368e+01 6.284304352832896257e+01
1.819999999999999929e+01 2.960374877706513530e+02 5.455289049127731005e+01 6.287965042551996930e+01
1.830000000000000071e+01 2.938500036849851540e+02 5.379658594340787658e+01 6.291420139742001538e+01
1.839999999999999858e+01 2.916945086548645918e+02 5.304663069937424780e+01 6.294575869400784995e+01
1.850000000000000000e+01 2.895696526055701270e+02 5.230461140396363362e+01 6.297289519047450312e+01
1.860000000000000142e+01 2.874746111991614725e+02 5.157306473861433460e+01 6.299482734600445610e+01
1.869999999999999929e+01 2.854089147182189095e+02 5.085572766041320847e+01 6.301140905184007579e+01
1.880000000000000071e+01 2.833720679380258503e+02 5.015637314659213075e+01 6.302268262424581735e+01
1.889999999999999858e+01 2.813635998214568303e+02 4.947838889658416406e+01 6.302862850851209942e+01
1.900000000000000000e+01 2.793830786356019189e+02 4.882453239793809985e+01 6.302941092525327349e+01
1.910000000000000142e+01 2.774302514283724008e+02 4.819622306722325789e+01 6.302496477146644338e+01
1.919999999999999929e+01 2.755052138675771971e+02 4.759366650070199967e+01 6.301466467247144010e+01
1.930000000000000071e+01 2.736084844773640725e+02 4.701654206012878490e+01 6.299757405785931041e+01
1.939999999999999858e+01 2.717407546849839264e+02 4.646422915846233082e+01 6.297312644932031844e+01
1.950000000000000000e+01 2.699026030893994061e+02 4.593612151625734441e+01 6.294129834044196059e+01
1.960000000000000142e+01 2.680943578422520659e+02 4.543173720714369779e+01 6.290229052679046617e+01
1.969999999999999929e+01 2.663159359925325020e+02 4.495003292304517117e+01 6.285639353755749426e+01
1.980000000000000071e+01 2.645669950155642027e+02 4.451197593247923123e+01 6.280355937015912104e+01
1.989999999999999858e+01 2.628470790668033032e+02 4.430276557547870198e+01 6.274289674450710663e+01
2.000000000000000000e+01 2.611555355151751314e+02 4.409741597967806115e+01 6.267274422358758557e+01
2.010000000000000142e+01 2.594916444903920478e+02 4.389290931924375627e+01 6.259080117833349277e+01
2.019999999999999929e+01 2.578544786092346044e+02 4.368470591239324108e+01 6.249464492082677225e+01
2.030000000000000071e+01 2.562429144623316120e+02 4.346801081742503925e+01 6.238214095760793043e+01
2.039999999999999858e+01 2.546555542542961916e+02 4.323916071903084912e+01 6.225189759792044697e+01
2.050000000000000000e+01 2.530910109897961888e+02 4.299623692640696504e+01 6.210309567145128540e+01
2.060000000000000142e+01 2.515484774279352678e+02 4.273921362069549446e+01 6.193486893651788705e+01
2.069999999999999929e+01 2.500274497470785207e+02 4.246924714837768988e+01 6.174666507900198553e+01
2.080000000000000071e+01 2.485269836506403465e+02 4.218753307745910774e+01 6.153903543799211207e+01
2.089999999999999858e+01 2.470454542280118062e+02 4.189544369761372877e+01 6.131355282807970752e+01
2.100000000000000000e+01 2.455811110574924214e+02 4.159453612626151653e+01 6.107194261018292991e+01
2.110000000000000142e+01 2.441325728761275684e+02 4.128704124552973553e+01 6.081541256978883325e+01
2.119999999999999929e+01 2.426990269614264832e+02 4.102851194402691704e+01 6.054444775734455675e+01
2.130000000000000071e+01 2.412800610754310924e+02 4.080332064529065406e+01 6.025907537845625939e+01
2.139999999999999858e+01 2.398753584900086651e+02 4.056907478336918871e+01 5.995932323863675606e+01
2.150000000000000000e+01 2.384845434971195459e+02 4.032647932345216191e+01 5.964574908429915467e+01
2.160000000000000142e+01 2.371071923413100819e+02 4.007664448914107425e+01 5.931976652571259478e+01
2.169999999999999929e+01 2.357431339969310500e+02 3.982136406425004793e+01 5.898330233669085487e+01
2.180000000000000071e+01 2.343925442644624866e+02 3.956248005338625262e+01 5.863853667780952605e+01
2.189999999999999858e+01 2.330560741698631944e+02 3.930151861170006100e+01 5.828752048478466463e+01
2.200000000000000000e+01 2.317349443617808333e+02 3.905864337701663658e+01 5.793168680398019887e+01
2.210000000000000142e+01 2.304308146708353604e+02 3.893300034911607099e+01 5.757169085842028267e+01
2.219999999999999929e+01 2.291453721696323669e+02 3.882576836680249244e+01 5.720779328880342973e+01
2.230000000000000071e+01 2.278796980846998963e+02 3.873115374749727380e+01 5.684059304016648184e+01
2.239999999999999858e+01 2.266340449627008979e+02 3.864387965106985234e+01 5.647125678224443845e+01
2.250000000000000000e+01 2.254078076877287344e+02 3.855945654391825883e+01 5.610153487002617112e+01
2.260000000000000142e+01 2.241999577950124660e+02 3.847458099633723805e+01 5.573315771750512226e+01
2.269999999999999929e+01 2.230094889156166857e+02 3.838704988231617676e+01 5.536729062986765371e+01
2.280000000000000071e+01 2.218355123678651637e+02 3.829586225330345428e+01 5.500460166484711522e+01
2.289999999999999858e+01 2.206773478541122984e+02 3.820079330156369224e+01 5.464560402556296026e+01
2.300000000000000000e+01 2.195347018900696980e+02 3.810227221548925058e+01 5.429074226885165899e+01
2.310000000000000142e+01 2.184075641162068848e+02 3.800109487921520213e+01 5.393985122221570805e+01
2.319999999999999929e+01 2.172960511611625520e+02 3.789819427531355700e+01 5.359205282112628765e+01
2.330000000000000071e+01 2.162001600656714118e+02 3.779432353883885298e+01 5.324621500896324733e+01
2.339999999999999858e+01 2.151195728677334671e+02 3.768947272599567100e+01 5.290142367332990148e+01
2.350000000000000000e+01 2.140535211133736482e+02 3.758296384674940782e+01 5.255712050886481279e+01
2.360000000000000142e+01 2.130010777458092548e+02 3.747396829377939298e+01 5.221286171600507942e+01
2.369999999999999929e+01 2.119613362915883101e+02 3.736195594432697931e+01 5.186818682034473227e+01
2.380000000000000071e+01 2.109335165675768735e+02 3.724689721717032853e+01 5.152267772183574834e+01
2.389999999999999858e+01 2.099170106705779801e+02 3.712934124317982310e+01 5.117605858223109294e+01
2.400000000000000000e+01 2.089114627595937179e+02 3.701057495408849718e+01 5.082833533009520011e+01
2.410000000000000142e+01 2.079166636987744994e+02 3.689233759768544019e+01 5.048011288674874208e+01
2.419999999999999929e+01 2.069324335639693118e+02 3.677625434066158050e+01 5.013236316728608699e+01
2.430000000000000071e+01 2.059587046268622430e+02 3.666326497690670294e+01 4.978559322820404986e+01
2.439999999999999858e+01 2.049956033906101140e+02 3.655327844665146131e+01 4.943979823212873725e+01
2.450000000000000000e+01 2.040434717572930197e+02 3.644522967123020862e+01 4.909449165500217305e+01
2.460000000000000142e+01 2.031027851753721620e+02 3.633729461455172327e+01 4.874889210539356554e+01
2.469999999999999929e+01 2.021740151703683352e+02 3.622728439432833625e+01 4.840229355266856714e+01
2.480000000000000071e+01 2.012575339141567383e+02 3.611310385920347699e+01 4.805442989041245028e+01
2.489999999999999858e+01 2.003536648596446810e+02 3.599297748482274528e+01 4.770544200131575963e+01
2.500000000000000000e+01 1.994626240059057238e+02 3.586597393441678605e+01 4.735593512339323752e+01
2.510000000000000142e+01 1.985844119107793802e+02 3.573209211995114742e+01 4.700693398988883587e+01
2.519999999999999929e+01 1.977187288390538811e+02 3.559193195137854104e+01 4.665968512386663747e+01
2.530000000000000071e+01 1.968650892344876127e+02 3.544672760530039568e+01 4.631523915045048057e+01
2.539999999999999858e+01 1.960229711279381206e+02 3.529808140116443838e+01 4.597429815525694607e+01
2.550000000000000000e+01 1.951918654337647752e+02 3.514759875029682235e+01 4.563707718880385755e+01
2.560000000000000142e+01 1.943711787520838357e+02 3.499693999467979211e+01 4.530348780597981317e+01
2.569999999999999929e+01 1.935602877319740287e+02 3.484760409115256152e+01 4.497306752298172228e+01
2.580000000000000071e+01 1.927587177130979228e+02 3.470058010071966237e+01 4.464492358948734818e+01
2.589999999999999858e+01 1.919661299494151478e+02 3.455623809663927659e+01 4.431807682993650133e+01
2.600000000000000000e+01 1.911823629666823479e+02 3.441424098787564390e+01 4.399154436088932130e+01
2.610000000000000142e+01 1.904074380622668343e+02 3.427354985553651545e+01 4.366461023921260676e+01
2.619999999999999929e+01 1.896414880441373327e+02 3.413267159243281412e+01 4.333698752979717028e+01
2.630000000000000071e+01 1.888847344554781671e+02 3.399012203972276325e+01 4.300877724771015664e+01
2.639999999999999858e+01 1.881373852796088784e+02 3.384489977102191460e+01 4.268040794736805310e+01
2.650000000000000000e+01 1.873995086886087904e+02 3.369639367568905186e+01 4.235265269953930556e+01
2.660000000000000142e+01 1.866710654146600348e+02 3.354431978823615168e+01 4.202642669159314437e+01
2.669999999999999929e+01 1.859519419415230743e+02 3.338853673987870252e+01 4.170255598955787946e+01
2.680000000000000071e+01 1.852419901694386795e+02 3.322928656071101727e+01 4.138152788386844350e+01
2.689999999999999858e+01 1.845410863907077044e+02 3.306731775565521048e+01 4.106350395492333405e+01
2.700000000000000000e+01 1.838490721085853750e+02 3.290360124170484823e+01 4.074851993736615441e+01
2.710000000000000142e+01 1.831657628914896350e+02 3.273880290202154697e+01 4.043661411640400161e+01
2.719999999999999929e+01 1.824909841931635128e+02 3.257274256739472662e+01 4.012791330414492563e+01
2.730000000000000071e+01 1.818246009400413925e+02 3.240448165753309695e+01 3.982268186426725265e+01
2.739999999999999858e+01 1.811663979244788720e+02 3.223254602225870258e+01 3.952166555363388056e+01
2.750000000000000000e+01 1.805160333034497171e+02 3.205537921370677168e+01 3.922599450982585267e+01
2.760000000000000142e+01 1.798731019137711371e+02 3.187176609336302135e+01 3.893688944981644795e+01
2.769999999999999929e+01 1.792372360393084989e+02 3.168125402319526529e+01 3.865540343716330085e+01
2.780000000000000071e+01 1.786081566540434835e+02 3.148423618932832824e+01 3.838218009241276718e+01
2.789999999999999858e+01 1.779856676486554647e+02 3.128160841787448021e+01 3.811742365709937985e+01
2.800000000000000000e+01 1.773696157274464156e+02 3.107456979984539203e+01 3.786106219711930976e+01
2.810000000000000142e+01 1.767598802920971366e+02 3.086439873341183215e+01 3.761277559667087189e+01
2.819999999999999929e+01 1.761563016933091887e+02 3.065217327352928578e+01 3.737215973420973114e+01
2.830000000000000071e+01 1.755587253243517125e+02 3.043872962875457233e+01 3.713870146717067655e+01
2.839999999999999858e+01 1.749670634617874327e+02 3.022470309266688560e+01 3.691173283999276578e+01
2.850000000000000000e+01 1.743812803931781445e+02 3.001062466746520840e+01 3.669064250968901320e+01
2.860000000000000142e+01 1.738012829861979185e+02 2.979695457198653230e+01 3.647490556287800700e+01
2.869999999999999929e+01 1.732268811167041349e+02 2.958405870996676867e+01 3.626389584663178312e+01
2.880000000000000071e+01 1.726578557462486287e+02 2.937229329167149672e+01 3.605658521998620358e+01
2.889999999999999858e+01 1.720940853664432098e+02 2.916210995220308178e+01 3.585148278340088268e+01
2.900000000000000000e+01 1.715355582057295294e+02 2.895392891491843557e+01 3.564689249987705466e+01
2.910000000000000142e+01 1.709822400225079946e+02 2.874799581581399366e+01 3.544139274585850785e+01
2.919999999999999929e+01 1.704339692160959316e+02 2.854441627019883754e+01 3.523399600734811088e+01
2.930000000000000071e+01 1.698905948862392279e+02 2.834298105643651411e+01 3.502370358345399382e+01
2.939999999999999858e+01 1.693520269546088741e+02 2.814341458366305915e+01 3.480916282078050017e+01
2.950000000000000000e+01 1.688181605876021649e+02 2.794550656646632092e+01 3.458885687286863231e+01
2.960000000000000142e+01 1.682887807577747310e+02 2.774907823109302285e+01 3.436145095073106859e+01
2.969999999999999929e+01 1.677636288307728023e+02 2.755411674349235795e+01 3.412603465579445583e+01
2.980000000000000071e+01 1.672425361227157907e+02 2.736087896467773817e+01 3.388226382938361780e+01
2.989999999999999858e+01 1.667254408829594468e+02 2.716984619996532047e+01 3.363051301515415048e+01
3.000000000000000000e+01 1.662123391949059794e+02 2.698178303422278645e+01 3.337188234858635383e+01
3.010000000000000142e+01 1.657032832949229544e+02 2.679785310300749757e+01 3.310786763513567621e+01
3.019999999999999929e+01 1.651983037655433577e+02 2.661930299825624502e+01 3.284004156173961064e+01
3.030000000000000071e+01 1.646973540296857266e+02 2.644738609821143882e+01 3.256989257571913754e+01
3.039999999999999858e+01 1.642003467472348177e+02 2.628337177526216806e+01 3.229869108432305325e+01
3.050000000000000000e+01 1.637071885996031710e+02 2.612841611232488503e+01 3.206171753909586641e+01
3.060000000000000142e+01 1.632177755301986792e+02 2.598330034595991833e+01 3.191224256140279181e+01
3.069999999999999929e+01 1.627320405391886595e+02 2.584842474758011122e+01 3.176706224460761518e+01
3.080000000000000071e+01 1.622500376123902583e+02 2.572372099534840117e+01 3.162618011920798722e+01
3.089999999999999858e+01 1.617719900466448166e+02 2.560873136345179546e+01 3.152681240424092834e+01
3.100000000000000000e+01 1.612981392591768781e+02 2.550264345556698231e+01 3.150662573580351022e+01
3.110000000000000142e+01 1.608286669429581366e+02 2.540419296618185285e+01 3.148578066225257999e+01
3.119999999999999929e+01 1.603636696995671684e+02 2.531199910129311093e+01 3.146472618928973475e+01
3.130000000000000071e+01 1.599031683829003612e+02 2.522465572476676243e+01 3.144365369701563395e+01
3.139999999999999858e+01 1.594472145818016884e+02 2.514075323963243136e+01 3.142242179177935668e+01
3.150000000000000000e+01 1.589958967363066904e+02 2.505914167513591906e+01 3.140066004217189288e+01
3.160000000000000142e+01 1.585492551510188832e+02 2.497908648617695349e+01 3.137817633997028111e+01
3.169999999999999929e+01 1.581072087789712839e+02 2.489998560055218491e+01 3.135506186172429466e+01
3.180000000000000071e+01 1.576695718527742258e+02 2.482141512617519652e+01 3.133188225847578678e+01
3.189999999999999858e+01 1.572361589898779926e+02 2.474321193279740783e+01 3.130958865734234564e+01
3.200000000000000000e+01 1.568067961002841173e+02 2.466558363576004353e+01 3.128927464666506353e+01
3.210000000000000142e+01 1.563813301048379856e+02 2.458893513832197186e+01 3.127188441400872421e+01
3.220000000000000284e+01 1.559596028529879845e+02 2.451377814898100382e+01 3.125805384190579161e+01
3.229999999999999716e+01 1.555414809188075083e+02 2.444049169249876741e+01 3.124838702280518987e+01
3.239999999999999858e+01 1.551268970353961549e+02 2.436898786800929884e+01 3.124344240655912586e+01
3.250000000000000000e+01 1.547158458293071703e+02 2.429895501825987481e+01 3.124348362057517647e+01
3.260000000000000142e+01 1.543084086204743812e+02 2.423003015529781123e+01 3.124837458013425362e+01
3.270000000000000284e+01 1.539047352948119283e+02 2.416174078083176369e+01 3.125753319081945847e+01
3.279999999999999716e+01 1.535048643018300538e+02 2.409343482434289285e+01 3.127037759420002772e+01
3.289999999999999858e+01 1.531087084760177390e+02 2.402433058266785793e+01 3.128626385130806398e+01
3.300000000000000000e+01 1.527162420349954743e+02 2.395375943657239759e+01 3.130437215031162168e+01
3.310000000000000142e+01 1.523275000626525753e+02 2.388118587940613224e+01 3.132405555124020680e+01
3.320000000000000284e+01 1.519424531003720347e+02 2.380584383794354153e+01 3.134475313681093667e+01
3.329999999999999716e+01 1.515609866496310474e+02 2.372676987452987873e+01 3.136617642865758171e+01
3.339999999999999858e+01 1.511829570420761968e+02 2.364305373183033510e+01 3.138811927386259981e+01
3.350000000000000000e+01 1.508082907441184659e+02 2.355414120489528784e+01 3.141067272628089313e+01
3.360000000000000142e+01 1.504369544910895797e+02 2.346006268148056506e+01 3.143411245394250386e+01
3.370000000000000284e+01 1.500688972663006098e+02 2.336107283357546294e+01 3.145878546006542820e+01
3.379999999999999716e+01 1.497040591820272084e+02 2.325750112397143710e+01 3.148494501236527299e+01
3.389999999999999858e+01 1.493424167487716545e+02 2.314974309068655600e+01 3.151287490675781555e+01
3.400000000000000000e+01 1.489838695118102407e+02 2.303825446901042540e+01 3.154274690706571960e+01
3.410000000000000142e+01 1.486282506964650167e+02 2.292357702910823036e+01 3.157486221686622230e+01
3.420000000000000284e+01 1.482754643240057817e+02 2.280632799953298218e+01 3.160937944715107051e+01
3.429999999999999716e+01 1.479254768565035931e+02 2.268716532495955107e+01 3.164617121034342517e+01
3.439999999999999858e+01 1.475783184920292399e+02 2.256659993106632101e+01 3.168522353252976131e+01
3.450000000000000000e+01 1.472340754716862250e+02 2.244519301729521032e+01 3.172694715342001359e+01
3.460000000000000142e+01 1.468928724241987993e+02 2.232341549818552551e+01 3.177208661343721019e+01
3.470000000000000284e+01 1.465548428238028578e+02 2.220150807498451684e+01 3.182093791772055624e+01
3.479999999999999716e+01 1.462201017518613355e+02 2.207953307426133449e+01 3.187358361909323889e+01
3.489999999999999858e+01 1.458886860624583335e+02 2.195738177638880018e+01 3.192992547665321013e+01
3.500000000000000000e+01 1.455606276384308728e+02 2.183484038079244272e+01 3.198971176055121646e+01
3.510000000000000142e+01 1.452358902348810545e+02 2.171163127520969738e+01 3.205253540805023249e+01
3.520000000000000284e+01 1.449143892778779446e+02 2.158722872634352541e+01 3.211792193690189379e+01
3.529999999999999716e+01 1.445960410904390585e+02 2.146101767855783748e+01 3.218539448198870900e+01
3.539999999999999858e+01 1.442807193960669849e+02 2.133268055803144136e+01 3.225446053200005281e+01
3.550000000000000000e+01 1.439682559554874786e+02 2.120211079894308170e+01 3.232476129422900613e+01
3.560000000000000142e+01 1.436584994644389326e+02 2.106933433483989404e+01 3.239620752942238369e+01
3.570000000000000284e+01 1.433513448105047985e+02 2.093463786011619732e+01 3.246863473221679897e+01
3.579999999999999716e+01 1.430467406242483435e+02 2.079810078093412073e+01 3.254144375224529995e+01
3.589999999999999858e+01 1.427447038860510133e+02 2.065963272564501096e+01 3.261351394172649520e+01
3.600000000000000000e+01 1.424452690550051557e+02 2.051936003752065574e+01 3.268366599958781649e+01
3.610000000000000142e+01 1.421484769757658171e+02 2.037754452351769885e+01 3.275168488037854786e+01
3.620000000000000284e+01 1.418543336256940108e+02 2.023445714955440167e+01 3.281738134817541663e+01
3.629999999999999716e+01 1.415627508377433514e+02 2.009018494028971702e+01 3.287974393843623488e+01
3.639999999999999858e+01 1.412735772433063914e+02 1.994480242832528916e+01 3.293812496113159227e+01
3.650000000000000000e+01 1.409866503982082406e+02 1.979831501617660194e+01 3.299219525850253376e+01
3.660000000000000142e+01 1.407018469989693301e+02 1.965067063730637642e+01 3.304173709374288137e+01
3.670000000000000284e+01 1.404190549827174266e+02 1.950158016106701098e+01 3.308674858289430176e+01
3.679999999999999716e+01 1.401381679283292954e+02 1.935080034814595251e+01 3.312734649268136877e+01
3.689999999999999858e+01 1.398591621471848896e+02 1.919799964035073003e+01 3.316368612590974863e+01
3.700000000000000000e+01 1.395820416718478327e+02 1.904319395057834186e+01 3.319593034086858552e+01
3.710000000000000142e+01 1.393068684417517318e+02 1.906298892857343219e+01 3.322410232657759366e+01
3.720000000000000284e+01 1.390337825562156695e+02 1.908380570761636363e+01 3.324794986360527105e+01
3.729999999999999716e+01 1.387628120182924647e+02 1.910642040461608815e+01 3.326724009190763809e+01
3.739999999999999858e+01 1.384938724565737402e+02 1.913137556220122804e+01 3.328188603272192836e+01
3.750000000000000000e+01 1.382268145615789479e+02 1.915888843067358493e+01 3.329194565373060755e+01
3.760000000000000142e+01 1.379614814371589375e+02 1.918888512818313075e+01 3.329764567911163908e+01
3.770000000000000284e+01 1.376977554269445534e+02 1.922091308084199568e+01 3.329929169882547058e+01
3.779999999999999716e+01 1.374355393896943554e+02 1.925427969085198754e+01 3.329727639762040781e+01
3.789999999999999858e+01 1.371747833309106284e+02 1.928832780683747217e+01 3.329215020706280370e+01
3.800000000000000000e+01 1.369154613948543329e+02 1.932254348837423663e+01 3.328456530749622289e+01
3.810000000000000142e+01 1.366576079744758090e+02 1.935643158582233525e+01 3.327512462264590454e+01
3.820000000000000284e+01 1.364012740079072046e+02 1.938958615076623460e+01 3.326445430744311693e+01
3.829999999999999716e+01 1.361464662100474072e+02 1.942149494324331727e+01 3.325323133026387268e+01
3.839999999999999858e+01 1.358931342773158519e+02 1.945165237231067579e+01 3.324207655201624334e+01
3.850000000000000000e+01 1.356412571114518357e+02 1.947915472874765896e+01 3.323134054512735247e+01
3.860000000000000142e+01 1.353908463724736748e+02 1.950307319742009327e+01 3.322113907429567803e+01
3.870000000000000284e+01 1.351419039033916647e+02 1.952254014662494797e+01 3.321148747855136207e+01
3.879999999999999716e+01 1.348944078894954828e+02 1.953693933954957629e+01 3.320240188172206786e+01
3.889999999999999858e+01 1.346483182562294871e+02 1.954613545139589803e+01 3.319380188471825477e+01
3.900000000000000000e+01 1.344036078797580558e+02 1.955032853712589258e+01 3.318529127054188166e+01
3.910000000000000142e+01 1.341602608744501879e+02 1.955039636132082137e+01 3.317628176459825795e+01
3.920000000000000284e+01 1.339183091047623861e+02 1.954767015497387206e+01 3.316623059203578805e+01
3.929999999999999716e+01 1.336779249232384927e+02 1.954388390250801422e+01 3.315464310761319666e+01
3.939999999999999858e+01 1.334392300122636357e+02 1.954091638192332425e+01 3.314122880063922594e+01
3.950000000000000000e+01 1.332022216434329209e+02 1.954078369560761530e+01 3.312591584332005823e+01
3.960000000000000142e+01 1.329669664321735070e+02 1.954506647319577439e+01 3.310865424928223888e+01
3.970000000000000284e+01 1.327335225031555126e+02 1.955450939339422689e+01 3.308937205703907125e+01
3.979999999999999716e+01 1.325019917627808752e+02 1.956880044433771104e+01 3.306777633856688681e+01
3.989999999999999858e+01 1.322724487481938809e+02 1.958658089881066644e+01 3.304368767875095614e+01
4.000000000000000000e+01 1.320448496199715862e+02 1.960600448914253491e+01 3.301743725523107287e+01
4.010000000000000142e+01 1.318192107543020484e+02 1.962578927784545613e+01 3.298906763195827807e+01
4.020000000000000284e+01 1.315956272026797365e+02 1.964543406395934255e+01 3.295834531786962884e+01
4.029999999999999716e+01 1.313741901770109450e+02 1.966485967755075137e+01 3.292538309922895223e+01
4.039999999999999858e+01 1.311549743842398641e+02 1.968424288890813045e+01 3.289044227867708514e+01
4.050000000000000000e+01 1.309379897984490526e+02 1.970381743665431884e+01 3.285379916517922538e+01
4.060000000000000142e+01 1.307231426063028152e+02 1.972358107181256059e+01 3.281578640962501936e+01
4.070000000000000284e+01 1.305102344402248775e+02 1.974333397088055619e+01 3.277652129694203609e+01
4.079999999999999716e+01 1.302991616446634566e+02 1.976295094786161144e+01 3.273571346482643207e+01
4.089999999999999858e+01 1.300899925216781412e+02 1.978236055868498511e+01 3.269276870526283574e+01
4.100000000000000000e+01 1.298828110156021580e+02 1.980138128195729053e+01 3.264719394460962576e+01
4.110000000000000142e+01 1.296777103613054862e+02 1.981990229800622672e+01 3.259874244533554588e+01
4.120000000000000284e+01 1.294748107405490032e+02 1.983768002466590019e+01 3.254739672550655882e+01
4.129999999999999716e+01 1.292741587769338309e+02 1.985456274532980103e+01 3.249339729699337909e+01
4.139999999999999858e+01 1.290755968386388304e+02 1.987052886559111187e+01 3.243722695753777430e+01
4.150000000000000000e+01 1.288786410820841297e+02 1.988513648616320495e+01 3.237956683069438668e+01
4.160000000000000142e+01 1.286826652323937878e+02 1.989800192478215024e+01 3.232111054598783539e+01
4.170000000000000284e+01 1.284875549318186074e+02 1.990935003236434397e+01 3.226185385986363485e+01
4.179999999999999716e+01 1.282937628386631559e+02 1.992002363881444182e+01 3.220115898336209170e+01
4.189999999999999858e+01 1.281016771632465066e+02 1.993073239802464514e+01 3.213861895947681546e+01
4.200000000000000000e+01 1.279113381407270396e+02 1.994146147044553175e+01 3.207430182868749569e+01
4.210000000000000142e+01 1.277224433758113804e+02 1.995173625837215070e+01 3.200878928692780789e+01
4.220000000000000284e+01 1.275345278514836593e+02 1.996102897140524135e+01 3.194292114830301443e+01
4.229999999999999716e+01 1.273473465787200496e+02 1.996911127592065327e+01 3.187746561155304903e+01
4.239999999999999858e+01 1.271613149092401756e+02 1.997670088366028551e+01 3.181255412561979767e+01
4.250000000000000000e+01 1.269771768536384400e+02 1.998473374729560703e+01 3.174791214293077246e+01
4.260000000000000142e+01 1.267953444045435845e+02 1.999360788160063862e+01 3.168349061446056680e+01
4.270000000000000284e+01 1.266158128439218729e+02 2.000324235959874386e+01 3.161953165140494093e+01
4.279999999999999716e+01 1.264383645724794576e+02 2.001347566128244182e+01 3.155634958988457583e+01
4.289999999999999858e+01 1.262627902714454677e+02 2.002423407502362807e+01 3.149416835381988733e+01
4.300000000000000000e+01 1.260889271295800995e+02 2.003551935251319094e+01 3.143310520551204945e+01
4.310000000000000142e+01 1.259165717712069750e+02 2.004734974758946464e+01 3.137315917437706503e+01
4.320000000000000284e+01 1.257454118705908428e+02 2.005956360759175539e+01 3.131421121218907899e+01
4.329999999999999716e+01 1.255751769445592885e+02 2.007193519194478881e+01 3.125598138425907280e+01
4.339999999999999858e+01 1.254056529320319271e+02 2.008423763069107792e+01 3.119821697809402394e+01
4.350000000000000000e+01 1.252367497971650039e+02 2.009624169263669557e+01 3.114052800320385472e+01
4.360000000000000142e+01 1.250685492099702145e+02 2.010763917093233033e+01 3.108226910469782922e+01
4.370000000000000284e+01 1.249013505903681107e+02 2.011803087140130231e+01 3.102255585344096289e+01
4.379999999999999716e+01 1.247355525187149965e+02 2.012699722866247498e+01 3.096040598846218472e+01
4.389999999999999858e+01 1.245714415077010671e+02 2.013429135431240979e+01 3.089499123641100198e+01
4.400000000000000000e+01 1.244092230687332687e+02 2.013976807733763508e+01 3.082583127321555594e+01
4.410000000000000142e+01 1.242490349129522968e+02 2.014362436539605028e+01 3.075284534354541677e+01
4.420000000000000284e+01 1.240907784918255601e+02 2.014600779525653707e+01 3.067631108263698536e+01
4.429999999999999716e+01 1.239342561853875395e+02 2.014692943727921204e+01 3.059657899352833965e+01
4.439999999999999858e+01 1.237792552835455808e+02 2.014653849966757093e+01 3.051384501571581609e+01
4.450000000000000000e+01 1.236255915255404858e+02 2.014511702797264547e+01 3.042844605376704692e+01
4.460000000000000142e+01 1.234731517768610161e+02 2.014293196426568500e+01 3.034060682030218459e+01
4.470000000000000284e+01 1.233217940355375219e+02 2.014015183393479447e+01 3.025021811031695051e+01
4.479999999999999716e+01 1.231713435477007295e+02 2.013692051320914800e+01 3.015717687944061254e+01
4.489999999999999858e+01 1.230216723870924938e+02 2.013345787023862954e+01 3.006125947035344836e+01
4.500000000000000000e+01 1.228727027436865313e+02 2.013018996690819051e+01 2.996220997152819621e+01
4.510000000000000142e+01 1.227242943530509365e+02 2.012743464933735993e+01 2.985993158542936499e+01
4.520000000000000284e+01 1.225762718189789098e+02 2.012515550827585287e+01 2.975444949451832599e+01
4.529999999999999716e+01 1.224284525717304035e+02 2.012297986101951608e+01 2.964603393087976713e+01
4.539999999999999858e+01 1.222807237878880500e+02 2.012036354926868853e+01 2.953513534428610399e+01
4.550000000000000000e+01 1.221333056949568601e+02 2.011719046193344695e+01 2.942208119330477700e+01
4.560000000000000142e+01 1.219864215070779068e+02 2.011343551218109837e+01 2.930723691723694913e+01
4.570000000000000284e+01 1.218402552615796139e+02 2.010935499867375142e+01 2.919113900525675831e+01
4.579999999999999716e+01 1.216949884924504488e+02 2.010545738215380140e+01 2.907432954602487030e+01
4.589999999999999858e+01 1.215507553247616670e+02 2.010224480721061013e+01 2.895737846747951494e+01
4.600000000000000000e+01 1.214076159556000931e+02 2.010006519384214130e+01 2.884082054075624058e+01
4.610000000000000142e+01 1.212655713554014767e+02 2.009900459415669616e+01 2.872522192893885062e+01
4.620000000000000284e+01 1.211245883495733153e+02 2.009900233031643779e+01 2.861116498873727210e+01
4.629999999999999716e+01 1.209846126469863918e+02 2.009983886105264617e+01 2.849917955700843208e+01
4.639999999999999858e+01 1.208455768054244288e+02 2.010121278412157153e+01 2.838964606676103131e+01
4.650000000000000000e+01 1.207074678433549337e+02 2.010280786168027589e+01 2.828275424869450205e+01
4.660000000000000142e+01 1.205702759443314847e+02 2.010432206889197460e+01 2.817862246812396165e+01
4.670000000000000284e+01 1.204339815941767853e+02 2.010548351508765563e+01 2.807732488502880130e+01
4.679999999999999716e+01 1.202986012306226371e+02 2.010604769945987869e+01 2.800870042281283645e+01
4.689999999999999858e+01 1.201641646946441142e+02 2.010593737514163593e+01 2.804919904969125355e+01
4.700000000000000000e+01 1.200306586907635449e+02 2.010513801005288315e+01 2.808998192924627801e+01
4.710000000000000142e+01 1.198980913821449690e+02 2.010359585553979400e+01 2.813078829792468127e+01
4.720000000000000284e+01 1.197665729631011970e+02 2.010119399677766694e+01 2.817113849136873682e+01
4.729999999999999716e+01 1.196362457264432635e+02 2.009775419719282752e+01 2.821043375846031154e+01
4.739999999999999858e+01 1.195072283972070721e+02 2.009306436913713867e+01 2.824807232904855425e+01
4.750000000000000000e+01 1.193796195267503180e+02 2.008706528148574932e+01 2.828351806772467114e+01
4.760000000000000142e+01 1.192535069271181811e+02 2.007996104000447701e+01 2.831641154993060638e+01
4.770000000000000284e+01 1.191289153368884399e+02 2.007213613348416459e+01 2.834658764387401675e+01
4.779999999999999716e+01 1.190058236300414762e+02 2.006401729434270464e+01 2.837406289207106624e+01
4.789999999999999858e+01 1.188841822562654187e+02 2.005600054876587990e+01 2.839896760943581455e+01
4.800000000000000000e+01 1.187639081528522951e+02 2.004839405518197282e+01 2.842152933296337380e+01
4.810000000000000142e+01 1.186449385953168019e+02 2.004132507270308849e+01 2.844201024677670375e+01
4.820000000000000284e+01 1.185272320179846872e+02 2.003449747720073049e+01 2.846063490407175323e+01
4.829999999999999716e+01 1.184107885462448735e+02 2.002724183656144419e+01 2.847753655970001319e+01
4.839999999999999858e+01 1.182956060592036351e+02 2.001912425125142647e+01 2.849273294068575524e+01
4.850000000000000000e+01 1.181816120202215075e+02 2.000985258302974046e+01 2.850612297229417891e+01
4.860000000000000142e+01 1.180687226586821197e+02 1.999915323842151338e+01 2.851742625462811986e+01
4.870000000000000284e+01 1.179568477785538363e+02 1.998691059534941417e+01 2.852622395132492272e+01
4.879999999999999716e+01 1.178458937596038254e+02 1.997334660635750936e+01 2.853207233779633611e+01
4.889999999999999858e+01 1.177357295771111438e+02 1.995905124901273098e+01 2.853452360459222348e+01
4.900000000000000000e+01 1.176262343359082081e+02 1.994508637643315296e+01 2.853311637912173637e+01
4.910000000000000142e+01 1.175172605942786390e+02 1.993287653593361597e+01 2.852748184439158763e+01
4.920000000000000284e+01 1.174086280577627406e+02 1.992391503269782049e+01 2.851731427048991918e+01
4.929999999999999716e+01 1.173001677484431440e+02 1.991936350644338916e+01 2.850239134952367692e+01
4.939999999999999858e+01 1.171917510361397206e+02 1.991961188498117963e+01 2.848270502783756797e+01
4.950000000000000000e+01 1.170832906861788132e+02 1.992410975089113379e+01 2.845847209761051033e+01
4.960000000000000142e+01 1.169747115796510144e+02 1.993155533884797137e+01 2.843020342073133122e+01
4.970000000000000284e+01 1.168659509124146609e+02 1.994033946649689426e+01 2.839857704816358819e+01
4.979999999999999716e+01 1.167569716003159641e+02 1.994891810252190112e+01 2.836428182581308022e+01
4.989999999999999858e+01 1.166477478733340689e+02 1.995595090844922481e+01 2.832794864152184289e+01
5.000000000000000000e+01 1.165382786460006912e+02 1.996051840098185437e+01 2.829007554156635251e+01
5.010000000000000142e+01 1.164286061967759025e+02 1.996224691675405438e+01 2.825097748807128539e+01
5.020000000000000284e+01 1.163187934884350341e+02 1.996123610871639187e+01 2.821084498963003284e+01
5.029999999999999716e+01 1.162088963408130979e+02 1.995777438362841849e+01 2.816987216985229736e+01
5.039999999999999858e+01 1.160990032905429103e+02 1.995220371322680819e+01 2.812818762382535454e+01
5.050000000000000000e+01 1.159892633901610850e+02 1.994490997472270521e+01 2.808584310791920302e+01
5.060000000000000142e+01 1.158798068220956878e+02 1.993623317855944777e+01 2.804286280074383342e+01
5.070000000000000284e+01 1.157707441261016470e+02 1.992654113731138921e+01 2.799925693162563789e+01
5.079999999999999716e+01 1.156621705204641728e+02 1.991618643272985878e+01 2.795499265270078126e+01
5.089999999999999858e+01 1.155541682782868946e+02 1.990545225303196730e+01 2.791005171226775872e+01
5.100000000000000000e+01 1.154468293131374708e+02 1.989452449801697753e+01 2.786438462238248803e+01
5.110000000000000142e+01 1.153402521374249972e+02 1.988359125116376447e+01 2.781789572190349702e+01
5.120000000000000284e+01 1.152345432411709965e+02 1.987302589396833241e+01 2.777041593342710257e+01
5.129999999999999716e+01 1.151298400503336126e+02 1.986333463104097063e+01 2.772163317496081447e+01
5.139999999999999858e+01 1.150262490422308446e+02 1.985485179402155609e+01 2.767125911415836015e+01
5.150000000000000000e+01 1.149238238550988740e+02 1.984773238697312081e+01 2.761899539322894270e+01
5.160000000000000142e+01 1.148225829859648996e+02 1.984196204885259363e+01 2.756447295253416030e+01
5.170000000000000284e+01 1.147224656443854371e+02 1.983734934408059303e+01 2.750731527653167063e+01
5.179999999999999716e+01 1.146233838250726365e+02 1.983366302305250883e+01 2.744713096389693874e+01
5.189999999999999858e+01 1.145252632271529762e+02 1.983059276624653933e+01 2.738365762826035166e+01
5.200000000000000000e+01 1.144280392910816317e+02 1.982776921485876187e+01 2.731678537402967777e+01
5.210000000000000142e+01 1.143316770693343329e+02 1.982477444571958358e+01 2.724657014126675847e+01
5.220000000000000284e+01 1.142361477323057812e+02 1.982132279865291480e+01 2.717309788498674550e+01
5.229999999999999716e+01 1.141414382935652014e+02 1.981710463286233903e+01 2.709641522912544076e+01
5.239999999999999858e+01 1.140475117874984363e+02 1.981166979643981563e+01 2.701651008452522262e+01
5.250000000000000000e+01 1.139542928970359696e+02 1.980458135557836385e+01 2.693338081358186287e+01
5.260000000000000142e+01 1.138616942805497700e+02 1.979552400950507263e+01 2.684705247796300398e+01
5.270000000000000284e+01 1.137695866678304242e+02 1.978429750008335475e+01 2.675762705070593483e+01
5.279999999999999716e+01 1.136778290906707412e+02 1.977079640325118248e+01 2.666538460177989123e+01
5.289999999999999858e+01 1.135862839204870909e+02 1.975507059866497173e+01 2.657078068558948303e+01
5.300000000000000000e+01 1.134948276848340072e+02 1.973728021028919954e+01 2.647435135277905260e+01
5.310000000000000142e+01 1.134033639931156614e+02 1.971775316459232386e+01 2.637662462683623232e+01
5.320000000000000284e+01 1.133118289217877503e+02 1.969693161279955973e+01 2.627811959472144565e+01
5.329999999999999716e+01 1.132202016496525943e+02 1.967528943091903670e+01 2.617919577280746068e+01
5.339999999999999858e+01 1.131285040743868251e+02 1.965328474204079612e+01 2.608008452084948203e+01
5.350000000000000000e+01 1.130367697607751580e+02 1.963136769692144412e+01 2.598097464554764713e+01
5.360000000000000142e+01 1.129450476943220281e+02 1.960990569423850616e+01 2.588184486571356047e+01
5.370000000000000284e+01 1.128533940947938135e+02 1.958905119848824938e+01 2.578253878375731745e+01
5.379999999999999716e+01 1.127618763232512862e+02 1.956874131364115499e+01 2.568270008603893473e+01
5.389999999999999858e+01 1.126705966100925451e+02 1.954880973327985316e+01 2.558174421737076898e+01
5.400000000000000000e+01 1.125796708762203338e+02 1.952897704327477868e+01 2.547892749995450856e+01
5.410000000000000142e+01 1.124892005301600051e+02 1.950889770757237329e+01 2.537361288342636101e+01
5.420000000000000284e+01 1.123992675079794736e+02 1.948825279833474156e+01 2.526539082239351330e+01
5.429999999999999716e+01 1.123099732685640504e+02 1.946680924012432001e+01 2.515414686713202741e+01
5.439999999999999858e+01 1.122214145619126100e+02 1.944440737023745669e+01 2.504007154150377801e+01
5.450000000000000000e+01 1.121336592260067277e+02 1.942096226054628971e+01 2.492362079903855943e+01
5.460000000000000142e+01 1.120467518770739446e+02 1.939647659139787095e+01 2.480536559941469932e+01
5.470000000000000284e+01 1.119607127561470321e+02 1.937098478562475634e+01 2.468595438561685285e+01
5.479999999999999716e+01 1.118755387453860806e+02 1.934450434168928723e+01 2.456605632158183994e+01
5.489999999999999858e+01 1.117911947311144871e+02 1.931704524404867129e+01 2.444640882578873686e+01
5.500000000000000000e+01 1.117076421092956480e+02 1.928873014857424550e+01 2.432780880565314874e+01
5.510000000000000142e+01 1.116248616615011855e+02 1.925981362910823691e+01 2.421093164611524173e+01
5.520000000000000284e+01 1.115428294927716593e+02 1.923064483531234714e+01 2.409636128926521792e+01
5.529999999999999716e+01 1.114614857563268941e+02 1.920158181057985303e+01 2.398456464972009883e+01
5.539999999999999858e+01 1.113807411763838076e+02 1.917300235485808457e+01 2.387589410571762016e+01
5.550000000000000000e+01 1.113004928894874865e+02 1.914530079116042316e+01 2.377060100125410713e+01
5.560000000000000142e+01 1.112206262230589431e+02 1.911893976855272115e+01 2.366883746651298281e+01
5.570000000000000284e+01 1.111410450315727161e+02 1.909438495830875127e+01 2.357076443546320377e+01
5.579999999999999716e+01 1.110616807295474047e+02 1.907195510297097485e+01 2.347649797430854335e+01
5.589999999999999858e+01 1.109824745839511451e+02 1.905179200483055979e+01 2.338607631311769808e+01
5.600000000000000000e+01 1.109033790824014432e+02 1.903375638358370736e+01 2.329938359864777908e+01
5.610000000000000142e+01 1.108243565291319612e+02 1.901721687781687820e+01 2.321626254631141251e+01
5.620000000000000284e+01 1.107454199608813212e+02 1.900150542476602311e+01 2.313650326467276841e+01
5.629999999999999716e+01 1.106666411179141818e+02 1.898632673779019342e+01 2.305980309085650504e+01
5.639999999999999858e+01 1.105881205310110431e+02 1.897147557768745685e+01 2.298576781929773460e+01
5.650000000000000000e+01 1.105099855412191943e+02 1.895674547107222452e+01 2.291386755527260277e+01
5.660000000000000142e+01 1.104323071667783154e+02 1.894194808974856414e+01 2.284361638376469728e+01
5.670000000000000284e+01 1.103550861352646564e+02 1.892697691689660644e+01 2.277457909281892512e+01
5.679999999999999716e+01 1.102783050009112031e+02 1.891166465277488840e+01 2.270640578840344403e+01
5.689999999999999858e+01 1.102019691555677952e+02 1.889539186015042560e+01 2.263891323190229343e+01
5.700000000000000000e+01 1.101260834608450381e+02 1.887793206343849306e+01 2.257233377262819829e+01
5.710000000000000142e+01 1.100506669924647127e+02 1.885944835817628018e+01 2.250716823720829041e+01
5.720000000000000284e+01 1.099757515158170804e+02 1.884005175088647377e+01 2.244368526260868180e+01
5.729999999999999716e+01 1.099013508393151994e+02 1.881983879733031984e+01 2.238196025172280201e+01
5.739999999999999858e+01 1.098274416346154823e+02 1.879884749774782904e+01 2.232204859189725710e+01
5.750000000000000000e+01 1.097540239144507126e+02 1.877713080185000649e+01 2.226403889305909445e+01
5.760000000000000142e+01 1.096811231246819887e+02 1.875482874089451002e+01 2.220801754292111241e+01
5.770000000000000284e+01 1.096088026237781179e+02 1.873221927426743605e+01 2.215415173327004084e+01
5.779999999999999716e+01 1.095371119908868565e+02 1.870967336452847007e+01 2.210263467610501209e+01
5.789999999999999858e+01 1.094660966316693163e+02 1.868762056001088467e+01 2.205362760978518111e+01
5.800000000000000000e+01 1.093957806517593667e+02 1.866642038673899151e+01 2.200723004181136844e+01
5.810000000000000142e+01 1.093261174742006290e+02 1.864640732332513551e+01 2.196351031906436901e+01
5.820000000000000284e+01 1.092570322514373800e+02 1.862779783527778932e+01 2.192253360398208883e+01
5.829999999999999716e+01 1.091884199099536517e+02 1.861074107525479349e+01 2.188439154579636181e+01
5.839999999999999858e+01 1.091201660116558685e+02 1.859524197148374469e+01 2.184921424685470015e+01
5.850000000000000000e+01 1.090521771388832235e+02 1.858115273323485894e+01 2.181710886545420180e+01
5.860000000000000142e+01 1.089844185600974953e+02 1.856822408328589802e+01 2.178805645915564071e+01
5.870000000000000284e+01 1.089169454927865814e+02 1.855621693004886197e+01 2.176196466124163464e+01
5.879999999999999716e+01 1.088496642588644505e+02 1.854476504508788537e+01 2.173887943814089851e+01
5.889999999999999858e+01 1.087824746691310054e+02 1.853366622854969137e+01 2.171887740510337039e+01
5.900000000000000000e+01 1.087153489498662395e+02 1.852285049105891801e+01 2.170193561895689527e+01
5.910000000000000142e+01 1.086483064256276521e+02 1.851238921877852306e+01 2.168794140064338194e+01
5.920000000000000284e+01 1.085813756903885263e+02 1.850243325297320496e+01 2.167670138673709346e+01
5.929999999999999716e+01 1.085145736590600478e+02 1.849302055122042532e+01 2.166792839252137526e+01
5.939999999999999858e+01 1.084479086115496926e+02 1.848404291538442124e+01 2.166130140281090632e+01
5.950000000000000000e+01 1.083813819468263659e+02 1.847514608924984714e+01 2.165657566716987503e+01
5.960000000000000142e+01 1.083150639570254583e+02 1.846579916237983809e+01 2.165347604695382699e+01
5.970000000000000284e+01 1.082490035062675844e+02 1.845536886915513719e+01 2.165174299885465814e+01
5.979999999999999716e+01 1.081832568048809975e+02 1.844329787466844550e+01 2.165109480623276283e+01
5.989999999999999858e+01 1.081178856068808329e+02 1.842922906596757571e+01 2.165128695900602906e+01
6.000000000000000000e+01 1.080528785365217601e+02 1.841297804682490380e+01 2.165210456066579070e+01
6.010000000000000142e+01 1.079881656514580612e+02 1.839455056300815272e+01 2.165333443019848403e+01
6.020000000000000284e+01 1.079236711109227258e+02 1.837415612917850183e+01 2.165482398026190936e+01
6.029999999999999716e+01 1.078594024320604348e+02 1.835219350394015692e+01 2.165642284446273891e+01
6.039999999999999858e+01 1.077953971241304174e+02 1.832915128398055060e+01 2.165796669651452078e+01
6.050000000000000000e+01 1.077315867004320893e+02 1.830532096040647616e+01 2.165939197898207169e+01
6.060000000000000142e+01 1.076679124481548655e+02 1.828080688738063486e+01 2.166062151148092596e+01
6.070000000000000284e+01 1.076043178214420379e+02 1.825571165715572874e+01 2.166159895335621854e+01
6.079999999999999716e+01 1.075407573747868923e+02 1.823018977161989085e+01 2.166230285499105435e+01
6.089999999999999858e+01 1.074772104632251200e+02 1.820444762697474061e+01 2.166282463686276571e+01
6.100000000000000000e+01 1.074136889531963135e+02 1.817873098298608170e+01 2.166326899238352155e+01
6.110000000000000142e+01 1.073502719416732702e+02 1.815334434265868424e+01 2.166381127111506544e+01
6.120000000000000284e+01 1.072870077035938436e+02 1.812855055022549777e+01 2.166466794706514065e+01
6.129999999999999716e+01 1.072238747977506961e+02 1.810448280973389501e+01 2.166612258472282804e+01
6.139999999999999858e+01 1.071609115644242252e+02 1.808125136608222761e+01 2.166823579261608756e+01
6.150000000000000000e+01 1.070982128857771443e+02 1.805898949247924179e+01 2.167092425884689533e+01
6.160000000000000142e+01 1.070358940709539581e+02 1.803778834010523724e+01 2.167403329055528616e+01
6.170000000000000284e+01 1.069740703619062430e+02 1.801765025263975417e+01 2.167727708498499339e+01
6.179999999999999716e+01 1.069128263737111126e+02 1.799848937692860318e+01 2.168012706681867030e+01
6.189999999999999858e+01 1.068522082994340963e+02 1.798022371516051976e+01 2.168197825446367233e+01
6.200000000000000000e+01 1.067922827357259905e+02 1.796287803330532995e+01 2.168224379142046132e+01
6.210000000000000142e+01 1.067331372011678354e+02 1.794655933424991190e+01 2.168039254508573777e+01
6.220000000000000284e+01 1.066747658671365571e+02 1.793133763581727180e+01 2.167614218976433449e+01
6.229999999999999716e+01 1.066170888482219965e+02 1.791713357306142029e+01 2.166958087693394930e+01
6.239999999999999858e+01 1.065600182353706060e+02 1.790385464230472223e+01 2.166094595647355447e+01
6.250000000000000000e+01 1.065034761703912096e+02 1.789137251100783033e+01 2.165064053187047932e+01
6.260000000000000142e+01 1.064473946285801134e+02 1.787956167767264049e+01 2.163913873152854705e+01
6.270000000000000284e+01 1.063917250005155779e+02 1.786835944122765341e+01 2.162689672106267835e+01
6.279999999999999716e+01 1.063364140204437831e+02 1.785773970623711193e+01 2.161430088979874142e+01
6.289999999999999858e+01 1.062814676107523439e+02 1.784781770391978739e+01 2.160152292980086486e+01
6.300000000000000000e+01 1.062269768876773526e+02 1.783875004434399614e+01 2.158848740908548791e+01
6.310000000000000142e+01 1.061730559041653947e+02 1.783057387913113701e+01 2.157498747155359808e+01
6.320000000000000284e+01 1.061197930587090070e+02 1.782317258385779724e+01 2.156086257679568519e+01
6.329999999999999716e+01 1.060671816152247260e+02 1.781624633610998387e+01 2.154607964262157793e+01
6.339999999999999858e+01 1.060151534895438914e+02 1.780947085494788951e+01 2.153073725073014089e+01
6.350000000000000000e+01 1.059636389743942715e+02 1.780250694477288675e+01 2.151498816407629988e+01
6.360000000000000142e+01 1.059125541079981048e+02 1.779503057339675820e+01 2.149893775097322646e+01
6.370000000000000284e+01 1.058617778973928552e+02 1.778676618391561703e+01 2.148261486794663710e+01
6.379999999999999716e+01 1.058111949838055637e+02 1.777751430238507169e+01 2.146583354431410839e+01
6.389999999999999858e+01 1.057606891876893940e+02 1.776708903565609887e+01 2.144830390447971524e+01
6.400000000000000000e+01 1.057101744623236357e+02 1.775540349392866801e+01 2.143024954249105463e+01
6.409999999999999432e+01 1.056596386928760722e+02 1.774246202846514109e+01 2.141275976656551450e+01
6.420000000000000284e+01 1.056091152269838744e+02 1.772832910054067668e+01 2.139672558154437354e+01
6.429999999999999716e+01 1.055586469243061032e+02 1.771312094094041356e+01 2.138221952376866852e+01
6.440000000000000568e+01 1.055083063355229882e+02 1.769688572464080778e+01 2.136869518351254271e+01
6.450000000000000000e+01 1.054581455219568227e+02 1.767956171009346633e+01 2.135590467990436991e+01
6.459999999999999432e+01 1.054081981541068700e+02 1.766111580568026795e+01 2.134388160250901478e+01
6.470000000000000284e+01 1.053584432998172673e+02 1.764154666096368373e+01 2.133277436183239217e+01
6.479999999999999716e+01 1.053088763702624675e+02 1.762086697351203668e+01 2.132270484166696178e+01
6.490000000000000568e+01 1.052595028318599759e+02 1.759907142467868368e+01 2.131377180131332238e+01
6.500000000000000000e+01 1.052103582648132232e+02 1.757620589324608318e+01 2.130590697267145117e+01
6.509999999999999432e+01 1.051614688186199231e+02 1.755239929924114506e+01 2.129892883231049439e+01
6.520000000000000284e+01 1.051128625238761174e+02 1.752775034063419923e+01 2.129248224398644140e+01
6.529999999999999716e+01 1.050645899883564169e+02 1.750233695060946104e+01 2.128601886750284677e+01
6.540000000000000568e+01 1.050166456731227100e+02 1.747617397742730816e+01 2.127895576292992530e+01
6.550000000000000000e+01 1.049690325642157376e+02 1.744937297102866580e+01 2.127062712011786516e+01
6.559999999999999432e+01 1.049217802041141283e+02 1.742211023198436237e+01 2.126041602738966674e+01
6.570000000000000284e+01 1.048749120592742230e+02 1.739462593183837669e+01 2.124775450565962842e+01
6.579999999999999716e+01 1.048284219480635926e+02 1.736715070240899195e+01 2.123217634937445553e+01
6.590000000000000568e+01 1.047822696946290506e+02 1.733987188699433091e+01 2.121325991754238771e+01
6.600000000000000000e+01 1.047364135490320507e+02 1.731295904174879752e+01 2.119070393486950366e+01
6.609999999999999432e+01 1.046908538948433289e+02 1.728651881682873181e+01 2.116428902819774294e+01
6.620000000000000284e+01 1.046456546428457841e+02 1.726058683194446530e+01 2.113382069690200638e+01
6.629999999999999716e+01 1.046008969781772322e+02 1.723518471533589036e+01 2.109899165434491408e+01
6.640000000000000568e+01 1.045566279343692315e+02 1.721021480110768209e+01 2.105954529377849838e+01
6.650000000000000000e+01 1.045128555859947141e+02 1.718545723188098862e+01 2.101526026879849951e+01
6.659999999999999432e+01 1.044695843524180674e+02 1.716068021023401968e+01 2.096610637706827163e+01
6.670000000000000284e+01 1.044268413227901107e+02 1.713575041794179299e+01 2.091220056886608347e+01
6.679999999999999716e+01 1.043846587806857826e+02 1.711066336806587174e+01 2.085376637530151811e+01
6.690000000000000568e+01 1.043430073482609544e+02 1.708547481934388657e+01 2.079108340455961468e+01
6.700000000000000000e+01 1.043018180220661293e+02 1.706028581220770945e+01 2.072469989607442642e+01
6.709999999999999432e+01 1.042610232844441924e+02 1.703520115941896051e+01 2.065504401390158762e+01
6.720000000000000284e+01 1.042205916070693803e+02 1.701025057332162760e+01 2.058271176053571594e+01
6.729999999999999716e+01 1.041804942537151391e+02 1.698570701274479688e+01 2.050832850422675335e+01
6.740000000000000568e+01 1.041407183595233619e+02 1.696216897336337581e+01 2.043251024804520455e+01
6.750000000000000000e+01 1.041012755558274279e+02 1.694024623419635134e+01 2.035589692491821268e+01
6.759999999999999432e+01 1.040621917312053029e+02 1.692046869505607276e+01 2.027922757671964860e+01
6.770000000000000284e+01 1.040234796862421405e+02 1.690330479945835407e+01 2.020311444741916773e+01
6.779999999999999716e+01 1.039851101994246108e+02 1.688900115130077495e+01 2.012818750376469268e+01
6.790000000000000568e+01 1.039471044266863657e+02 1.687679203047291310e+01 2.005485332982928526e+01
6.800000000000000000e+01 1.039094414075127304e+02 1.686678148030807733e+01 1.998347315813755642e+01
6.809999999999999432e+01 1.038721559755242083e+02 1.685857084256150529e+01 1.991424004775132062e+01
6.820000000000000284e+01 1.038352448891762805e+02 1.685167173634407334e+01 1.984727533856657544e+01
6.829999999999999716e+01 1.037986260026625729e+02 1.684601842390763693e+01 1.978273513747804202e+01
6.840000000000000568e+01 1.037621887542921826e+02 1.684130847292011879e+01 1.972068833527639242e+01
6.850000000000000000e+01 1.037258640704146444e+02 1.683694237460312593e+01 1.966109215306542524e+01
6.859999999999999432e+01 1.036896088226565240e+02 1.683256135989695679e+01 1.960374140423549250e+01
6.870000000000000284e+01 1.036534059367213558e+02 1.682800361687195334e+01 1.954830024753857742e+01
6.879999999999999716e+01 1.036172439653866491e+02 1.682308862785339443e+01 1.949438618762019360e+01
6.890000000000000568e+01 1.035810849354880503e+02 1.681774203538499535e+01 1.944159604048202539e+01
6.900000000000000000e+01 1.035448766145872526e+02 1.681199169661051940e+01 1.938952006313948573e+01
6.909999999999999432e+01 1.035086103194613685e+02 1.680591857048369775e+01 1.933792157437875403e+01
6.920000000000000284e+01 1.034723377843021979e+02 1.679961674870851596e+01 1.928660447310866743e+01
6.929999999999999716e+01 1.034361090022989771e+02 1.679311843809848881e+01 1.923544685544941046e+01
6.940000000000000568e+01 1.034000780252340519e+02 1.678654291003049082e+01 1.918425642174267409e+01
6.950000000000000000e+01 1.033643539524119603e+02 1.677992658412821925e+01 1.913293800226675501e+01
6.959999999999999432e+01 1.033289711449913426e+02 1.677318807205389817e+01 1.908153703442813764e+01
6.970000000000000284e+01 1.032939570202849353e+02 1.676612149017842057e+01 1.903023939400887343e+01
6.979999999999999716e+01 1.032593826697192725e+02 1.675853663462390841e+01 1.897929552389716434e+01
6.990000000000000568e+01 1.032252072634840374e+02 1.675014161892042353e+01 1.892893958512753727e+01
7.000000000000000000e+01 1.031913825564406153e+02 1.674067956949704694e+01 1.889663129622809379e+01
7.009999999999999432e+01 1.031580168191661357e+02 1.673014044991279548e+01 1.888624955701865815e+01
7.020000000000000284e+01 1.031250866372902379e+02 1.671844531541908907e+01 1.887515438805836254e+01
7.029999999999999716e+01 1.030925748097103423e+02 1.670554735702833682e+01 1.886348149739106361e+01
7.040000000000000568e+01 1.030604858545281530e+02 1.669139942625150752e+01 1.885175511067147625e+01
7.050000000000000000e+01 1.030288109939645125e+02 1.667599111085634433e+01 1.884058828861273582e+01
7.059999999999999432e+01 1.029975089277297400e+02 1.665929582848859525e+01 1.883040807068461220e+01
7.070000000000000284e+01 1.029665281767973681e+02 1.664130241147319111e+01 1.882110764591978125e+01
7.079999999999999716e+01 1.029358034752120403e+02 1.662192445003115893e+01 1.881233203924954012e+01
7.090000000000000568e+01 1.029052772273867333e+02 1.660112800143775758e+01 1.880411865043707564e+01
7.100000000000000000e+01 1.028749314106363641e+02 1.657887817061423164e+01 1.879711836204498354e+01
7.109999999999999432e+01 1.028448281778146622e+02 1.655521095417834943e+01 1.879196600300393527e+01
7.120000000000000284e+01 1.028150560573978254e+02 1.653022759645465101e+01 1.878896714850347394e+01
7.129999999999999716e+01 1.027856260790602079e+02 1.650392752188369627e+01 1.878815412197813828e+01
7.140000000000000568e+01 1.027564418783019136e+02 1.647630905708005855e+01 1.878966448806481537e+01
7.150000000000000000e+01 1.027274232686891651e+02 1.644737210270511696e+01 1.879364527372786142e+01
7.159999999999999432e+01 1.026986224018951361e+02 1.641724968946159890e+01 1.879997775240775582e+01
7.170000000000000284e+01 1.026699256517698444e+02 1.638606158837986015e+01 1.880866420480390389e+01
7.179999999999999716e+01 1.026412560500843654e+02 1.635395271238803616e+01 1.881977575212253839e+01
7.190000000000000568e+01 1.026125577764473462e+02 1.632106097503573494e+01 1.883315393416145866e+01
7.200000000000000000e+01 1.025838393965029667e+02 1.628757904437222237e+01 1.884902272651943633e+01
7.209999999999999432e+01 1.025552296481827597e+02 1.625372414474527716e+01 1.886785619961297300e+01
7.220000000000000284e+01 1.025267026066862996e+02 1.621955996437978342e+01 1.888957286885492692e+01
7.229999999999999716e+01 1.024982411555863280e+02 1.618515799374330300e+01 1.891383524470141708e+01
7.240000000000000568e+01 1.024698360908728461e+02 1.615062825875483554e+01 1.894034805019568068e+01
7.250000000000000000e+01 1.024415003421488422e+02 1.611611076585219848e+01 1.896906685887709898e+01
7.259999999999999432e+01 1.024133412192930166e+02 1.608179012616837156e+01 1.900006711633633927e+01
7.270000000000000284e+01 1.023853703676455211e+02 1.604766653015374800e+01 1.903377326593840735e+01
7.279999999999999716e+01 1.023575384203654863e+02 1.601359659294389814e+01 1.907052217501610869e+01
7.290000000000000568e+01 1.023298414001945247e+02 1.597937302649116020e+01 1.911018001909755526e+01
7.300000000000000000e+01 1.023022256214478887e+02 1.594476757499285213e+01 1.915226918318840887e+01
7.309999999999999432e+01 1.022745453441790886e+02 1.590951446965475213e+01 1.919616377579168898e+01
7.320000000000000284e+01 1.022466506925050709e+02 1.587352751040778287e+01 1.924177444459425601e+01
7.329999999999999716e+01 1.022183932144329361e+02 1.583676495353934399e+01 1.928920691018517175e+01
7.340000000000000568e+01 1.021896350581303352e+02 1.579916436621651599e+01 1.933804413502095088e+01
7.350000000000000000e+01 1.021603547638961089e+02 1.580412365628068017e+01 1.938746983039044380e+01
7.359999999999999432e+01 1.021305218928343805e+02 1.581521755346899738e+01 1.943663846252219685e+01
7.370000000000000284e+01 1.021000360562868821e+02 1.582567979275101777e+01 1.948468171242960523e+01
7.379999999999999716e+01 1.020688600103905657e+02 1.583537567412746228e+01 1.953089019960096095e+01
7.390000000000000568e+01 1.020370463182190122e+02 1.584422991559452498e+01 1.957475658434732679e+01
7.400000000000000000e+01 1.020046899419807431e+02 1.585235976187058782e+01 1.961602985400946864e+01
7.409999999999999432e+01 1.019719098723949884e+02 1.585998837866894462e+01 1.965466357600486447e+01
7.420000000000000284e+01 1.019388209674131360e+02 1.586739119518625785e+01 1.969078178713505167e+01
7.429999999999999716e+01 1.019055262482220314e+02 1.587490430356133686e+01 1.972466132477117640e+01
7.440000000000000568e+01 1.018721407339005083e+02 1.588289130499174462e+01 1.975668499723830962e+01
7.450000000000000000e+01 1.018387363450708705e+02 1.589165704200625839e+01 1.978730767326025841e+01
7.459999999999999432e+01 1.018053525291387444e+02 1.590149543622550254e+01 1.981699310404172820e+01
7.470000000000000284e+01 1.017720090126032488e+02 1.591268096397992338e+01 1.984625622588480098e+01
7.479999999999999716e+01 1.017386970722859019e+02 1.592539627462693375e+01 1.987568418072298471e+01
7.490000000000000568e+01 1.017054065530385429e+02 1.593973956860195074e+01 1.990577996977590658e+01
7.500000000000000000e+01 1.016721409226689019e+02 1.595571735717568629e+01 1.993681589724198489e+01
7.509999999999999432e+01 1.016389269116768048e+02 1.597325408229229993e+01 1.996883897433163213e+01
7.520000000000000284e+01 1.016057966789673515e+02 1.599220323794409637e+01 2.000190212486451458e+01
7.529999999999999716e+01 1.015727920238061870e+02 1.601244085725342359e+01 2.003622953168810739e+01
7.540000000000000568e+01 1.015399929131284722e+02 1.603379737027316310e+01 2.007235760198867069e+01
7.550000000000000000e+01 1.015074812323912141e+02 1.605605509543981668e+01 2.011104861086091944e+01
7.559999999999999432e+01 1.014753286844877493e+02 1.607891757108808406e+01 2.015267124210208749e+01
7.570000000000000284e+01 1.014436155702210840e+02 1.610210133889890471e+01 2.019711020996548712e+01
7.579999999999999716e+01 1.014124079395328408e+02 1.612541466124345391e+01 2.024407719608143452e+01
7.590000000000000568e+01 1.013817336136205256e+02 1.614877669256335935e+01 2.029317400640962887e+01
7.600000000000000000e+01 1.013515835180428866e+02 1.617215439663097243e+01 2.034424823095905310e+01
7.609999999999999432e+01 1.013219252849435321e+02 1.619552896194838354e+01 2.039724099009768565e+01
7.620000000000000284e+01 1.012927124305405044e+02 1.621876367413022990e+01 2.045204983467321824e+01
7.629999999999999716e+01 1.012639324406531216e+02 1.624167834594874193e+01 2.050856152998795778e+01
7.640000000000000568e+01 1.012356333435283346e+02 1.626411237661005771e+01 2.056660221020314339e+01
7.650000000000000000e+01 1.012078649210376540e+02 1.628598887681251028e+01 2.062589311132367698e+01
7.659999999999999432e+01 1.011806816183506896e+02 1.630714464872104941e+01 2.068621651817471729e+01
7.670000000000000284e+01 1.011540739018206381e+02 1.632730167033493274e+01 2.074721941961637128e+01
7.679999999999999716e+01 1.011279832388866851e+02 1.634628256694121262e+01 2.080862335910143202e+01
7.690000000000000568e+01 1.011023687710341790e+02 1.636405456633454492e+01 2.087047841632248435e+01
7.700000000000000000e+01 1.010771596880197478e+02 1.638056838971354523e+01 2.093275964900604436e+01
7.709999999999999432e+01 1.010522845458035164e+02 1.639576172447739566e+01 2.099541565026054002e+01
7.720000000000000284e+01 1.010276975564324857e+02 1.640961890172577853e+01 2.105849898130604458e+01
7.729999999999999716e+01 1.010033684369314528e+02 1.642217566397900441e+01 2.112189056575458324e+01
7.740000000000000568e+01 1.009793484760259759e+02 1.643364179165287453e+01 2.118542931850331001e+01
7.750000000000000000e+01 1.009557087306916685e+02 1.644430552926085909e+01 2.124928633666941380e+01
7.759999999999999432e+01 1.009324856385358942e+02 1.645451325399325526e+01 2.131369499905710541e+01
7.770000000000000284e+01 1.009096982069361843e+02 1.646445653289670474e+01 2.137855883549052294e+01
7.779999999999999716e+01 1.008873687676539532e+02 1.647410911713667758e+01 2.144358206633832253e+01
7.790000000000000568e+01 1.008655241261542699e+02 1.648310733903608138e+01 2.150861339020087826e+01
7.800000000000000000e+01 1.008441981610751554e+02 1.649107843647166760e+01 2.157380836487931219e+01
7.809999999999999432e+01 1.008233915797927978e+02 1.649795725932318646e+01 2.163949727668531864e+01
7.820000000000000284e+01 1.008030832641520789e+02 1.650382289285107618e+01 2.170613718946873405e+01
7.829999999999999716e+01 1.007832496633282489e+02 1.650889654021398201e+01 2.177412705458847597e+01
7.840000000000000568e+01 1.007638432094113625e+02 1.651342438471621676e+01 2.184327597811206090e+01
7.850000000000000000e+01 1.007447992986380001e+02 1.651755698779466286e+01 2.191289599307346236e+01
7.859999999999999432e+01 1.007260349785243676e+02 1.652138758278104547e+01 2.198230269030285911e+01
7.870000000000000284e+01 1.007074707694691682e+02 1.652500218074008842e+01 2.205090592227345780e+01
7.879999999999999716e+01 1.006890348572172371e+02 1.652856579816200622e+01 2.211837629419419216e+01
7.890000000000000568e+01 1.006707113970460057e+02 1.653231974720063135e+01 2.218436309477122848e+01
7.900000000000000000e+01 1.006524936379157680e+02 1.653642535305309025e+01 2.224814511230069058e+01
7.909999999999999432e+01 1.006343727870650753e+02 1.654112325802394423e+01 2.230896491814759486e+01
7.920000000000000284e+01 1.006164169016922614e+02 1.654668882378281580e+01 2.236733573451701318e+01
7.929999999999999716e+01 1.005986577198199825e+02 1.655325905676090770e+01 2.242421010263231551e+01
7.940000000000000568e+01 1.005810543932119998e+02 1.656090568038986532e+01 2.248031655264260564e+01
7.950000000000000000e+01 1.005635180313835946e+02 1.656955980328858402e+01 2.253616586431510882e+01
7.959999999999999432e+01 1.005459402924325900e+02 1.657903606703277433e+01 2.259264358895489977e+01
7.970000000000000284e+01 1.005281935558684125e+02 1.658917834710614159e+01 2.265018132044461652e+01
7.979999999999999716e+01 1.005101442424209068e+02 1.659990519178046497e+01 2.270867588287349292e+01
7.990000000000000568e+01 1.004916935395769713e+02 1.661118502338260328e+01 2.276794783470981542e+01
8.000000000000000000e+01 1.004728677225836861e+02 1.662301542967793466e+01 2.282795223848539479e+01
8.009999999999999432e+01 1.004537486875068595e+02 1.663533311907360712e+01 2.288891987141217044e+01
8.020000000000000284e+01 1.004344183661576722e+02 1.664793815577625935e+01 2.295114106718438052e+01
8.029999999999999716e+01 1.004149964848534609e+02 1.666062355614558044e+01 2.301464731960638233e+01
8.040000000000000568e+01 1.003955691950450841e+02 1.667312453977120867e+01 2.307923339621336822e+01
8.050000000000000000e+01 1.003763066813268523e+02 1.668523127088938907e+01 2.314418409762103579e+01
8.059999999999999432e+01 1.003573079278828430e+02 1.669661943592177522e+01 2.320873446613384772e+01
8.070000000000000284e+01 1.003385523802442947e+02 1.670677432788325234e+01 2.327261248631080548e+01
8.079999999999999716e+01 1.003200484709740152e+02 1.671536380971757296e+01 2.333576928674349915e+01
8.090000000000000568e+01 1.003017036874184242e+02 1.672225729354244095e+01 2.339802425294168131e+01
8.100000000000000000e+01 1.002833649028181924e+02 1.672742143123315373e+01 2.345905282212365250e+01
8.109999999999999432e+01 1.002649400512029558e+02 1.673082830177298774e+01 2.351842246324440566e+01
8.120000000000000284e+01 1.002464867101827508e+02 1.673255364953327273e+01 2.357569385187784405e+01
8.129999999999999716e+01 1.002280980485525674e+02 1.673270109963247876e+01 2.363075544410922646e+01
8.140000000000000568e+01 1.002098685289416409e+02 1.673137163490034141e+01 2.368374845684942898e+01
8.150000000000000000e+01 1.001919012360542922e+02 1.672870688123005323e+01 2.373512033318240810e+01
8.159999999999999432e+01 1.001742867489626434e+02 1.672476132181704145e+01 2.378535586180240102e+01
8.170000000000000284e+01 1.001570372539436562e+02 1.671944478460579830e+01 2.383464310531606145e+01
8.179999999999999716e+01 1.001401724638086677e+02 1.671268001333945108e+01 2.388285435472411677e+01
8.190000000000000568e+01 1.001237809174442646e+02 1.670453079726790691e+01 2.392970811684138255e+01
8.200000000000000000e+01 1.001079425165271886e+02 1.669511250479348519e+01 2.397496444177106412e+01
8.209999999999999432e+01 1.000926647148589126e+02 1.668453475054232626e+01 2.401860200695462311e+01
8.220000000000000284e+01 1.000779117460087235e+02 1.667292985222883317e+01 2.406089200633412872e+01
8.229999999999999716e+01 1.000636150844371883e+02 1.666036111813957632e+01 2.410221336815119741e+01
8.240000000000000568e+01 1.000496924929820608e+02 1.664683091256002001e+01 2.414303098536464631e+01
8.250000000000000000e+01 1.000360696291354117e+02 1.663238593271637455e+01 2.418381172576150107e+01
8.259999999999999432e+01 1.000227486746939149e+02 1.661711131963977550e+01 2.422485260729979473e+01
8.270000000000000284e+01 1.000098229626460267e+02 1.660113995832726630e+01 2.426635643735119174e+01
8.279999999999999716e+01 9.999736449037193609e+01 1.658461923634796165e+01 2.430852117461805051e+01
8.290000000000000568e+01 9.998533452108830488e+01 1.656766582214169148e+01 2.435139638585363286e+01
8.300000000000000000e+01 9.997365280966694456e+01 1.655046914886838749e+01 2.439486658735988556e+01
8.309999999999999432e+01 9.996226768118916084e+01 1.653307377106936826e+01 2.443889507583912746e+01
8.320000000000000284e+01 9.995114882457785654e+01 1.651545362745476098e+01 2.448329769295705205e+01
8.329999999999999716e+01 9.994030543442886483e+01 1.649764575672142541e+01 2.452793082908759459e+01
8.340000000000000568e+01 9.992975512277376993e+01 1.647981051989978596e+01 2.457267969525986473e+01
8.350000000000000000e+01 9.991950191033281214e+01 1.646218545928617516e+01 2.461736206883460909e+01
8.359999999999999432e+01 9.990953450561160309e+01 1.644479452427280819e+01 2.466170126417962649e+01
8.370000000000000284e+01 9.989984632222861194e+01 1.642753644892142972e+01 2.470549602819883717e+01
8.379999999999999716e+01 9.989039132189802217e+01 1.641032894743968029e+01 2.474841533494347345e+01
8.390000000000000568e+01 9.988109747780930547e+01 1.639316535294469190e+01 2.479022174916447341e+01
8.400000000000000000e+01 9.987191075679928076e+01 1.637610360962040090e+01 2.483101684303737500e+01
8.409999999999999432e+01 9.986281287622141178e+01 1.635922131395271606e+01 2.487097380284045300e+01
8.420000000000000284e+01 9.985382852625906480e+01 1.634268665985803182e+01 2.491004041705467387e+01
8.429999999999999716e+01 9.984496160905155193e+01 1.632664788313050508e+01 2.494806982803027040e+01
8.440000000000000568e+01 9.983621622439342502e+01 1.631096626514791126e+01 2.498497009479487474e+01
8.450000000000000000e+01 9.982759941243359947e+01 1.629550229969812847e+01 2.502064091523102718e+01
8.459999999999999432e+01 9.981913547024124966e+01 1.628017199593558928e+01 2.505516569969083207e+01
8.470000000000000284e+01 9.981087252258082287e+01 1.626489429119759222e+01 2.508931886548013779e+01
8.479999999999999716e+01 9.980288457514049583e+01 1.624967906154371633e+01 2.512432731807041364e+01
8.490000000000000568e+01 9.979519076995170224e+01 1.623457226609509974e+01 2.516033624152667869e+01
8.500000000000000000e+01 9.978779946436681314e+01 1.621968156653807114e+01 2.519712105123809920e+01
8.509999999999999432e+01 9.978074938055321752e+01 1.620522662731548280e+01 2.523455600246946062e+01
8.520000000000000284e+01 9.977407832579677915e+01 1.619130543526526367e+01 2.527252614549334453e+01
8.529999999999999716e+01 9.976778367987785145e+01 1.617788639940685869e+01 2.531074501616755867e+01
8.540000000000000568e+01 9.976188062348298047e+01 1.616492335061084873e+01 2.534925448186889696e+01
8.550000000000000000e+01 9.975640984375469600e+01 1.615223438000148803e+01 2.538797948790922021e+01
8.559999999999999432e+01 9.975141886683609016e+01 1.613966881161812239e+01 2.542645404202551163e+01
8.570000000000000284e+01 9.974691289910892067e+01 1.612706870578391261e+01 2.546421209347754200e+01
8.579999999999999716e+01 9.974296062533606744e+01 1.611446719642364656e+01 2.550081939033508149e+01
8.590000000000000568e+01 9.973967410179874094e+01 1.610214093783179123e+01 2.553581473026956417e+01
8.600000000000000000e+01 9.973712156770881165e+01 1.609031416442290663e+01 2.556894674779994148e+01
8.609999999999999432e+01 9.973522720479205361e+01 1.607907861116012782e+01 2.560017024908219696e+01
8.620000000000000284e+01 9.973385895620914710e+01 1.606846758967174082e+01 2.562963572802109979e+01
8.629999999999999716e+01 9.973294854487986072e+01 1.605845967687304210e+01 2.565755247070131873e+01
8.640000000000000568e+01 9.973247178865456419e+01 1.604902501433772954e+01 2.568420279830212394e+01
8.650000000000000000e+01 9.973242849870047166e+01 1.604012344902606912e+01 2.571003020034149245e+01
8.659999999999999432e+01 9.973276049178852531e+01 1.603164028770436289e+01 2.573543549135986552e+01
8.670000000000000284e+01 9.973338138434773725e+01 1.602349086517610033e+01 2.576077455881781475e+01
8.679999999999999716e+01 9.973420017433240048e+01 1.601563533209541390e+01 2.578633054721002793e+01
8.690000000000000568e+01 9.973514967599524539e+01 1.600814132957820846e+01 2.581226435719526080e+01
8.700000000000000000e+01 9.973618424692709539e+01 1.600109199126926285e+01 2.583865420497943433e+01
8.709999999999999432e+01 9.973726385148397355e+01 1.599468221380712407e+01 2.586562515198897927e+01
8.720000000000000284e+01 9.973832432742811704e+01 1.598904507244813544e+01 2.589334559751733877e+01
8.729999999999999716e+01 9.973931420102414336e+01 1.598436967615415938e+01 2.592202252030784848e+01
8.740000000000000568e+01 9.974018505191908446e+01 1.598077706484592397e+01 2.595172332705706708e+01
8.750000000000000000e+01 9.974088102953245993e+01 1.597823344651543209e+01 2.598254653140806170e+01
8.759999999999999432e+01 9.974133568182990928e+01 1.597651491485602548e+01 2.601484094284745652e+01
8.770000000000000284e+01 9.974141974086256823e+01 1.597526409655770863e+01 2.604893048340605333e+01
8.779999999999999716e+01 9.974099005727072154e+01 1.597408028458436036e+01 2.608500533011338973e+01
8.790000000000000568e+01 9.974004641270828131e+01 1.597271780823577103e+01 2.612329092754498561e+01
8.800000000000000000e+01 9.973874711291306028e+01 1.597111684112454100e+01 2.616365922201637773e+01
8.809999999999999432e+01 9.973716965989591188e+01 1.596913699111958351e+01 2.620584903836716251e+01
8.820000000000000284e+01 9.973530489921634512e+01 1.596659106422826824e+01 2.624967914225419463e+01
8.829999999999999716e+01 9.973317597623054098e+01 1.596329400497083384e+01 2.629518076029530960e+01
8.840000000000000568e+01 9.973078605765282134e+01 1.595913642901777507e+01 2.634283233445941619e+01
8.850000000000000000e+01 9.972814802826736980e+01 1.595414558743830469e+01 2.639297680646295419e+01
8.859999999999999432e+01 9.972525954244635216e+01 1.594844910491589474e+01 2.644551477401607542e+01
8.870000000000000284e+01 9.972207571546904603e+01 1.594210208253713290e+01 2.649989623949288386e+01
8.879999999999999716e+01 9.971868612057348003e+01 1.593523286926316018e+01 2.655537718344515952e+01
8.890000000000000568e+01 9.971503928056360166e+01 1.592785196069971221e+01 2.661132489736120021e+01
8.900000000000000000e+01 9.971117710464899631e+01 1.591998649507581831e+01 2.666723276133281217e+01
8.909999999999999432e+01 9.970721375890909144e+01 1.591174880708078376e+01 2.672271502620122874e+01
8.920000000000000284e+01 9.970324599913783459e+01 1.590326059964752403e+01 2.677761383080462565e+01
8.929999999999999716e+01 9.969934210936033026e+01 1.589458721047981271e+01 2.683181797521143608e+01
8.940000000000000568e+01 9.969555385378052392e+01 1.588576513188743888e+01 2.688515971500864055e+01
8.950000000000000000e+01 9.969190099623915557e+01 1.587672094165887415e+01 2.693748166131649668e+01
8.959999999999999432e+01 9.968838963763009531e+01 1.586745870155614568e+01 2.698874142556167044e+01
8.970000000000000284e+01 9.968508152451667570e+01 1.585822116638827595e+01 2.703897533923999674e+01
8.979999999999999716e+01 9.968196844878772822e+01 1.584922376942857625e+01 2.708838310129351612e+01
8.990000000000000568e+01 9.967901234498809515e+01 1.584065251957906639e+01 2.713734469725942233e+01
9.000000000000000000e+01 9.967617123614134300e+01 1.583269305895703383e+01 2.718612308167880087e+01
9.009999999999999432e+01 9.967335378066603369e+01 1.582556355708540252e+01 2.723448252133240999e+01
9.020000000000000284e+01 9.967040135260073441e+01 1.581945980347509817e+01 2.728124707044666764e+01
9.029999999999999716e+01 9.966731564232628671e+01 1.581471815480155385e+01 2.732806932360372798e+01
9.040000000000000568e+01 9.966424860810953135e+01 1.581175160724579598e+01 2.737873631817473097e+01
9.050000000000000000e+01 9.966117164763743119e+01 1.581064813365523491e+01 2.743209223327848179e+01
9.059999999999999432e+01 9.965811724708375152e+01 1.581133402356199724e+01 2.748626332567062036e+01
9.070000000000000284e+01 9.965514719593844006e+01 1.581362683807306269e+01 2.754050533936874956e+01
9.079999999999999716e+01 9.965229202120255536e+01 1.581721016945246561e+01 2.759414919772619612e+01
9.090000000000000568e+01 9.964949637780568992e+01 1.582159670011128583e+01 2.764650158608021968e+01
9.100000000000000000e+01 9.964664546976730719e+01 1.582627337236785081e+01 2.769677761954568496e+01
9.109999999999999432e+01 9.964400516596856505e+01 1.583130868278253445e+01 2.774393116923205582e+01
9.120000000000000284e+01 9.964177868007776340e+01 1.583686849471145308e+01 2.778719434424645840e+01
9.129999999999999716e+01 9.963975231893188322e+01 1.584268147858097109e+01 2.782666822608217672e+01
9.140000000000000568e+01 9.963790004726291727e+01 1.584861561047083001e+01 2.786228970270140337e+01
9.150000000000000000e+01 9.963623214588733390e+01 1.585447102171931988e+01 2.789417156978377932e+01
9.159999999999999432e+01 9.963477939523041016e+01 1.585998397008376060e+01 2.792274698531250010e+01
9.170000000000000284e+01 9.963355421492612152e+01 1.586489345680139706e+01 2.794864773154485249e+01
9.179999999999999716e+01 9.963255170332421073e+01 1.586903455905139992e+01 2.797234970966361800e+01
9.190000000000000568e+01 9.963173042778001331e+01 1.587236417751714157e+01 2.799382009148382622e+01
9.200000000000000000e+01 9.963103433304974033e+01 1.587479498209593487e+01 2.801299626168673740e+01
9.209999999999999432e+01 9.963041971344971159e+01 1.587616747103011505e+01 2.803002828383590384e+01
9.220000000000000284e+01 9.962985323972546325e+01 1.587630376445140712e+01 2.804509897068210478e+01
9.229999999999999716e+01 9.962929931035407094e+01 1.587514068411751111e+01 2.805840675052660060e+01
9.240000000000000568e+01 9.962870004269787216e+01 1.587281213084671094e+01 2.807019516626994005e+01
9.250000000000000000e+01 9.962803626014904523e+01 1.586956307919392373e+01 2.808079681662268001e+01
9.259999999999999432e+01 9.962731404561546356e+01 1.586568149205463385e+01 2.809061767513752272e+01
9.270000000000000284e+01 9.962653116029933642e+01 1.586166524951525503e+01 2.810063743640310463e+01
9.279999999999999716e+01 9.962563272470997333e+01 1.585817573460884944e+01 2.811191624934204469e+01
9.290000000000000568e+01 9.962454346640053870e+01 1.585560702165794567e+01 2.812560543853682304e+01
9.300000000000000000e+01 9.962326005897799064e+01 1.585353992902143716e+01 2.814221737730746042e+01
9.309999999999999432e+01 9.962185698384674026e+01 1.585126973323755806e+01 2.816175837982997621e+01
9.320000000000000284e+01 9.962041151982158738e+01 1.584903257122923037e+01 2.818409335900862800e+01
9.329999999999999716e+01 9.961898299342416863e+01 1.584747986345983861e+01 2.820887082410605728e+01
9.340000000000000568e+01 9.961759204345372609e+01 1.584715642937973712e+01 2.823565460232470059e+01
9.350000000000000000e+01 9.961617074858230581e+01 1.584823292557892671e+01 2.826364490408226970e+01
9.359999999999999432e+01 9.961460116608404292e+01 1.585066940384490408e+01 2.829222322190054228e+01
9.370000000000000284e+01 9.961278309982597534e+01 1.585422933480080587e+01 2.832094274528289191e+01
9.379999999999999716e+01 9.961071655659758051e+01 1.585859060363375761e+01 2.834950749121928482e+01
9.390000000000000568e+01 9.960849687175223721e+01 1.586344463716160647e+01 2.837789833505576098e+01
9.400000000000000000e+01 9.960626442839912897e+01 1.586853995259048133e+01 2.840643913224351991e+01
9.409999999999999432e+01 9.960414354740761667e+01 1.587371284500460433e+01 2.843553653654971924e+01
9.420000000000000284e+01 9.960221711449182180e+01 1.587895573387984882e+01 2.846555916849447954e+01
9.429999999999999716e+01 9.960054527697757010e+01 1.588427257556973871e+01 2.849692391868786956e+01
9.440000000000000568e+01 9.959919179558450253e+01 1.588964325377233422e+01 2.853012558415734645e+01
9.450000000000000000e+01 9.959820913615450877e+01 1.589500723711731212e+01 2.856558318297817323e+01
9.459999999999999432e+01 9.959760042125063251e+01 1.590034905537946486e+01 2.860354437033285535e+01
9.470000000000000284e+01 9.959733518305776556e+01 1.590567393674717778e+01 2.864410176831424337e+01
9.479999999999999716e+01 9.959745849281105734e+01 1.591107832041770109e+01 2.868733997529560042e+01
9.490000000000000568e+01 9.959804554757401718e+01 1.591669604495683643e+01 2.873346884033848880e+01
9.500000000000000000e+01 9.959909484092753473e+01 1.592251779773602038e+01 2.878267236557664432e+01
9.509999999999999432e+01 9.960056614141619491e+01 1.592842353390928167e+01 2.883506004316653559e+01
9.520000000000000284e+01 9.960242156704929073e+01 1.593433218936965545e+01 2.889069722967424525e+01
9.529999999999999716e+01 9.960454950914116523e+01 1.594012696450081989e+01 2.894948283934574818e+01
9.540000000000000568e+01 9.960676261186215186e+01 1.594571948475653755e+01 2.901136650985013432e+01
9.550000000000000000e+01 9.960900297942473003e+01 1.595107788286900075e+01 2.907625801001913146e+01
9.559999999999999432e+01 9.961129472243891314e+01 1.595622346351967735e+01 2.914380081511563958e+01
9.570000000000000284e+01 9.961367834294215129e+01 1.596120028446793526e+01 2.921368356220339990e+01
9.579999999999999716e+01 9.961619428519067299e+01 1.596609254705684577e+01 2.928545960704884976e+01
9.590000000000000568e+01 9.961883364328390655e+01 1.597087961074544182e+01 2.935867423212216920e+01
9.600000000000000000e+01 9.962149883877485479e+01 1.597540394765046301e+01 2.943295175237297201e+01
9.609999999999999432e+01 9.962410291351820035e+01 1.597955179512413793e+01 2.950790848192868054e+01
9.620000000000000284e+01 9.962655359185704640e+01 1.598321546844515240e+01 2.958314181104462648e+01
9.629999999999999716e+01 9.962874503616619393e+01 1.598628272569249020e+01 2.965835350981679142e+01
9.640000000000000568e+01 9.963055595354633454e+01 1.598863615150884243e+01 2.973339973996100127e+01
9.650000000000000000e+01 9.963185325207038545e+01 1.599016042751935629e+01 2.980833742016568522e+01
9.659999999999999432e+01 9.963252065802792856e+01 1.599083457783640938e+01 2.988347183904834026e+01
9.670000000000000284e+01 9.963251916578487055e+01 1.599077965905476617e+01 2.995927232492699943e+01
9.679999999999999716e+01 9.963182326746242268e+01 1.599019905696218302e+01 3.003633822154263555e+01
9.690000000000000568e+01 9.963036661288941787e+01 1.598927572650146089e+01 3.011514918726635415e+01
9.700000000000000000e+01 9.962807770896614556e+01 1.598810769894075179e+01 3.019594729382222908e+01
9.709999999999999432e+01 9.962491562774975762e+01 1.598678485560481022e+01 3.027900076120964457e+01
9.720000000000000284e+01 9.962084296563870112e+01 1.598536134845787160e+01 3.036443350646209183e+01
9.729999999999999716e+01 9.961588457453508738e+01 1.598381518000535095e+01 3.045217746560389571e+01
9.740000000000000568e+01 9.961011100308310517e+01 1.598205738270014820e+01 3.054192272954414022e+01
9.750000000000000000e+01 9.960367284559863776e+01 1.598005422638134121e+01 3.063308651032907903e+01
9.759999999999999432e+01 9.959673893300961822e+01 1.597780235227310186e+01 3.072516986036313824e+01
9.770000000000000284e+01 9.958944989343657994e+01 1.597534508957738808e+01 3.081784665095295850e+01
9.779999999999999716e+01 9.958189435567246051e+01 1.597280042880234419e+01 3.091093723219441358e+01
9.790000000000000568e+01 9.957415564051122203e+01 1.597032615994662308e+01 3.100434599241985723e+01
9.800000000000000000e+01 9.956634561617521229e+01 1.596806747045643249e+01 3.109810690286981583e+01
9.809999999999999432e+01 9.955855724064286960e+01 1.596629445811358039e+01 3.119241590742811354e+01
9.820000000000000284e+01 9.955081841310580160e+01 1.596514799622860892e+01 3.128751600416767076e+01
9.829999999999999716e+01 9.954311992319048841e+01 1.596482509390794746e+01 3.138351778901264311e+01
9.840000000000000568e+01 9.953548750272061341e+01 1.596548208706589378e+01 3.148029893785506772e+01
9.850000000000000000e+01 9.952796228504909948e+01 1.596698492614738996e+01 3.157755155391340907e+01
9.859999999999999432e+01 9.952055072849769601e+01 1.596923801215224614e+01 3.167478335308085491e+01
9.870000000000000284e+01 9.951324385261364114e+01 1.597215874821486636e+01 3.177135663434972912e+01
9.879999999999999716e+01 9.950606488929719262e+01 1.597550918555563726e+01 3.186665097248206280e+01
9.890000000000000568e+01 9.949902725681184279e+01 1.597935443624980678e+01 3.196021557768412436e+01
9.900000000000000000e+01 9.949214124724599628e+01 1.598385440211319519e+01 3.205172759086943302e+01
9.909999999999999432e+01 9.948540578220763564e+01 1.598916299868787405e+01 3.214105581543554990e+01
9.920000000000000284e+01 9.947884869429957178e+01 1.599544877348198213e+01 3.222822780378452023e+01
9.929999999999999716e+01 9.947245442925152759e+01 1.600286769919391361e+01 3.231354293988594861e+01
9.940000000000000568e+01 9.946621294241866451e+01 1.601151204347705459e+01 3.239758996717144157e+01
9.950000000000000000e+01 9.946012906429648126e+01 1.602131034204116133e+01 3.248083564787960142e+01
9.959999999999999432e+01 9.945429333226235258e+01 1.603221134244017776e+01 3.256340263923269163e+01
9.970000000000000284e+01 9.944887824391740594e+01 1.604419047602108606e+01 3.264486157498991759e+01
9.979999999999999716e+01 9.944404645243653817e+01 1.605713649136431798e+01 3.272476015992177167e+01
9.990000000000000568e+01 9.943987901286980957e+01 1.607084329987972637e+01 3.280272346862624033e+01
1.000000000000000000e+02 9.943635488968291725e+01 1.608510210257688300e+01 3.287871758609847461e+01
1.000999999999999943e+02 9.943341670777539321e+01 1.609973677820497073e+01 3.295277267517172959e+01
1.002000000000000028e+02 9.943101645569711877e+01 1.611466408648985293e+01 3.302509048787305801e+01
1.002999999999999972e+02 9.942909794525809275e+01 1.612977840764675364e+01 3.309611285387515522e+01
1.004000000000000057e+02 9.942756926073779766e+01 1.614498558733974676e+01 3.316635701915448919e+01
1.005000000000000000e+02 9.942629675009010271e+01 1.616020513735408315e+01 3.323639478218422028e+01
1.005999999999999943e+02 9.942515891722140964e+01 1.617540771535001909e+01 3.330667996032318001e+01
1.007000000000000028e+02 9.942406854275911599e+01 1.619059612574775997e+01 3.337771453904129260e+01
1.007999999999999972e+02 9.942293227780035636e+01 1.620574444783203205e+01 3.344993671160483473e+01
1.009000000000000057e+02 9.942164065655245508e+01 1.622082121944119137e+01 3.352354898782397186e+01
1.010000000000000000e+02 9.942011715903444724e+01 1.623585008632250037e+01 3.359855651816900490e+01
1.010999999999999943e+02 9.941832519395360634e+01 1.625085674377373834e+01 3.367505606479257096e+01
1.012000000000000028e+02 9.941623783132361325e+01 1.626584499201432266e+01 3.375290333332183934e+01
1.012999999999999972e+02 9.941386908072603035e+01 1.628077534158192918e+01 3.383187390223729096e+01
1.014000000000000057e+02 9.941126257762944363e+01 1.629553316946622488e+01 3.391176537922432033e+01
1.015000000000000000e+02 9.940844418381590231e+01 1.630981238398393884e+01 3.399218792721509885e+01
1.015999999999999943e+02 9.940548445946228640e+01 1.632332118022432610e+01 3.407264416068525748e+01
1.017000000000000028e+02 9.940241640725388095e+01 1.633571495608580904e+01 3.415271037259985576e+01
1.017999999999999972e+02 9.939921247085047185e+01 1.634656753461680978e+01 3.423202998163463917e+01
1.019000000000000057e+02 9.939582702135166414e+01 1.635567654088043810e+01 3.431023097566861679e+01
1.020000000000000000e+02 9.939234045244674576e+01 1.636309553581874354e+01 3.438699236621394562e+01
1.020999999999999943e+02 9.938882663699830289e+01 1.636891990151774223e+01 3.446186394374716144e+01
1.022000000000000028e+02 9.938523553361802954e+01 1.637323538540540824e+01 3.453465102026747502e+01
1.022999999999999972e+02 9.938151182437717068e+01 1.637617701960475358e+01 3.460528556001064260e+01
1.024000000000000057e+02 9.937760192425390926e+01 1.637786949125445801e+01 3.467362775496242477e+01

# SM_Figure1a_DM-1c_p4.out (tau,mean,-,+)
1.000000000000000056e-01 4.057955551147460938e+01 1.658290863037109375e+00 3.748321533203125000e+00
2.000000000000000111e-01 3.877197265625000000e+01 1.394802093505859375e+00 2.869964599609375000e+00
2.999999999999999889e-01 3.619975662231445312e+01 1.075759887695312500e+00 1.874710083007812500e+00
4.000000000000000222e-01 3.327201461791992188e+01 7.866744995117187500e-01 1.234798431396484375e+00
5.000000000000000000e-01 3.030251502990722656e+01 5.612869262695312500e-01 8.709468841552734375e-01
5.999999999999999778e-01 2.749236488342285156e+01 3.995666503906250000e-01 5.585575103759765625e-01
6.999999999999999556e-01 2.494228744506835938e+01 2.866840362548828125e-01 4.078578948974609375e-01
8.000000000000000444e-01 2.268399429321289062e+01 2.064151763916015625e-01 3.059539794921875000e-01
9.000000000000000222e-01 2.071007919311523438e+01 2.161045074462890625e-01 2.226295471191406250e-01
1.000000000000000000e+00 1.899588775634765625e+01 2.170658111572265625e-01 1.568317413330078125e-01
1.100000000000000089e+00 1.751111221313476562e+01 2.096290588378906250e-01 1.259384155273437500e-01
1.199999999999999956e+00 1.622495651245117188e+01 1.999835968017578125e-01 1.268501281738281250e-01
1.300000000000000044e+00 1.510884284973144531e+01 1.905174255371093750e-01 1.238880157470703125e-01
1.399999999999999911e+00 1.413733673095703125e+01 1.814651489257812500e-01 1.184396743774414062e-01
1.500000000000000000e+00 1.328871726989746094e+01 1.724014282226562500e-01 1.110000610351562500e-01
1.600000000000000089e+00 1.254462718963623047e+01 1.628971099853515625e-01 1.081142425537109375e-01
1.699999999999999956e+00 1.188963985443115234e+01 1.531915664672851562e-01 1.042222976684570312e-01
1.800000000000000044e+00 1.131079292297363281e+01 1.435346603393554688e-01 9.898185729980468750e-02
1.899999999999999911e+00 1.079734230041503906e+01 1.341857910156250000e-01 9.280109405517578125e-02
2.000000000000000000e+00 1.034012126922607422e+01 1.253442764282226562e-01 8.643722534179687500e-02
2.100000000000000089e+00 9.931434631347656250e+00 1.169157028198242188e-01 8.018112182617187500e-02
2.200000000000000178e+00 9.564741134643554688e+00 1.086301803588867188e-01 7.434844970703125000e-02
2.299999999999999822e+00 9.234544754028320312e+00 1.004619598388671875e-01 6.926918029785156250e-02
2.399999999999999911e+00 8.936224937438964844e+00 9.274578094482421875e-02 6.495857238769531250e-02
2.500000000000000000e+00 8.665814399719238281e+00 8.539485931396484375e-02 6.133937835693359375e-02
2.600000000000000089e+00 8.419968605041503906e+00 7.852649688720703125e-02 5.826473236083984375e-02
2.700000000000000178e+00 8.195771217346191406e+00 7.219886779785156250e-02 5.559825897216796875e-02
2.799999999999999822e+00 7.990707397460937500e+00 6.630611419677734375e-02 5.320930480957031250e-02
2.899999999999999911e+00 7.802647590637207031e+00 6.101942062377929688e-02 5.107450485229492188e-02
3.000000000000000000e+00 7.629661560058593750e+00 5.642461776733398438e-02 4.902982711791992188e-02
3.100000000000000089e+00 7.470189571380615234e+00 5.225992202758789062e-02 4.700565338134765625e-02
3.200000000000000178e+00 7.322775840759277344e+00 4.844951629638671875e-02 4.507684707641601562e-02
3.299999999999999822e+00 7.186294555664062500e+00 4.529523849487304688e-02 4.323625564575195312e-02
3.399999999999999911e+00 7.059510707855224609e+00 4.590559005737304688e-02 4.142522811889648438e-02
3.500000000000000000e+00 6.941511631011962891e+00 4.640293121337890625e-02 3.979253768920898438e-02
3.600000000000000089e+00 6.831428527832031250e+00 4.658699035644531250e-02 3.826522827148437500e-02
3.700000000000000178e+00 6.728415489196777344e+00 4.650020599365234375e-02 3.684186935424804688e-02
3.799999999999999822e+00 6.631809234619140625e+00 4.608869552612304688e-02 3.550100326538085938e-02
3.899999999999999911e+00 6.541020870208740234e+00 4.535102844238281250e-02 3.544092178344726562e-02
4.000000000000000000e+00 6.455490112304687500e+00 4.428100585937500000e-02 3.551435470581054688e-02
4.099999999999999645e+00 6.374760627746582031e+00 4.286384582519531250e-02 3.551054000854492188e-02
4.200000000000000178e+00 6.298430919647216797e+00 4.132366180419921875e-02 3.536653518676757812e-02
4.299999999999999822e+00 6.226150512695312500e+00 3.964614868164062500e-02 3.524637222290039062e-02
4.400000000000000355e+00 6.157554149627685547e+00 3.791522979736328125e-02 3.496026992797851562e-02
4.500000000000000000e+00 6.092360019683837891e+00 3.620004653930664062e-02 3.469419479370117188e-02
4.599999999999999645e+00 6.030321121215820312e+00 3.487682342529296875e-02 3.433704376220703125e-02
4.700000000000000178e+00 5.971167564392089844e+00 3.514719009399414062e-02 3.397798538208007812e-02
4.799999999999999822e+00 5.914698123931884766e+00 3.525733947753906250e-02 3.357839584350585938e-02
4.900000000000000355e+00 5.860705375671386719e+00 3.527688980102539062e-02 3.320407867431640625e-02
5.000000000000000000e+00 5.809056282043457031e+00 3.524065017700195312e-02 3.285551071166992188e-02
5.099999999999999645e+00 5.759559631347656250e+00 3.502607345581054688e-02 3.255701065063476562e-02
5.200000000000000178e+00 5.712110042572021484e+00 3.468894958496093750e-02 3.225851058959960938e-02
5.299999999999999822e+00 5.666560173034667969e+00 3.421878814697265625e-02 3.191423416137695312e-02
5.400000000000000355e+00 5.622793674468994141e+00 3.361940383911132812e-02 3.159570693969726562e-02
5.500000000000000000e+00 5.580681800842285156e+00 3.291463851928710938e-02 3.123617172241210938e-02
5.599999999999999645e+00 5.540126323699951172e+00 3.209686279296875000e-02 3.086376190185546875e-02
5.700000000000000178e+00 5.501006126403808594e+00 3.124952316284179688e-02 3.045654296875000000e-02
5.799999999999999822e+00 5.463248729705810547e+00 3.035306930541992188e-02 3.010892868041992188e-02
5.900000000000000355e+00 5.426764965057373047e+00 2.942848205566406250e-02 2.968788146972656250e-02
6.000000000000000000e+00 5.391485214233398438e+00 2.846670150756835938e-02 2.930545806884765625e-02
6.099999999999999645e+00 5.357321739196777344e+00 2.756929397583007812e-02 2.896642684936523438e-02
6.200000000000000178e+00 5.324247837066650391e+00 2.673101425170898438e-02 2.867269515991210938e-02
6.299999999999999822e+00 5.292170524597167969e+00 2.588033676147460938e-02 2.835512161254882812e-02
6.400000000000000355e+00 5.261044502258300781e+00 2.503252029418945312e-02 2.809095382690429688e-02
6.500000000000000000e+00 5.230849266052246094e+00 2.423906326293945312e-02 2.780961990356445312e-02
6.599999999999999645e+00 5.201508522033691406e+00 2.347230911254882812e-02 2.749252319335937500e-02
6.700000000000000178e+00 5.172993659973144531e+00 2.269887924194335938e-02 2.712249755859375000e-02
6.799999999999999822e+00 5.145266532897949219e+00 2.189970016479492188e-02 2.667474746704101562e-02
6.900000000000000355e+00 5.118304252624511719e+00 2.109861373901367188e-02 2.620506286621093750e-02
7.000000000000000000e+00 5.092043399810791016e+00 2.025938034057617188e-02 2.566337585449218750e-02
7.099999999999999645e+00 5.066477775573730469e+00 1.942014694213867188e-02 2.514028549194335938e-02
7.200000000000000178e+00 5.041546821594238281e+00 1.851177215576171875e-02 2.457475662231445312e-02
7.299999999999999822e+00 5.017222404479980469e+00 1.766490936279296875e-02 2.404689788818359375e-02
7.400000000000000355e+00 4.993485450744628906e+00 1.683378219604492188e-02 2.355384826660156250e-02
7.500000000000000000e+00 4.970313072204589844e+00 1.598644256591796875e-02 2.309989929199218750e-02
7.599999999999999645e+00 4.947693824768066406e+00 1.596307754516601562e-02 2.268218994140625000e-02
7.700000000000000178e+00 4.925588607788085938e+00 1.635026931762695312e-02 2.233028411865234375e-02
7.799999999999999822e+00 4.903981685638427734e+00 1.672172546386718750e-02 2.197694778442382812e-02
7.900000000000000355e+00 4.882855415344238281e+00 1.703357696533203125e-02 2.173805236816406250e-02
8.000000000000000000e+00 4.862177371978759766e+00 1.724815368652343750e-02 2.177000045776367188e-02
8.099999999999999645e+00 4.841954231262207031e+00 1.740550994873046875e-02 2.173614501953125000e-02
8.199999999999999289e+00 4.822149753570556641e+00 1.744747161865234375e-02 2.164602279663085938e-02
8.300000000000000711e+00 4.802755355834960938e+00 1.746320724487304688e-02 2.153015136718750000e-02
8.400000000000000355e+00 4.783757209777832031e+00 1.779270172119140625e-02 2.134180068969726562e-02
8.500000000000000000e+00 4.765139579772949219e+00 1.823425292968750000e-02 2.107810974121093750e-02
8.599999999999999645e+00 4.746874332427978516e+00 1.862955093383789062e-02 2.079916000366210938e-02
8.699999999999999289e+00 4.728965282440185547e+00 1.903915405273437500e-02 2.048492431640625000e-02
8.800000000000000711e+00 4.711392879486083984e+00 1.941204071044921875e-02 2.011156082153320312e-02
8.900000000000000355e+00 4.694142341613769531e+00 1.976060867309570312e-02 1.968574523925781250e-02
9.000000000000000000e+00 4.677216529846191406e+00 2.002763748168945312e-02 1.932477951049804688e-02
9.099999999999999645e+00 4.660584449768066406e+00 2.026176452636718750e-02 1.916360855102539062e-02
9.199999999999999289e+00 4.644237041473388672e+00 2.044868469238281250e-02 1.903104782104492188e-02
9.300000000000000711e+00 4.628179550170898438e+00 2.058172225952148438e-02 1.888132095336914062e-02
9.400000000000000355e+00 4.612399101257324219e+00 2.066802978515625000e-02 1.874256134033203125e-02
9.500000000000000000e+00 4.596871376037597656e+00 2.071046829223632812e-02 1.857852935791015625e-02
9.599999999999999645e+00 4.581614017486572266e+00 2.070569992065429688e-02 1.841783523559570312e-02
9.699999999999999289e+00 4.566606998443603516e+00 2.067184448242187500e-02 1.825523376464843750e-02
9.800000000000000711e+00 4.551843166351318359e+00 2.058458328247070312e-02 1.805925369262695312e-02
9.900000000000000355e+00 4.537320137023925781e+00 2.046298980712890625e-02 1.789331436157226562e-02
1.000000000000000000e+01 4.523023128509521484e+00 2.029657363891601562e-02 1.770353317260742188e-02
1.009999999999999964e+01 4.508946418762207031e+00 2.011775970458984375e-02 1.752853393554687500e-02
1.019999999999999929e+01 4.495110988616943359e+00 1.988315582275390625e-02 1.735496520996093750e-02
1.030000000000000071e+01 4.481486320495605469e+00 1.962423324584960938e-02 1.733350753784179688e-02
1.040000000000000036e+01 4.468085289001464844e+00 1.936292648315429688e-02 1.727771759033203125e-02
1.050000000000000000e+01 4.454886436462402344e+00 1.907062530517578125e-02 1.719236373901367188e-02
1.059999999999999964e+01 4.441901206970214844e+00 1.876211166381835938e-02 1.708078384399414062e-02
1.069999999999999929e+01 4.429117202758789062e+00 1.846885681152343750e-02 1.692342758178710938e-02
1.080000000000000071e+01 4.416533946990966797e+00 1.857423782348632812e-02 1.677751541137695312e-02
1.090000000000000036e+01 4.404148101806640625e+00 1.932525634765625000e-02 1.659345626831054688e-02
1.100000000000000000e+01 4.391959190368652344e+00 2.003240585327148438e-02 1.639842987060546875e-02
1.109999999999999964e+01 4.379945755004882812e+00 2.064752578735351562e-02 1.619577407836914062e-02
1.119999999999999929e+01 4.368124008178710938e+00 2.127170562744140625e-02 1.596212387084960938e-02
1.130000000000000071e+01 4.356480598449707031e+00 2.183008193969726562e-02 1.576042175292968750e-02
1.140000000000000036e+01 4.345007896423339844e+00 2.238416671752929688e-02 1.553010940551757812e-02
1.150000000000000000e+01 4.333704948425292969e+00 2.284812927246093750e-02 1.553821563720703125e-02
1.159999999999999964e+01 4.322567462921142578e+00 2.331256866455078125e-02 1.556253433227539062e-02
1.169999999999999929e+01 4.311600685119628906e+00 2.367925643920898438e-02 1.562881469726562500e-02
1.180000000000000071e+01 4.300761222839355469e+00 2.405977249145507812e-02 1.575708389282226562e-02
1.190000000000000036e+01 4.290095329284667969e+00 2.442407608032226562e-02 1.587915420532226562e-02
1.200000000000000000e+01 4.279565811157226562e+00 2.471399307250976562e-02 1.608180999755859375e-02
1.209999999999999964e+01 4.269181728363037109e+00 2.501821517944335938e-02 1.621532440185546875e-02
1.219999999999999929e+01 4.258926391601562500e+00 2.526712417602539062e-02 1.638603210449218750e-02
1.230000000000000071e+01 4.248825550079345703e+00 2.550125122070312500e-02 1.656484603881835938e-02
1.240000000000000036e+01 4.238835334777832031e+00 2.572774887084960938e-02 1.676988601684570312e-02
1.250000000000000000e+01 4.228966236114501953e+00 2.588272094726562500e-02 1.691246032714843750e-02
1.259999999999999964e+01 4.219233989715576172e+00 2.604055404663085938e-02 1.705169677734375000e-02
1.269999999999999929e+01 4.209614753723144531e+00 2.617359161376953125e-02 1.718282699584960938e-02
1.280000000000000071e+01 4.200104713439941406e+00 2.627372741699218750e-02 1.730823516845703125e-02
1.290000000000000036e+01 4.190716743469238281e+00 2.631568908691406250e-02 1.742076873779296875e-02
1.300000000000000000e+01 4.181427001953125000e+00 2.630186080932617188e-02 1.747894287109375000e-02
1.309999999999999964e+01 4.172262668609619141e+00 2.628183364868164062e-02 1.756048202514648438e-02
1.319999999999999929e+01 4.163203239440917969e+00 2.623462677001953125e-02 1.758861541748046875e-02
1.330000000000000071e+01 4.154253482818603516e+00 2.611541748046875000e-02 1.763391494750976562e-02
1.340000000000000036e+01 4.145404815673828125e+00 2.600765228271484375e-02 1.766824722290039062e-02
1.350000000000000000e+01 4.136674880981445312e+00 2.584791183471679688e-02 1.766443252563476562e-02
1.359999999999999964e+01 4.128048896789550781e+00 2.569675445556640625e-02 1.765012741088867188e-02
1.369999999999999929e+01 4.119526386260986328e+00 2.552890777587890625e-02 1.761484146118164062e-02
1.380000000000000071e+01 4.111097812652587891e+00 2.536153793334960938e-02 1.755762100219726562e-02
1.390000000000000036e+01 4.102772712707519531e+00 2.516317367553710938e-02 1.747703552246093750e-02
1.400000000000000000e+01 4.094543933868408203e+00 2.504158020019531250e-02 1.738309860229492188e-02
1.409999999999999964e+01 4.086410999298095703e+00 2.490234375000000000e-02 1.724243164062500000e-02
1.419999999999999929e+01 4.078372001647949219e+00 2.480459213256835938e-02 1.710748672485351562e-02
1.430000000000000071e+01 4.070419788360595703e+00 2.470254898071289062e-02 1.691770553588867188e-02
1.440000000000000036e+01 4.062548637390136719e+00 2.460622787475585938e-02 1.671409606933593750e-02
1.450000000000000000e+01 4.054774284362792969e+00 2.458286285400390625e-02 1.657295227050781250e-02
1.459999999999999964e+01 4.047078132629394531e+00 2.453565597534179688e-02 1.665782928466796875e-02
1.469999999999999929e+01 4.039468765258789062e+00 2.448177337646484375e-02 1.672029495239257812e-02
1.480000000000000071e+01 4.031949043273925781e+00 2.449274063110351562e-02 1.678085327148437500e-02
1.490000000000000036e+01 4.024491786956787109e+00 2.445650100708007812e-02 1.683807373046875000e-02
1.500000000000000000e+01 4.017125606536865234e+00 2.447414398193359375e-02 1.685476303100585938e-02
1.509999999999999964e+01 4.009819984436035156e+00 2.443528175354003906e-02 1.686191558837890625e-02
1.519999999999999929e+01 4.002588272094726562e+00 2.443456649780273438e-02 1.686716079711914062e-02
1.530000000000000071e+01 3.995440006256103516e+00 2.443027496337890625e-02 1.679563522338867188e-02
1.540000000000000036e+01 3.988357067108154297e+00 2.441096305847167969e-02 1.676368713378906250e-02
1.550000000000000000e+01 3.981336116790771484e+00 2.439260482788085938e-02 1.665472984313964844e-02
1.559999999999999964e+01 3.974380970001220703e+00 2.437615394592285156e-02 1.676154136657714844e-02
1.569999999999999929e+01 3.967499494552612305e+00 2.432847023010253906e-02 1.693606376647949219e-02
1.580000000000000071e+01 3.960694074630737305e+00 2.431082725524902344e-02 1.707601547241210938e-02
1.590000000000000036e+01 3.953927516937255859e+00 2.426052093505859375e-02 1.721549034118652344e-02
1.600000000000000000e+01 3.947234630584716797e+00 2.418327331542968750e-02 1.731538772583007812e-02
1.610000000000000142e+01 3.940606594085693359e+00 2.412271499633789062e-02 1.739931106567382812e-02
1.619999999999999929e+01 3.934036970138549805e+00 2.404904365539550781e-02 1.746058464050292969e-02
1.630000000000000071e+01 3.927527666091918945e+00 2.395153045654296875e-02 1.749134063720703125e-02
1.639999999999999858e+01 3.921078443527221680e+00 2.381825447082519531e-02 1.753234863281250000e-02
1.650000000000000000e+01 3.914689540863037109e+00 2.367591857910156250e-02 1.753473281860351562e-02
1.660000000000000142e+01 3.908365249633789062e+00 2.353119850158691406e-02 1.754212379455566406e-02
1.669999999999999929e+01 3.902103900909423828e+00 2.334904670715332031e-02 1.754593849182128906e-02
1.680000000000000071e+01 3.895898342132568359e+00 2.317333221435546875e-02 1.752519607543945312e-02
1.689999999999999858e+01 3.889757871627807617e+00 2.296996116638183594e-02 1.751756668090820312e-02
1.700000000000000000e+01 3.883680343627929688e+00 2.273726463317871094e-02 1.752066612243652344e-02
1.710000000000000142e+01 3.877657413482666016e+00 2.253270149230957031e-02 1.749873161315917969e-02
1.719999999999999929e+01 3.871700286865234375e+00 2.228736877441406250e-02 1.749491691589355469e-02
1.730000000000000071e+01 3.865803241729736328e+00 2.205514907836914062e-02 1.750063896179199219e-02
1.739999999999999858e+01 3.859968662261962891e+00 2.183771133422851562e-02 1.750826835632324219e-02
1.750000000000000000e+01 3.854179382324218750e+00 2.153515815734863281e-02 1.748371124267578125e-02
1.760000000000000142e+01 3.848460435867309570e+00 2.128648757934570312e-02 1.747655868530273438e-02
1.769999999999999929e+01 3.842800140380859375e+00 2.102255821228027344e-02 1.746058464050292969e-02
1.780000000000000071e+01 3.837195158004760742e+00 2.075314521789550781e-02 1.744294166564941406e-02
1.789999999999999858e+01 3.831627368927001953e+00 2.046895027160644531e-02 1.739668846130371094e-02
1.800000000000000000e+01 3.826131820678710938e+00 2.017450332641601562e-02 1.736307144165039062e-02
1.810000000000000142e+01 3.820684432983398438e+00 1.990294456481933594e-02 1.728820800781250000e-02
1.819999999999999929e+01 3.815292358398437500e+00 1.959443092346191406e-02 1.723551750183105469e-02
1.830000000000000071e+01 3.809932708740234375e+00 1.931905746459960938e-02 1.715922355651855469e-02
1.839999999999999858e+01 3.804627895355224609e+00 1.902174949645996094e-02 1.705312728881835938e-02
1.850000000000000000e+01 3.799378156661987305e+00 1.872062683105468750e-02 1.692605018615722656e-02
1.860000000000000142e+01 3.794173479080200195e+00 1.842951774597167969e-02 1.680111885070800781e-02
1.869999999999999929e+01 3.789002895355224609e+00 1.816272735595703125e-02 1.666283607482910156e-02
1.880000000000000071e+01 3.783888339996337891e+00 1.784706115722656250e-02 1.647567749023437500e-02
1.889999999999999858e+01 3.778805494308471680e+00 1.758098602294921875e-02 1.629447937011718750e-02
1.900000000000000000e+01 3.773788452148437500e+00 1.730298995971679688e-02 1.611495018005371094e-02
1.910000000000000142e+01 3.768796920776367188e+00 1.700782775878906250e-02 1.590776443481445312e-02
1.919999999999999929e+01 3.763845920562744141e+00 1.671862602233886719e-02 1.572704315185546875e-02
1.930000000000000071e+01 3.758939027786254883e+00 1.646518707275390625e-02 1.553249359130859375e-02
1.939999999999999858e+01 3.754079818725585938e+00 1.619076728820800781e-02 1.532673835754394531e-02
1.950000000000000000e+01 3.749251604080200195e+00 1.592993736267089844e-02 1.513123512268066406e-02
1.960000000000000142e+01 3.744460582733154297e+00 1.595783233642578125e-02 1.490879058837890625e-02
1.969999999999999929e+01 3.739709854125976562e+00 1.608276367187500000e-02 1.472425460815429688e-02
1.980000000000000071e+01 3.734997987747192383e+00 1.622962951660156250e-02 1.455092430114746094e-02
1.989999999999999858e+01 3.730313062667846680e+00 1.636600494384765625e-02 1.437020301818847656e-02
2.000000000000000000e+01 3.725672245025634766e+00 1.648163795471191406e-02 1.418256759643554688e-02
2.010000000000000142e+01 3.721059083938598633e+00 1.662778854370117188e-02 1.400709152221679688e-02
2.019999999999999929e+01 3.716471910476684570e+00 1.674771308898925781e-02 1.384305953979492188e-02
2.030000000000000071e+01 3.711929798126220703e+00 1.685953140258789062e-02 1.370382308959960938e-02
2.039999999999999858e+01 3.707415103912353516e+00 1.696515083312988281e-02 1.357507705688476562e-02
2.050000000000000000e+01 3.702941894531250000e+00 1.707935333251953125e-02 1.343536376953125000e-02
2.060000000000000142e+01 3.698500394821166992e+00 1.719737052917480469e-02 1.330709457397460938e-02
2.069999999999999929e+01 3.694102048873901367e+00 1.728463172912597656e-02 1.317906379699707031e-02
2.080000000000000071e+01 3.689730882644653320e+00 1.738047599792480469e-02 1.304984092712402344e-02
2.089999999999999858e+01 3.685391902923583984e+00 1.745700836181640625e-02 1.291728019714355469e-02
2.100000000000000000e+01 3.681076765060424805e+00 1.754021644592285156e-02 1.279377937316894531e-02
2.110000000000000142e+01 3.676806211471557617e+00 1.761126518249511719e-02 1.265239715576171875e-02
2.119999999999999929e+01 3.672560453414916992e+00 1.771163940429687500e-02 1.251196861267089844e-02
2.130000000000000071e+01 3.668341398239135742e+00 1.773381233215332031e-02 1.235461235046386719e-02
2.139999999999999858e+01 3.664155960083007812e+00 1.779961585998535156e-02 1.217675209045410156e-02
2.150000000000000000e+01 3.659993648529052734e+00 1.784420013427734375e-02 1.198935508728027344e-02
2.160000000000000142e+01 3.655867815017700195e+00 1.787686347961425781e-02 1.181769371032714844e-02
2.169999999999999929e+01 3.651768207550048828e+00 1.788854598999023438e-02 1.161479949951171875e-02
2.180000000000000071e+01 3.647696018218994141e+00 1.792144775390625000e-02 1.142859458923339844e-02
2.189999999999999858e+01 3.643646717071533203e+00 1.789522171020507812e-02 1.122283935546875000e-02
2.200000000000000000e+01 3.639638423919677734e+00 1.787924766540527344e-02 1.102232933044433594e-02
2.210000000000000142e+01 3.635660648345947266e+00 1.788043975830078125e-02 1.079726219177246094e-02
2.219999999999999929e+01 3.631703138351440430e+00 1.781511306762695312e-02 1.060485839843750000e-02
2.230000000000000071e+01 3.627778530120849609e+00 1.779103279113769531e-02 1.041221618652343750e-02
2.239999999999999858e+01 3.623882293701171875e+00 1.772165298461914062e-02 1.021909713745117188e-02
2.250000000000000000e+01 3.620006084442138672e+00 1.765012741088867188e-02 1.004719734191894531e-02
2.260000000000000142e+01 3.616160631179809570e+00 1.760888099670410156e-02 9.855270385742187500e-03
2.269999999999999929e+01 3.612327575683593750e+00 1.753211021423339844e-02 9.705543518066406250e-03
2.280000000000000071e+01 3.608523845672607422e+00 1.744151115417480469e-02 9.558439254760742188e-03
2.289999999999999858e+01 3.604740858078002930e+00 1.739716529846191406e-02 9.401798248291015625e-03
2.300000000000000000e+01 3.600978136062622070e+00 1.732587814331054688e-02 9.254693984985351562e-03
2.310000000000000142e+01 3.597240447998046875e+00 1.726889610290527344e-02 9.120464324951171875e-03
2.319999999999999929e+01 3.593516588211059570e+00 1.723241806030273438e-02 9.020805358886718750e-03
2.330000000000000071e+01 3.589832305908203125e+00 1.718330383300781250e-02 8.937597274780273438e-03
2.339999999999999858e+01 3.586153507232666016e+00 1.714992523193359375e-02 8.834123611450195312e-03
2.350000000000000000e+01 3.582510471343994141e+00 1.712250709533691406e-02 8.744716644287109375e-03
2.360000000000000142e+01 3.578892230987548828e+00 1.710081100463867188e-02 8.641958236694335938e-03
2.369999999999999929e+01 3.575290679931640625e+00 1.710867881774902344e-02 8.568525314331054688e-03
2.380000000000000071e+01 3.571727752685546875e+00 1.708769798278808594e-02 8.483886718750000000e-03
2.389999999999999858e+01 3.568180084228515625e+00 1.706624031066894531e-02 8.383989334106445312e-03
2.400000000000000000e+01 3.564661026000976562e+00 1.707506179809570312e-02 8.298158645629882812e-03
2.410000000000000142e+01 3.561158657073974609e+00 1.705598831176757812e-02 8.213281631469726562e-03
2.419999999999999929e+01 3.557677030563354492e+00 1.705431938171386719e-02 8.115768432617187500e-03
2.430000000000000071e+01 3.554225921630859375e+00 1.704478263854980469e-02 8.003711700439453125e-03
2.439999999999999858e+01 3.550783872604370117e+00 1.703572273254394531e-02 7.921934127807617188e-03
2.450000000000000000e+01 3.547374010086059570e+00 1.703834533691406250e-02 7.794380187988281250e-03
2.460000000000000142e+01 3.543979644775390625e+00 1.702284812927246094e-02 7.704734802246093750e-03
2.469999999999999929e+01 3.540600299835205078e+00 1.699995994567871094e-02 7.580757141113281250e-03
2.480000000000000071e+01 3.537239074707031250e+00 1.697397232055664062e-02 7.457971572875976562e-03
2.489999999999999858e+01 3.533899784088134766e+00 1.696705818176269531e-02 7.319211959838867188e-03
2.500000000000000000e+01 3.530580043792724609e+00 1.691389083862304688e-02 7.197141647338867188e-03
2.510000000000000142e+01 3.527277469635009766e+00 1.690292358398437500e-02 7.086038589477539062e-03
2.519999999999999929e+01 3.523981571197509766e+00 1.685357093811035156e-02 6.941318511962890625e-03
2.530000000000000071e+01 3.520711183547973633e+00 1.680684089660644531e-02 6.783962249755859375e-03
2.539999999999999858e+01 3.517449140548706055e+00 1.678800582885742188e-02 6.649971008300781250e-03
2.550000000000000000e+01 3.514212846755981445e+00 1.674175262451171875e-02 6.495237350463867188e-03
2.560000000000000142e+01 3.511000871658325195e+00 1.668620109558105469e-02 6.353855133056640625e-03
2.569999999999999929e+01 3.507801532745361328e+00 1.664376258850097656e-02 6.203651428222656250e-03
2.580000000000000071e+01 3.504626750946044922e+00 1.657915115356445312e-02 6.045818328857421875e-03
2.589999999999999858e+01 3.501458644866943359e+00 1.652121543884277344e-02 5.903005599975585938e-03
2.600000000000000000e+01 3.498322248458862305e+00 1.646065711975097656e-02 5.776882171630859375e-03
2.610000000000000142e+01 3.495205402374267578e+00 1.639866828918457031e-02 5.637645721435546875e-03
2.619999999999999929e+01 3.492118358612060547e+00 1.634025573730468750e-02 5.762100219726562500e-03
2.630000000000000071e+01 3.489040851593017578e+00 1.628541946411132812e-02 5.912303924560546875e-03
2.639999999999999858e+01 3.485980510711669922e+00 1.622271537780761719e-02 6.083965301513671875e-03
2.650000000000000000e+01 3.482946872711181641e+00 1.617407798767089844e-02 6.263256072998046875e-03
2.660000000000000142e+01 3.479937791824340820e+00 1.614952087402343750e-02 6.450414657592773438e-03
2.669999999999999929e+01 3.476944684982299805e+00 1.608753204345703125e-02 6.615400314331054688e-03
2.680000000000000071e+01 3.473970890045166016e+00 1.603078842163085938e-02 6.813764572143554688e-03
2.689999999999999858e+01 3.471020936965942383e+00 1.600670814514160156e-02 6.978034973144531250e-03
2.700000000000000000e+01 3.468093395233154297e+00 1.597785949707031250e-02 7.172584533691406250e-03
2.710000000000000142e+01 3.465189695358276367e+00 1.596093177795410156e-02 7.340669631958007812e-03
2.719999999999999929e+01 3.462301731109619141e+00 1.593756675720214844e-02 7.539510726928710938e-03
2.730000000000000071e+01 3.459439754486083984e+00 1.590657234191894531e-02 7.699251174926757812e-03
2.739999999999999858e+01 3.456591367721557617e+00 1.590490341186523438e-02 7.870435714721679688e-03
2.750000000000000000e+01 3.453762769699096680e+00 1.591658592224121094e-02 8.035421371459960938e-03
2.760000000000000142e+01 3.450960636138916016e+00 1.591658592224121094e-02 8.180379867553710938e-03
2.769999999999999929e+01 3.448176145553588867e+00 1.593923568725585938e-02 8.340597152709960938e-03
2.780000000000000071e+01 3.445401430130004883e+00 1.594877243041992188e-02 8.497714996337890625e-03
2.789999999999999858e+01 3.442649364471435547e+00 1.598763465881347656e-02 8.643388748168945312e-03
2.800000000000000000e+01 3.439915180206298828e+00 1.601386070251464844e-02 8.792400360107421875e-03
2.810000000000000142e+01 3.437196731567382812e+00 1.604127883911132812e-02 8.935928344726562500e-03
2.819999999999999929e+01 3.434496641159057617e+00 1.608562469482421875e-02 9.077548980712890625e-03
2.830000000000000071e+01 3.431816101074218750e+00 1.612949371337890625e-02 9.234189987182617188e-03
2.839999999999999858e+01 3.429149627685546875e+00 1.618528366088867188e-02 9.362459182739257812e-03
2.850000000000000000e+01 3.426492214202880859e+00 1.621842384338378906e-02 9.518861770629882812e-03
2.860000000000000142e+01 3.423852205276489258e+00 1.626133918762207031e-02 9.647130966186523438e-03
2.869999999999999929e+01 3.421230316162109375e+00 1.628446578979492188e-02 9.790420532226562500e-03
2.880000000000000071e+01 3.418623447418212891e+00 1.630401611328125000e-02 9.925127029418945312e-03
2.889999999999999858e+01 3.416025161743164062e+00 1.629805564880371094e-02 1.006102561950683594e-02
2.900000000000000000e+01 3.413451671600341797e+00 1.631069183349609375e-02 1.017904281616210938e-02
2.910000000000000142e+01 3.410881042480468750e+00 1.629424095153808594e-02 1.025772094726562500e-02
2.919999999999999929e+01 3.408332347869873047e+00 1.627230644226074219e-02 1.038241386413574219e-02
2.930000000000000071e+01 3.405789136886596680e+00 1.626372337341308594e-02 1.048421859741210938e-02
2.939999999999999858e+01 3.403268098831176758e+00 1.624202728271484375e-02 1.053810119628906250e-02
2.950000000000000000e+01 3.400753736495971680e+00 1.617336273193359375e-02 1.058816909790039062e-02
2.960000000000000142e+01 3.398261308670043945e+00 1.614236831665039062e-02 1.064896583557128906e-02
2.969999999999999929e+01 3.395776271820068359e+00 1.608872413635253906e-02 1.070261001586914062e-02
2.980000000000000071e+01 3.393309116363525391e+00 1.604342460632324219e-02 1.073741912841796875e-02
2.989999999999999858e+01 3.390857696533203125e+00 1.597499847412109375e-02 1.074814796447753906e-02
3.000000000000000000e+01 3.388415813446044922e+00 1.589989662170410156e-02 1.076793670654296875e-02
3.010000000000000142e+01 3.385995864868164062e+00 1.580691337585449219e-02 1.077985763549804688e-02
3.019999999999999929e+01 3.383587360382080078e+00 1.572895050048828125e-02 1.079630851745605469e-02
3.030000000000000071e+01 3.381197452545166016e+00 1.562500000000000000e-02 1.080846786499023438e-02
3.039999999999999858e+01 3.378831386566162109e+00 1.553106307983398438e-02 1.083040237426757812e-02
3.050000000000000000e+01 3.376467943191528320e+00 1.545619964599609375e-02 1.083040237426757812e-02
3.060000000000000142e+01 3.374130725860595703e+00 1.534342765808105469e-02 1.084828376770019531e-02
3.069999999999999929e+01 3.371809005737304688e+00 1.524209976196289062e-02 1.088857650756835938e-02
3.080000000000000071e+01 3.369497776031494141e+00 1.512980461120605469e-02 1.092195510864257812e-02
3.089999999999999858e+01 3.367206096649169922e+00 1.500821113586425781e-02 1.094341278076171875e-02
3.100000000000000000e+01 3.364928722381591797e+00 1.490831375122070312e-02 1.096987724304199219e-02
3.110000000000000142e+01 3.362673282623291016e+00 1.478838920593261719e-02 1.099610328674316406e-02
3.119999999999999929e+01 3.360427856445312500e+00 1.469135284423828125e-02 1.101732254028320312e-02
3.130000000000000071e+01 3.358202457427978516e+00 1.455640792846679688e-02 1.104879379272460938e-02
3.139999999999999858e+01 3.355982303619384766e+00 1.446580886840820312e-02 1.106905937194824219e-02
3.150000000000000000e+01 3.353794813156127930e+00 1.434326171875000000e-02 1.107454299926757812e-02
3.160000000000000142e+01 3.351612567901611328e+00 1.425075531005859375e-02 1.108050346374511719e-02
3.169999999999999929e+01 3.349454402923583984e+00 1.411223411560058594e-02 1.109933853149414062e-02
3.180000000000000071e+01 3.347307682037353516e+00 1.403093338012695312e-02 1.109647750854492188e-02
3.189999999999999858e+01 3.345179796218872070e+00 1.391577720642089844e-02 1.109886169433593750e-02
3.200000000000000000e+01 3.343066692352294922e+00 1.380920410156250000e-02 1.111412048339843750e-02
3.210000000000000142e+01 3.340957641601562500e+00 1.367616653442382812e-02 1.110672950744628906e-02
3.220000000000000284e+01 3.338879346847534180e+00 1.356792449951171875e-02 1.108527183532714844e-02
3.229999999999999716e+01 3.336809635162353516e+00 1.347541809082031250e-02 1.107788085937500000e-02
3.239999999999999858e+01 3.334746599197387695e+00 1.335215568542480469e-02 1.107478141784667969e-02
3.250000000000000000e+01 3.332703351974487305e+00 1.324105262756347656e-02 1.108598709106445312e-02
3.260000000000000142e+01 3.330668687820434570e+00 1.314091682434082031e-02 1.107263565063476562e-02
3.270000000000000284e+01 3.328644514083862305e+00 1.300954818725585938e-02 1.106810569763183594e-02
3.279999999999999716e+01 3.326635837554931641e+00 1.291394233703613281e-02 1.107931137084960938e-02
3.289999999999999858e+01 3.324631929397583008e+00 1.281571388244628906e-02 1.108074188232421875e-02
3.300000000000000000e+01 3.322647809982299805e+00 1.269984245300292969e-02 1.108431816101074219e-02
3.310000000000000142e+01 3.320670366287231445e+00 1.261496543884277344e-02 1.110029220581054688e-02
3.320000000000000284e+01 3.318710803985595703e+00 1.250386238098144531e-02 1.110601425170898438e-02
3.329999999999999716e+01 3.316762447357177734e+00 1.240968704223632812e-02 1.112461090087890625e-02
3.339999999999999858e+01 3.314822435379028320e+00 1.231694221496582031e-02 1.111483573913574219e-02
3.350000000000000000e+01 3.312892436981201172e+00 1.222324371337890625e-02 1.111912727355957031e-02
3.360000000000000142e+01 3.310983180999755859e+00 1.211929321289062500e-02 1.112270355224609375e-02
3.370000000000000284e+01 3.309078216552734375e+00 1.203656196594238281e-02 1.113677024841308594e-02
3.379999999999999716e+01 3.307189226150512695e+00 1.194691658020019531e-02 1.113986968994140625e-02
3.389999999999999858e+01 3.305311918258666992e+00 1.184034347534179688e-02 1.115369796752929688e-02
3.400000000000000000e+01 3.303440570831298828e+00 1.171731948852539062e-02 1.114249229431152344e-02
3.410000000000000142e+01 3.301592350006103516e+00 1.161646842956542969e-02 1.114797592163085938e-02
3.420000000000000284e+01 3.299750089645385742e+00 1.150393486022949219e-02 1.113009452819824219e-02
3.429999999999999716e+01 3.297919034957885742e+00 1.139688491821289062e-02 1.112008094787597656e-02
3.439999999999999858e+01 3.296103239059448242e+00 1.128005981445312500e-02 1.111292839050292969e-02
3.450000000000000000e+01 3.294297456741333008e+00 1.114106178283691406e-02 1.108932495117187500e-02
3.460000000000000142e+01 3.292507886886596680e+00 1.101398468017578125e-02 1.107406616210937500e-02
3.470000000000000284e+01 3.290728092193603516e+00 1.087880134582519531e-02 1.103925704956054688e-02
3.479999999999999716e+01 3.288956403732299805e+00 1.073741912841796875e-02 1.100015640258789062e-02
3.489999999999999858e+01 3.287200927734375000e+00 1.057934761047363281e-02 1.096415519714355469e-02
3.500000000000000000e+01 3.285448789596557617e+00 1.041865348815917969e-02 1.092505455017089844e-02
3.510000000000000142e+01 3.283718109130859375e+00 1.028776168823242188e-02 1.087236404418945312e-02
3.520000000000000284e+01 3.281987428665161133e+00 1.012897491455078125e-02 1.080369949340820312e-02
3.529999999999999716e+01 3.280271053314208984e+00 9.964227676391601562e-03 1.074433326721191406e-02
3.539999999999999858e+01 3.278570652008056641e+00 9.810924530029296875e-03 1.068711280822753906e-02
3.550000000000000000e+01 3.276870012283325195e+00 9.664535522460937500e-03 1.060199737548828125e-02
3.560000000000000142e+01 3.275182247161865234e+00 9.490966796875000000e-03 1.053738594055175781e-02
3.570000000000000284e+01 3.273499011993408203e+00 9.328603744506835938e-03 1.045966148376464844e-02
3.579999999999999716e+01 3.271837949752807617e+00 9.151935577392578125e-03 1.036596298217773438e-02
3.589999999999999858e+01 3.270179033279418945e+00 8.985280990600585938e-03 1.028919219970703125e-02
3.600000000000000000e+01 3.268527984619140625e+00 8.812427520751953125e-03 1.019382476806640625e-02
3.610000000000000142e+01 3.266881942749023438e+00 8.614301681518554688e-03 1.010465621948242188e-02
3.620000000000000284e+01 3.265252590179443359e+00 8.435726165771484375e-03 9.997367858886718750e-03
3.629999999999999716e+01 3.263624191284179688e+00 8.220911026000976562e-03 9.912252426147460938e-03
3.639999999999999858e+01 3.262006044387817383e+00 8.022069931030273438e-03 9.822845458984375000e-03
3.650000000000000000e+01 3.260388612747192383e+00 7.814168930053710938e-03 9.720563888549804688e-03
3.660000000000000142e+01 3.258791685104370117e+00 7.695198059082031250e-03 9.633541107177734375e-03
3.670000000000000284e+01 3.257195234298706055e+00 7.684230804443359375e-03 9.532451629638671875e-03
3.679999999999999716e+01 3.255605220794677734e+00 7.668018341064453125e-03 9.460449218750000000e-03
3.689999999999999858e+01 3.254027605056762695e+00 7.629871368408203125e-03 9.354591369628906250e-03
3.700000000000000000e+01 3.252455949783325195e+00 7.601499557495117188e-03 9.272098541259765625e-03
3.710000000000000142e+01 3.250885486602783203e+00 7.576465606689453125e-03 9.190320968627929688e-03
3.720000000000000284e+01 3.249340057373046875e+00 7.530927658081054688e-03 9.096860885620117188e-03
3.729999999999999716e+01 3.247791767120361328e+00 7.493734359741210938e-03 9.022951126098632812e-03
3.739999999999999858e+01 3.246259212493896484e+00 7.457017898559570312e-03 8.925199508666992188e-03
3.750000000000000000e+01 3.244729995727539062e+00 7.422685623168945312e-03 8.856058120727539062e-03
3.760000000000000142e+01 3.243210315704345703e+00 7.362127304077148438e-03 8.771181106567382812e-03
3.770000000000000284e+01 3.241703510284423828e+00 7.316589355468750000e-03 8.692264556884765625e-03
3.779999999999999716e+01 3.240212678909301758e+00 7.271051406860351562e-03 8.615255355834960938e-03
3.789999999999999858e+01 3.238722324371337891e+00 7.224559783935546875e-03 8.558273315429687500e-03
3.800000000000000000e+01 3.237247943878173828e+00 7.176876068115234375e-03 8.487701416015625000e-03
3.810000000000000142e+01 3.235778331756591797e+00 7.132768630981445312e-03 8.436918258666992188e-03
3.820000000000000284e+01 3.234321117401123047e+00 7.104873657226562500e-03 8.383989334106445312e-03
3.829999999999999716e+01 3.232878446578979492e+00 7.052183151245117188e-03 8.323907852172851562e-03
3.839999999999999858e+01 3.231435775756835938e+00 7.039546966552734375e-03 8.295059204101562500e-03
3.850000000000000000e+01 3.230005741119384766e+00 7.010936737060546875e-03 8.253812789916992188e-03
3.860000000000000142e+01 3.228587627410888672e+00 6.985425949096679688e-03 8.222341537475585938e-03
3.870000000000000284e+01 3.227172374725341797e+00 6.964683532714843750e-03 8.203983306884765625e-03
3.879999999999999716e+01 3.225770473480224609e+00 6.945133209228515625e-03 8.190393447875976562e-03
3.889999999999999858e+01 3.224370479583740234e+00 6.932258605957031250e-03 8.149862289428710938e-03
3.900000000000000000e+01 3.222981214523315430e+00 6.930112838745117188e-03 8.128643035888671875e-03
3.910000000000000142e+01 3.221603393554687500e+00 6.928920745849609375e-03 8.110284805297851562e-03
3.920000000000000284e+01 3.220225572586059570e+00 6.930112838745117188e-03 8.086442947387695312e-03
3.929999999999999716e+01 3.218852996826171875e+00 6.958723068237304688e-03 8.081197738647460938e-03
3.939999999999999858e+01 3.217491149902343750e+00 6.962776184082031250e-03 8.053064346313476562e-03
3.950000000000000000e+01 3.216139316558837891e+00 6.979942321777343750e-03 8.023262023925781250e-03
3.960000000000000142e+01 3.214793443679809570e+00 6.998538970947265625e-03 8.014202117919921875e-03
3.970000000000000284e+01 3.213457107543945312e+00 7.024288177490234375e-03 7.970571517944335938e-03
3.979999999999999716e+01 3.212119579315185547e+00 7.033586502075195312e-03 7.939577102661132812e-03
3.989999999999999858e+01 3.210795640945434570e+00 7.070302963256835938e-03 7.900476455688476562e-03
4.000000000000000000e+01 3.209475994110107422e+00 7.078647613525390625e-03 7.890939712524414062e-03
4.010000000000000142e+01 3.208162784576416016e+00 7.108926773071289062e-03 7.845163345336914062e-03
4.020000000000000284e+01 3.206858396530151367e+00 7.121324539184570312e-03 7.793426513671875000e-03
4.029999999999999716e+01 3.205563068389892578e+00 7.166862487792968750e-03 7.750272750854492188e-03
4.039999999999999858e+01 3.204268217086791992e+00 7.189035415649414062e-03 7.685422897338867188e-03
4.050000000000000000e+01 3.202988862991333008e+00 7.217645645141601562e-03 7.623910903930664062e-03
4.060000000000000142e+01 3.201705932617187500e+00 7.260084152221679688e-03 7.573843002319335938e-03
4.070000000000000284e+01 3.200434207916259766e+00 7.288932800292968750e-03 7.511615753173828125e-03
4.079999999999999716e+01 3.199174404144287109e+00 7.341384887695312500e-03 7.431268692016601562e-03
4.089999999999999858e+01 3.197914600372314453e+00 7.367610931396484375e-03 7.332563400268554688e-03
4.100000000000000000e+01 3.196669816970825195e+00 7.416963577270507812e-03 7.248640060424804688e-03
4.110000000000000142e+01 3.195426464080810547e+00 7.469654083251953125e-03 7.150888442993164062e-03
4.120000000000000284e+01 3.194190502166748047e+00 7.534027099609375000e-03 7.054328918457031250e-03
4.129999999999999716e+01 3.192962169647216797e+00 7.594823837280273438e-03 6.961345672607421875e-03
4.139999999999999858e+01 3.191739559173583984e+00 7.638931274414062500e-03 6.853580474853515625e-03
4.150000000000000000e+01 3.190515995025634766e+00 7.703542709350585938e-03 6.729125976562500000e-03
4.160000000000000142e+01 3.189314126968383789e+00 7.774591445922851562e-03 6.621837615966796875e-03
4.170000000000000284e+01 3.188111543655395508e+00 7.829189300537109375e-03 6.514072418212890625e-03
4.179999999999999716e+01 3.186918020248413086e+00 7.899045944213867188e-03 6.377220153808593750e-03
4.189999999999999858e+01 3.185727119445800781e+00 7.949590682983398438e-03 6.262779235839843750e-03
4.200000000000000000e+01 3.184554576873779297e+00 7.989168167114257812e-03 6.222009658813476562e-03
4.210000000000000142e+01 3.183377981185913086e+00 8.040666580200195312e-03 6.314992904663085938e-03
4.220000000000000284e+01 3.182209491729736328e+00 8.083105087280273438e-03 6.385564804077148438e-03
4.229999999999999716e+01 3.181054592132568359e+00 8.123159408569335938e-03 6.486654281616210938e-03
4.239999999999999858e+01 3.179898977279663086e+00 8.180141448974609375e-03 6.584405899047851562e-03
4.250000000000000000e+01 3.178760528564453125e+00 8.216857910156250000e-03 6.662368774414062500e-03
4.260000000000000142e+01 3.177630424499511719e+00 8.254051208496093750e-03 6.753683090209960938e-03
4.270000000000000284e+01 3.176501750946044922e+00 8.281946182250976562e-03 6.842374801635742188e-03
4.279999999999999716e+01 3.175387620925903320e+00 8.325576782226562500e-03 6.916761398315429688e-03
4.289999999999999858e+01 3.174272298812866211e+00 8.360862731933593750e-03 7.009506225585937500e-03
4.300000000000000000e+01 3.173168182373046875e+00 8.378505706787109375e-03 7.082462310791015625e-03
4.310000000000000142e+01 3.172078371047973633e+00 8.411169052124023438e-03 7.153987884521484375e-03
4.320000000000000284e+01 3.170992374420166016e+00 8.441686630249023438e-03 7.236719131469726562e-03
4.329999999999999716e+01 3.169916152954101562e+00 8.461713790893554688e-03 7.317304611206054688e-03
4.339999999999999858e+01 3.168843746185302734e+00 8.479118347167968750e-03 7.390499114990234375e-03
4.350000000000000000e+01 3.167784929275512695e+00 8.504629135131835938e-03 7.469654083251953125e-03
4.360000000000000142e+01 3.166731119155883789e+00 8.529186248779296875e-03 7.555961608886718750e-03
4.370000000000000284e+01 3.165681123733520508e+00 8.537769317626953125e-03 7.633686065673828125e-03
4.379999999999999716e+01 3.164646148681640625e+00 8.559465408325195312e-03 7.717370986938476562e-03
4.389999999999999858e+01 3.163607597351074219e+00 8.549690246582031250e-03 7.792949676513671875e-03
4.400000000000000000e+01 3.162577867507934570e+00 8.570432662963867188e-03 7.878303527832031250e-03
4.410000000000000142e+01 3.161557435989379883e+00 8.552551269531250000e-03 7.951259613037109375e-03
4.420000000000000284e+01 3.160531520843505859e+00 8.543729782104492188e-03 8.020639419555664062e-03
4.429999999999999716e+01 3.159520387649536133e+00 8.548974990844726562e-03 8.100271224975585938e-03
4.439999999999999858e+01 3.158514022827148438e+00 8.526086807250976562e-03 8.169174194335937500e-03
4.450000000000000000e+01 3.157508373260498047e+00 8.508443832397460938e-03 8.250236511230468750e-03
4.460000000000000142e+01 3.156510114669799805e+00 8.466482162475585938e-03 8.310556411743164062e-03
4.470000000000000284e+01 3.155519962310791016e+00 8.440732955932617188e-03 8.347034454345703125e-03
4.479999999999999716e+01 3.154532670974731445e+00 8.405923843383789062e-03 8.387804031372070312e-03
4.489999999999999858e+01 3.153545856475830078e+00 8.386135101318359375e-03 8.436203002929687500e-03
4.500000000000000000e+01 3.152563095092773438e+00 8.351802825927734375e-03 8.475780487060546875e-03
4.510000000000000142e+01 3.151589393615722656e+00 8.295059204101562500e-03 8.516311645507812500e-03
4.520000000000000284e+01 3.150613307952880859e+00 8.272171020507812500e-03 8.530616760253906250e-03
4.529999999999999716e+01 3.149649620056152344e+00 8.206367492675781250e-03 8.556604385375976562e-03
4.539999999999999858e+01 3.148681163787841797e+00 8.170127868652343750e-03 8.576631546020507812e-03
4.550000000000000000e+01 3.147722721099853516e+00 8.132934570312500000e-03 8.581161499023437500e-03
4.560000000000000142e+01 3.146764755249023438e+00 8.064031600952148438e-03 8.599281311035156250e-03
4.570000000000000284e+01 3.145807743072509766e+00 8.035182952880859375e-03 8.584976196289062500e-03
4.579999999999999716e+01 3.144860744476318359e+00 7.954120635986328125e-03 8.588552474975585938e-03
4.589999999999999858e+01 3.143909454345703125e+00 7.933378219604492188e-03 8.577823638916015625e-03
4.600000000000000000e+01 3.142964839935302734e+00 7.872819900512695312e-03 8.565425872802734375e-03
4.610000000000000142e+01 3.142028093338012695e+00 7.838726043701171875e-03 8.558988571166992188e-03
4.620000000000000284e+01 3.141086101531982422e+00 7.804870605468750000e-03 8.529186248779296875e-03
4.629999999999999716e+01 3.140156269073486328e+00 7.863283157348632812e-03 8.510351181030273438e-03
4.639999999999999858e+01 3.139229774475097656e+00 7.930517196655273438e-03 8.478403091430664062e-03
4.650000000000000000e+01 3.138304948806762695e+00 8.005619049072265625e-03 8.448600769042968750e-03
4.660000000000000142e+01 3.137377977371215820e+00 8.075237274169921875e-03 8.411407470703125000e-03
4.670000000000000284e+01 3.136469364166259766e+00 8.167743682861328125e-03 8.363246917724609375e-03
4.679999999999999716e+01 3.135558843612670898e+00 8.231878280639648438e-03 8.331537246704101562e-03
4.689999999999999858e+01 3.134654998779296875e+00 8.305311203002929688e-03 8.269786834716796875e-03
4.700000000000000000e+01 3.133750915527343750e+00 8.403778076171875000e-03 8.206844329833984375e-03
4.710000000000000142e+01 3.132854700088500977e+00 8.477926254272460938e-03 8.139371871948242188e-03
4.720000000000000284e+01 3.131968259811401367e+00 8.565664291381835938e-03 8.056402206420898438e-03
4.729999999999999716e+01 3.131081342697143555e+00 8.656978607177734375e-03 7.975101470947265625e-03
4.739999999999999858e+01 3.130203247070312500e+00 8.751630783081054688e-03 7.882833480834960938e-03
4.750000000000000000e+01 3.129323482513427734e+00 8.820533752441406250e-03 7.772445678710937500e-03
4.760000000000000142e+01 3.128452777862548828e+00 8.928298950195312500e-03 7.657051086425781250e-03
4.770000000000000284e+01 3.127588033676147461e+00 9.013652801513671875e-03 7.541179656982421875e-03
4.779999999999999716e+01 3.126725673675537109e+00 9.103775024414062500e-03 7.423162460327148438e-03
4.789999999999999858e+01 3.125867605209350586e+00 9.164571762084960938e-03 7.301330566406250000e-03
4.800000000000000000e+01 3.125018596649169922e+00 9.246587753295898438e-03 7.166862487792968750e-03
4.810000000000000142e+01 3.124169349670410156e+00 9.332418441772460938e-03 7.018804550170898438e-03
4.820000000000000284e+01 3.123335123062133789e+00 9.389638900756835938e-03 6.888151168823242188e-03
4.829999999999999716e+01 3.122499465942382812e+00 9.458303451538085938e-03 6.750583648681640625e-03
4.839999999999999858e+01 3.121674776077270508e+00 9.507656097412109375e-03 6.604194641113281250e-03
4.850000000000000000e+01 3.120849609375000000e+00 9.551048278808593750e-03 6.453514099121093750e-03
4.860000000000000142e+01 3.120031356811523438e+00 9.580612182617187500e-03 6.310701370239257812e-03
4.870000000000000284e+01 3.119221210479736328e+00 9.613275527954101562e-03 6.168365478515625000e-03
4.879999999999999716e+01 3.118415594100952148e+00 9.634494781494140625e-03 6.016969680786132812e-03
4.889999999999999858e+01 3.117613315582275391e+00 9.644746780395507812e-03 5.859136581420898438e-03
4.900000000000000000e+01 3.116817951202392578e+00 9.663581848144531250e-03 5.717754364013671875e-03
4.910000000000000142e+01 3.116027116775512695e+00 9.657621383666992188e-03 5.551338195800781250e-03
4.920000000000000284e+01 3.115233182907104492e+00 9.647846221923828125e-03 5.392313003540039062e-03
4.929999999999999716e+01 3.114453077316284180e+00 9.643077850341796875e-03 5.437135696411132812e-03
4.939999999999999858e+01 3.113667964935302734e+00 9.636878967285156250e-03 5.505084991455078125e-03
4.950000000000000000e+01 3.112892389297485352e+00 9.626150131225585938e-03 5.573034286499023438e-03
4.960000000000000142e+01 3.112115383148193359e+00 9.604454040527343750e-03 5.643367767333984375e-03
4.970000000000000284e+01 3.111340045928955078e+00 9.590864181518554688e-03 5.721807479858398438e-03
4.979999999999999716e+01 3.110575914382934570e+00 9.567737579345703125e-03 5.811214447021484375e-03
4.989999999999999858e+01 3.109812498092651367e+00 9.553909301757812500e-03 5.889415740966796875e-03
5.000000000000000000e+01 3.109049081802368164e+00 9.538888931274414062e-03 5.978822708129882812e-03
5.010000000000000142e+01 3.108291387557983398e+00 9.511709213256835938e-03 6.092548370361328125e-03
5.020000000000000284e+01 3.107542753219604492e+00 9.524106979370117188e-03 6.180286407470703125e-03
5.029999999999999716e+01 3.106788158416748047e+00 9.516000747680664062e-03 6.265640258789062500e-03
5.039999999999999858e+01 3.106044769287109375e+00 9.517669677734375000e-03 6.362438201904296875e-03
5.050000000000000000e+01 3.105305671691894531e+00 9.533882141113281250e-03 6.470680236816406250e-03
5.060000000000000142e+01 3.104568243026733398e+00 9.541034698486328125e-03 6.559610366821289062e-03
5.070000000000000284e+01 3.103838682174682617e+00 9.564161300659179688e-03 6.646633148193359375e-03
5.079999999999999716e+01 3.103109121322631836e+00 9.573221206665039062e-03 6.711483001708984375e-03
5.089999999999999858e+01 3.102387189865112305e+00 9.630680084228515625e-03 6.783008575439453125e-03
5.100000000000000000e+01 3.101675510406494141e+00 9.640932083129882812e-03 6.850004196166992188e-03
5.110000000000000142e+01 3.100964307785034180e+00 9.665250778198242188e-03 6.902694702148437500e-03
5.120000000000000284e+01 3.100253582000732422e+00 9.729146957397460938e-03 6.948947906494140625e-03
5.129999999999999716e+01 3.099550247192382812e+00 9.822368621826171875e-03 7.008552551269531250e-03
5.139999999999999858e+01 3.098854303359985352e+00 9.899139404296875000e-03 7.045269012451171875e-03
5.150000000000000000e+01 3.098160505294799805e+00 9.978055953979492188e-03 7.075548171997070312e-03
5.160000000000000142e+01 3.097470521926879883e+00 1.004600524902343750e-02 7.112026214599609375e-03
5.170000000000000284e+01 3.096786499023437500e+00 1.011109352111816406e-02 7.141351699829101562e-03
5.179999999999999716e+01 3.096111774444580078e+00 1.018476486206054688e-02 7.170438766479492188e-03
5.189999999999999858e+01 3.095438480377197266e+00 1.022911071777343750e-02 7.182836532592773438e-03
5.200000000000000000e+01 3.094767093658447266e+00 1.026654243469238281e-02 7.190704345703125000e-03
5.210000000000000142e+01 3.094101905822753906e+00 1.028299331665039062e-02 7.184505462646484375e-03
5.220000000000000284e+01 3.093443155288696289e+00 1.032328605651855469e-02 7.193088531494140625e-03
5.229999999999999716e+01 3.092792034149169922e+00 1.033926010131835938e-02 7.181882858276367188e-03
5.239999999999999858e+01 3.092146873474121094e+00 1.036214828491210938e-02 7.148027420043945312e-03
5.250000000000000000e+01 3.091507434844970703e+00 1.035952568054199219e-02 7.119894027709960938e-03
5.260000000000000142e+01 3.090875148773193359e+00 1.037693023681640625e-02 7.092237472534179688e-03
5.270000000000000284e+01 3.090243101119995117e+00 1.036095619201660156e-02 7.036924362182617188e-03
5.279999999999999716e+01 3.089622020721435547e+00 1.037454605102539062e-02 6.983518600463867188e-03
5.289999999999999858e+01 3.089002609252929688e+00 1.036548614501953125e-02 6.930828094482421875e-03
5.300000000000000000e+01 3.088394165039062500e+00 1.034998893737792969e-02 6.845235824584960938e-03
5.310000000000000142e+01 3.087788343429565430e+00 1.034927368164062500e-02 6.784200668334960938e-03
5.320000000000000284e+01 3.087189197540283203e+00 1.035094261169433594e-02 6.696224212646484375e-03
5.329999999999999716e+01 3.086592197418212891e+00 1.034045219421386719e-02 6.616115570068359375e-03
5.339999999999999858e+01 3.086004734039306641e+00 1.035141944885253906e-02 6.662845611572265625e-03
5.350000000000000000e+01 3.085421085357666016e+00 1.035666465759277344e-02 6.669044494628906250e-03
5.360000000000000142e+01 3.084840059280395508e+00 1.035737991333007812e-02 6.695270538330078125e-03
5.370000000000000284e+01 3.084276676177978516e+00 1.037096977233886719e-02 6.712198257446289062e-03
5.379999999999999716e+01 3.083703517913818359e+00 1.038193702697753906e-02 6.711006164550781250e-03
5.389999999999999858e+01 3.083137273788452148e+00 1.038599014282226562e-02 6.735086441040039062e-03
5.400000000000000000e+01 3.082576513290405273e+00 1.040148735046386719e-02 6.741285324096679688e-03
5.410000000000000142e+01 3.082011222839355469e+00 1.040649414062500000e-02 6.743669509887695312e-03
5.420000000000000284e+01 3.081455230712890625e+00 1.040744781494140625e-02 6.747484207153320312e-03
5.429999999999999716e+01 3.080898761749267578e+00 1.042151451110839844e-02 6.752490997314453125e-03
5.439999999999999858e+01 3.080349206924438477e+00 1.043105125427246094e-02 6.763219833374023438e-03
5.450000000000000000e+01 3.079792022705078125e+00 1.043891906738281250e-02 6.777286529541015625e-03
5.460000000000000142e+01 3.079243183135986328e+00 1.045703887939453125e-02 6.757020950317382812e-03
5.470000000000000284e+01 3.078695774078369141e+00 1.047682762145996094e-02 6.770610809326171875e-03
5.479999999999999716e+01 3.078146457672119141e+00 1.048898696899414062e-02 6.758451461791992188e-03
5.489999999999999858e+01 3.077603101730346680e+00 1.051187515258789062e-02 6.751537322998046875e-03
5.500000000000000000e+01 3.077059984207153320e+00 1.054406166076660156e-02 6.736516952514648438e-03
5.510000000000000142e+01 3.076513767242431641e+00 1.057100296020507812e-02 6.746053695678710938e-03
5.520000000000000284e+01 3.075976371765136719e+00 1.059412956237792969e-02 6.706237792968750000e-03
5.529999999999999716e+01 3.075429916381835938e+00 1.063656806945800781e-02 6.698846817016601562e-03
5.539999999999999858e+01 3.074892044067382812e+00 1.067042350769042969e-02 6.680488586425781250e-03
5.550000000000000000e+01 3.074353456497192383e+00 1.071977615356445312e-02 6.664276123046875000e-03
5.560000000000000142e+01 3.073818683624267578e+00 1.075959205627441406e-02 6.644010543823242188e-03
5.570000000000000284e+01 3.073284149169921875e+00 1.081824302673339844e-02 6.626129150390625000e-03
5.579999999999999716e+01 3.072753906250000000e+00 1.087236404418945312e-02 6.607770919799804688e-03
5.589999999999999858e+01 3.072228193283081055e+00 1.092100143432617188e-02 6.604433059692382812e-03
5.600000000000000000e+01 3.071694135665893555e+00 1.098680496215820312e-02 6.567001342773437500e-03
5.610000000000000142e+01 3.071177482604980469e+00 1.103591918945312500e-02 6.546258926391601562e-03
5.620000000000000284e+01 3.070646524429321289e+00 1.106739044189453125e-02 6.534099578857421875e-03
5.629999999999999716e+01 3.070127964019775391e+00 1.111435890197753906e-02 6.510496139526367188e-03
5.639999999999999858e+01 3.069611072540283203e+00 1.115274429321289062e-02 6.476640701293945312e-03
5.650000000000000000e+01 3.069093942642211914e+00 1.120758056640625000e-02 6.452322006225585938e-03
5.660000000000000142e+01 3.068580150604248047e+00 1.123189926147460938e-02 6.413936614990234375e-03
5.670000000000000284e+01 3.068063259124755859e+00 1.128935813903808594e-02 6.381750106811523438e-03
5.679999999999999716e+01 3.067555189132690430e+00 1.132202148437500000e-02 6.337881088256835938e-03
5.689999999999999858e+01 3.067050695419311523e+00 1.137185096740722656e-02 6.284713745117187500e-03
5.700000000000000000e+01 3.066546678543090820e+00 1.140356063842773438e-02 6.237983703613281250e-03
5.710000000000000142e+01 3.066046476364135742e+00 1.145577430725097656e-02 6.208181381225585938e-03
5.720000000000000284e+01 3.065551042556762695e+00 1.149940490722656250e-02 6.144046783447265625e-03
5.729999999999999716e+01 3.065052747726440430e+00 1.154112815856933594e-02 6.089925765991210938e-03
5.739999999999999858e+01 3.064565420150756836e+00 1.160860061645507812e-02 6.015777587890625000e-03
5.750000000000000000e+01 3.064077854156494141e+00 1.164746284484863281e-02 5.958080291748046875e-03
5.760000000000000142e+01 3.063594579696655273e+00 1.171398162841796875e-02 5.885124206542968750e-03
5.770000000000000284e+01 3.063117265701293945e+00 1.177310943603515625e-02 5.824804306030273438e-03
5.779999999999999716e+01 3.062641382217407227e+00 1.183795928955078125e-02 5.755424499511718750e-03
5.789999999999999858e+01 3.062170505523681641e+00 1.190137863159179688e-02 5.676269531250000000e-03
5.800000000000000000e+01 3.061697483062744141e+00 1.195526123046875000e-02 5.600929260253906250e-03
5.810000000000000142e+01 3.061235427856445312e+00 1.201105117797851562e-02 5.535602569580078125e-03
5.820000000000000284e+01 3.060776233673095703e+00 1.208114624023437500e-02 5.468606948852539062e-03
5.829999999999999716e+01 3.060316324234008789e+00 1.214575767517089844e-02 5.412101745605468750e-03
5.839999999999999858e+01 3.059863328933715820e+00 1.220512390136718750e-02 5.516290664672851562e-03
5.850000000000000000e+01 3.059406757354736328e+00 1.228475570678710938e-02 5.605220794677734375e-03
5.860000000000000142e+01 3.058951854705810547e+00 1.237797737121582031e-02 5.734205245971679688e-03
5.870000000000000284e+01 3.058503627777099609e+00 1.244521141052246094e-02 5.849838256835937500e-03
5.879999999999999716e+01 3.058052062988281250e+00 1.251578330993652344e-02 5.983114242553710938e-03
5.889999999999999858e+01 3.057602882385253906e+00 1.259827613830566406e-02 6.120920181274414062e-03
5.900000000000000000e+01 3.057157039642333984e+00 1.266026496887207031e-02 6.261110305786132812e-03
5.910000000000000142e+01 3.056713342666625977e+00 1.272010803222656250e-02 6.395578384399414062e-03
5.920000000000000284e+01 3.056268215179443359e+00 1.278162002563476562e-02 6.563663482666015625e-03
5.929999999999999716e+01 3.055824756622314453e+00 1.284480094909667969e-02 6.726026535034179688e-03
5.939999999999999858e+01 3.055386543273925781e+00 1.290726661682128906e-02 6.899356842041015625e-03
5.950000000000000000e+01 3.054948806762695312e+00 1.294851303100585938e-02 7.066011428833007812e-03
5.960000000000000142e+01 3.054512500762939453e+00 1.299738883972167969e-02 7.235288619995117188e-03
5.970000000000000284e+01 3.054083824157714844e+00 1.302480697631835938e-02 7.404088973999023438e-03
5.979999999999999716e+01 3.053657770156860352e+00 1.304173469543457031e-02 7.593870162963867188e-03
5.989999999999999858e+01 3.053232431411743164e+00 1.306772232055664062e-02 7.790803909301757812e-03
6.000000000000000000e+01 3.052803993225097656e+00 1.308798789978027344e-02 7.972002029418945312e-03
6.010000000000000142e+01 3.052381515502929688e+00 1.308679580688476562e-02 8.162975311279296875e-03
6.020000000000000284e+01 3.051959514617919922e+00 1.309347152709960938e-02 8.368015289306640625e-03
6.029999999999999716e+01 3.051539182662963867e+00 1.308822631835937500e-02 8.552551269531250000e-03
6.039999999999999858e+01 3.051125764846801758e+00 1.308107376098632812e-02 8.753776550292968750e-03
6.050000000000000000e+01 3.050700902938842773e+00 1.307129859924316406e-02 8.969783782958984375e-03
6.060000000000000142e+01 3.050284862518310547e+00 1.305294036865234375e-02 9.158134460449218750e-03
6.070000000000000284e+01 3.049871921539306641e+00 1.302814483642578125e-02 9.342432022094726562e-03
6.079999999999999716e+01 3.049454212188720703e+00 1.300716400146484375e-02 9.535312652587890625e-03
6.089999999999999858e+01 3.049043178558349609e+00 1.297330856323242188e-02 9.710550308227539062e-03
6.100000000000000000e+01 3.048633098602294922e+00 1.295828819274902344e-02 9.904146194458007812e-03
6.110000000000000142e+01 3.048217535018920898e+00 1.290988922119140625e-02 1.007580757141113281e-02
6.120000000000000284e+01 3.047816514968872070e+00 1.287317276000976562e-02 1.025295257568359375e-02
6.129999999999999716e+01 3.047407627105712891e+00 1.282620429992675781e-02 1.042032241821289062e-02
6.139999999999999858e+01 3.047009229660034180e+00 1.277852058410644531e-02 1.057314872741699219e-02
6.150000000000000000e+01 3.046605587005615234e+00 1.274514198303222656e-02 1.074600219726562500e-02
6.160000000000000142e+01 3.046201467514038086e+00 1.270127296447753906e-02 1.088905334472656250e-02
6.170000000000000284e+01 3.045804738998413086e+00 1.264023780822753906e-02 1.105141639709472656e-02
6.179999999999999716e+01 3.045410394668579102e+00 1.258707046508789062e-02 1.119947433471679688e-02
6.189999999999999858e+01 3.045017719268798828e+00 1.253700256347656250e-02 1.134848594665527344e-02
6.200000000000000000e+01 3.044624805450439453e+00 1.248741149902343750e-02 1.149606704711914062e-02
6.210000000000000142e+01 3.044239044189453125e+00 1.242280006408691406e-02 1.163864135742187500e-02
6.220000000000000284e+01 3.043843507766723633e+00 1.236200332641601562e-02 1.177978515625000000e-02
6.229999999999999716e+01 3.043459892272949219e+00 1.230335235595703125e-02 1.192045211791992188e-02
6.239999999999999858e+01 3.043081998825073242e+00 1.224780082702636719e-02 1.206445693969726562e-02
6.250000000000000000e+01 3.042701482772827148e+00 1.217389106750488281e-02 1.221680641174316406e-02
6.260000000000000142e+01 3.042318105697631836e+00 1.209497451782226562e-02 1.235580444335937500e-02
6.270000000000000284e+01 3.041943311691284180e+00 1.204228401184082031e-02 1.250052452087402344e-02
6.279999999999999716e+01 3.041574001312255859e+00 1.196765899658203125e-02 1.264572143554687500e-02
6.289999999999999858e+01 3.041208744049072266e+00 1.189517974853515625e-02 1.280927658081054688e-02
6.300000000000000000e+01 3.040845870971679688e+00 1.181006431579589844e-02 1.294684410095214844e-02
6.310000000000000142e+01 3.040487051010131836e+00 1.173782348632812500e-02 1.311016082763671875e-02
6.320000000000000284e+01 3.040126323699951172e+00 1.166725158691406250e-02 1.327729225158691406e-02
6.329999999999999716e+01 3.039778232574462891e+00 1.157164573669433594e-02 1.343131065368652344e-02
6.339999999999999858e+01 3.039432048797607422e+00 1.148843765258789062e-02 1.359200477600097656e-02
6.350000000000000000e+01 3.039084196090698242e+00 1.140522956848144531e-02 1.374292373657226562e-02
6.360000000000000142e+01 3.038740396499633789e+00 1.130843162536621094e-02 1.391005516052246094e-02
6.370000000000000284e+01 3.038403272628784180e+00 1.123881340026855469e-02 1.407194137573242188e-02
6.379999999999999716e+01 3.038068056106567383e+00 1.115131378173828125e-02 1.423311233520507812e-02
6.389999999999999858e+01 3.037740945816040039e+00 1.106405258178710938e-02 1.440048217773437500e-02
6.400000000000000000e+01 3.037413358688354492e+00 1.097989082336425781e-02 1.456594467163085938e-02
6.409999999999999432e+01 3.037090539932250977e+00 1.090931892395019531e-02 1.472115516662597656e-02
6.420000000000000284e+01 3.036777257919311523e+00 1.082324981689453125e-02 1.489019393920898438e-02
6.429999999999999716e+01 3.036460638046264648e+00 1.074695587158203125e-02 1.504325866699218750e-02
6.440000000000000568e+01 3.036150455474853516e+00 1.067709922790527344e-02 1.518535614013671875e-02
6.450000000000000000e+01 3.035847187042236328e+00 1.060104370117187500e-02 1.534605026245117188e-02
6.459999999999999432e+01 3.035541057586669922e+00 1.052546501159667969e-02 1.549410820007324219e-02
6.470000000000000284e+01 3.035233974456787109e+00 1.047158241271972656e-02 1.561713218688964844e-02
6.479999999999999716e+01 3.034937143325805664e+00 1.039123535156250000e-02 1.573204994201660156e-02
6.490000000000000568e+01 3.034636259078979492e+00 1.032185554504394531e-02 1.588010787963867188e-02
6.500000000000000000e+01 3.034340381622314453e+00 1.024103164672851562e-02 1.598525047302246094e-02
6.509999999999999432e+01 3.034045457839965820e+00 1.013922691345214844e-02 1.609110832214355469e-02
6.520000000000000284e+01 3.033756017684936523e+00 1.006960868835449219e-02 1.619839668273925781e-02
6.529999999999999716e+01 3.033468246459960938e+00 1.003026962280273438e-02 1.627373695373535156e-02
6.540000000000000568e+01 3.033183336257934570e+00 1.013278961181640625e-02 1.635265350341796875e-02
6.550000000000000000e+01 3.032891511917114258e+00 1.025533676147460938e-02 1.643347740173339844e-02
6.559999999999999432e+01 3.032610893249511719e+00 1.035380363464355469e-02 1.648211479187011719e-02
6.570000000000000284e+01 3.032323122024536133e+00 1.045870780944824219e-02 1.653861999511718750e-02
6.579999999999999716e+01 3.032048940658569336e+00 1.055622100830078125e-02 1.660323143005371094e-02
6.590000000000000568e+01 3.031764984130859375e+00 1.064634323120117188e-02 1.662755012512207031e-02
6.600000000000000000e+01 3.031481266021728516e+00 1.074695587158203125e-02 1.667523384094238281e-02
6.609999999999999432e+01 3.031203508377075195e+00 1.082396507263183594e-02 1.672101020812988281e-02
6.620000000000000284e+01 3.030918121337890625e+00 1.088571548461914062e-02 1.675510406494140625e-02
6.629999999999999716e+01 3.030635595321655273e+00 1.095199584960937500e-02 1.680183410644531250e-02
6.640000000000000568e+01 3.030354738235473633e+00 1.102685928344726562e-02 1.683545112609863281e-02
6.650000000000000000e+01 3.030077457427978516e+00 1.110816001892089844e-02 1.686930656433105469e-02
6.659999999999999432e+01 3.029793739318847656e+00 1.115036010742187500e-02 1.691007614135742188e-02
6.670000000000000284e+01 3.029513835906982422e+00 1.122260093688964844e-02 1.693296432495117188e-02
6.679999999999999716e+01 3.029236316680908203e+00 1.128029823303222656e-02 1.694130897521972656e-02
6.690000000000000568e+01 3.028959512710571289e+00 1.134014129638671875e-02 1.698231697082519531e-02
6.700000000000000000e+01 3.028681993484497070e+00 1.141643524169921875e-02 1.700758934020996094e-02
6.709999999999999432e+01 3.028410434722900391e+00 1.149654388427734375e-02 1.701784133911132812e-02
6.720000000000000284e+01 3.028139591217041016e+00 1.157093048095703125e-02 1.702094078063964844e-02
6.729999999999999716e+01 3.027868986129760742e+00 1.163792610168457031e-02 1.703977584838867188e-02
6.740000000000000568e+01 3.027600765228271484e+00 1.171684265136718750e-02 1.704788208007812500e-02
6.750000000000000000e+01 3.027344226837158203e+00 1.179909706115722656e-02 1.704621315002441406e-02
6.759999999999999432e+01 3.027083158493041992e+00 1.186966896057128906e-02 1.705503463745117188e-02
6.770000000000000284e+01 3.026824712753295898e+00 1.194310188293457031e-02 1.706695556640625000e-02
6.779999999999999716e+01 3.026570796966552734e+00 1.200556755065917969e-02 1.706981658935546875e-02
6.790000000000000568e+01 3.026316642761230469e+00 1.206970214843750000e-02 1.707935333251953125e-02
6.800000000000000000e+01 3.026064634323120117e+00 1.213788986206054688e-02 1.709413528442382812e-02
6.809999999999999432e+01 3.025816440582275391e+00 1.218914985656738281e-02 1.710581779479980469e-02
6.820000000000000284e+01 3.025565385818481445e+00 1.223373413085937500e-02 1.712703704833984375e-02
6.829999999999999716e+01 3.025320529937744141e+00 1.228332519531250000e-02 1.713347434997558594e-02
6.840000000000000568e+01 3.025072813034057617e+00 1.233077049255371094e-02 1.716446876525878906e-02
6.850000000000000000e+01 3.024831295013427734e+00 1.237964630126953125e-02 1.718187332153320312e-02
6.859999999999999432e+01 3.024585008621215820e+00 1.241016387939453125e-02 1.719355583190917969e-02
6.870000000000000284e+01 3.024342775344848633e+00 1.244449615478515625e-02 1.722455024719238281e-02
6.879999999999999716e+01 3.024096965789794922e+00 1.249146461486816406e-02 1.724624633789062500e-02
6.890000000000000568e+01 3.023859739303588867e+00 1.252722740173339844e-02 1.727581024169921875e-02
6.900000000000000000e+01 3.023620843887329102e+00 1.257276535034179688e-02 1.728487014770507812e-02
6.909999999999999432e+01 3.023379802703857422e+00 1.261329650878906250e-02 1.730275154113769531e-02
6.920000000000000284e+01 3.023139476776123047e+00 1.266050338745117188e-02 1.732444763183593750e-02
6.929999999999999716e+01 3.022902965545654297e+00 1.270198822021484375e-02 1.735401153564453125e-02
6.940000000000000568e+01 3.022662639617919922e+00 1.276826858520507812e-02 1.736235618591308594e-02
6.950000000000000000e+01 3.022426128387451172e+00 1.282405853271484375e-02 1.738262176513671875e-02
6.959999999999999432e+01 3.022187709808349609e+00 1.290035247802734375e-02 1.740455627441406250e-02
6.970000000000000284e+01 3.021950483322143555e+00 1.294517517089843750e-02 1.740598678588867188e-02
6.979999999999999716e+01 3.021717071533203125e+00 1.303148269653320312e-02 1.742315292358398438e-02
6.990000000000000568e+01 3.021482467651367188e+00 1.309895515441894531e-02 1.743769645690917969e-02
7.000000000000000000e+01 3.021243572235107422e+00 1.316118240356445312e-02 1.745438575744628906e-02
7.009999999999999432e+01 3.021010875701904297e+00 1.323485374450683594e-02 1.746129989624023438e-02
7.020000000000000284e+01 3.020773410797119141e+00 1.330423355102539062e-02 1.744484901428222656e-02
7.029999999999999716e+01 3.020539522171020508e+00 1.337623596191406250e-02 1.743841171264648438e-02
7.040000000000000568e+01 3.020308494567871094e+00 1.345014572143554688e-02 1.742768287658691406e-02
7.050000000000000000e+01 3.020070314407348633e+00 1.351070404052734375e-02 1.741194725036621094e-02
7.059999999999999432e+01 3.019840002059936523e+00 1.357078552246093750e-02 1.738524436950683594e-02
7.070000000000000284e+01 3.019617080688476562e+00 1.363539695739746094e-02 1.734423637390136719e-02
7.079999999999999716e+01 3.019387960433959961e+00 1.367974281311035156e-02 1.731753349304199219e-02
7.090000000000000568e+01 3.019161701202392578e+00 1.374292373657226562e-02 1.727342605590820312e-02
7.100000000000000000e+01 3.018942356109619141e+00 1.379203796386718750e-02 1.721429824829101562e-02
7.109999999999999432e+01 3.018713474273681641e+00 1.383972167968750000e-02 1.715302467346191406e-02
7.120000000000000284e+01 3.018498182296752930e+00 1.388311386108398438e-02 1.708078384399414062e-02
7.129999999999999716e+01 3.018275260925292969e+00 1.393723487854003906e-02 1.700139045715332031e-02
7.140000000000000568e+01 3.018062591552734375e+00 1.397490501403808594e-02 1.692652702331542969e-02
7.150000000000000000e+01 3.017850399017333984e+00 1.402235031127929688e-02 1.683449745178222656e-02
7.159999999999999432e+01 3.017641782760620117e+00 1.406264305114746094e-02 1.674818992614746094e-02
7.170000000000000284e+01 3.017434597015380859e+00 1.410579681396484375e-02 1.665210723876953125e-02
7.179999999999999716e+01 3.017227172851562500e+00 1.413249969482421875e-02 1.654148101806640625e-02
7.190000000000000568e+01 3.017021417617797852e+00 1.417469978332519531e-02 1.644515991210937500e-02
7.200000000000000000e+01 3.016823053359985352e+00 1.418471336364746094e-02 1.633930206298828125e-02
7.209999999999999432e+01 3.016623735427856445e+00 1.422381401062011719e-02 1.622533798217773438e-02
7.220000000000000284e+01 3.016423463821411133e+00 1.423954963684082031e-02 1.611781120300292969e-02
7.229999999999999716e+01 3.016226291656494141e+00 1.426982879638671875e-02 1.599574089050292969e-02
7.240000000000000568e+01 3.016030550003051758e+00 1.429080963134765625e-02 1.587891578674316406e-02
7.250000000000000000e+01 3.015836238861083984e+00 1.431202888488769531e-02 1.577663421630859375e-02
7.259999999999999432e+01 3.015636920928955078e+00 1.432967185974121094e-02 1.567745208740234375e-02
7.270000000000000284e+01 3.015443563461303711e+00 1.434302330017089844e-02 1.555633544921875000e-02
7.279999999999999716e+01 3.015247821807861328e+00 1.435708999633789062e-02 1.543545722961425781e-02
7.290000000000000568e+01 3.015052556991577148e+00 1.437664031982421875e-02 1.531791687011718750e-02
7.300000000000000000e+01 3.014860868453979492e+00 1.438689231872558594e-02 1.521563529968261719e-02
7.309999999999999432e+01 3.014664173126220703e+00 1.439595222473144531e-02 1.509761810302734375e-02
7.320000000000000284e+01 3.014474391937255859e+00 1.440548896789550781e-02 1.498889923095703125e-02
7.329999999999999716e+01 3.014279127120971680e+00 1.440954208374023438e-02 1.489210128784179688e-02
7.340000000000000568e+01 3.014083862304687500e+00 1.441121101379394531e-02 1.478290557861328125e-02
7.350000000000000000e+01 3.013900041580200195e+00 1.443052291870117188e-02 1.466393470764160156e-02
7.359999999999999432e+01 3.013708353042602539e+00 1.443219184875488281e-02 1.456379890441894531e-02
7.370000000000000284e+01 3.013516664505004883e+00 1.443338394165039062e-02 1.444268226623535156e-02
7.379999999999999716e+01 3.013331890106201172e+00 1.443028450012207031e-02 1.434135437011718750e-02
7.390000000000000568e+01 3.013146162033081055e+00 1.443529129028320312e-02 1.425170898437500000e-02
7.400000000000000000e+01 3.012960910797119141e+00 1.443076133728027344e-02 1.415467262268066406e-02
7.409999999999999432e+01 3.012777566909790039e+00 1.440954208374023438e-02 1.404428482055664062e-02
7.420000000000000284e+01 3.012598514556884766e+00 1.438736915588378906e-02 1.395750045776367188e-02
7.429999999999999716e+01 3.012420654296875000e+00 1.436138153076171875e-02 1.386618614196777344e-02
7.440000000000000568e+01 3.012246608734130859e+00 1.432991027832031250e-02 1.377081871032714844e-02
7.450000000000000000e+01 3.012068986892700195e+00 1.428437232971191406e-02 1.367449760437011719e-02
7.459999999999999432e+01 3.011892557144165039e+00 1.423764228820800781e-02 1.359581947326660156e-02
7.470000000000000284e+01 3.011728048324584961e+00 1.419210433959960938e-02 1.351785659790039062e-02
7.479999999999999716e+01 3.011557102203369141e+00 1.414084434509277344e-02 1.343464851379394531e-02
7.490000000000000568e+01 3.011386632919311523e+00 1.405978202819824219e-02 1.336812973022460938e-02
7.500000000000000000e+01 3.011225223541259766e+00 1.399064064025878906e-02 1.330399513244628906e-02
7.509999999999999432e+01 3.011055469512939453e+00 1.391482353210449219e-02 1.324534416198730469e-02
7.520000000000000284e+01 3.010890245437622070e+00 1.382493972778320312e-02 1.319098472595214844e-02
7.529999999999999716e+01 3.010725021362304688e+00 1.373529434204101562e-02 1.312994956970214844e-02
7.540000000000000568e+01 3.010560035705566406e+00 1.364254951477050781e-02 1.308345794677734375e-02
7.550000000000000000e+01 3.010399341583251953e+00 1.356387138366699219e-02 1.306486129760742188e-02
7.559999999999999432e+01 3.010235786437988281e+00 1.347112655639648438e-02 1.302814483642578125e-02
7.570000000000000284e+01 3.010068416595458984e+00 1.337170600891113281e-02 1.301550865173339844e-02
7.579999999999999716e+01 3.009905099868774414e+00 1.326251029968261719e-02 1.298666000366210938e-02
7.590000000000000568e+01 3.009743928909301758e+00 1.318407058715820312e-02 1.298952102661132812e-02
7.600000000000000000e+01 3.009579896926879883e+00 1.307296752929687500e-02 1.298189163208007812e-02
7.609999999999999432e+01 3.009422063827514648e+00 1.298022270202636719e-02 1.300644874572753906e-02
7.620000000000000284e+01 3.009259700775146484e+00 1.288700103759765625e-02 1.302742958068847656e-02
7.629999999999999716e+01 3.009098529815673828e+00 1.279902458190917969e-02 1.305580139160156250e-02
7.640000000000000568e+01 3.008937358856201172e+00 1.272964477539062500e-02 1.310300827026367188e-02
7.650000000000000000e+01 3.008778572082519531e+00 1.263236999511718750e-02 1.314926147460937500e-02
7.659999999999999432e+01 3.008632183074951172e+00 1.254343986511230469e-02 1.318717002868652344e-02
7.670000000000000284e+01 3.008470296859741211e+00 1.247954368591308594e-02 1.325154304504394531e-02
7.679999999999999716e+01 3.008317708969116211e+00 1.241970062255859375e-02 1.331472396850585938e-02
7.690000000000000568e+01 3.008170127868652344e+00 1.235461235046386719e-02 1.339054107666015625e-02
7.700000000000000000e+01 3.008018732070922852e+00 1.228141784667968750e-02 1.346135139465332031e-02
7.709999999999999432e+01 3.007868289947509766e+00 1.221895217895507812e-02 1.354074478149414062e-02
7.720000000000000284e+01 3.007729768753051758e+00 1.215195655822753906e-02 1.362276077270507812e-02
7.729999999999999716e+01 3.007584810256958008e+00 1.210188865661621094e-02 1.371145248413085938e-02
7.740000000000000568e+01 3.007440090179443359e+00 1.205086708068847656e-02 1.379561424255371094e-02
7.750000000000000000e+01 3.007306337356567383e+00 1.200175285339355469e-02 1.388502120971679688e-02
7.759999999999999432e+01 3.007163286209106445e+00 1.193833351135253906e-02 1.398730278015136719e-02
7.770000000000000284e+01 3.007025480270385742e+00 1.190900802612304688e-02 1.407289505004882812e-02
7.779999999999999716e+01 3.006889820098876953e+00 1.185989379882812500e-02 1.414585113525390625e-02
7.790000000000000568e+01 3.006754398345947266e+00 1.182317733764648438e-02 1.425480842590332031e-02
7.800000000000000000e+01 3.006618022918701172e+00 1.177144050598144531e-02 1.433992385864257812e-02
7.809999999999999432e+01 3.006483554840087891e+00 1.172852516174316406e-02 1.443243026733398438e-02
7.820000000000000284e+01 3.006354093551635742e+00 1.167893409729003906e-02 1.452159881591796875e-02
7.829999999999999716e+01 3.006220340728759766e+00 1.163434982299804688e-02 1.459455490112304688e-02
7.840000000000000568e+01 3.006087779998779297e+00 1.158189773559570312e-02 1.468157768249511719e-02
7.850000000000000000e+01 3.005962133407592773e+00 1.153087615966796875e-02 1.475191116333007812e-02
7.859999999999999432e+01 3.005835294723510742e+00 1.146531105041503906e-02 1.483178138732910156e-02
7.870000000000000284e+01 3.005702257156372070e+00 1.140141487121582031e-02 1.487994194030761719e-02
7.879999999999999716e+01 3.005576848983764648e+00 1.135969161987304688e-02 1.495122909545898438e-02
7.890000000000000568e+01 3.005455493927001953e+00 1.129031181335449219e-02 1.499700546264648438e-02
7.900000000000000000e+01 3.005327463150024414e+00 1.125121116638183594e-02 1.504611968994140625e-02
7.909999999999999432e+01 3.005206584930419922e+00 1.118564605712890625e-02 1.508235931396484375e-02
7.920000000000000284e+01 3.005082607269287109e+00 1.111483573913574219e-02 1.512885093688964844e-02
7.929999999999999716e+01 3.004954338073730469e+00 1.105833053588867188e-02 1.514148712158203125e-02
7.940000000000000568e+01 3.004834890365600586e+00 1.099348068237304688e-02 1.517748832702636719e-02
7.950000000000000000e+01 3.004714250564575195e+00 1.091694831848144531e-02 1.519632339477539062e-02
7.959999999999999432e+01 3.004592895507812500e+00 1.087832450866699219e-02 1.520228385925292969e-02
7.970000000000000284e+01 3.004470348358154297e+00 1.080751419067382812e-02 1.521849632263183594e-02
7.979999999999999716e+01 3.004346609115600586e+00 1.075839996337890625e-02 1.521468162536621094e-02
7.990000000000000568e+01 3.004224538803100586e+00 1.068878173828125000e-02 1.521539688110351562e-02
8.000000000000000000e+01 3.004102706909179688e+00 1.065158843994140625e-02 1.520824432373046875e-02
8.009999999999999432e+01 3.003976345062255859e+00 1.061439514160156250e-02 1.519703865051269531e-02
8.020000000000000284e+01 3.003853797912597656e+00 1.057863235473632812e-02 1.519870758056640625e-02
8.029999999999999716e+01 3.003726482391357422e+00 1.053404808044433594e-02 1.518368721008300781e-02
8.040000000000000568e+01 3.003602027893066406e+00 1.049923896789550781e-02 1.516985893249511719e-02
8.050000000000000000e+01 3.003475904464721680e+00 1.045799255371093750e-02 1.514720916748046875e-02
8.059999999999999432e+01 3.003346443176269531e+00 1.042461395263671875e-02 1.512098312377929688e-02
8.070000000000000284e+01 3.003216981887817383e+00 1.039290428161621094e-02 1.509451866149902344e-02
8.079999999999999716e+01 3.003087997436523438e+00 1.037144660949707031e-02 1.506996154785156250e-02
8.090000000000000568e+01 3.002961158752441406e+00 1.033401489257812500e-02 1.504826545715332031e-02
8.100000000000000000e+01 3.002829313278198242e+00 1.028561592102050781e-02 1.502585411071777344e-02
8.109999999999999432e+01 3.002698421478271484e+00 1.023578643798828125e-02 1.499843597412109375e-02
8.120000000000000284e+01 3.002566337585449219e+00 1.019763946533203125e-02 1.497101783752441406e-02
8.129999999999999716e+01 3.002438068389892578e+00 1.014947891235351562e-02 1.495528221130371094e-02
8.140000000000000568e+01 3.002308368682861328e+00 1.008200645446777344e-02 1.496219635009765625e-02
8.150000000000000000e+01 3.002179622650146484e+00 1.003909111022949219e-02 1.496672630310058594e-02
8.159999999999999432e+01 3.002048969268798828e+00 9.968996047973632812e-03 1.495575904846191406e-02
8.170000000000000284e+01 3.001915454864501953e+00 9.912967681884765625e-03 1.496410369873046875e-02
8.179999999999999716e+01 3.001778602600097656e+00 9.842634201049804688e-03 1.497793197631835938e-02
8.190000000000000568e+01 3.001643657684326172e+00 9.781360626220703125e-03 1.499557495117187500e-02
8.200000000000000000e+01 3.001507759094238281e+00 9.728431701660156250e-03 1.502776145935058594e-02
8.209999999999999432e+01 3.001368999481201172e+00 9.644746780395507812e-03 1.505637168884277344e-02
8.220000000000000284e+01 3.001234292984008789e+00 9.590625762939453125e-03 1.509499549865722656e-02
8.229999999999999716e+01 3.001091957092285156e+00 9.522676467895507812e-03 1.514172554016113281e-02
8.240000000000000568e+01 3.000954151153564453e+00 9.456396102905273438e-03 1.518034934997558594e-02
8.250000000000000000e+01 3.000811338424682617e+00 9.398460388183593750e-03 1.523756980895996094e-02
8.259999999999999432e+01 3.000677108764648438e+00 9.341239929199218750e-03 1.529693603515625000e-02
8.270000000000000284e+01 3.000534534454345703e+00 9.260892868041992188e-03 1.533937454223632812e-02
8.279999999999999716e+01 3.000394105911254883e+00 9.224414825439453125e-03 1.539134979248046875e-02
8.290000000000000568e+01 3.000254392623901367e+00 9.189128875732421875e-03 1.543283462524414062e-02
8.300000000000000000e+01 3.000121116638183594e+00 9.118795394897460938e-03 1.549410820007324219e-02
8.309999999999999432e+01 2.999982118606567383e+00 9.077548980712890625e-03 1.555013656616210938e-02
8.320000000000000284e+01 2.999845981597900391e+00 9.056806564331054688e-03 1.559209823608398438e-02
8.329999999999999716e+01 2.999711990356445312e+00 9.012222290039062500e-03 1.563787460327148438e-02
8.340000000000000568e+01 2.999575376510620117e+00 9.075641632080078125e-03 1.566505432128906250e-02
8.350000000000000000e+01 2.999436140060424805e+00 9.152889251708984375e-03 1.568126678466796875e-02
8.359999999999999432e+01 2.999303579330444336e+00 9.220361709594726562e-03 1.572871208190917969e-02
8.370000000000000284e+01 2.999167919158935547e+00 9.311199188232421875e-03 1.575326919555664062e-02
8.379999999999999716e+01 2.999031543731689453e+00 9.412050247192382812e-03 1.575326919555664062e-02
8.390000000000000568e+01 2.998892307281494141e+00 9.509801864624023438e-03 1.576542854309082031e-02
8.400000000000000000e+01 2.998763561248779297e+00 9.604930877685546875e-03 1.576185226440429688e-02
8.409999999999999432e+01 2.998628854751586914e+00 9.716510772705078125e-03 1.574563980102539062e-02
8.420000000000000284e+01 2.998490571975708008e+00 9.818077087402343750e-03 1.574397087097167969e-02
8.429999999999999716e+01 2.998364210128784180e+00 9.937763214111328125e-03 1.571607589721679688e-02
8.440000000000000568e+01 2.998229742050170898e+00 1.005959510803222656e-02 1.567578315734863281e-02
8.450000000000000000e+01 2.998096466064453125e+00 1.017236709594726562e-02 1.562190055847167969e-02
8.459999999999999432e+01 2.997972011566162109e+00 1.027250289916992188e-02 1.556825637817382812e-02
8.470000000000000284e+01 2.997845172882080078e+00 1.041102409362792969e-02 1.553726196289062500e-02
8.479999999999999716e+01 2.997724294662475586e+00 1.050829887390136719e-02 1.547646522521972656e-02
8.490000000000000568e+01 2.997599124908447266e+00 1.062488555908203125e-02 1.542472839355468750e-02
8.500000000000000000e+01 2.997478961944580078e+00 1.072645187377929688e-02 1.534652709960937500e-02
8.509999999999999432e+01 2.997359514236450195e+00 1.083660125732421875e-02 1.529455184936523438e-02
8.520000000000000284e+01 2.997241973876953125e+00 1.093268394470214844e-02 1.522898674011230469e-02
8.529999999999999716e+01 2.997124910354614258e+00 1.102876663208007812e-02 1.518368721008300781e-02
8.540000000000000568e+01 2.997003555297851562e+00 1.111793518066406250e-02 1.512384414672851562e-02
8.550000000000000000e+01 2.996881961822509766e+00 1.120042800903320312e-02 1.508140563964843750e-02
8.559999999999999432e+01 2.996762752532958984e+00 1.129150390625000000e-02 1.503205299377441406e-02
8.570000000000000284e+01 2.996646404266357422e+00 1.135301589965820312e-02 1.499176025390625000e-02
8.579999999999999716e+01 2.996529102325439453e+00 1.142621040344238281e-02 1.496672630310058594e-02
8.590000000000000568e+01 2.996411323547363281e+00 1.150226593017578125e-02 1.493096351623535156e-02
8.600000000000000000e+01 2.996298313140869141e+00 1.155471801757812500e-02 1.491570472717285156e-02
8.609999999999999432e+01 2.996180772781372070e+00 1.161432266235351562e-02 1.488876342773437500e-02
8.620000000000000284e+01 2.996062278747558594e+00 1.167702674865722656e-02 1.484942436218261719e-02
8.629999999999999716e+01 2.995945692062377930e+00 1.173305511474609375e-02 1.483464241027832031e-02
8.640000000000000568e+01 2.995828390121459961e+00 1.179838180541992188e-02 1.481389999389648438e-02
8.650000000000000000e+01 2.995707035064697266e+00 1.183199882507324219e-02 1.479768753051757812e-02
8.659999999999999432e+01 2.995589733123779297e+00 1.188278198242187500e-02 1.480317115783691406e-02
8.670000000000000284e+01 2.995473623275756836e+00 1.191401481628417969e-02 1.477503776550292969e-02
8.679999999999999716e+01 2.995355606079101562e+00 1.194214820861816406e-02 1.475930213928222656e-02
8.690000000000000568e+01 2.995241165161132812e+00 1.198983192443847656e-02 1.476526260375976562e-02
8.700000000000000000e+01 2.995118618011474609e+00 1.201367378234863281e-02 1.474332809448242188e-02
8.709999999999999432e+01 2.995003700256347656e+00 1.204133033752441406e-02 1.473808288574218750e-02
8.720000000000000284e+01 2.994889736175537109e+00 1.204895973205566406e-02 1.472711563110351562e-02
8.729999999999999716e+01 2.994772434234619141e+00 1.205730438232421875e-02 1.470541954040527344e-02
8.740000000000000568e+01 2.994657993316650391e+00 1.206350326538085938e-02 1.470875740051269531e-02
8.750000000000000000e+01 2.994541883468627930e+00 1.207780838012695312e-02 1.468539237976074219e-02
8.759999999999999432e+01 2.994438648223876953e+00 1.208472251892089844e-02 1.467537879943847656e-02
8.770000000000000284e+01 2.994331359863281250e+00 1.208472251892089844e-02 1.465463638305664062e-02
8.779999999999999716e+01 2.994222164154052734e+00 1.208996772766113281e-02 1.462006568908691406e-02
8.790000000000000568e+01 2.994121789932250977e+00 1.211380958557128906e-02 1.460671424865722656e-02
8.800000000000000000e+01 2.994018793106079102e+00 1.212024688720703125e-02 1.460003852844238281e-02
8.809999999999999432e+01 2.993922948837280273e+00 1.213788986206054688e-02 1.455688476562500000e-02
8.820000000000000284e+01 2.993821382522583008e+00 1.215577125549316406e-02 1.454496383666992188e-02
8.829999999999999716e+01 2.993736028671264648e+00 1.216936111450195312e-02 1.450824737548828125e-02
8.840000000000000568e+01 2.993647336959838867e+00 1.218485832214355469e-02 1.446819305419921875e-02
8.850000000000000000e+01 2.993552684783935547e+00 1.220679283142089844e-02 1.440715789794921875e-02
8.859999999999999432e+01 2.993469715118408203e+00 1.221346855163574219e-02 1.437520980834960938e-02
8.870000000000000284e+01 2.993389129638671875e+00 1.220774650573730469e-02 1.431703567504882812e-02
8.879999999999999716e+01 2.993305683135986328e+00 1.221489906311035156e-02 1.424908638000488281e-02
8.890000000000000568e+01 2.993227005004882812e+00 1.222109794616699219e-02 1.417279243469238281e-02
8.900000000000000000e+01 2.993151426315307617e+00 1.222276687622070312e-02 1.412343978881835938e-02
8.909999999999999432e+01 2.993068218231201172e+00 1.222014427185058594e-02 1.405358314514160156e-02
8.920000000000000284e+01 2.992998600006103516e+00 1.221013069152832031e-02 1.399397850036621094e-02
8.929999999999999716e+01 2.992929458618164062e+00 1.221537590026855469e-02 1.393008232116699219e-02
8.940000000000000568e+01 2.992855787277221680e+00 1.220059394836425781e-02 1.388549804687500000e-02
8.950000000000000000e+01 2.992792129516601562e+00 1.218485832214355469e-02 1.381492614746093750e-02
8.959999999999999432e+01 2.992726087570190430e+00 1.217532157897949219e-02 1.375770568847656250e-02
8.970000000000000284e+01 2.992658138275146484e+00 1.216721534729003906e-02 1.371717453002929688e-02
8.979999999999999716e+01 2.992595195770263672e+00 1.215982437133789062e-02 1.366949081420898438e-02
8.990000000000000568e+01 2.992534637451171875e+00 1.214981079101562500e-02 1.361751556396484375e-02
9.000000000000000000e+01 2.992473840713500977e+00 1.214981079101562500e-02 1.356935501098632812e-02
9.009999999999999432e+01 2.992409229278564453e+00 1.213669776916503906e-02 1.352024078369140625e-02
9.020000000000000284e+01 2.992343902587890625e+00 1.213335990905761719e-02 1.348280906677246094e-02
9.029999999999999716e+01 2.992281913757324219e+00 1.212382316589355469e-02 1.342892646789550781e-02
9.040000000000000568e+01 2.992223501205444336e+00 1.211833953857421875e-02 1.338028907775878906e-02
9.050000000000000000e+01 2.992162942886352539e+00 1.211380958557128906e-02 1.333737373352050781e-02
9.059999999999999432e+01 2.992100238800048828e+00 1.210927963256835938e-02 1.329636573791503906e-02
9.070000000000000284e+01 2.992041110992431641e+00 1.211380958557128906e-02 1.326203346252441406e-02
9.079999999999999716e+01 2.991979122161865234e+00 1.211476325988769531e-02 1.323437690734863281e-02
9.090000000000000568e+01 2.991915225982666016e+00 1.210641860961914062e-02 1.320385932922363281e-02
9.100000000000000000e+01 2.991854906082153320e+00 1.210832595825195312e-02 1.318192481994628906e-02
9.109999999999999432e+01 2.991789340972900391e+00 1.211309432983398438e-02 1.316952705383300781e-02
9.120000000000000284e+01 2.991734027862548828e+00 1.211237907409667969e-02 1.313185691833496094e-02
9.129999999999999716e+01 2.991662502288818359e+00 1.211357116699218750e-02 1.311445236206054688e-02
9.140000000000000568e+01 2.991599559783935547e+00 1.210761070251464844e-02 1.308441162109375000e-02
9.150000000000000000e+01 2.991521358489990234e+00 1.209831237792968750e-02 1.308393478393554688e-02
9.159999999999999432e+01 2.991454362869262695e+00 1.210379600524902344e-02 1.305150985717773438e-02
9.170000000000000284e+01 2.991371870040893555e+00 1.209211349487304688e-02 1.302218437194824219e-02
9.179999999999999716e+01 2.991297960281372070e+00 1.208400726318359375e-02 1.299834251403808594e-02
9.190000000000000568e+01 2.991219043731689453e+00 1.207804679870605469e-02 1.297593116760253906e-02
9.200000000000000000e+01 2.991135358810424805e+00 1.206731796264648438e-02 1.295089721679687500e-02
9.209999999999999432e+01 2.991052627563476562e+00 1.204228401184082031e-02 1.290583610534667969e-02
9.220000000000000284e+01 2.990972995758056641e+00 1.202964782714843750e-02 1.288604736328125000e-02
9.229999999999999716e+01 2.990886211395263672e+00 1.200389862060546875e-02 1.286673545837402344e-02
9.240000000000000568e+01 2.990804910659790039e+00 1.196718215942382812e-02 1.283478736877441406e-02
9.250000000000000000e+01 2.990723133087158203e+00 1.192331314086914062e-02 1.280021667480468750e-02
9.259999999999999432e+01 2.990646839141845703e+00 1.190042495727539062e-02 1.277756690979003906e-02
[truncated: 841,932 more chars]
