# Supplementary material for: Synthetic Lagrangian turbulence by generative diffusion models
Source: Nat Mach Intell. 2024 Apr 17;6(4):393–403. doi: 10.1038/s42256-024-00810-0 (PMC12151855; doi:10.1038/s42256-024-00810-0)
Supplement: Supplementary file 3 — Source data for Supplementary Fig. 2. [file 42256_2024_810_MOESM3_ESM.txt]

# SM_Figure2a_DNS.out
-7.121092117989891790e+01 1.028524646552778062e-09
-7.022188060795588171e+01 1.028524646552766895e-09
-6.923284003601284553e+01 2.571311616381917031e-09
-6.824379946406979514e+01 2.571311616381945155e-09
-6.725475889212675895e+01 1.028524646552778062e-09
-6.626571832018372277e+01 1.028524646552766895e-09
-6.527667774824067237e+01 1.542786969829150343e-09
-6.428763717629763619e+01 2.057049293105556124e-09
-6.329859660435459290e+01 2.571311616381945155e-09
-6.230955603241155671e+01 2.571311616381917031e-09
-6.132051546046851342e+01 3.085573939658300685e-09
-6.033147488852546303e+01 4.114098586211112248e-09
-5.934243431658243395e+01 5.142623232763890310e-09
-5.835339374463939777e+01 5.142623232763834062e-09
-5.736435317269634737e+01 4.114098586211112248e-09
-5.637531260075331119e+01 4.114098586211112248e-09
-5.538627202881027500e+01 6.685410202592985438e-09
-5.439723145686723171e+01 1.131377111208043460e-08
-5.340819088492418842e+01 1.131377111208056034e-08
-5.241915031298115224e+01 8.742459495698615181e-09
-5.143010974103811606e+01 1.028524646552766812e-08
-5.044106916909506566e+01 1.542786969829167093e-08
-4.945202859715202948e+01 1.131377111208043460e-08
-4.846298802520898619e+01 1.542786969829167093e-08
-4.747394745326595000e+01 1.799918131467342087e-08
-4.648490688132290671e+01 2.417032919399028446e-08
-4.549586630937987053e+01 2.725590313364832748e-08
-4.450682573743682013e+01 2.931295242675417477e-08
-4.351778516549379106e+01 3.599836262934684174e-08
-4.252874459355074066e+01 4.422655980176946328e-08
-4.153970402160770448e+01 4.628360909487450986e-08
-4.055066344966466119e+01 5.708311788367918906e-08
-3.956162287772162500e+01 6.016869182333686150e-08
-3.857258230577857461e+01 7.251098758197085999e-08
-3.758354173383554553e+01 8.176770940094496257e-08
-3.659450116189249513e+01 9.822410374579031154e-08
-3.560546058994945895e+01 1.182803343535694771e-07
-3.461642001800642277e+01 1.496503360734275867e-07
-3.362737944606337948e+01 1.805060754700125433e-07
-3.263833887412034329e+01 2.087905032502116569e-07
-3.164929830217729645e+01 2.504457514356014779e-07
-3.066025773023426026e+01 3.162713288149758858e-07
-2.967121715829121698e+01 3.964962512460959363e-07
-2.868217658634818079e+01 5.137480609531069973e-07
-2.769313601440513395e+01 6.484847896515266276e-07
-2.670409544246209776e+01 7.950495517852888789e-07
-2.571505487051905092e+01 8.876167699750475072e-07
-2.472601429857601474e+01 1.238857936772807868e-06
-2.373697372663297145e+01 1.561300413467117178e-06
-2.274793315468993526e+01 1.877571742282076176e-06
-2.175889258274688842e+01 2.402633574347289553e-06
-2.076985201080385224e+01 3.127743450166964166e-06
-1.978081143886080540e+01 4.024102679637744889e-06
-1.879177086691777276e+01 5.239818811863128214e-06
-1.780273029497473658e+01 6.788776929571537781e-06
-1.681368972303168974e+01 9.164154600785253671e-06
-1.582464915108865355e+01 1.210162099133985409e-05
-1.483560857914560849e+01 1.641473909665906372e-05
-1.384656800720257230e+01 2.270416731032905497e-05
-1.285752743525952546e+01 3.212082471184326150e-05
-1.186848686331649105e+01 4.575854726280932010e-05
-1.087944629137344421e+01 6.651983151580092104e-05
-9.890405719430408027e+00 9.937399430063523339e-05
-8.901365147487362961e+00 1.538919717158128701e-04
-7.912324575544326777e+00 2.464627897418231249e-04
-6.923284003601280823e+00 4.125381501583795995e-04
-5.934243431658245527e+00 7.355555721300905238e-04
-4.945202859715198684e+00 1.422067489276297595e-03
-3.956162287772163388e+00 3.074687520536896132e-03
-2.967121715829128092e+00 7.856197806945314915e-03
-1.978081143886081694e+00 2.653205062920903357e-02
-9.890405719430355180e-01 1.501812980371309836e-01
-1.074429889111445306e-14 6.295057627332900640e-01
9.890405719430355180e-01 1.501499398634413007e-01
1.978081143886081694e+00 2.632943950203530878e-02
2.967121715829128092e+00 7.803680309967852939e-03
3.956162287772152730e+00 3.054515580906347165e-03
4.945202859715198684e+00 1.413382627160790885e-03
5.934243431658245527e+00 7.324113722855787531e-04
6.923284003601291481e+00 4.098758141107821805e-04
7.912324575544316119e+00 2.438781073050360303e-04
8.901365147487362961e+00 1.524129532740683426e-04
9.890405719430408027e+00 9.919863084839798282e-05
1.087944629137345487e+01 6.701403760847027182e-05
1.186848686331648040e+01 4.563255299360661452e-05
1.285752743525952546e+01 3.195471798142463871e-05
1.384656800720257230e+01 2.276793583841581857e-05
1.483560857914559783e+01 1.633297138725793912e-05
1.582464915108864290e+01 1.207487935052948374e-05
1.681368972303168974e+01 8.868968027224509765e-06
1.780273029497473658e+01 6.765635125024248340e-06
1.879177086691776211e+01 5.119995690539673844e-06
1.978081143886080540e+01 3.916621854072936085e-06
2.076985201080385224e+01 3.069117545313456809e-06
2.175889258274689908e+01 2.502914727386212671e-06
2.274793315468992461e+01 1.890428300363985829e-06
2.373697372663297145e+01 1.501131721643763561e-06
2.472601429857601474e+01 1.222915804751239788e-06
2.571505487051906158e+01 9.421285762423549221e-07
2.670409544246208711e+01 7.868213546128666545e-07
2.769313601440513395e+01 6.371710185394390942e-07
2.868217658634818079e+01 4.834065838798109566e-07
2.967121715829120632e+01 4.006103498323027604e-07
3.066025773023424961e+01 3.466128058882825144e-07
3.164929830217729645e+01 2.715305066899304438e-07
3.263833887412034329e+01 2.355321440605887305e-07
3.362737944606336526e+01 1.856486987027744616e-07
3.461642001800641566e+01 1.481075491035984527e-07
3.560546058994945895e+01 1.290798431423722637e-07
3.659450116189250934e+01 1.301083677889278344e-07
3.758354173383553132e+01 9.102443121991987249e-08
3.857258230577857461e+01 7.868213546128666809e-08
3.956162287772162500e+01 6.685410202592984611e-08
4.055066344966466829e+01 5.348328162074504156e-08
4.153970402160769737e+01 5.759738020695494943e-08
4.252874459355074066e+01 4.988344535780919338e-08
4.351778516549379106e+01 3.445557565951844227e-08
4.450682573743681303e+01 2.931295242675386044e-08
4.549586630937985632e+01 2.519885384054278789e-08
4.648490688132290671e+01 2.108475525433172528e-08
4.747394745326595000e+01 2.057049293105578623e-08
4.846298802520897908e+01 1.542786969829150549e-08
4.945202859715202237e+01 1.285655808190958515e-08
5.044106916909506566e+01 1.542786969829150549e-08
5.143010974103811606e+01 1.028524646552789312e-08
5.241915031298113803e+01 8.228197172422135160e-09
5.340819088492418842e+01 7.713934849145752747e-09
5.439723145686723171e+01 7.199672525869368679e-09
5.538627202881027500e+01 7.199672525869525843e-09
5.637531260075330408e+01 4.114098586211067580e-09
5.736435317269634737e+01 4.628360909487451648e-09
5.835339374463939777e+01 4.114098586211067580e-09
5.934243431658244106e+01 5.656885556040341380e-09
6.033147488852546303e+01 4.114098586211067580e-09
6.132051546046851342e+01 5.142623232763834475e-10
6.230955603241155671e+01 2.571311616381973279e-09
6.329859660435458579e+01 2.057049293105533790e-09
6.428763717629763619e+01 5.142623232763834475e-10
6.527667774824067237e+01 3.085573939658300685e-09
6.626571832018372277e+01 3.085573939658367687e-09
6.725475889212674474e+01 2.057049293105533790e-09
6.824379946406979514e+01 1.542786969829150343e-09
6.923284003601284553e+01 2.057049293105533790e-09

# SM_Figure2a_WGAN-1c.out
-8.287462786610724663e+01 1.492660744173268756e-10
-8.237837260942396256e+01 7.463303720866343780e-11
-8.188211735274069270e+01 1.492660744173268756e-10
-8.138586209605740862e+01 1.492660744173268756e-10
-8.088960683937413876e+01 1.492660744173268756e-10
-8.039335158269085468e+01 7.463303720866343780e-11
-7.989709632600757061e+01 5.224312604606440129e-10
-7.940084106932430075e+01 7.463303720866343780e-11
-7.890458581264103088e+01 7.463303720866343780e-11
-7.840833055595776102e+01 1.492660744173268756e-10
-7.791207529927447695e+01 2.985321488346537512e-10
-7.741582004259120708e+01 7.463303720866343780e-11
-7.691956478590792301e+01 3.731651860433171890e-10
-7.642330952922465315e+01 1.492660744173268756e-10
-7.592705427254136907e+01 2.238991116259902875e-10
-7.543079901585809921e+01 2.985321488346537512e-10
-7.493454375917481514e+01 2.238991116259902875e-10
-7.443828850249153106e+01 7.463303720866343780e-11
-7.394203324580826120e+01 1.492660744173268756e-10
-7.344577798912497713e+01 2.238991116259902875e-10
-7.294952273244170726e+01 1.492660744173268756e-10
-7.245326747575842319e+01 2.985321488346537512e-10
-7.195701221907515333e+01 4.477982232519805751e-10
-7.146075696239186925e+01 4.477982232519805751e-10
-7.096450170570859939e+01 3.731651860433171890e-10
-7.046824644902531531e+01 4.477982232519805751e-10
-6.997199119234204545e+01 4.477982232519805751e-10
-6.947573593565876138e+01 4.477982232519805751e-10
-6.897948067897549151e+01 4.477982232519805751e-10
-6.848322542229220744e+01 2.238991116259902875e-10
-6.798697016560893758e+01 5.970642976693075024e-10
-6.749071490892565350e+01 2.985321488346537512e-10
-6.699445965224238364e+01 5.224312604606440129e-10
-6.649820439555909957e+01 5.224312604606440129e-10
-6.600194913887582970e+01 4.477982232519805751e-10
-6.550569388219255984e+01 3.731651860433171890e-10
-6.500943862550927577e+01 3.731651860433171890e-10
-6.451318336882600590e+01 5.970642976693075024e-10
-6.401692811214272183e+01 1.044862520921288026e-09
-6.352067285545944486e+01 5.224312604606440129e-10
-6.302441759877616789e+01 5.970642976693075024e-10
-6.252816234209289092e+01 4.477982232519805751e-10
-6.203190708540961396e+01 9.702294837126246397e-10
-6.153565182872633699e+01 5.224312604606440129e-10
-6.103939657204306002e+01 9.702294837126246397e-10
-6.054314131535978305e+01 8.955964465039611502e-10
-6.004688605867650608e+01 7.463303720866343780e-10
-5.955063080199322911e+01 7.463303720866343780e-10
-5.905437554530995214e+01 9.702294837126246397e-10
-5.855812028862667518e+01 1.044862520921288026e-09
-5.806186503194339821e+01 8.209634092952977641e-10
-5.756560977526012124e+01 7.463303720866343780e-10
-5.706935451857684427e+01 1.343394669755941984e-09
-5.657309926189356730e+01 1.343394669755941984e-09
-5.607684400521028323e+01 9.702294837126246397e-10
-5.558058874852700626e+01 2.164358079051239438e-09
-5.508433349184372929e+01 1.716559855799259121e-09
-5.458807823516045232e+01 2.015092004633912665e-09
-5.409182297847717535e+01 1.567293781381932349e-09
-5.359556772179391260e+01 2.089725041842576052e-09
-5.309931246511063563e+01 1.343394669755941984e-09
-5.260305720842735866e+01 2.313624153468566623e-09
-5.210680195174408169e+01 2.089725041842576052e-09
-5.161054669506080472e+01 2.313624153468566623e-09
-5.111429143837752065e+01 1.940458967425249279e-09
-5.061803618169424368e+01 2.313624153468566623e-09
-5.012178092501096671e+01 2.836055413929210326e-09
-4.962552566832768974e+01 2.313624153468566623e-09
-4.912927041164440567e+01 3.880917934850498559e-09
-4.863301515496113581e+01 4.030184009267825331e-09
-4.813675989827785173e+01 3.059954525555200898e-09
-4.764050464159458187e+01 3.806284897641834759e-09
-4.714424938491131911e+01 4.477982232519806475e-09
-4.664799412822802793e+01 4.477982232519806475e-09
-4.615173887154475807e+01 5.075046530189113563e-09
-4.565548361486147400e+01 4.701881344145796219e-09
-4.515922835817820413e+01 5.373578679023767935e-09
-4.466297310149492006e+01 5.298945641815104135e-09
-4.416671784481165020e+01 5.522844753441093880e-09
-4.367046258812836612e+01 6.493074237153718313e-09
-4.317420733144509626e+01 7.090138534823027056e-09
-4.267795207476181218e+01 8.284267130161641234e-09
-4.218169681807854232e+01 7.911101944118324717e-09
-4.168544156139525114e+01 9.627661799917583011e-09
-4.118918630471198838e+01 9.478395725500255411e-09
-4.069293104802869721e+01 1.112032254409085239e-08
-4.019667579134543445e+01 1.238908417663813119e-08
-3.970042053466214327e+01 1.171738684176015782e-08
-3.920416527797888051e+01 1.358321277197674537e-08
-3.870791002129558933e+01 1.447880921848070600e-08
-3.821165476461232657e+01 1.582220388823664943e-08
-3.771539950792903539e+01 1.873289233937452190e-08
-3.721914425124576553e+01 1.761339678124457070e-08
-3.672288899456248146e+01 2.179284686492972032e-08
-3.622663373787921159e+01 2.127041560446907951e-08
-3.573037848119592752e+01 2.179284686492972032e-08
-3.523412322451265766e+01 2.656936124628418365e-08
-3.473786796782937358e+01 2.933078362300473348e-08
-3.424161271114610372e+01 3.306243548343789865e-08
-3.374535745446284096e+01 3.425656407877651945e-08
-3.324910219777954978e+01 4.022720705546959034e-08
-3.275284694109628703e+01 4.261546424614681869e-08
-3.225659168441299585e+01 4.828757507400524431e-08
-3.176033642772972954e+01 5.172069478560376089e-08
-3.126408117104644191e+01 5.754207168787951245e-08
-3.076782591436317560e+01 6.172152177156465215e-08
-3.027157065767988442e+01 7.179698179473422292e-08
-2.977531540099661811e+01 8.194707485511244012e-08
-2.927906014431333048e+01 9.105230539456938233e-08
-2.878280488763006417e+01 1.032921234967902025e-07
-2.828654963094677655e+01 1.100837298827785627e-07
-2.779029437426351024e+01 1.311302463756216600e-07
-2.729403911758022261e+01 1.483704779708229026e-07
-2.679778386089695630e+01 1.624014889660516340e-07
-2.630152860421366867e+01 1.847914001286506449e-07
-2.580527334753040236e+01 2.074798434400843474e-07
-2.530901809084711118e+01 2.474831513839279388e-07
-2.481276283416384487e+01 2.782319627138972556e-07
-2.431650757748055725e+01 3.148021509461423702e-07
-2.382025232079729093e+01 3.662989466201201058e-07
-2.332399706411400331e+01 4.153328520662120063e-07
-2.282774180743073700e+01 4.837713471865564252e-07
-2.233148655074744937e+01 5.634047978882002437e-07
-2.183523129406418306e+01 6.586365533664548981e-07
-2.133897603738091675e+01 7.783479450491509810e-07
-2.084272078069762557e+01 9.082094297922253075e-07
-2.034646552401435926e+01 1.072178212539658914e-06
-1.985021026733107163e+01 1.271448421886790142e-06
-1.935395501064780532e+01 1.524006619800907256e-06
-1.885769975396451770e+01 1.779027707942910363e-06
-1.836144449728125139e+01 2.154431885102487186e-06
-1.786518924059796376e+01 2.557301019954852671e-06
-1.736893398391469745e+01 3.097271044159532695e-06
-1.687267872723140982e+01 3.780984298028098087e-06
-1.637642347054814351e+01 4.524403981663594599e-06
-1.588016821386485411e+01 5.525456909743396922e-06
-1.538391295718158780e+01 6.780784595593116682e-06
-1.488765770049829840e+01 8.349571037719221960e-06
-1.439140244381503209e+01 1.023733908087515413e-05
-1.389514718713174446e+01 1.272291775207248125e-05
-1.339889193044847815e+01 1.569331263297728653e-05
-1.290263667376518875e+01 1.961057685694840566e-05
-1.240638141708192244e+01 2.450419047368325787e-05
-1.191012616039863481e+01 3.097912888279527409e-05
-1.141387090371536850e+01 3.905390107751219336e-05
-1.091761564703207910e+01 4.989121514450779374e-05
-1.042136039034881279e+01 6.366392119795732864e-05
-9.925105133665525159e+00 8.189386149958267371e-05
-9.428849876982258849e+00 1.060343651829481255e-04
-8.932594620298992538e+00 1.387044547897800734e-04
-8.436339363615704912e+00 1.825601708482604390e-04
-7.940084106932437713e+00 2.430206928231475538e-04
-7.443828850249149198e+00 3.268741193476808822e-04
-6.947573593565882888e+00 4.456181922351155770e-04
-6.451318336882594373e+00 6.146852323873101473e-04
-5.955063080199328063e+00 8.619079144713797779e-04
-5.458807823516039548e+00 1.229888343419811196e-03
-4.962552566832773238e+00 1.793870726382969325e-03
-4.466297310149485611e+00 2.679060118279443133e-03
-3.970042053466218857e+00 4.123557700651733597e-03
-3.473786796782930342e+00 6.585928482598654189e-03
-2.977531540099664031e+00 1.103329572082420613e-02
-2.481276283416375961e+00 1.972893336047361681e-02
-1.985021026733109428e+00 3.862787114685590356e-02
-1.488765770049821136e+00 8.600955198251615530e-02
-9.925105133665547141e-01 2.258675856712256125e-01
-4.962552566832663659e-01 6.055875762801664619e-01
0.000000000000000000e+00 6.069175531985938621e-01
4.962552566832884038e-01 2.270432846828880913e-01
9.925105133665547141e-01 8.614628231883873777e-02
1.488765770049843118e+00 3.853033405149131063e-02
1.985021026733109428e+00 1.953457281084621661e-02
2.481276283416397721e+00 1.083214319164563580e-02
2.977531540099664031e+00 6.430877526834247009e-03
3.473786796782952546e+00 4.023129321425676294e-03
3.970042053466218857e+00 2.623486492947941975e-03
4.466297310149485611e+00 1.767383909275837975e-03
4.962552566832773238e+00 1.222817833373774027e-03
5.458807823516039548e+00 8.660154183071958837e-04
5.955063080199328063e+00 6.244243213117802935e-04
6.451318336882594373e+00 4.573723731642195746e-04
6.947573593565882888e+00 3.396489816936506438e-04
7.443828850249149198e+00 2.552377478490196997e-04
7.940084106932437713e+00 1.938737183256845301e-04
8.436339363615704912e+00 1.482580059837494549e-04
8.932594620298992538e+00 1.143484855279932276e-04
9.428849876982258849e+00 8.866725742449213326e-05
9.925105133665546475e+00 6.944268263598693894e-05
1.042136039034881279e+01 5.467870058233192791e-05
1.091761564703210219e+01 4.308020416884517491e-05
1.141387090371536850e+01 3.416469080997264798e-05
1.191012616039865613e+01 2.722396761564136963e-05
1.240638141708192244e+01 2.185822540552451323e-05
1.290263667376521184e+01 1.750689543714780842e-05
1.339889193044847815e+01 1.415557353432998579e-05
1.389514718713176578e+01 1.138482202795835531e-05
1.439140244381503209e+01 9.255466843357979678e-06
1.488765770049832149e+01 7.545997126093542292e-06
1.538391295718158780e+01 6.176406260277360206e-06
1.588016821386487543e+01 5.053776114584645189e-06
1.637642347054814351e+01 4.148552006280765315e-06
1.687267872723140982e+01 3.388414522310528615e-06
1.736893398391469745e+01 2.845757708766336790e-06
1.786518924059796376e+01 2.364598517882083811e-06
1.836144449728125139e+01 1.954489978420478113e-06
1.885769975396451770e+01 1.659689481446257433e-06
1.935395501064780532e+01 1.388995455490435346e-06
1.985021026733107163e+01 1.170544555580677300e-06
2.034646552401435926e+01 9.888131099775818737e-07
2.084272078069762557e+01 8.383529069649163682e-07
2.133897603738091675e+01 7.252838555937912204e-07
2.183523129406418306e+01 6.028856745715832308e-07
2.233148655074747069e+01 5.289989677350063785e-07
2.282774180743073700e+01 4.504103795542838747e-07
2.332399706411402462e+01 3.923458766059436652e-07
2.382025232079729093e+01 3.401773835970879794e-07
2.431650757748057856e+01 2.943526987509685900e-07
2.481276283416384487e+01 2.582303087419755128e-07
2.530901809084713605e+01 2.229288821422776786e-07
2.580527334753040236e+01 2.015838335005999295e-07
2.630152860421368999e+01 1.707603891334219399e-07
2.679778386089695630e+01 1.517289646452127595e-07
2.729403911758024392e+01 1.273985945151884915e-07
2.779029437426351024e+01 1.230698783570860192e-07
2.828654963094679786e+01 1.072476744688493499e-07
2.878280488763006417e+01 9.873950822706172474e-08
2.927906014431333048e+01 8.351436863649438571e-08
2.977531540099661811e+01 7.508083543191542018e-08
3.027157065767988442e+01 6.605023792966713764e-08
3.076782591436317560e+01 6.463221022270253786e-08
3.126408117104644191e+01 5.881083332042677968e-08
3.176033642772972954e+01 4.866074026004855586e-08
3.225659168441299585e+01 4.440665713915474327e-08
3.275284694109628703e+01 4.074963831593023445e-08
3.324910219777954978e+01 3.918234453454830210e-08
3.374535745446284096e+01 3.559995874853245957e-08
3.424161271114610372e+01 2.977858184625671132e-08
3.473786796782939490e+01 2.634546213465819142e-08
3.523412322451265766e+01 2.634546213465819142e-08
3.573037848119594884e+01 2.328550760910299301e-08
3.622663373787921159e+01 2.015092004633912500e-08
3.672288899456250277e+01 1.880752537658318488e-08
3.721914425124576553e+01 1.746413070682724475e-08
3.771539950792905671e+01 1.724023159520125584e-08
3.821165476461232657e+01 1.268761632547278308e-08
3.870791002129561065e+01 1.335931366035075645e-08
3.920416527797888051e+01 1.261298328826412011e-08
3.970042053466216458e+01 1.209055202780347765e-08
4.019667579134543445e+01 1.179201987896882245e-08
4.069293104802871852e+01 1.089642343246486016e-08
4.118918630471198838e+01 9.627661799917583011e-09
4.168544156139525114e+01 7.687202832492334145e-09
4.218169681807854232e+01 6.418441199945055340e-09
4.267795207476181218e+01 8.284267130161641234e-09
4.317420733144509626e+01 7.612569795283669518e-09
4.367046258812836612e+01 7.463303720866343573e-09
4.416671784481165020e+01 6.045276013901738823e-09
4.466297310149492006e+01 5.746743865067084452e-09
4.515922835817820413e+01 4.701881344145796219e-09
4.565548361486147400e+01 4.627248306937133247e-09
4.615173887154475807e+01 5.597477790649757680e-09
4.664799412822802793e+01 4.477982232519806475e-09
4.714424938491131911e+01 4.552615269728469447e-09
4.764050464159458187e+01 3.731651860433171786e-09
4.813675989827787305e+01 3.059954525555200898e-09
4.863301515496113581e+01 3.059954525555200898e-09
4.912927041164442699e+01 3.134587562763864698e-09
4.962552566832768974e+01 2.985321488346537512e-09
5.012178092501095961e+01 2.388257190677230010e-09
5.061803618169427210e+01 2.910688451137874126e-09
5.111429143837753486e+01 2.462890227885893396e-09
5.161054669506080472e+01 1.641926818590595528e-09
5.210680195174406748e+01 1.940458967425249279e-09
5.260305720842737998e+01 1.791192893007922300e-09
5.309931246511064273e+01 2.462890227885893396e-09
5.359556772179391260e+01 1.641926818590595528e-09
5.409182297847717535e+01 1.567293781381932349e-09
5.458807823516044522e+01 2.164358079051239438e-09
5.508433349184375061e+01 1.641926818590595528e-09
5.558058874852702047e+01 2.015092004633912665e-09
5.607684400521028323e+01 1.044862520921288026e-09
5.657309926189355309e+01 1.343394669755941984e-09
5.706935451857686559e+01 9.702294837126246397e-10
5.756560977526012834e+01 1.194128595338615005e-09
5.806186503194339821e+01 1.119495558129951619e-09
5.855812028862666097e+01 1.418027706964605163e-09
5.905437554530997346e+01 8.209634092952977641e-10
5.955063080199323622e+01 8.209634092952977641e-10
6.004688605867650608e+01 9.702294837126246397e-10
6.054314131535976884e+01 6.716973348779709919e-10
6.103939657204308133e+01 6.716973348779709919e-10
6.153565182872635120e+01 1.194128595338615005e-09
6.203190708540961396e+01 7.463303720866343780e-10
6.252816234209288382e+01 5.970642976693075024e-10
6.302441759877618921e+01 2.985321488346537512e-10
6.352067285545945907e+01 5.224312604606440129e-10
6.401692811214272183e+01 3.731651860433171890e-10
6.451318336882599169e+01 5.224312604606440129e-10
6.500943862550930419e+01 5.224312604606440129e-10
6.550569388219257405e+01 6.716973348779709919e-10
6.600194913887582970e+01 8.955964465039611502e-10
6.649820439555909957e+01 3.731651860433171890e-10
6.699445965224241206e+01 2.985321488346537512e-10
6.749071490892568193e+01 5.224312604606440129e-10
6.798697016560893758e+01 2.238991116259902875e-10
6.848322542229220744e+01 3.731651860433171890e-10
6.897948067897547730e+01 1.492660744173268756e-10
6.947573593565878980e+01 5.224312604606440129e-10
6.997199119234204545e+01 5.224312604606440129e-10
7.046824644902531531e+01 5.224312604606440129e-10

# SM_Figure2b_DNS.out (tau,mean,-,+)
1.000000000000000056e-01 1.948148146887426879e+00 5.667308378652902157e-02 1.671416789968982464e-02
2.000000000000000111e-01 1.902906598735491617e+00 7.480466291002496604e-02 2.642100779363332208e-02
2.999999999999999889e-01 1.832811006597739878e+00 7.938384768589101803e-02 3.547740666471965731e-02
4.000000000000000222e-01 1.762105662600109479e+00 5.977006314331645420e-02 3.785456788639440795e-02
5.000000000000000000e-01 1.695461090094309453e+00 4.464225428815682406e-02 3.758626259163388994e-02
5.999999999999999778e-01 1.634732935675957899e+00 4.470867869227213021e-02 3.766554026547552780e-02
6.999999999999999556e-01 1.581147860410414774e+00 4.194817155566732403e-02 3.819885629563746221e-02
8.000000000000000444e-01 1.535025864989707056e+00 4.252553446013407346e-02 3.841683451122546167e-02
1.000000000000000000e+00 1.463413799857893105e+00 5.628642628318969443e-02 4.325728121725269659e-02
1.199999999999999956e+00 1.415126587256087420e+00 5.230409155597914861e-02 4.187568417351061889e-02
1.500000000000000000e+00 1.374592870721039084e+00 3.442622756455460120e-02 3.714913689579102396e-02
1.800000000000000044e+00 1.360429599095607678e+00 4.685033400366833689e-02 3.732891923542780432e-02
2.200000000000000178e+00 1.364173342134138434e+00 5.144332989462263583e-02 5.002096729951799325e-02
2.600000000000000089e+00 1.383030601927328629e+00 5.731724863795295555e-02 5.670018260621545458e-02
3.100000000000000089e+00 1.417005146248796477e+00 6.712896940476653640e-02 6.226391772968953298e-02
3.799999999999999822e+00 1.466045819346774248e+00 7.748735169203557760e-02 7.303294374526525523e-02
4.599999999999999645e+00 1.511171213977823946e+00 7.006063649047522546e-02 7.811008392000839962e-02
5.500000000000000000e+00 1.542054197818185868e+00 7.186832822354571881e-02 8.420525131762168769e-02
6.599999999999999645e+00 1.562922418087712595e+00 1.088042816290140102e-01 8.447457071855479782e-02
7.900000000000000355e+00 1.571666157966987276e+00 1.344857368836378519e-01 1.129839205166096594e-01
9.500000000000000000e+00 1.574849616102533600e+00 1.183271899786402237e-01 1.300587664915524577e-01
1.140000000000000036e+01 1.575649668586221797e+00 9.850637685898466778e-02 1.497468450251655536e-01
1.369999999999999929e+01 1.576287291868786467e+00 1.471978174734889233e-01 1.522803364485245670e-01
1.639999999999999858e+01 1.572411171404930030e+00 2.015858289192709041e-01 1.389713384230777393e-01
1.969999999999999929e+01 1.575578997196916742e+00 2.140965219475310377e-01 1.224385869750148625e-01
2.369999999999999929e+01 1.579842575598401799e+00 2.258811190276714953e-01 1.038673614235807730e-01
2.839999999999999858e+01 1.602686666786937053e+00 1.847881294270523611e-01 1.739077573178724467e-01
3.410000000000000142e+01 1.629239093168080021e+00 3.152386241172033809e-01 4.017720289746975482e-01
4.100000000000000000e+01 1.687082127952455712e+00 2.426533864756226233e-01 8.142731189192213836e-01
4.920000000000000284e+01 1.762375999057331777e+00 3.114965263719919886e-01 1.308892708579050934e+00
5.900000000000000000e+01 1.785241304571570264e+00 3.542637295225101735e-01 1.029133672066353089e+00

# SM_Figure2b_WGAN-1c.out (tau,mean,-,+)
1.000000000000000056e-01 2.032433927006311425e+00 2.700092831554634643e-02 1.096754239842319123e-01
2.000000000000000111e-01 2.008086333385299849e+00 1.698902752655850890e-02 6.307165108755663496e-02
2.999999999999999889e-01 1.973368434369263014e+00 1.266613103915714689e-02 2.409013004603322017e-02
4.000000000000000222e-01 1.940513912114408157e+00 3.036625060075803795e-02 2.780301714279653780e-02
5.000000000000000000e-01 1.905236486336089330e+00 4.480017630124288885e-02 4.585196821811154955e-02
5.999999999999999778e-01 1.865007877848569251e+00 4.426544848394420306e-02 6.629548260448370200e-02
6.999999999999999556e-01 1.824192441529642661e+00 5.000797509210852532e-02 8.462572270523449625e-02
8.000000000000000444e-01 1.772418975931629115e+00 6.211957933765877016e-02 1.111438793581729367e-01
1.000000000000000000e+00 1.663526667279859650e+00 8.704227606325343203e-02 1.640151955182900245e-01
1.199999999999999956e+00 1.560247330248847319e+00 1.123401245186235187e-01 2.071893907105784027e-01
1.500000000000000000e+00 1.429201132674161823e+00 1.366159801723492162e-01 2.418258344514259139e-01
1.800000000000000044e+00 1.357846234213962999e+00 1.231741892295661334e-01 2.152936517506527370e-01
2.200000000000000178e+00 1.347839745662013922e+00 7.427218680288549812e-02 1.062935832846019224e-01
2.600000000000000089e+00 1.376928690146880685e+00 2.994995477345940849e-02 3.019882953806907189e-02
3.100000000000000089e+00 1.417791695608033864e+00 4.565174883157263608e-02 2.215887980767483612e-02
3.799999999999999822e+00 1.462829129520455407e+00 2.606765353047113543e-02 3.319534537815505004e-02
4.599999999999999645e+00 1.498213423883078432e+00 2.768631058305293102e-02 2.429980752634386398e-02
5.500000000000000000e+00 1.529334207237549759e+00 3.024497261791414537e-02 2.165069491354709719e-02
6.599999999999999645e+00 1.555302854309567717e+00 4.154721909203007435e-02 1.879246605805007242e-02
7.900000000000000355e+00 1.566479234557775824e+00 1.674414722817041401e-02 2.079725418259692482e-02
9.500000000000000000e+00 1.572557320419836868e+00 1.320906853005410220e-02 1.316494767975484592e-02
1.140000000000000036e+01 1.580536497769168047e+00 1.486292642211517467e-02 1.008416659175259689e-02
1.369999999999999929e+01 1.595953246016260874e+00 1.172216041869034164e-02 8.425147401046828577e-03
1.639999999999999858e+01 1.614818846248990081e+00 5.709013191294021183e-03 5.627052847795077639e-03
1.969999999999999929e+01 1.626258506516189195e+00 1.242211360393774555e-02 6.134858204026150119e-03
2.369999999999999929e+01 1.640093652280923964e+00 1.314229309768299991e-02 1.304359153494849544e-02
2.839999999999999858e+01 1.658947876143979316e+00 7.416257858178898488e-03 9.738563196713290182e-03
3.410000000000000142e+01 1.668704265496496975e+00 1.999130724065745213e-02 2.378856653354421979e-02
4.100000000000000000e+01 1.669547369406433779e+00 2.790777736625438266e-02 2.031194345480247243e-02
4.920000000000000284e+01 1.685474937681986418e+00 6.776209802766830492e-03 1.719986843444964997e-02
5.900000000000000000e+01 1.674886779649164881e+00 1.519771700325933672e-02 1.567914965147187978e-02
7.079999999999999716e+01 1.501703818573519866e+00 8.414356113195231579e-02 4.239263959635652945e-02
8.500000000000000000e+01 -2.022160192081978725e+00 9.065190700577918648e-01 8.413558941935121993e-01
1.020000000000000000e+02 3.722757508871396670e+00 5.710301500617940285e-01 6.329009796056017656e-01
