# Supplementary material for: Synthetic Lagrangian turbulence by generative diffusion models
Source: Nat Mach Intell. 2024 Apr 17;6(4):393–403. doi: 10.1038/s42256-024-00810-0 (PMC12151855; doi:10.1038/s42256-024-00810-0)
Supplement: Supplementary file 4 — Source data for Fig. 1. [file 42256_2024_810_MOESM4_ESM.txt]

# Figure1a_DNS_tau1
-2.958580132845527189e+01 1.572294120124540630e-09
-2.926068263253818102e+01 7.861470600622704388e-09
-2.893556393662109016e+01 4.716882360373622302e-09
-2.861044524070399930e+01 4.716882360373622302e-09
-2.828532654478690844e+01 4.716882360373622302e-09
-2.796020784886981758e+01 1.415064708112086691e-08
-2.763508915295272672e+01 1.100605884087178647e-08
-2.730997045703563586e+01 1.572294120124540878e-08
-2.698485176111854500e+01 1.572294120124540878e-08
-2.665973306520145414e+01 1.572294120124540878e-08
-2.633461436928436328e+01 1.572294120124540878e-08
-2.600949567336727242e+01 1.886752944149448921e-08
-2.568437697745018156e+01 2.830129416224173381e-08
-2.535925828153309070e+01 3.301817652261535281e-08
-2.503413958561599983e+01 2.987358828236627568e-08
-2.470902088969890897e+01 4.245194124336260403e-08
-2.438390219378181811e+01 5.345800008423438389e-08
-2.405878349786472725e+01 7.389782364585340835e-08
-2.373366480194763639e+01 5.345800008423438389e-08
-2.340854610603054553e+01 1.132051766489669353e-07
-2.308342741011345467e+01 9.590994132759698130e-08
-2.275830871419636381e+01 1.210666472495896380e-07
-2.243319001827927295e+01 1.383618825709595787e-07
-2.210807132236218209e+01 1.760969414539485836e-07
-2.178295262644509123e+01 2.091151179765639298e-07
-2.145783393052800037e+01 2.531393533400510492e-07
-2.113271523461090950e+01 3.003081769437872656e-07
-2.080759653869381864e+01 3.726337064695161519e-07
-2.048247784277672778e+01 3.616276476286443787e-07
-2.015735914685963692e+01 4.795497066379849197e-07
-1.983224045094254606e+01 5.455860596832156650e-07
-1.950712175502545520e+01 6.996708834554205963e-07
-1.918200305910836434e+01 8.113037659842630492e-07
-1.885688436319127348e+01 9.748223544772151390e-07
-1.853176566727418262e+01 1.058153942843815799e-06
-1.820664697135709176e+01 1.278275119661251687e-06
-1.788152827544000090e+01 1.444938296394453006e-06
-1.755640957952291004e+01 1.726378943896745584e-06
-1.723129088360581918e+01 1.924488003032416962e-06
-1.690617218768872476e+01 2.267248121219587828e-06
-1.658105349177163390e+01 2.776671416139938839e-06
-1.625593479585454304e+01 3.226347534495557668e-06
-1.593081609993745218e+01 3.713758711734165132e-06
-1.560569740402036132e+01 4.402423536348713531e-06
-1.528057870810327046e+01 5.034485772638779191e-06
-1.495546001218617960e+01 6.010880421236119262e-06
-1.463034131626908874e+01 6.841051716661876840e-06
-1.430522262035199788e+01 8.047001306797400700e-06
-1.398010392443490701e+01 9.567409720957829704e-06
-1.365498522851781615e+01 1.109725189983900957e-05
-1.332986653260072529e+01 1.304375202055318914e-05
-1.300474783668363443e+01 1.521509020044518214e-05
-1.267962914076654357e+01 1.758139285123261339e-05
-1.235451044484945271e+01 2.091622868001676746e-05
-1.202939174893236185e+01 2.448061945033909938e-05
-1.170427305301527099e+01 2.865034345690937884e-05
-1.137915435709818013e+01 3.415808975970564343e-05
-1.105403566118108927e+01 4.032305500471397260e-05
-1.072891696526399841e+01 4.700373272112314573e-05
-1.040379826934690755e+01 5.635102126526353997e-05
-1.007867957342981668e+01 6.647187851650521032e-05
-9.753560877512725824e+00 7.853766359434094610e-05
-9.428442181595634963e+00 9.369929579470188182e-05
-9.103323485678544102e+00 1.112335198223307663e-04
-8.778204789761453242e+00 1.325113761499761627e-04
-8.453086093844362381e+00 1.595013770160340230e-04
-8.127967397927271520e+00 1.918151657728336035e-04
-7.802848702010180659e+00 2.305124686573388124e-04
-7.477730006093089798e+00 2.788322115570061421e-04
-7.152611310175998938e+00 3.389630278870491291e-04
-6.827492614258908077e+00 4.129567614742301013e-04
-6.502373918341817216e+00 5.074422043289942468e-04
-6.177255222424726355e+00 6.253312451618123127e-04
-5.852136526507635494e+00 7.765230477529880791e-04
-5.527017830590544634e+00 9.678004889367390748e-04
-5.201899134673453773e+00 1.223414633221866143e-03
-4.876780438756362912e+00 1.558145045337540075e-03
-4.551661742839272051e+00 2.004810220453120267e-03
-4.226543046922181190e+00 2.614786441237795887e-03
-3.901424351005090330e+00 3.454740550678968552e-03
-3.576305655087999469e+00 4.631742633768878847e-03
-3.251186959170908608e+00 6.327460270029075518e-03
-2.926068263253817747e+00 8.844846235113397459e-03
-2.600949567336726886e+00 1.267205068449690775e-02
-2.275830871419636026e+00 1.870355960458906092e-02
-1.950712175502545165e+00 2.872649437802937342e-02
-1.625593479585454304e+00 4.606719258388222021e-02
-1.300474783668359890e+00 7.806710426548181536e-02
-9.753560877512690297e-01 1.410591845799156197e-01
-6.502373918341781689e-01 2.720124219737307669e-01
-3.251186959170873081e-01 5.264925334017768188e-01
3.552713678800500929e-15 7.489798729358232432e-01
3.251186959170944135e-01 5.342757949482762614e-01
6.502373918341852743e-01 2.731666635271376986e-01
9.753560877512761351e-01 1.407819498191846819e-01
1.300474783668366996e+00 7.766277782643295213e-02
1.625593479585457857e+00 4.574313333196033254e-02
1.950712175502548718e+00 2.848753868994696389e-02
2.275830871419639578e+00 1.857337994061922931e-02
2.600949567336730439e+00 1.256122753343992884e-02
2.926068263253821300e+00 8.785463830784531747e-03
3.251186959170912161e+00 6.285115244785881641e-03
3.576305655088003022e+00 4.602301426369546054e-03
3.901424351005093882e+00 3.431882538760598015e-03
4.226543046922184743e+00 2.592661118379403513e-03
4.551661742839275604e+00 1.990846676372294219e-03
4.876780438756366465e+00 1.550904630914366408e-03
5.201899134673457326e+00 1.218958751685433103e-03
5.527017830590548186e+00 9.639923925777974141e-04
5.852136526507639047e+00 7.700058886250717854e-04
6.177255222424729908e+00 6.195043231526307361e-04
6.502373918341820769e+00 5.019659039086004715e-04
6.827492614258911630e+00 4.098420468222634030e-04
7.152611310176002490e+00 3.340291689380983295e-04
7.477730006093093351e+00 2.749486450802985423e-04
7.802848702010184212e+00 2.266163238276701776e-04
8.127967397927275073e+00 1.888120840033957184e-04
8.453086093844365934e+00 1.572608578948565762e-04
8.778204789761456794e+00 1.321324532670261546e-04
9.103323485678547655e+00 1.111611942928050317e-04
9.428442181595638516e+00 9.337854779419646424e-05
9.753560877512729377e+00 7.852822982962018338e-05
1.007867957342982024e+01 6.628163092797014497e-05
1.040379826934691110e+01 5.662931732452558629e-05
1.072891696526400196e+01 4.748957160424162636e-05
1.105403566118109282e+01 4.037179612243782750e-05
1.137915435709818368e+01 3.384992011216123378e-05
1.170427305301527454e+01 2.925410439903720715e-05
1.202939174893236540e+01 2.423691386171979438e-05
1.235451044484945626e+01 2.067881226787795964e-05
1.267962914076654712e+01 1.777478502800793072e-05
1.300474783668363798e+01 1.508930667083521636e-05
1.332986653260072885e+01 1.278589578485276546e-05
1.365498522851781971e+01 1.091643807602468662e-05
1.398010392443491057e+01 9.449487661948490486e-06
1.430522262035200143e+01 8.015555424394907983e-06
1.463034131626909229e+01 6.666527069328052766e-06
1.495546001218618315e+01 5.691704714850837838e-06
1.528057870810327401e+01 5.076937713882141987e-06
1.560569740402036487e+01 4.194880712492274984e-06
1.593081609993745573e+01 3.633571711607813701e-06
1.625593479585454659e+01 3.155594299089953290e-06
1.658105349177163745e+01 2.644598710049477560e-06
1.690617218768872831e+01 2.273537297700085864e-06
1.723129088360581918e+01 2.050271532642400958e-06
1.755640957952291004e+01 1.712228296815624793e-06
1.788152827544000090e+01 1.427643061073082986e-06
1.820664697135709176e+01 1.235823178417889103e-06
1.853176566727418262e+01 1.012557413360204197e-06
1.885688436319127348e+01 9.166474720326072553e-07
1.918200305910836434e+01 7.547011776597794625e-07
1.950712175502545520e+01 7.232552952572887574e-07
1.983224045094254606e+01 6.021886480076991459e-07
2.015735914685963692e+01 5.078510008002267131e-07
2.048247784277672778e+01 4.260917065537505094e-07
2.080759653869381864e+01 3.915012359110106279e-07
2.113271523461090950e+01 3.348986475865272000e-07
2.145783393052800037e+01 2.767237651419191574e-07
2.178295262644509123e+01 2.484224709796774699e-07
2.210807132236218209e+01 2.185488826973111678e-07
2.243319001827927295e+01 1.635185884929522486e-07
2.275830871419636381e+01 1.603740002527031517e-07
2.308342741011345467e+01 9.748223544772151655e-08
2.340854610603054553e+01 1.257835296099632702e-07
2.373366480194763639e+01 8.647617660684974331e-08
2.405878349786472725e+01 8.175929424647612432e-08
2.438390219378181811e+01 6.760864716535525410e-08
2.470902088969890897e+01 7.704241188610249209e-08
2.503413958561599983e+01 6.289176480498163511e-08
2.535925828153309070e+01 5.503029420435892576e-08
2.568437697745018156e+01 4.087964712323806216e-08
2.600949567336727242e+01 2.672900004211719194e-08
2.633461436928436328e+01 3.616276476286443655e-08
2.665973306520145414e+01 3.459047064273989468e-08
2.698485176111854500e+01 2.830129416224173381e-08
2.730997045703563586e+01 7.861470600622704388e-09
2.763508915295272672e+01 9.433764720747244604e-09
2.796020784886981758e+01 1.572294120124540878e-08
2.828532654478690844e+01 6.289176480498162518e-09
2.861044524070399930e+01 6.289176480498162518e-09
2.893556393662109016e+01 4.716882360373622302e-09
2.926068263253818102e+01 3.144588240249081259e-09

# Figure1a_DNS_tau2
-1.812168631408362174e+01 2.728137421060832909e-10
-1.793291874831191635e+01 8.184412263182653307e-10
-1.774415118254021451e+01 8.184412263182499244e-10
-1.755538361676850911e+01 9.548480973712914406e-10
-1.736661605099680372e+01 1.364068710530442252e-09
-1.717784848522510188e+01 2.046103065795624604e-09
-1.698908091945339649e+01 1.909696194742582881e-09
-1.680031335368169110e+01 1.773289323689541572e-09
-1.661154578790998571e+01 3.000951163166972500e-09
-1.642277822213828387e+01 2.728137421060832806e-09
-1.623401065636657847e+01 3.137358034219957975e-09
-1.604524309059487308e+01 3.682985518432159195e-09
-1.585647552482316947e+01 4.774240486856502078e-09
-1.566770795905146585e+01 5.865495455280791194e-09
-1.547894039327976046e+01 8.320819134235618309e-09
-1.529017282750805684e+01 8.457226005288582690e-09
-1.510140526173635145e+01 1.241302526582690557e-08
-1.491263769596464783e+01 1.541397642899370684e-08
-1.472387013019294244e+01 1.868774133426688356e-08
-1.453510256442123882e+01 1.868774133426688356e-08
-1.434633499864953521e+01 2.264354059480491196e-08
-1.415756743287782982e+01 2.700856046850224378e-08
-1.396879986710612442e+01 3.355609027904856082e-08
-1.378003230133442081e+01 3.778470328169289517e-08
-1.359126473556271719e+01 4.528708118960982391e-08
-1.340249716979101180e+01 5.428993467911107807e-08
-1.321372960401930818e+01 5.920058203702062808e-08
-1.302496203824760457e+01 7.161360730284686198e-08
-1.283619447247589918e+01 8.948290741079532397e-08
-1.264742690670419378e+01 9.753091280292569180e-08
-1.245865934093249017e+01 1.163550610082456225e-07
-1.226989177516078655e+01 1.280860519188060981e-07
-1.208112420938908116e+01 1.557766467425750365e-07
-1.189235664361737754e+01 1.874230408268809842e-07
-1.170358907784567393e+01 2.230252341717230943e-07
-1.151482151207396853e+01 2.687215359744920264e-07
-1.132605394630226314e+01 2.915014834403527515e-07
-1.113728638053055953e+01 3.515205067036915696e-07
-1.094851881475885591e+01 4.184962803907317464e-07
-1.075975124898715052e+01 4.772876418145972235e-07
-1.057098368321544690e+01 5.674525835806532765e-07
-1.038221611744374151e+01 6.479326375019539373e-07
-1.019344855167203789e+01 7.801108955523450824e-07
-1.000468098590033250e+01 8.985120596263937501e-07
-9.815913420128628886e+00 1.067656579732166913e-06
-9.627145854356925270e+00 1.250714600685338769e-06
-9.438378288585219877e+00 1.441002185804345489e-06
-9.249610722813516261e+00 1.673439494078714612e-06
-9.060843157041810869e+00 1.922109220008427740e-06
-8.872075591270107253e+00 2.294227164241107352e-06
-8.683308025498401861e+00 2.673983893252800431e-06
-8.494540459726698245e+00 3.140495392254207350e-06
-8.305772893954994629e+00 3.719951780487498755e-06
-8.117005328183289237e+00 4.430085951189674939e-06
-7.928237762411585621e+00 5.215380307841993843e-06
-7.739470196639880228e+00 6.004084836270737439e-06
-7.550702630868176612e+00 7.013359275192136110e-06
-7.361935065096471220e+00 8.194233557898395232e-06
-7.173167499324767604e+00 9.582582691476174345e-06
-6.984399933553062212e+00 1.132449843482362243e-05
-6.795632367781358596e+00 1.321127827522931226e-05
-6.606864802009654980e+00 1.561203920576271972e-05
-6.418097236237949588e+00 1.828765998146830656e-05
-6.229329670466245972e+00 2.148067201907773247e-05
-6.040562104694540579e+00 2.536103827992384401e-05
-5.851794538922836963e+00 2.981185807551330581e-05
-5.663026973151131571e+00 3.523512245484046115e-05
-5.474259407379427955e+00 4.172918077193333799e-05
-5.285491841607722563e+00 4.936223646231990500e-05
-5.096724275836018947e+00 5.862603629614520463e-05
-4.907956710064315331e+00 6.963284312828565330e-05
-4.719189144292609939e+00 8.325265998231948206e-05
-4.530421578520906323e+00 9.929315317005900615e-05
-4.341654012749200930e+00 1.189953524043483056e-04
-4.152886446977497314e+00 1.428220861986662018e-04
-3.964118881205791922e+00 1.717766270896127435e-04
-3.775351315434088306e+00 2.072184059540985775e-04
-3.586583749662384690e+00 2.515259494026745343e-04
-3.397816183890679298e+00 3.058778128012460936e-04
-3.209048618118975682e+00 3.746191006203261707e-04
-3.020281052347270290e+00 4.608608443680344783e-04
-2.831513486575566674e+00 5.699399628743054540e-04
-2.642745920803861281e+00 7.114444951054702806e-04
-2.453978355032155889e+00 8.934793281189000805e-04
-2.265210789260454050e+00 1.132494857749799088e-03
-2.076443223488748657e+00 1.450944882635387973e-03
-1.887675657717043265e+00 1.878293968957497418e-03
-1.698908091945341425e+00 2.459531148892381107e-03
-1.510140526173636033e+00 3.268287487365864174e-03
-1.321372960401930641e+00 4.400430142574605213e-03
-1.132605394630225248e+00 6.025406594285094737e-03
-9.438378288585234088e-01 8.367310824503417996e-03
-7.550702630868180165e-01 1.177093138803339545e-02
-5.663026973151126242e-01 1.662606305912081237e-02
-3.775351315434107846e-01 2.310178256365559568e-02
-1.887675657717053923e-01 3.011580832281969891e-02
0.000000000000000000e+00 3.380652415504126901e-02
1.887675657717053923e-01 3.053766621414123403e-02
3.775351315434072319e-01 2.345248885774596503e-02
5.663026973151126242e-01 1.678960725872832155e-02
7.550702630868180165e-01 1.180905424394865233e-02
9.438378288585198561e-01 8.364534808270618696e-03
1.132605394630225248e+00 6.007606725274399102e-03
1.321372960401930641e+00 4.380555115834692051e-03
1.510140526173636033e+00 3.246660450774207628e-03
1.698908091945337873e+00 2.441895513754545766e-03
1.887675657717043265e+00 1.862468998625985660e-03
2.076443223488748657e+00 1.438623249973193822e-03
2.265210789260450497e+00 1.122561163772232539e-03
2.453978355032155889e+00 8.842597241112792709e-04
2.642745920803861281e+00 7.035577226349255852e-04
2.831513486575566674e+00 5.649474713937747061e-04
3.020281052347268513e+00 4.572198721658824036e-04
3.209048618118973906e+00 3.711650058315210448e-04
3.397816183890679298e+00 3.034417224911069235e-04
3.586583749662384690e+00 2.490880858032192501e-04
3.775351315434086530e+00 2.058306024480029421e-04
3.964118881205791922e+00 1.701726186928984095e-04
4.152886446977497314e+00 1.412748230603142017e-04
4.341654012749199154e+00 1.176857100353669369e-04
4.530421578520904546e+00 9.857101519470420729e-05
4.719189144292609939e+00 8.256094073920870952e-05
4.907956710064315331e+00 6.911067762589590013e-05
5.096724275836017171e+00 5.817357470486172344e-05
5.285491841607722563e+00 4.908069268046596188e-05
5.474259407379427955e+00 4.133264599778292562e-05
5.663026973151129795e+00 3.487596316335747480e-05
5.851794538922835187e+00 2.960779339641795386e-05
6.040562104694540579e+00 2.508235904236224217e-05
6.229329670466245972e+00 2.125696475055114588e-05
6.418097236237947811e+00 1.805863284497007752e-05
6.606864802009653204e+00 1.529953106418020439e-05
6.795632367781358596e+00 1.307159763927111909e-05
6.984399933553060436e+00 1.108305827305963320e-05
7.173167499324765828e+00 9.486006626770621683e-06
7.361935065096471220e+00 8.062191706718972424e-06
7.550702630868176612e+00 6.895094517989279184e-06
7.739470196639878452e+00 5.866995930862373733e-06
7.928237762411583844e+00 5.010906408133484043e-06
8.117005328183289237e+00 4.316459027602449442e-06
8.305772893954994629e+00 3.683258332174299475e-06
8.494540459726696469e+00 3.136675999864692570e-06
8.683308025498401861e+00 2.658706323694834909e-06
8.872075591270107253e+00 2.288225261914816770e-06
9.060843157041809093e+00 1.974898679105937042e-06
9.249610722813514485e+00 1.665800709299744345e-06
9.438378288585219877e+00 1.428043533054292879e-06
9.627145854356925270e+00 1.263809660306454584e-06
9.815913420128627109e+00 1.083206963032203787e-06
1.000468098590033250e+01 8.989212802395444012e-07
1.019344855167203789e+01 7.910234452366033558e-07
1.038221611744373973e+01 6.655291238677902303e-07
1.057098368321544513e+01 5.655428873859106039e-07
1.075975124898715052e+01 4.786517105251231814e-07
1.094851881475885591e+01 4.165865841959969618e-07
1.113728638053055775e+01 3.621602426458255508e-07
1.132605394630226314e+01 2.921835177956152011e-07
1.151482151207396853e+01 2.474420640902221581e-07
1.170358907784567037e+01 2.080204783558884824e-07
1.189235664361737577e+01 1.774653392400071762e-07
1.208112420938908116e+01 1.537305436767779205e-07
1.226989177516078655e+01 1.336787336319833254e-07
1.245865934093248839e+01 1.166278747503506049e-07
1.264742690670419378e+01 9.562121660818218537e-08
1.283619447247589918e+01 9.343870667133527143e-08
1.302496203824760101e+01 7.297767601337728003e-08
1.321372960401930641e+01 6.479326375019477169e-08
1.340249716979101180e+01 5.619963087385314852e-08
1.359126473556271719e+01 5.087976290278453662e-08
1.378003230133442258e+01 3.764829641063949073e-08
1.396879986710612798e+01 3.355609027904950711e-08
1.415756743287782626e+01 2.782700169482049329e-08
1.434633499864953166e+01 2.591730550007791000e-08
1.453510256442123705e+01 2.318916807901708050e-08
1.472387013019294244e+01 2.059743752900928818e-08
1.491263769596464783e+01 1.950618256058495440e-08
1.510140526173635322e+01 1.309505962109199879e-08
1.529017282750805862e+01 1.241302526582725629e-08
1.547894039327975690e+01 1.023051532897812219e-08
1.566770795905146230e+01 9.002853489500747928e-09
1.585647552482316769e+01 8.048005392129457935e-09
1.604524309059487308e+01 7.911598521076414144e-09
1.623401065636657847e+01 3.682985518432124039e-09
1.642277822213828387e+01 4.228613002644291345e-09
1.661154578790998926e+01 3.000951163167029575e-09
1.680031335368168754e+01 2.318916807901708050e-09
1.698908091945339294e+01 2.455323678954749360e-09
1.717784848522509833e+01 1.364068710530416403e-09
1.736661605099680372e+01 2.591730550007791083e-09
1.755538361676850911e+01 2.182509936848666327e-09
1.774415118254021451e+01 2.318916807901708050e-09
1.793291874831191990e+01 2.182509936848748218e-09
1.812168631408361819e+01 1.227661839477374680e-09
1.831045387985532358e+01 8.184412263182499244e-10
1.849922144562702897e+01 5.456274842121665818e-10
1.868798901139873436e+01 5.456274842121665818e-10
1.887675657717043975e+01 4.092206131591249622e-10

# Figure1a_DNS_tau5
-1.228499579844725531e+01 5.333216225179235589e-11
-1.216214584046278091e+01 6.399859470215082966e-11
-1.203929588247831006e+01 5.333216225179235589e-11
-1.191644592449383566e+01 8.533145960286776426e-11
-1.179359596650936481e+01 1.493300543050186198e-10
-1.167074600852489041e+01 7.466502715250930988e-11
-1.154789605054041957e+01 8.533145960286776426e-11
-1.142504609255594517e+01 1.066643245035847118e-10
-1.130219613457147432e+01 8.533145960286776426e-11
-1.117934617658699992e+01 3.199929735107541224e-10
-1.105649621860252907e+01 3.626587033121933166e-10
-1.093364626061805822e+01 4.373237304646910072e-10
-1.081079630263358382e+01 4.693230278157794889e-10
-1.068794634464911297e+01 5.119887576172066373e-10
-1.056509638666463857e+01 5.013223251668482217e-10
-1.044224642868016772e+01 7.466502715250929179e-10
-1.031939647069569332e+01 1.055976812585488625e-09
-1.019654651271122248e+01 1.237306164241582621e-09
-1.007369655472674808e+01 1.375969786096242954e-09
-9.950846596742277228e+00 1.429301948348035342e-09
-9.827996638757802828e+00 2.154619354972411325e-09
-9.705146680773331980e+00 2.826604599344994921e-09
-9.582296722788857579e+00 3.039933248352164473e-09
-9.459446764804386731e+00 3.679919195373672718e-09
-9.336596806819912331e+00 4.383903737097331250e-09
-9.213746848835441483e+00 4.426569466898766153e-09
-9.090896890850967083e+00 4.981223954317406660e-09
-8.968046932866496235e+00 6.175864388757554997e-09
-8.845196974882021834e+00 7.285173363594836837e-09
-8.722347016897550986e+00 8.010490770219328626e-09
-8.599497058913080139e+00 9.823784286780010918e-09
-8.476647100928605738e+00 1.205306866890524765e-08
-8.353797142944134890e+00 1.443168310533480344e-08
-8.230947184959660490e+00 1.756761424574065760e-08
-8.108097226975189642e+00 2.239950814575246721e-08
-7.985247268990714353e+00 2.555677215105908349e-08
-7.862397311006242617e+00 2.991934302325551283e-08
-7.739547353021769993e+00 3.499656486962639865e-08
-7.616697395037298257e+00 4.350837796501220193e-08
-7.493847437052825633e+00 5.389748317166135270e-08
-7.370997479068353009e+00 6.426525551340980256e-08
-7.248147521083880385e+00 7.535834526178259945e-08
-7.125297563099407760e+00 8.657943219955972091e-08
-7.002447605114935136e+00 1.019817606578773570e-07
-6.879597647130462512e+00 1.219813215022994699e-07
-6.756747689145989888e+00 1.441568345665947563e-07
-6.633897731161517264e+00 1.713989030448102703e-07
-6.511047773177044640e+00 1.998676112548170427e-07
-6.388197815192572016e+00 2.384480974277653497e-07
-6.265347857208100280e+00 2.830657843676131054e-07
-6.142497899223627655e+00 3.324513666127728776e-07
-6.019647941239155031e+00 3.960019711520086406e-07
-5.896797983254682407e+00 4.684163810574922648e-07
-5.773948025270209783e+00 5.537158413630089518e-07
-5.651098067285737159e+00 6.581615479169190537e-07
-5.528248109301264535e+00 7.765909474132492582e-07
-5.405398151316791910e+00 9.008122197301240638e-07
-5.282548193332319286e+00 1.067453893902074505e-06
-5.159698235347846662e+00 1.258564364115156263e-06
-5.036848277363374926e+00 1.479679508811078080e-06
-4.913998319378902302e+00 1.748004283532295840e-06
-4.791148361394429678e+00 2.062621375088069498e-06
-4.668298403409957054e+00 2.437226482744659133e-06
-4.545448445425484429e+00 2.860278526590776457e-06
-4.422598487441011805e+00 3.364587452843724598e-06
-4.299748529456539181e+00 3.967390216343284237e-06
-4.176898571472066557e+00 4.680110566243786127e-06
-4.054048613487593933e+00 5.524380027554559742e-06
-3.931198655503121309e+00 6.524304737613414564e-06
-3.808348697518648684e+00 7.719691822325089710e-06
-3.685498739534176060e+00 9.154294987600953242e-06
-3.562648781549703436e+00 1.087985709725769317e-05
-3.439798823565230812e+00 1.289169558744960757e-05
-3.316948865580758188e+00 1.526980870155437715e-05
-3.194098907596285564e+00 1.812481801051494054e-05
-3.071248949611814716e+00 2.160913616761367615e-05
-2.948398991627342092e+00 2.570168630232947082e-05
-2.825549033642869468e+00 3.063687393419113066e-05
-2.702699075658396843e+00 3.653373644934465359e-05
-2.579849117673924219e+00 4.355557692860504023e-05
-2.456999159689451595e+00 5.205784356694803119e-05
-2.334149201704978971e+00 6.222679360782178929e-05
-2.211299243720506347e+00 7.454095521024673050e-05
-2.088449285736033723e+00 8.958687549466808758e-05
-1.965599327751561098e+00 1.076580626828223437e-04
-1.842749369767088474e+00 1.294323152247675839e-04
-1.719899411782615850e+00 1.558162478794868750e-04
-1.597049453798143226e+00 1.880036157675270107e-04
-1.474199495813670602e+00 2.267349146288892016e-04
-1.351349537829197978e+00 2.735199033118946394e-04
-1.228499579844725353e+00 3.300017884012506567e-04
-1.105649621860252729e+00 3.982395753514448113e-04
-9.827996638757801051e-01 4.794583999272928232e-04
-8.599497058913074810e-01 5.754134662542308501e-04
-7.370997479068348568e-01 6.880622246833865063e-04
-6.142497899223622326e-01 8.149320575091449984e-04
-4.913998319378896085e-01 9.529708930830389779e-04
-3.685498739534187607e-01 1.093958741235050896e-03
-2.456999159689461365e-01 1.223726291765300789e-03
-1.228499579844735123e-01 1.320334506416904119e-03
-8.881784197001252323e-16 1.359714121709031456e-03
1.228499579844717360e-01 1.330429570080194366e-03
2.456999159689443601e-01 1.239989134661551159e-03
3.685498739534169843e-01 1.111687599940143446e-03
4.913998319378896085e-01 9.673972216392702451e-04
6.142497899223622326e-01 8.258850010015524089e-04
7.370997479068348568e-01 6.947667494636812014e-04
8.599497058913074810e-01 5.794004613734178664e-04
9.827996638757801051e-01 4.812267130982105976e-04
1.105649621860252729e+00 3.981174446998882112e-04
1.228499579844725353e+00 3.291490924583040769e-04
1.351349537829197978e+00 2.723247722215617101e-04
1.474199495813670602e+00 2.251887725794799908e-04
1.597049453798143226e+00 1.862391638451562368e-04
1.719899411782615850e+00 1.542548101659438169e-04
1.842749369767088474e+00 1.280475456318997990e-04
1.965599327751561098e+00 1.063308811587540694e-04
2.088449285736033723e+00 8.834876934799400510e-05
2.211299243720504570e+00 7.354876366371438550e-05
2.334149201704977195e+00 6.127080393302595921e-05
2.456999159689449819e+00 5.119582516203986637e-05
2.579849117673922443e+00 4.281315056433028878e-05
2.702699075658395067e+00 3.579305937999176262e-05
2.825549033642867691e+00 2.999389071965106763e-05
2.948398991627340315e+00 2.517004997613870039e-05
3.071248949611812940e+00 2.113491724730318810e-05
3.194098907596285564e+00 1.781168355306950331e-05
3.316948865580758188e+00 1.501408098355703270e-05
3.439798823565230812e+00 1.265726873505562774e-05
3.562648781549703436e+00 1.069588247035391037e-05
3.685498739534176060e+00 9.065144945180988621e-06
3.808348697518646908e+00 7.657933178437404271e-06
3.931198655503121309e+00 6.490065489447857217e-06
4.054048613487592156e+00 5.496860631832555316e-06
4.176898571472066557e+00 4.654916452796106854e-06
4.299748529456537405e+00 3.963486302066395428e-06
4.422598487441011805e+00 3.342646601293386315e-06
4.545448445425482653e+00 2.840513627260221376e-06
4.668298403409957054e+00 2.406283162206203666e-06
4.791148361394427901e+00 2.037864585370757935e-06
4.913998319378902302e+00 1.734841905888578395e-06
5.036848277363373150e+00 1.482506113410401902e-06
5.159698235347847550e+00 1.270617432784070745e-06
5.282548193332318398e+00 1.085864156311377409e-06
5.405398151316792799e+00 9.259530010156324002e-07
5.528248109301263646e+00 7.797588778509945650e-07
5.651098067285738047e+00 6.668653567964213825e-07
5.773948025270208895e+00 5.634329613252773849e-07
5.896797983254683295e+00 4.801707896177941683e-07
6.019647941239154143e+00 4.067110693321743798e-07
6.142497899223624991e+00 3.457524078783648336e-07
6.265347857208099391e+00 2.917055946524076603e-07
6.388197815192570239e+00 2.457012714940037907e-07
6.511047773177044640e+00 2.102460500290188308e-07
6.633897731161515487e+00 1.777560967852213511e-07
6.756747689145989888e+00 1.498953752248897790e-07
6.879597647130460736e+00 1.244772666956815754e-07
7.002447605114935136e+00 1.071229810989516690e-07
7.125297563099405984e+00 8.902204523069052743e-08
7.248147521083880385e+00 7.600899764125556203e-08
7.370997479068351232e+00 6.427592194585922326e-08
7.493847437052825633e+00 5.463346701073688729e-08
7.616697395037296481e+00 4.677230629482122094e-08
7.739547353021770881e+00 3.880448125440468379e-08
7.862397311006241729e+00 3.286327837955397852e-08
7.985247268990716130e+00 2.705007269410947715e-08
8.108097226975186089e+00 2.346615139078829678e-08
8.230947184959660490e+00 1.864492392322687733e-08
8.353797142944131338e+00 1.530633056626418422e-08
8.476647100928605738e+00 1.319437694109362139e-08
8.599497058913076586e+00 1.076243034241185507e-08
8.722347016897547434e+00 8.853138933797403266e-09
8.845196974882021834e+00 7.626499202006417806e-09
8.968046932866492682e+00 6.058533631803523814e-09
9.090896890850967083e+00 5.162553305973575308e-09
9.213746848835437930e+00 3.914580709281502647e-09
9.336596806819912331e+00 3.050599680802567453e-09
9.459446764804383179e+00 2.634608815238504355e-09
9.582296722788857579e+00 2.410613733781049282e-09
9.705146680773328427e+00 2.005289300667363522e-09
9.827996638757802828e+00 1.311971191394111072e-09
9.950846596742273675e+00 1.343970488745148165e-09
1.007369655472674808e+01 8.319817311279726504e-10
1.019654651271121892e+01 8.533145960286654934e-10
1.031939647069569332e+01 5.653209198690071939e-10
1.044224642868016417e+01 4.586565953654076316e-10
1.056509638666463857e+01 4.479901629150622958e-10
1.068794634464910942e+01 3.306594059611078852e-10
1.081079630263358382e+01 2.239950814575311479e-10
1.093364626061805467e+01 2.026622165568080094e-10
1.105649621860252907e+01 1.173307569539448722e-10
1.117934617658699992e+01 1.706629192057330728e-10
1.130219613457147432e+01 2.453279463582484185e-10
1.142504609255594517e+01 6.399859470215176024e-11
1.154789605054041601e+01 3.199929735107494954e-11
1.167074600852489041e+01 3.199929735107588012e-11
1.179359596650936126e+01 5.333216225179159334e-11
1.191644592449383566e+01 2.133286490071725126e-11
1.203929588247830651e+01 1.066643245035831705e-11
1.216214584046278091e+01 1.066643245035862563e-11
1.228499579844725176e+01 2.133286490071663410e-11

# Figure1a_DNS_tau100
-5.432976875903333891e+00 1.885736245598269782e-11
-5.378647107144301387e+00 1.178585153498918412e-11
-5.324317338385267107e+00 1.885736245598269782e-11
-5.269987569626234603e+00 2.828604368397403865e-11
-5.215657800867200322e+00 3.771472491196539563e-11
-5.161328032108167818e+00 5.892925767494593189e-11
-5.106998263349133538e+00 6.364359828894160230e-11
-5.052668494590101034e+00 8.485813105192213210e-11
-4.998338725831066753e+00 1.343587074988766844e-10
-4.944008957072034249e+00 9.192964197291713698e-11
-4.889679188313001745e+00 1.980023057878183125e-10
-4.835349419553967465e+00 2.498600525417706871e-10
-4.781019650794934961e+00 3.960046115756366251e-10
-4.726689882035900681e+00 6.505790047314030343e-10
-4.672360113276868177e+00 7.354371357833251018e-10
-4.618030344517833896e+00 1.046583616307039453e-09
-4.563700575758801392e+00 1.298800839155808130e-09
-4.509370806999767112e+00 1.671233747661466300e-09
-4.455041038240734608e+00 1.911665118975245698e-09
-4.400711269481700327e+00 2.682459809363538327e-09
-4.346381500722667823e+00 3.811544386415502322e-09
-4.292051731963633543e+00 4.549338692505825053e-09
-4.237721963204601039e+00 5.723209505390747606e-09
-4.183392194445566759e+00 7.531159130858089382e-09
-4.129062425686534255e+00 9.237750433124521659e-09
-4.074732656927499974e+00 1.193906760494404391e-08
-4.020402888168467470e+00 1.536639323131902307e-08
-3.966073119409434078e+00 1.962108563544999474e-08
-3.911743350650400686e+00 2.456642893953145694e-08
-3.857413581891367294e+00 3.076107250632202057e-08
-3.803083813132334345e+00 3.913845577739208763e-08
-3.748754044373300953e+00 4.918471562581686480e-08
-3.694424275614267561e+00 5.976841030423714964e-08
-3.640094506855234169e+00 7.336692580530765796e-08
-3.585764738096200777e+00 9.001326251332640845e-08
-3.531434969337167384e+00 1.087551236242662000e-07
-3.477105200578133992e+00 1.325979012795493198e-07
-3.422775431819100600e+00 1.616217392696137064e-07
-3.368445663060067208e+00 1.934034665188655144e-07
-3.314115894301033816e+00 2.324570641652056986e-07
-3.259786125542000423e+00 2.776864480158801999e-07
-3.205456356782967031e+00 3.309089963775870128e-07
-3.151126588023934083e+00 3.909767673108102129e-07
-3.096796819264900691e+00 4.650720587409802093e-07
-3.042467050505867299e+00 5.463967915027125473e-07
-2.988137281746833906e+00 6.470385349302921880e-07
-2.933807512987800514e+00 7.617172275360440268e-07
-2.879477744228767122e+00 8.859566029069789338e-07
-2.825147975469733730e+00 1.023285344992672849e-06
-2.770818206710700338e+00 1.187068609433803462e-06
-2.716488437951666945e+00 1.374930368560928302e-06
-2.662158669192633997e+00 1.584100947263291243e-06
-2.607828900433600605e+00 1.819181541980185620e-06
-2.553499131674567213e+00 2.085240068871645222e-06
-2.499169362915533821e+00 2.375857953191715988e-06
-2.444839594156500429e+00 2.704963714284447027e-06
-2.390509825397467036e+00 3.067385720496285424e-06
-2.336180056638433644e+00 3.466497082536544948e-06
-2.281850287879400252e+00 3.923613691491407662e-06
-2.227520519120366860e+00 4.417219296798633000e-06
-2.173190750361333912e+00 4.944391007277435192e-06
-2.118860981602300519e+00 5.545464721221268643e-06
-2.064531212843267127e+00 6.174343616106450170e-06
-2.010201444084233735e+00 6.863120565662751976e-06
-1.955871675325200343e+00 7.583992746119138876e-06
-1.901541906566166951e+00 8.397600720793432636e-06
-1.847212137807133558e+00 9.274409145738954209e-06
-1.792882369048100166e+00 1.019991906639735658e-05
-1.738552600289066774e+00 1.118226036315756673e-05
-1.684222831530033826e+00 1.223270973876799139e-05
-1.629893062771000434e+00 1.333277519217050547e-05
-1.575563294011967042e+00 1.451592854172438627e-05
-1.521233525252933649e+00 1.573086361852751812e-05
-1.466903756493900257e+00 1.699860638171832156e-05
-1.412573987734866865e+00 1.834080979773688021e-05
-1.358244218975833473e+00 1.975169644216074455e-05
-1.303914450216800081e+00 2.118197552670027874e-05
-1.249584681457766688e+00 2.267482333986875956e-05
-1.195254912698733296e+00 2.418811253393952996e-05
-1.140925143939699904e+00 2.572590451335154260e-05
-1.086595375180666512e+00 2.728502652687157779e-05
-1.032265606421633120e+00 2.892055385872264260e-05
-9.779358376625997273e-01 3.057314946076717451e-05
-9.236060689035672233e-01 3.222449340537769376e-05
-8.692763001445338311e-01 3.378576280104740695e-05
-8.149465313855004389e-01 3.539665534602002965e-05
-7.606167626264670467e-01 3.695511499468379996e-05
-7.062869938674336545e-01 3.848154305604576970e-05
-6.519572251084002623e-01 3.996480897191632302e-05
-5.976274563493668701e-01 4.136752566405611916e-05
-5.432976875903334779e-01 4.272338416766311900e-05
-4.889679188313000857e-01 4.402780450083081175e-05
-4.346381500722666935e-01 4.518550983975034186e-05
-3.803083813132333013e-01 4.628338312476734147e-05
-3.259786125541999091e-01 4.729789743904768166e-05
-2.716488437951665169e-01 4.813643013254817184e-05
-2.173190750361331247e-01 4.887197098382500766e-05
-1.629893062770997325e-01 4.948547169962733366e-05
-1.086595375180663403e-01 4.989586919309749755e-05
-5.432976875903294811e-02 5.020434028532276961e-05
4.440892098500626162e-16 5.035730649522591318e-05
5.432976875903294811e-02 5.037497112950573231e-05
1.086595375180663403e-01 5.021345546289993441e-05
1.629893062770997325e-01 4.986340624362952257e-05
2.173190750361331247e-01 4.934051515442818806e-05
2.716488437951665169e-01 4.872706629637261685e-05
3.259786125541999091e-01 4.804360476585859459e-05
3.803083813132333013e-01 4.721443239564719976e-05
4.346381500722666935e-01 4.624309672705045264e-05
4.889679188313000857e-01 4.512089744446522681e-05
5.432976875903334779e-01 4.392098225685828845e-05
5.976274563493668701e-01 4.258941203609459671e-05
6.519572251084002623e-01 4.119507508439616697e-05
7.062869938674336545e-01 3.969926666532208771e-05
7.606167626264670467e-01 3.815798371668540826e-05
8.149465313855004389e-01 3.651534951635875199e-05
8.692763001445338311e-01 3.486830505038769954e-05
9.236060689035672233e-01 3.322028943025015615e-05
9.779358376626006155e-01 3.150196177702569881e-05
1.032265606421633120e+00 2.981583778453440907e-05
1.086595375180666512e+00 2.815594438321991074e-05
1.140925143939699904e+00 2.647103669060755070e-05
1.195254912698733296e+00 2.480824161264513723e-05
1.249584681457766688e+00 2.318176110043232947e-05
1.303914450216800081e+00 2.156816488111757283e-05
1.358244218975833473e+00 2.003876207082816799e-05
1.412573987734866865e+00 1.859054020591176509e-05
1.466903756493900257e+00 1.718543098591035701e-05
1.521233525252933649e+00 1.581944372149418802e-05
1.575563294011967042e+00 1.452076545519434631e-05
1.629893062771000434e+00 1.329719606355667952e-05
1.684222831530033826e+00 1.213827206758843029e-05
1.738552600289067218e+00 1.105199606048185494e-05
1.792882369048100610e+00 1.001728079667055025e-05
1.847212137807134003e+00 9.037171740191155044e-06
1.901541906566167395e+00 8.152348936201841517e-06
1.955871675325200787e+00 7.327452472927335170e-06
2.010201444084234179e+00 6.557572364618265258e-06
2.064531212843266683e+00 5.845079924603149896e-06
2.118860981602300075e+00 5.209617453050524408e-06
2.173190750361333468e+00 4.624211850137304167e-06
2.227520519120366860e+00 4.098544014314330976e-06
2.281850287879400252e+00 3.614388304767895926e-06
2.336180056638433644e+00 3.172277441987381975e-06
2.390509825397467036e+00 2.774257449799262379e-06
2.444839594156500429e+00 2.421801559645410821e-06
2.499169362915533821e+00 2.101612973824052382e-06
2.553499131674567213e+00 1.818589892233129103e-06
2.607828900433600605e+00 1.573590324864413542e-06
2.662158669192633109e+00 1.362392579697973516e-06
2.716488437951667390e+00 1.153153643056737555e-06
2.770818206710699894e+00 9.876472871211566133e-07
2.825147975469734174e+00 8.375780395261690253e-07
2.879477744228766678e+00 7.111771389836916950e-07
2.933807512987800958e+00 5.975403156536544985e-07
2.988137281746833462e+00 5.044815891036688077e-07
3.042467050505867743e+00 4.232912150494504592e-07
3.096796819264900247e+00 3.516450235682385648e-07
3.151126588023934527e+00 2.915913956568651671e-07
3.205456356782967031e+00 2.398420787370259491e-07
3.259786125542001312e+00 1.991573192382504697e-07
3.314115894301033816e+00 1.646860606687081885e-07
3.368445663060068096e+00 1.333734103105537949e-07
3.422775431819100600e+00 1.099832093542102692e-07
3.477105200578134880e+00 8.787059470426680406e-08
3.531434969337167384e+00 7.130911612729972541e-08
3.585764738096199888e+00 5.776010120267405147e-08
3.640094506855234169e+00 4.775862759008395546e-08
3.694424275614266673e+00 3.782079757577967520e-08
3.748754044373300953e+00 3.052771264592948624e-08
3.803083813132333457e+00 2.522172228487644009e-08
3.857413581891367738e+00 1.964937167913429343e-08
3.911743350650400242e+00 1.497038861974301700e-08
3.966073119409434522e+00 1.169156472270946281e-08
4.020402888168467470e+00 8.709744284356865951e-09
4.074732656927501750e+00 6.630720073585023659e-09
4.129062425686534255e+00 4.827484788731491232e-09
4.183392194445568535e+00 4.141548229395267494e-09
4.237721963204601039e+00 3.000677800808197380e-09
4.292051731963635319e+00 2.371313328839862544e-09
4.346381500722667823e+00 1.812663966081307047e-09
4.400711269481702104e+00 1.489731634022657287e-09
4.455041038240734608e+00 1.216299878410903647e-09
4.509370806999767112e+00 7.425086467043065099e-10
4.563700575758801392e+00 5.704352142934858396e-10
4.618030344517833896e+00 4.620053801715684112e-10
4.672360113276868177e+00 4.266478255666154621e-10
4.726689882035900681e+00 2.993606289887203668e-10
4.781019650794934961e+00 2.027166464018172917e-10
4.835349419553967465e+00 1.650019214898458796e-10
4.889679188313001745e+00 1.508588996478640124e-10
4.944008957072034249e+00 1.178585153498898992e-10
4.998338725831068530e+00 7.542944982393200619e-11
5.052668494590101034e+00 7.778662013092734693e-11
5.106998263349135314e+00 4.478623583295963150e-11
5.161328032108167818e+00 2.828604368397357982e-11
5.215657800867202099e+00 1.650019214898512757e-11
5.269987569626234603e+00 1.885736245598238762e-11
5.324317338385268883e+00 2.828604368397450394e-11
5.378647107144301387e+00 2.121453276298018729e-11
5.432976875903335667e+00 1.414302184198725197e-11

# Figure1a_DM-1c_tau1
-3.427037429809570312e+01 3.960982948127790539e-10
-3.390963363647460938e+01 1.485368605547921646e-10
-3.354889297485351562e+01 4.951228685159738174e-11
-3.318815231323242188e+01 4.456105816643764422e-10
-3.282741165161132812e+01 6.931720159223633315e-10
-3.246667098999023438e+01 5.941474422191686585e-10
-3.210593032836914062e+01 2.970737211095843292e-10
-3.174518966674804688e+01 7.921965896255581079e-10
-3.138444900512695312e+01 7.921965896255581079e-10
-3.102370834350585938e+01 1.336831744993129482e-09
-3.066296577453613281e+01 1.683417752954311199e-09
-3.030222702026367188e+01 1.831954613509103157e-09
-2.994148635864257812e+01 1.732930039805908174e-09
-2.958074378967285156e+01 2.376589768876674634e-09
-2.922000503540039062e+01 2.822200350541050714e-09
-2.885926246643066406e+01 3.515372366463413735e-09
-2.849852180480957031e+01 4.654154964050153664e-09
-2.813778305053710938e+01 5.891962135340087542e-09
-2.777704048156738281e+01 6.535621864410854416e-09
-2.741629981994628906e+01 8.268551904216762176e-09
-2.705555915832519531e+01 9.258797641248709940e-09
-2.669481849670410156e+01 1.114026454160941069e-08
-2.633407592773437500e+01 1.376441574474407061e-08
-2.597333717346191406e+01 1.653710380843352435e-08
-2.561259651184082031e+01 1.901271815101339707e-08
-2.525185394287109375e+01 2.267662737803160049e-08
-2.489111518859863281e+01 2.594443831023702811e-08
-2.453037261962890625e+01 3.218298645353829241e-08
-2.416963195800781250e+01 4.069909979201304980e-08
-2.380889320373535156e+01 4.728423394327550408e-08
-2.344815063476562500e+01 5.728571588729817319e-08
-2.308741188049316406e+01 7.303062310610614595e-08
-2.272666931152343750e+01 8.327966648438679704e-08
-2.236592864990234375e+01 1.064514167309343813e-07
-2.200518989562988281e+01 1.250185243002833804e-07
-2.164444732666015625e+01 1.508639380368172204e-07
-2.128370475769042969e+01 1.779471589446409900e-07
-2.092296600341796875e+01 2.135960054777911096e-07
-2.056222534179687500e+01 2.571668179071968112e-07
-2.020148468017578125e+01 3.183144921689195840e-07
-1.984074211120605469e+01 3.842648582552472587e-07
-1.948000144958496094e+01 4.619001240385519634e-07
-1.911926269531250000e+01 5.541415144430779026e-07
-1.875852012634277344e+01 6.569290219469941004e-07
-1.839777946472167969e+01 8.036339278882770541e-07
-1.803703880310058594e+01 9.672225236459550497e-07
-1.767629814147949219e+01 1.171213145474536064e-06
-1.731555747985839844e+01 1.403425770808527964e-06
-1.695481681823730469e+01 1.676287983647681069e-06
-1.659407615661621094e+01 2.051640630269640844e-06
-1.623333549499511719e+01 2.453531862644056806e-06
-1.587259483337402344e+01 2.942069597008767956e-06
-1.551185417175292969e+01 3.543841931403082669e-06
-1.515111255645751953e+01 4.261671066177541567e-06
-1.479037189483642578e+01 5.154971745554061277e-06
-1.442963123321533203e+01 6.225427387285596711e-06
-1.406888961791992188e+01 7.509924645076588102e-06
-1.370814990997314453e+01 9.059411662097328517e-06
-1.334740924835205078e+01 1.086769940249136751e-05
-1.298666858673095703e+01 1.317611075237339158e-05
-1.262592697143554688e+01 1.591290240809543942e-05
-1.226518630981445312e+01 1.918719944987842471e-05
-1.190444660186767578e+01 2.320928055998108455e-05
-1.154370403289794922e+01 2.810763012278332150e-05
-1.118296432495117188e+01 3.405851187947680554e-05
-1.082222366333007812e+01 4.127834403588988494e-05
-1.046148204803466797e+01 5.008895645655793530e-05
-1.010074138641357422e+01 6.111742225445644823e-05
-9.740000724792480469e+00 7.453069686084897979e-05
-9.379260063171386719e+00 9.090733134759648466e-05
-9.018519401550292969e+00 1.113873461194569709e-04
-8.657778739929199219e+00 1.366899071429499013e-04
-8.297038078308105469e+00 1.685462610401282021e-04
-7.936297416687011719e+00 2.084207832069147554e-04
-7.575556278228759766e+00 2.587207610300341735e-04
-7.214815139770507812e+00 3.224208927035304749e-04
-6.854074954986572266e+00 4.037289799254866829e-04
-6.493333816528320312e+00 5.089288250693863643e-04
-6.132593154907226562e+00 6.459130332453821626e-04
-5.771852016448974609e+00 8.263540765664512686e-04
-5.411111354827880859e+00 1.065860554925699213e-03
-5.050370693206787109e+00 1.388527919793177030e-03
-4.689629554748535156e+00 1.830284316512164515e-03
-4.328888893127441406e+00 2.445120665841420474e-03
-3.968148231506347656e+00 3.317354708871462186e-03
-3.607407569885253906e+00 4.586468152551654263e-03
-3.246666908264160156e+00 6.480956487280603411e-03
-2.885925769805908203e+00 9.400774470381673478e-03
-2.525185108184814453e+00 1.408133507969408504e-02
-2.164444446563720703e+00 2.192520955346759920e-02
-1.803703427314758301e+00 3.582265094954159568e-02
-1.442962765693664551e+00 6.217014110966913309e-02
-1.082221984863281250e+00 1.162044547336982259e-01
-7.214811444282531738e-01 2.356505161703224827e-01
-3.607403635978698730e-01 4.922435550493774459e-01
4.261396782112569781e-07 7.414095881042935821e-01
3.607412278652191162e-01 4.985073388130903949e-01
7.214820981025695801e-01 2.361955878260109665e-01
1.082222819328308105e+00 1.158467110823827445e-01
1.442963480949401855e+00 6.183471853799980128e-02
1.803704380989074707e+00 3.558276104803297091e-02
2.164445161819458008e+00 2.175710345665758313e-02
2.525186061859130859e+00 1.396704982893749378e-02
2.885926723480224609e+00 9.317966358917260938e-03
3.246667385101318359e+00 6.418758954488479676e-03
3.607408523559570312e+00 4.538383948589717193e-03
3.968149185180664062e+00 3.280091959836097491e-03
4.328889846801757812e+00 2.414585349269729366e-03
4.689630508422851562e+00 1.805680175807000080e-03
5.050371646881103516e+00 1.368732808485334778e-03
5.411112308502197266e+00 1.050668402877302527e-03
5.771852970123291016e+00 8.140106634543480945e-04
6.132594108581542969e+00 6.366760705226350145e-04
6.493334770202636719e+00 5.017495434759048061e-04
6.854075431823730469e+00 3.981738993898848713e-04
7.214816570281982422e+00 3.178063970812484832e-04
7.575556755065917969e+00 2.550629418142987145e-04
7.936297893524169922e+00 2.057036974413596077e-04
8.297039031982421875e+00 1.664560008261143167e-04
8.657779693603515625e+00 1.352137973350432264e-04
9.018520355224609375e+00 1.100313036071654270e-04
9.379261016845703125e+00 8.987633699848566766e-05
9.740001678466796875e+00 7.362199786026161574e-05
1.010074329376220703e+01 6.037171770218453635e-05
1.046148300170898438e+01 4.963379000353120414e-05
1.082222366333007812e+01 4.083001027844867229e-05
1.118296527862548828e+01 3.376381474813609947e-05
1.154370594024658203e+01 2.780822932419170818e-05
1.190444660186767578e+01 2.303514584712401566e-05
1.226518821716308594e+01 1.896389903617771950e-05
1.262592792510986328e+01 1.571599204328663765e-05
1.298666858673095703e+01 1.302074119623308108e-05
1.334741020202636719e+01 1.080145196268392983e-05
1.370815086364746094e+01 8.970487594911858516e-06
1.406889152526855469e+01 7.468878959276614051e-06
1.442963123321533203e+01 6.143038941964538445e-06
1.479037284851074219e+01 5.147000267370954089e-06
1.515111351013183594e+01 4.251025924504447991e-06
1.551185417175292969e+01 3.538048993841445918e-06
1.587259578704833984e+01 2.965488908689573569e-06
1.623333549499511719e+01 2.446649654771684626e-06
1.659407615661621094e+01 2.023913749632745910e-06
1.695481872558593750e+01 1.697578266993867797e-06
1.731555938720703125e+01 1.402980160226863354e-06
1.767629814147949219e+01 1.183541704900583915e-06
1.803704071044921875e+01 9.614295860843180875e-07
1.839778137207031250e+01 8.068522265336309456e-07
1.875852203369140625e+01 6.654946475723204502e-07
1.911926269531250000e+01 5.564685919251028922e-07
1.948000335693359375e+01 4.746247817594125534e-07
1.984074401855468750e+01 3.863443743030143259e-07
2.020148468017578125e+01 3.239588928700016763e-07
2.056222534179687500e+01 2.688517176041737882e-07
2.092296600341796875e+01 2.256770034695808789e-07
2.128370857238769531e+01 1.861166862751545740e-07
2.164444732666015625e+01 1.591324899410339891e-07
2.200518989562988281e+01 1.279397492245276379e-07
2.236593055725097656e+01 1.110065471212813344e-07
2.272666931152343750e+01 9.026089893046203043e-08
2.308741188049316406e+01 7.347623368777051748e-08
2.344815254211425781e+01 6.748524697872723847e-08
2.380889320373535156e+01 5.174033975991926571e-08
2.416963386535644531e+01 4.614545134568875919e-08
2.453037261962890625e+01 3.698567827814324734e-08
2.489111518859863281e+01 3.020249497947440350e-08
2.525185585021972656e+01 2.440955741783750742e-08
2.561259651184082031e+01 2.039906218285812063e-08
2.597333717346191406e+01 1.831954613509103033e-08
2.633407974243164062e+01 1.490319834233081220e-08
2.669481849670410156e+01 1.094221539420302279e-08
2.705555915832519531e+01 1.029855566513225509e-08
2.741630172729492188e+01 8.268551904216762176e-09
2.777704048156738281e+01 7.525867601442803007e-09
2.813778305053710938e+01 5.149277832566127546e-09
2.849852371215820312e+01 4.753179537753349268e-09
2.885926246643066406e+01 4.010495234979387617e-09
2.922000503540039062e+01 2.822200350541050714e-09
2.958074569702148438e+01 2.376589768876674634e-09
2.994148635864257812e+01 2.624151203134661161e-09
3.030222702026367188e+01 1.485368605547921233e-09
3.066296958923339844e+01 1.485368605547921233e-09
3.102370834350585938e+01 1.386344031844726663e-09
3.138444900512695312e+01 6.436597290707659433e-10
3.174519157409667969e+01 1.138782597586739722e-09
3.210593032836914062e+01 9.407334501803503759e-10
3.246667098999023438e+01 7.921965896255581079e-10
3.282741165161132812e+01 3.465860079611816657e-10
3.318815231323242188e+01 3.960982948127790539e-10
3.354889297485351562e+01 4.456105816643764422e-10
3.390963363647460938e+01 4.951228685159737787e-10
3.427037429809570312e+01 1.980491474063895270e-10
3.463111877441406250e+01 2.970737211095843292e-10
3.499185562133789062e+01 4.951228685159738174e-11
3.535259628295898438e+01 9.902457370319476349e-11

# Figure1a_DM-1c_tau2
-2.095799255371093750e+01 3.863591441381035752e-11
-2.074841499328613281e+01 1.287863813793678638e-11
-2.053883361816406250e+01 3.434303503449809916e-11
-2.032925224304199219e+01 4.722167317243488715e-11
-2.011967277526855469e+01 6.439319068968392704e-11
-1.991009521484375000e+01 9.444334634486977431e-11
-1.970051383972167969e+01 1.330792607586801124e-10
-1.949093246459960938e+01 1.502507782759291717e-10
-1.928135490417480469e+01 2.103510895863008404e-10
-1.907177352905273438e+01 2.661585215173602249e-10
-1.886219406127929688e+01 2.318154864828621322e-10
-1.865261459350585938e+01 2.532798833794234498e-10
-1.844303512573242188e+01 3.133801946897951185e-10
-1.823345375061035156e+01 4.249950585519139392e-10
-1.802387237548828125e+01 5.623671986899063099e-10
-1.781429481506347656e+01 5.881244749657798601e-10
-1.760471343994140625e+01 6.696891831727128206e-10
-1.739513397216796875e+01 7.641325295175825044e-10
-1.718555641174316406e+01 1.081805603586690140e-09
-1.697597503662109375e+01 1.305035331310927574e-09
-1.676639366149902344e+01 1.785837821793901131e-09
-1.655681610107421875e+01 2.013360428897450772e-09
-1.634723472595214844e+01 2.601484903863231149e-09
-1.613765525817871094e+01 3.211073775725571525e-09
-1.592807388305664062e+01 3.799198250691351902e-09
-1.571849536895751953e+01 4.662067005933116401e-09
-1.550891494750976562e+01 5.636550625037000340e-09
-1.529933452606201172e+01 6.941585956347927707e-09
-1.508975601196289062e+01 8.371114789658910102e-09
-1.488017559051513672e+01 1.038876809793567494e-08
-1.467059421539306641e+01 1.216172728159163552e-08
-1.446101665496826172e+01 1.417079483110977554e-08
-1.425143623352050781e+01 1.785408533855970055e-08
-1.404185485839843750e+01 2.113384518435426200e-08
-1.383227443695068359e+01 2.611358526435648955e-08
-1.362269687652587891e+01 3.122640460511739365e-08
-1.341311550140380859e+01 3.745107970512017147e-08
-1.320353507995605469e+01 4.556891461139965911e-08
-1.299395751953125000e+01 5.551122325388685794e-08
-1.278437614440917969e+01 6.688735360906436647e-08
-1.257479572296142578e+01 8.086496886810509498e-08
-1.236521434783935547e+01 9.801931486783687048e-08
-1.215563583374023438e+01 1.166031897008796747e-07
-1.194605636596679688e+01 1.408837154702697852e-07
-1.173647689819335938e+01 1.685083942761442178e-07
-1.152689647674560547e+01 2.044526733191257934e-07
-1.131731605529785156e+01 2.458875450882477323e-07
-1.110773658752441406e+01 2.946718263547523643e-07
-1.089815616607666016e+01 3.562703525685039036e-07
-1.068857669830322266e+01 4.251410164508105091e-07
-1.047899723052978516e+01 5.132652443493326355e-07
-1.026941680908203125e+01 6.142165958332399025e-07
-1.005983638763427734e+01 7.394484730865370551e-07
-9.850256919860839844e+00 8.836806344726704897e-07
-9.640676498413085938e+00 1.057357655521506595e-06
-9.431097030639648438e+00 1.273465496355465371e-06
-9.221517562866210938e+00 1.526865580357509546e-06
-9.011937141418457031e+00 1.837708683334131042e-06
-8.802356719970703125e+00 2.202204192793397364e-06
-8.592777252197265625e+00 2.638116043606902555e-06
-8.383197784423828125e+00 3.161327889478101359e-06
-8.173617362976074219e+00 3.795012693296521957e-06
-7.964037418365478516e+00 4.556732624602932137e-06
-7.754457473754882812e+00 5.459756973558783717e-06
-7.544877529144287109e+00 6.559884586336378238e-06
-7.335298061370849609e+00 7.890033262016282102e-06
-7.125718116760253906e+00 9.462978609631330588e-06
-6.916138172149658203e+00 1.138199872128901225e-05
-6.706557750701904297e+00 1.370274219238336103e-05
-6.496977806091308594e+00 1.648500883266818744e-05
-6.287398338317871094e+00 1.985396183332673102e-05
-6.077818393707275391e+00 2.393534821713779625e-05
-5.868238449096679688e+00 2.891840669290022248e-05
-5.658658027648925781e+00 3.490369796007441468e-05
-5.449078559875488281e+00 4.223919423538865760e-05
-5.239498615264892578e+00 5.114897094380492222e-05
-5.029918193817138672e+00 6.212115422802726465e-05
-4.820338726043701172e+00 7.556321132010188762e-05
-4.610758781433105469e+00 9.215088007024694705e-05
-4.401178836822509766e+00 1.125923224466325682e-04
-4.191598892211914062e+00 1.380465128525679348e-04
-3.982018709182739258e+00 1.698114720544581762e-04
-3.772439002990722656e+00 2.097697564465131521e-04
-3.562859058380126953e+00 2.602384777238722180e-04
-3.353279352188110352e+00 3.244659031692033978e-04
-3.143699169158935547e+00 4.070040647041892534e-04
-2.934119224548339844e+00 5.141865434858062991e-04
-2.724539518356323242e+00 6.545642357992395664e-04
-2.514959335327148438e+00 8.407559103291993878e-04
-2.305379390716552734e+00 1.090467839991457162e-03
-2.095799684524536133e+00 1.430883215290759377e-03
-1.886219739913940430e+00 1.902572158959818559e-03
-1.676639676094055176e+00 2.567466509246034249e-03
-1.467059731483459473e+00 3.522544227216047909e-03
-1.257479906082153320e+00 4.921863973891464281e-03
-1.047899842262268066e+00 7.005265597505819231e-03
-8.383200168609619141e-01 1.014730740869928573e-02
-6.287400722503662109e-01 1.485245605210294868e-02
-4.191601574420928955e-01 2.152176448964519470e-02
-2.095802277326583862e-01 2.930266431803850088e-02
-2.990551593029522337e-07 3.365316032466031393e-02
2.095796316862106323e-01 2.971568512793707623e-02
4.191595911979675293e-01 2.179266376664750968e-02
6.287394762039184570e-01 1.494442046666447262e-02
8.383193612098693848e-01 1.016171519193653262e-02
1.047899365425109863e+00 6.992843459868200266e-03
1.257479190826416016e+00 4.902130174044843844e-03
1.467059254646301270e+00 3.503414796099964430e-03
1.676639080047607422e+00 2.550550731432048995e-03
1.886219024658203125e+00 1.888555577234651882e-03
2.095798969268798828e+00 1.419140859395732687e-03
2.305378913879394531e+00 1.080602678684295347e-03
2.514958858489990234e+00 8.325534241344392490e-04
2.724538803100585938e+00 6.481501717396597178e-04
2.934118747711181641e+00 5.087687837512153404e-04
3.143698930740356445e+00 4.025710356917805910e-04
3.353278636932373047e+00 3.207438651324757647e-04
3.562858581542968750e+00 2.570581237929849818e-04
3.772438287734985352e+00 2.069921347017167129e-04
3.982018470764160156e+00 1.674303664064113030e-04
4.191597938537597656e+00 1.359511326702493388e-04
4.401178359985351562e+00 1.107418896688181376e-04
4.610758304595947266e+00 9.055208300300966739e-05
4.820337772369384766e+00 7.416803410758414665e-05
5.029918193817138672e+00 6.089427935157546492e-05
5.239497661590576172e+00 5.013766300538529134e-05
5.449077606201171875e+00 4.134994573636102341e-05
5.658658027648925781e+00 3.414917289460773689e-05
5.868237495422363281e+00 2.823914009583226899e-05
6.077817440032958984e+00 2.337577139004444007e-05
6.287397861480712891e+00 1.937053639354299181e-05
6.496977806091308594e+00 1.605720623100220782e-05
6.706557273864746094e+00 1.334492640323830602e-05
6.916137218475341797e+00 1.109402378676598766e-05
7.125717163085937500e+00 9.223083924156603229e-06
7.335297107696533203e+00 7.676187768615220331e-06
7.544877529144287109e+00 6.399592763192238155e-06
7.754456520080566406e+00 5.325072175912239687e-06
7.964036941528320312e+00 4.431380546727014296e-06
8.173617362976074219e+00 3.696147681190960744e-06
8.383196830749511719e+00 3.088576462636896266e-06
8.592777252197265625e+00 2.571971358130458927e-06
8.802356719970703125e+00 2.143121293895922334e-06
9.011936187744140625e+00 1.785863579070176512e-06
9.221516609191894531e+00 1.490337469718941469e-06
9.431097030639648438e+00 1.239105289803450078e-06
9.640676498413085938e+00 1.031540278934322644e-06
9.850255966186523438e+00 8.619200288989366650e-07
1.005983638763427734e+01 7.171984792635615855e-07
1.026941585540771484e+01 5.963539247359215573e-07
1.047899627685546875e+01 4.991459640707746751e-07
1.068857669830322266e+01 4.168858094043931301e-07
1.089815616607666016e+01 3.502774929549840060e-07
1.110773563385009766e+01 2.896792076366120887e-07
1.131731605529785156e+01 2.407918972650040779e-07
1.152689552307128906e+01 2.008423617611241711e-07
1.173647594451904297e+01 1.687015738482132715e-07
1.194605636596679688e+01 1.396688306059244334e-07
1.215563488006591797e+01 1.148001803615685074e-07
1.236521434783935547e+01 9.661125043142246504e-08
1.257479572296142578e+01 8.025537999624273557e-08
1.278437614440917969e+01 6.673280995140911296e-08
1.299395370483398438e+01 5.512486410974876389e-08
1.320353507995605469e+01 4.582219449477908323e-08
1.341311550140380859e+01 3.731800044436148831e-08
1.362269401550292969e+01 3.118347581132426621e-08
1.383227443695068359e+01 2.561990413573558020e-08
1.404185485839843750e+01 2.174343405621660486e-08
1.425143623352050781e+01 1.769095592214582884e-08
1.446101379394531250e+01 1.507229950076535258e-08
1.467059421539306641e+01 1.219607031662613648e-08
1.488017559051513672e+01 9.946601521866511245e-09
1.508975315093994141e+01 7.967584128003558127e-09
1.529933452606201172e+01 6.735527746140939306e-09
1.550891494750976562e+01 5.426199535450698698e-09
1.571849536895751953e+01 4.245657706139828012e-09
1.592807388305664062e+01 3.653240351794734808e-09
1.613765525817871094e+01 3.077994514966891258e-09
1.634723472595214844e+01 2.640120818277040802e-09
1.655681228637695312e+01 1.987603152621577532e-09
1.676639366149902344e+01 1.665637199173157690e-09
1.697597503662109375e+01 1.347964125104050261e-09
1.718555259704589844e+01 1.077512724207377726e-09
1.739513397216796875e+01 9.100904284141995987e-10
1.760471343994140625e+01 8.113542026900175014e-10
1.781429481506347656e+01 7.169108563451478176e-10
1.802387237548828125e+01 6.138817512416535136e-10
1.823345375061035156e+01 4.207021791726016808e-10
1.844303512573242188e+01 3.563089884829177538e-10
1.865261268615722656e+01 2.661585215173602249e-10
1.886219406127929688e+01 2.446941246207988814e-10
1.907177352905273438e+01 1.717151751724904893e-10
1.928135108947753906e+01 1.760080545518027219e-10
1.949093246459960938e+01 1.416650195173046550e-10
1.970051383972167969e+01 9.444334634486977431e-11
1.991009521484375000e+01 1.202006226207433374e-10
2.011967277526855469e+01 1.073219844828065623e-10
2.032925224304199219e+01 6.010031131037166869e-11
2.053883361816406250e+01 6.010031131037166869e-11
2.074841117858886719e+01 3.863591441381035752e-11
2.095799255371093750e+01 3.434303503449809916e-11

# Figure1a_DM-1c_tau5
-1.326470470428466797e+01 4.142024541380501304e-12
-1.313205718994140625e+01 5.177530676725626024e-12
-1.299940967559814453e+01 8.974386506324419087e-12
-1.286676406860351562e+01 1.139056748879637838e-11
-1.273411655426025391e+01 9.319555218106127327e-12
-1.260146903991699219e+01 1.000989264166954542e-11
-1.246882152557373047e+01 7.593711659197586127e-12
-1.233617496490478516e+01 1.139056748879637838e-11
-1.220352745056152344e+01 1.518742331839517225e-11
-1.207087993621826172e+01 2.140046013046592381e-11
-1.193823432922363281e+01 2.209079755402934029e-11
-1.180558681488037109e+01 3.520720860173426633e-11
-1.167293930053710938e+01 4.072990799024159817e-11
-1.154029178619384766e+01 6.868857364455998823e-11
-1.140764617919921875e+01 8.284049082761001638e-11
-1.127499866485595703e+01 9.940858899313202483e-11
-1.114235115051269531e+01 1.335802914595211761e-10
-1.100970554351806641e+01 1.498032209132614602e-10
-1.087705802917480469e+01 1.977816718509189669e-10
-1.074441051483154297e+01 2.454149540767947105e-10
-1.061176300048828125e+01 3.272199387690596313e-10
-1.047911643981933594e+01 4.193799848147757927e-10
-1.034646892547607422e+01 5.032559817777309306e-10
-1.021382141113281250e+01 6.499526842849570393e-10
-1.008117580413818359e+01 7.966493867921830445e-10
-9.948528289794921875e+00 1.009618481961497239e-09
-9.815880775451660156e+00 1.200841948288563481e-09
-9.683233261108398438e+00 1.535655598716821075e-09
-9.550587654113769531e+00 1.932944785977567282e-09
-9.417940139770507812e+00 2.293300921077671059e-09
-9.285292625427246094e+00 2.866626151347088927e-09
-9.152647018432617188e+00 3.632210354078918094e-09
-9.019999504089355469e+00 4.409875461723106672e-09
-8.887351989746093750e+00 5.452284971303865906e-09
-8.754704475402832031e+00 6.827437119042192413e-09
-8.622057914733886719e+00 8.362402380335450116e-09
-8.489410400390625000e+00 1.040787216635385477e-08
-8.356762886047363281e+00 1.258174471315505309e-08
-8.224117279052734375e+00 1.543007692277771475e-08
-8.091469764709472656e+00 1.894354924000372430e-08
-7.958822250366210938e+00 2.315322684889343346e-08
-7.826174736022949219e+00 2.807602301632417129e-08
-7.693529129028320312e+00 3.435878390817481995e-08
-7.560881614685058594e+00 4.186654855813876353e-08
-7.428234100341796875e+00 5.107323360749226961e-08
-7.295587539672851562e+00 6.229156190910957847e-08
-7.162940025329589844e+00 7.514598990457218967e-08
-7.030292987823486328e+00 9.087256675077038891e-08
-6.897645950317382812e+00 1.094046748863303009e-07
-6.764999389648437500e+00 1.325475466738702938e-07
-6.632352352142333984e+00 1.599083801193827363e-07
-6.499705314636230469e+00 1.924767739195458305e-07
-6.367058277130126953e+00 2.319240349768066504e-07
-6.234410762786865234e+00 2.788203820030284743e-07
-6.101763725280761719e+00 3.343994479741191591e-07
-5.969116687774658203e+00 4.021929991490290976e-07
-5.836470127105712891e+00 4.820319028589854291e-07
-5.703823089599609375e+00 5.784492597958173187e-07
-5.571176052093505859e+00 6.923438892850040245e-07
-5.438529014587402344e+00 8.310278453169295157e-07
-5.305881977081298828e+00 9.946637023548428768e-07
-5.173234462738037109e+00 1.191750204420233546e-06
-5.040587425231933594e+00 1.428493830119648299e-06
-4.907940387725830078e+00 1.710200512890595328e-06
-4.775293827056884766e+00 2.046463871908335404e-06
-4.642646789550781250e+00 2.448356229109403272e-06
-4.509999752044677734e+00 2.934327197307240755e-06
-4.377352714538574219e+00 3.515663793377112109e-06
-4.244705200195312500e+00 4.217682761653357926e-06
-4.112058162689208984e+00 5.058246582970680180e-06
-3.979411125183105469e+00 6.067387006266359895e-06
-3.846764564514160156e+00 7.289101306556362251e-06
-3.714117527008056641e+00 8.758639838531397315e-06
-3.581470251083374023e+00 1.053515796118532384e-05
-3.448823213577270508e+00 1.267700299355772385e-05
-3.316176176071166992e+00 1.527593009879539131e-05
-3.183529138565063477e+00 1.841105574249452025e-05
-3.050882101058959961e+00 2.222409342647035574e-05
-2.918235063552856445e+00 2.685386482907081268e-05
-2.785588026046752930e+00 3.249672814637942280e-05
-2.652940988540649414e+00 3.936035965653904360e-05
-2.520293951034545898e+00 4.774547482844716166e-05
-2.387646913528442383e+00 5.796654893652770343e-05
-2.254999876022338867e+00 7.048211755909125306e-05
-2.122352838516235352e+00 8.582679180369379331e-05
-1.989705801010131836e+00 1.046171879604364046e-04
-1.857058763504028320e+00 1.276948311454987261e-04
-1.724411725997924805e+00 1.560845213962925877e-04
-1.591764688491821289e+00 1.909083652617680929e-04
-1.459117650985717773e+00 2.336774616578111063e-04
-1.326470494270324707e+00 2.861692302877506919e-04
-1.193823575973510742e+00 3.503819750138150520e-04
-1.061176419258117676e+00 4.283751190671966852e-04
-9.285295009613037109e-01 5.224302020902876981e-04
-7.958824038505554199e-01 6.340865605609473377e-04
-6.632353663444519043e-01 7.634164458842636987e-04
-5.305883288383483887e-01 9.076835524270342962e-04
-3.979412913322448730e-01 1.058806913534256298e-03
-2.652942836284637451e-01 1.200904749664660244e-03
-1.326472312211990356e-01 1.308924355015825269e-03
-1.933334914383522118e-07 1.354181879312234445e-03
1.326468437910079956e-01 1.319905883429243294e-03
2.652938961982727051e-01 1.217165027753690058e-03
3.979409337043762207e-01 1.074468875487946543e-03
5.305879712104797363e-01 9.195297830001215389e-04
6.632350087165832520e-01 7.710410159714630634e-04
7.958820462226867676e-01 6.382134401347610989e-04
9.285290241241455078e-01 5.240582431302189632e-04
1.061176180839538574e+00 4.284776100127859685e-04
1.193823099136352539e+00 3.494782139078890320e-04
1.326470255851745605e+00 2.847524711583254492e-04
1.459117174148559570e+00 2.319813533479163836e-04
1.591764330863952637e+00 1.891098336593515612e-04
1.724411249160766602e+00 1.543563196447451588e-04
1.857058525085449219e+00 1.261263368858804438e-04
1.989705324172973633e+00 1.031756526208795253e-04
2.122352361679077148e+00 8.451090443343098259e-05
2.254999637603759766e+00 6.935322050607420005e-05
2.387646436691284180e+00 5.698887236715447700e-05
2.520293474197387695e+00 4.689226713204855504e-05
2.652940750122070312e+00 3.862821815995432499e-05
2.785587549209594727e+00 3.187455843687448797e-05
2.918234586715698242e+00 2.634269619974419604e-05
3.050881624221801758e+00 2.180197211174660614e-05
3.183528900146484375e+00 1.805661545394564462e-05
3.316175699234008789e+00 1.498277969255403362e-05
3.448822736740112305e+00 1.243257901885245406e-05
3.581470012664794922e+00 1.034204883818579473e-05
3.714117050170898438e+00 8.602702279272351726e-06
3.846764087677001953e+00 7.164147126372978043e-06
3.979411125183105469e+00 5.972459742658290147e-06
4.112057685852050781e+00 4.978736625043051778e-06
4.244704723358154297e+00 4.148613121750990451e-06
4.377352237701416016e+00 3.463453574033010887e-06
4.509999275207519531e+00 2.890144911861759083e-06
4.642646312713623047e+00 2.415999423729561713e-06
4.775293350219726562e+00 2.017326109934570725e-06
4.907940387725830078e+00 1.688603306594413783e-06
5.040586948394775391e+00 1.412745852813319060e-06
5.173233985900878906e+00 1.181523890996276854e-06
5.305881500244140625e+00 9.866906502813972409e-07
5.438528537750244141e+00 8.236488285964601971e-07
5.571175575256347656e+00 6.884638477958657953e-07
5.703822612762451172e+00 5.747455995183994151e-07
5.836469650268554688e+00 4.801296780883564901e-07
5.969116687774658203e+00 4.013842688573246446e-07
6.101763248443603516e+00 3.339521093236500416e-07
6.234410762786865234e+00 2.781124409751641543e-07
6.367057800292968750e+00 2.311857191023055421e-07
6.499704837799072266e+00 1.919928473856279139e-07
6.632351875305175781e+00 1.595280041989993122e-07
6.764998912811279297e+00 1.322883249713222313e-07
6.897645950317382812e+00 1.092317453617276665e-07
7.030292510986328125e+00 9.088085079985313613e-08
7.162940025329589844e+00 7.491334619283131371e-08
7.295587062835693359e+00 6.213243913297821147e-08
7.428234100341796875e+00 5.108255316271037182e-08
7.560881614685058594e+00 4.207123360422531964e-08
7.693527221679687500e+00 3.456795614751454129e-08
7.826174736022949219e+00 2.813401135990349447e-08
7.958822250366210938e+00 2.325056442561588204e-08
8.091469764709472656e+00 1.880064939332609322e-08
8.224115371704101562e+00 1.534999778164435376e-08
8.356762886047363281e+00 1.244609340942484237e-08
8.489410400390625000e+00 1.015106664478826247e-08
8.622056961059570312e+00 8.365508898741486941e-09
8.754704475402832031e+00 6.644497701797886626e-09
8.887351989746093750e+00 5.339759971263029775e-09
9.019999504089355469e+00 4.315299234694919021e-09
9.152645111083984375e+00 3.609774387813106461e-09
9.285292625427246094e+00 2.894929985713188802e-09
9.417940139770507812e+00 2.313665875072792165e-09
9.550585746765136719e+00 1.837333052814033954e-09
9.683233261108398438e+00 1.522539187669115987e-09
9.815880775451660156e+00 1.145269785691708580e-09
9.948528289794921875e+00 9.302296782517042723e-10
1.008117389678955078e+01 7.269253070122779994e-10
1.021382141113281250e+01 6.009387272119544756e-10
1.034646892547607422e+01 5.036011504895126162e-10
1.047911548614501953e+01 3.955633437018379339e-10
1.061176300048828125e+01 2.954644172851423827e-10
1.074441051483154297e+01 2.443794479414496020e-10
1.087705802917480469e+01 1.964009970037921211e-10
1.100970363616943359e+01 1.487677147779163258e-10
1.114235115051269531e+01 1.080378067876747341e-10
1.127499866485595703e+01 8.353082825117343932e-11
1.140764617919921875e+01 7.075958591525023121e-11
1.154029178619384766e+01 4.349125768449525763e-11
1.167293930053710938e+01 3.382653375460742691e-11
1.180558681488037109e+01 2.795866565431838360e-11
1.193823242187500000e+01 2.416180982471959296e-11
1.207087993621826172e+01 1.932944785977567114e-11
1.220352745056152344e+01 1.725843558908542169e-11
1.233617496490478516e+01 1.000989264166954542e-11
1.246882152557373047e+01 7.938880370979294367e-12
1.260146903991699219e+01 7.593711659197586127e-12
1.273411655426025391e+01 8.284049082761002607e-12
1.286676216125488281e+01 6.558205523852459792e-12
1.299940967559814453e+01 5.522699388507335072e-12
1.313205718994140625e+01 3.451687117817084420e-13
1.326470470428466797e+01 1.035506135345125326e-12

# Figure1a_DM-1c_tau100
-5.832444190979003906e+00 1.150805068819449851e-12
-5.774119377136230469e+00 1.611127096347229550e-12
-5.715795040130615234e+00 2.224889799717602346e-12
-5.657470703125000000e+00 2.608491489324086303e-12
-5.599146366119384766e+00 5.677305006175951901e-12
-5.540822029113769531e+00 6.214347371625028148e-12
-5.482497692108154297e+00 9.129720212634300243e-12
-5.424172878265380859e+00 1.319589812246302259e-11
-5.365848541259765625e+00 1.864304211487508364e-11
-5.307524204254150391e+00 2.769604198958808854e-11
-5.249199390411376953e+00 3.690248254014368089e-11
-5.190875530242919922e+00 4.595548241485668580e-11
-5.132550716400146484e+00 6.383132115051880637e-11
-5.074226379394531250e+00 8.684742252690779532e-11
-5.015902042388916016e+00 1.154641085715514570e-10
-4.957577228546142578e+00 1.670968959925840818e-10
-4.899252891540527344e+00 2.214916155787834033e-10
-4.840928554534912109e+00 3.028151737753578180e-10
-4.782604217529296875e+00 4.135993417337101851e-10
-4.724279403686523438e+00 5.775507038715210966e-10
-4.665955543518066406e+00 7.933650144441285739e-10
-4.607630729675292969e+00 1.041171705929916734e-09
-4.549306392669677734e+00 1.329179854486464593e-09
-4.490982055664062500e+00 1.823872593402985045e-09
-4.432657241821289062e+00 2.398201043081811848e-09
-4.374333381652832031e+00 3.137171337939741255e-09
-4.316008567810058594e+00 4.138908790178111752e-09
-4.257684230804443359e+00 5.378018967944973338e-09
-4.199359893798828125e+00 7.021675487570831995e-09
-4.141035079956054688e+00 9.131791661758174781e-09
-4.082710742950439453e+00 1.179061169275863242e-08
-4.024386405944824219e+00 1.512679558726621762e-08
-3.966062068939208984e+00 1.927498753833280677e-08
-3.907737493515014648e+00 2.461564370171010735e-08
-3.849413156509399414e+00 3.099332867276958039e-08
-3.791088581085205078e+00 3.939489615819284234e-08
-3.732764005661010742e+00 4.934767215604682936e-08
-3.674439907073974609e+00 6.161080441006271712e-08
-3.616115093231201172e+00 7.689387932567462389e-08
-3.557790994644165039e+00 9.530369161326896161e-08
-3.499466419219970703e+00 1.179925807484236231e-07
-3.441142082214355469e+00 1.448007382672485066e-07
-3.382817506790161133e+00 1.770480608633417105e-07
-3.324492931365966797e+00 2.167568199239706094e-07
-3.266168594360351562e+00 2.624674110201824383e-07
-3.207844257354736328e+00 3.176964642812758492e-07
-3.149519681930541992e+00 3.826880271021785215e-07
-3.091195344924926758e+00 4.601538565470563475e-07
-3.032870769500732422e+00 5.496312522579062537e-07
-2.974546432495117188e+00 6.530297834455890657e-07
-2.916222095489501953e+00 7.730272200645719766e-07
-2.857897520065307617e+00 9.135220293659878936e-07
-2.799572944641113281e+00 1.075241980475357770e-06
-2.741248607635498047e+00 1.259857428589904602e-06
-2.682924270629882812e+00 1.471658037963821595e-06
-2.624599695205688477e+00 1.713614343361083192e-06
-2.566275358200073242e+00 1.986829122918970346e-06
-2.507951021194458008e+00 2.297594058109733620e-06
-2.449626445770263672e+00 2.648433017889968350e-06
-2.391301870346069336e+00 3.040712544918728925e-06
-2.332977533340454102e+00 3.478996578658278152e-06
-2.274653196334838867e+00 3.965880337979479829e-06
-2.216328620910644531e+00 4.503732870197005237e-06
-2.158004283905029297e+00 5.100503783285583488e-06
-2.099679946899414062e+00 5.757148015291320582e-06
-2.041355371475219727e+00 6.473642089790812669e-06
-1.983030796051025391e+00 7.258111918095332972e-06
-1.924706459045410156e+00 8.110438583681101924e-06
-1.866382002830505371e+00 9.032182424780763931e-06
-1.808057546615600586e+00 1.002282005524901795e-05
-1.749733209609985352e+00 1.108722666895907686e-05
-1.691408753395080566e+00 1.222807543264512793e-05
-1.633084297180175781e+00 1.343650913673483339e-05
-1.574759840965270996e+00 1.472038939097533172e-05
-1.516435384750366211e+00 1.607404103852990356e-05
-1.458110928535461426e+00 1.750029759163899596e-05
-1.399786472320556641e+00 1.898040560762146903e-05
-1.341462135314941406e+00 2.052201809362564868e-05
-1.283137559890747070e+00 2.211384181590951147e-05
-1.224813222885131836e+00 2.375144985753433469e-05
-1.166488766670227051e+00 2.543777423965444819e-05
-1.108164310455322266e+00 2.714532959432819091e-05
-1.049839854240417480e+00 2.887900799390312904e-05
-9.915153980255126953e-01 3.061943126198642161e-05
-9.331910014152526855e-01 3.236076742537063550e-05
-8.748664855957031250e-01 3.409260085425923554e-05
-8.165420889854431152e-01 3.579299152673553222e-05
-7.582176923751831055e-01 3.747638266017589001e-05
-6.998931765556335449e-01 3.909392618526483481e-05
-6.415687799453735352e-01 4.064480518384416564e-05
-5.832443237304687500e-01 4.212611417999644747e-05
-5.249198675155639648e-01 4.352679148195954482e-05
-4.665954411029815674e-01 4.481851554682878940e-05
-4.082709848880767822e-01 4.599726124207511219e-05
-3.499465882778167725e-01 4.704626317913395236e-05
-2.916221022605895996e-01 4.797221060426865800e-05
-2.332976758480072021e-01 4.874051169807660838e-05
-1.749732345342636108e-01 4.935774615017859182e-05
-1.166488006711006165e-01 4.981402148676236912e-05
-5.832435935735702515e-02 5.009399540481147025e-05
8.295135245361962006e-08 5.022469594233317988e-05
5.832452327013015747e-02 5.016067826748183968e-05
1.166489720344543457e-01 4.993715256558374884e-05
1.749734133481979370e-01 4.955397506272563425e-05
2.332978546619415283e-01 4.898586909277426161e-05
2.916222810745239258e-01 4.825881714897171563e-05
3.499467372894287109e-01 4.737107207906256478e-05
4.082711935043334961e-01 4.635584358556173542e-05
4.665955901145935059e-01 4.519356752197731491e-05
5.249200463294982910e-01 4.390195094230150486e-05
5.832445025444030762e-01 4.250184605077964489e-05
6.415689587593078613e-01 4.102084347565701272e-05
6.998934149742126465e-01 3.944471496994407230e-05
7.582178115844726562e-01 3.778476090237426675e-05
8.165422677993774414e-01 3.608679835187284402e-05
8.748666644096374512e-01 3.433249530057486245e-05
9.331911206245422363e-01 3.255038135694142610e-05
9.915156364440917969e-01 3.075843785017283878e-05
1.049839973449707031e+00 2.896405839595491040e-05
1.108164429664611816e+00 2.717645664654996180e-05
1.166489005088806152e+00 2.541847362752324780e-05
1.224813342094421387e+00 2.368521089873916433e-05
1.283137798309326172e+00 2.199987505817316657e-05
1.341462135314941406e+00 2.036226026515861626e-05
1.399786710739135742e+00 1.877937875858150629e-05
1.458111166954040527e+00 1.726555430225208289e-05
1.516435503959655762e+00 1.581266336318955793e-05
1.574760079383850098e+00 1.443221383864144035e-05
1.633084416389465332e+00 1.312119637335277325e-05
1.691408991813659668e+00 1.189690311772831424e-05
1.749733328819274902e+00 1.074511932755800006e-05
1.808057785034179688e+00 9.673378633144357594e-06
1.866382241249084473e+00 8.673723447597509422e-06
1.924706578254699707e+00 7.749436634177109070e-06
1.983031034469604492e+00 6.904163636459824242e-06
2.041355371475219727e+00 6.122904631017648599e-06
2.099679946899414062e+00 5.410109397450016938e-06
2.158004522323608398e+00 4.765960223279832584e-06
2.216328859329223633e+00 4.181677463196393280e-06
2.274653196334838867e+00 3.655271682117063289e-06
2.332977771759033203e+00 3.179979215050700992e-06
2.391302108764648438e+00 2.758330759063977461e-06
2.449626445770263672e+00 2.383745397010681482e-06
2.507951021194458008e+00 2.049996813146470254e-06
2.566275596618652344e+00 1.758758584922760134e-06
2.624599933624267578e+00 1.501594160380035457e-06
2.682924270629882812e+00 1.276705982000800325e-06
2.741248846054077148e+00 1.080438862725470597e-06
2.799573183059692383e+00 9.119007751850350473e-07
2.857897520065307617e+00 7.649814815064278012e-07
2.916222333908081055e+00 6.397866255949665033e-07
2.974546670913696289e+00 5.335504392685887089e-07
3.032871007919311523e+00 4.416653291927547948e-07
3.091195583343505859e+00 3.644045732111405108e-07
3.149519920349121094e+00 2.995495725917378934e-07
3.207844257354736328e+00 2.454512236709285046e-07
3.266168832778930664e+00 2.000014817236490094e-07
3.324493408203125000e+00 1.622800095761955132e-07
3.382817506790161133e+00 1.310185433223909571e-07
3.441142082214355469e+00 1.054133607021719842e-07
3.499466657638549805e+00 8.430460364684434872e-08
3.557790994644165039e+00 6.723202684921820404e-08
3.616115570068359375e+00 5.341561463364772827e-08
3.674439907073974609e+00 4.214723828111935933e-08
3.732764482498168945e+00 3.320931891328830634e-08
3.791088581085205078e+00 2.578639605838909515e-08
3.849413156509399414e+00 1.994897570697139485e-08
3.907737731933593750e+00 1.551707194627185217e-08
3.966062068939208984e+00 1.202038910483291462e-08
4.024386882781982422e+00 9.312544777900750822e-09
4.082710742950439453e+00 7.121795528558124617e-09
4.141035556793212891e+00 5.393132874515469499e-09
4.199359893798828125e+00 4.069707045373101025e-09
4.257684230804443359e+00 3.078787160781634020e-09
4.316009044647216797e+00 2.317414527250686025e-09
4.374333381652832031e+00 1.754210526570447729e-09
4.432657718658447266e+00 1.330637540906969286e-09
4.490982055664062500e+00 1.002658096293425744e-09
4.549306392669677734e+00 7.206341340947393662e-10
4.607630729675292969e+00 5.291401706431828954e-10
4.665955543518066406e+00 3.832180879168767016e-10
4.724279880523681641e+00 2.864737417981216559e-10
4.782604217529296875e+00 2.039226581948064899e-10
4.840929031372070312e+00 1.513692267187182565e-10
4.899252891540527344e+00 1.092497611999264216e-10
4.957577705383300781e+00 8.753790556819947597e-11
5.015902042388916016e+00 6.436836351596788988e-11
5.074226379394531250e+00 4.603220275277798437e-11
5.132551193237304688e+00 3.007437246514828924e-11
5.190875530242919922e+00 2.224889799717602912e-11
5.249199867248535156e+00 1.357949981206950574e-11
5.307524204254150391e+00 9.973643929768563495e-12
5.365848541259765625e+00 6.828110074995401348e-12
5.424172878265380859e+00 6.828110074995401348e-12
5.482497692108154297e+00 4.756660951120391696e-12
5.540822029113769531e+00 3.222254192694459099e-12
5.599146366119384766e+00 1.380966082583339499e-12
5.657471179962158203e+00 1.994728785953712699e-12
5.715795040130615234e+00 6.904830412916697493e-13
5.774119853973388672e+00 1.611127096347229550e-12
5.832444190979003906e+00 6.137627033703732003e-13

# Figure1a_DM-1c-10%_tau1
-3.322255706787109375e+01 2.046854358439596363e-10
-3.288005447387695312e+01 2.046854358439596363e-10
-3.253755187988281250e+01 4.093708716879192726e-10
-3.219505310058593750e+01 6.140563075318788054e-10
-3.185255432128906250e+01 1.842168922595636727e-09
-3.151005172729492188e+01 1.228112615063757611e-09
-3.116755104064941406e+01 8.187417433758385451e-10
-3.082505035400390625e+01 2.456225230127515222e-09
-3.048254966735839844e+01 1.432798050907717454e-09
-3.014005088806152344e+01 3.684337845191273453e-09
-2.979754829406738281e+01 2.251539794283555999e-09
-2.945504760742187500e+01 4.298394152723152775e-09
-2.911254692077636719e+01 3.274966973503354180e-09
-2.877004814147949219e+01 4.503079588567111998e-09
-2.842754745483398438e+01 5.731192203630869816e-09
-2.808504676818847656e+01 7.573361126226506129e-09
-2.774254417419433594e+01 7.778046562070465351e-09
-2.740004348754882812e+01 1.064364266388589943e-08
-2.705754470825195312e+01 9.415530048822142442e-09
-2.671504402160644531e+01 1.064364266388589943e-08
-2.637254333496093750e+01 1.453266594492113294e-08
-2.603004264831542969e+01 2.272008337867952335e-08
-2.568754005432128906e+01 2.087791445608388373e-08
-2.534504318237304688e+01 2.660910665971475189e-08
-2.500254058837890625e+01 2.865596101815434742e-08
-2.466003990173339844e+01 4.052771629710400550e-08
-2.431753921508789062e+01 4.482611044982715249e-08
-2.397504043579101562e+01 5.362758419111741561e-08
-2.363253974914550781e+01 6.529465403422311446e-08
-2.329003715515136719e+01 7.573361126226506460e-08
-2.294753646850585938e+01 8.699131023368283839e-08
-2.260503578186035156e+01 1.123723042783338482e-07
-2.226253700256347656e+01 1.334549041702616911e-07
-2.192003631591796875e+01 1.561749875489411814e-07
-2.157753562927246094e+01 1.876965446689109745e-07
-2.123503303527832031e+01 2.124634824060301033e-07
-2.089253425598144531e+01 2.568802219841693439e-07
-2.055003356933593750e+01 3.088703226885350725e-07
-2.020753288269042969e+01 3.784633708754813538e-07
-1.986503219604492188e+01 4.382315181419175395e-07
-1.952253150939941406e+01 5.319774477584510686e-07
-1.918003082275390625e+01 6.347295365521187639e-07
-1.883753204345703125e+01 7.374816253457865650e-07
-1.849502944946289062e+01 9.210844612978182888e-07
-1.815253067016601562e+01 1.065797064439497833e-06
-1.781002998352050781e+01 1.278669917717215795e-06
-1.746752738952636719e+01 1.518765933962180463e-06
-1.712502861022949219e+01 1.765821255025839394e-06
-1.678252601623535156e+01 2.132822241494059322e-06
-1.644002723693847656e+01 2.476489088276067244e-06
-1.609752655029296875e+01 2.930481384977970223e-06
-1.575502586364746094e+01 3.458979180327073419e-06
-1.541252517700195312e+01 4.099644594518667368e-06
-1.507002544403076172e+01 4.870285260471175717e-06
-1.472752380371093750e+01 5.815113232326893898e-06
-1.438502311706542969e+01 6.851230908569016866e-06
-1.404252338409423828e+01 8.153439651408288187e-06
-1.370002174377441406e+01 9.653988581580354999e-06
-1.335752201080322266e+01 1.151171359730013546e-05
-1.301502132415771484e+01 1.367810425027260095e-05
-1.267252159118652344e+01 1.618161181608007075e-05
-1.233001995086669922e+01 1.927706966234827275e-05
-1.198751926422119141e+01 2.291637671165387428e-05
-1.164501857757568359e+01 2.738056606741063638e-05
-1.130251789093017578e+01 3.290195569930144437e-05
-1.096001815795898438e+01 3.926664932686937243e-05
-1.061751651763916016e+01 4.691840497502411709e-05
-1.027501678466796875e+01 5.636566126640206838e-05
-9.932516098022460938e+00 6.777380403316515063e-05
-9.590015411376953125e+00 8.197078586330219731e-05
-9.247514724731445312e+00 9.852881419589932968e-05
-8.905014991760253906e+00 1.190170075821362966e-04
-8.562514305114746094e+00 1.444158092597057211e-04
-8.220013618469238281e+00 1.753284272080397085e-04
-7.877512454986572266e+00 2.144161814639814975e-04
-7.535011768341064453e+00 2.622949705039854910e-04
-7.192511558532714844e+00 3.231463130969078963e-04
-6.850010871887207031e+00 3.998042837874442508e-04
-6.507510662078857422e+00 4.969215872177636670e-04
-6.165009975433349609e+00 6.225110441448495225e-04
-5.822509288787841797e+00 7.852371937534124470e-04
-5.480009078979492188e+00 9.988385224972990556e-04
-5.137508392333984375e+00 1.282665582110325544e-03
-4.795007705688476562e+00 1.663953407315017568e-03
-4.452507019042968750e+00 2.183084797119901835e-03
-4.110006332397460938e+00 2.905767051397862601e-03
-3.767505884170532227e+00 3.927202641326899002e-03
-3.425005435943603516e+00 5.406287642640061897e-03
-3.082504749298095703e+00 7.611021813623743831e-03
-2.740004301071166992e+00 1.098223494934246619e-02
-2.397503614425659180e+00 1.636211346299363059e-02
-2.055003166198730469e+00 2.532022396217610202e-02
-1.712502598762512207e+00 4.105686540150996211e-02
-1.370001912117004395e+00 7.047354107009100310e-02
-1.027501344680786133e+00 1.293246214409641548e-01
-6.850008368492126465e-01 2.546100337091968813e-01
-3.425002992153167725e-01 5.085564543106189106e-01
2.775057907911104849e-07 7.390349520062200472e-01
3.425008356571197510e-01 5.163039620103467842e-01
6.850014328956604004e-01 2.558359840273163877e-01
1.027501940727233887e+00 1.290396417976618915e-01
1.370002627372741699e+00 6.998358042517542621e-02
1.712503075599670410e+00 4.067383590793167969e-02
2.055003643035888672e+00 2.506390826262399132e-02
2.397504091262817383e+00 1.620745048675927003e-02
2.740004777908325195e+00 1.088673281868639091e-02
3.082505226135253906e+00 7.544740166417881512e-03
3.425005912780761719e+00 5.366781101982383631e-03
3.767506599426269531e+00 3.899164830324993759e-03
4.110007286071777344e+00 2.884853521675941751e-03
4.452507495880126953e+00 2.166885582356339272e-03
4.795008182525634766e+00 1.650063453638646836e-03
5.137508869171142578e+00 1.270876929118328492e-03
5.480009078979492188e+00 9.910594525080493409e-04
5.822510242462158203e+00 7.799997028210372326e-04
6.165010452270507812e+00 6.182112171940754627e-04
6.507511138916015625e+00 4.929670645972583946e-04
6.850011825561523438e+00 3.950320428507422908e-04
7.192512035369873047e+00 3.191580173794883067e-04
7.535012722015380859e+00 2.591438382191676689e-04
7.877512931823730469e+00 2.118101264948161610e-04
8.220013618469238281e+00 1.731606037570163352e-04
8.562514305114746094e+00 1.423147132607674719e-04
8.905014991760253906e+00 1.170477290038815727e-04
9.247515678405761719e+00 9.690913834206605054e-05
9.590016365051269531e+00 8.028949969327992128e-05
9.932517051696777344e+00 6.646545472725057246e-05
1.027501678466796875e+01 5.524439444884885001e-05
1.061751747131347656e+01 4.600264233505824173e-05
1.096001815795898438e+01 3.846510116010442768e-05
1.130251884460449219e+01 3.194750751196106321e-05
1.164501857757568359e+01 2.673457883188709653e-05
1.198752021789550781e+01 2.236904785620713132e-05
1.233001995086669922e+01 1.879933385508846945e-05
1.267252159118652344e+01 1.580744683935731389e-05
1.301502227783203125e+01 1.320712306239565094e-05
1.335752201080322266e+01 1.106488529085276941e-05
1.370002365112304688e+01 9.243184911841529643e-06
1.404252338409423828e+01 7.796468251296421662e-06
1.438502407073974609e+01 6.511043714196355758e-06
1.472752380371093750e+01 5.442995109962574344e-06
1.507002544403076172e+01 4.576561660035092350e-06
1.541252613067626953e+01 3.872239075296028205e-06
1.575502586364746094e+01 3.316722802415521187e-06
1.609752655029296875e+01 2.739919244207243707e-06
1.644002723693847656e+01 2.332595226877763894e-06
1.678252792358398438e+01 1.925885265855816121e-06
1.712502861022949219e+01 1.623360191678443854e-06
1.746752929687500000e+01 1.372415847333749377e-06
1.781002998352050781e+01 1.100593588532970841e-06
1.815253067016601562e+01 9.272250243731370986e-07
1.849503135681152344e+01 7.741203183618551633e-07
1.883753204345703125e+01 6.650229810570248215e-07
1.918003273010253906e+01 5.510131932919393260e-07
1.952253150939941406e+01 4.591094325980014398e-07
1.986503410339355469e+01 3.864461028733957536e-07
2.020753288269042969e+01 3.270873264786475062e-07
2.055003356933593750e+01 2.755065966459696630e-07
2.089253616333007812e+01 2.306804861961425105e-07
2.123503494262695312e+01 1.872871737972230626e-07
2.157753562927246094e+01 1.576077855998489125e-07
2.192003631591796875e+01 1.373439274512968932e-07
2.226253700256347656e+01 1.123723042783338482e-07
2.260503768920898438e+01 9.128970438640600523e-08
2.294753646850585938e+01 8.003200541498820496e-08
2.329003715515136719e+01 7.082116080201003002e-08
2.363253974914550781e+01 5.526506767786909601e-08
2.397504043579101562e+01 4.380268327060735968e-08
2.431754112243652344e+01 4.196051434801172337e-08
2.466003990173339844e+01 3.295435517087750434e-08
2.500254058837890625e+01 2.947470276153018762e-08
2.534504318237304688e+01 2.435756686543120044e-08
2.568754386901855469e+01 1.801231835426844799e-08
2.603004264831542969e+01 1.555609312414093070e-08
2.637254333496093750e+01 1.043895722804194186e-08
2.671504402160644531e+01 1.125769897141777710e-08
2.705754470825195312e+01 8.187417433758385451e-09
2.740004730224609375e+01 7.163990254538586856e-09
2.774254417419433594e+01 6.549933947006708361e-09
2.808504676818847656e+01 4.912450460255030444e-09
2.842754745483398438e+01 3.684337845191273453e-09
2.877004814147949219e+01 3.274966973503354180e-09
2.911254882812500000e+01 2.046854358439596363e-09
2.945504760742187500e+01 1.842168922595636727e-09
2.979754829406738281e+01 2.046854358439596363e-09
3.014005088806152344e+01 1.842168922595636727e-09
3.048255157470703125e+01 1.023427179219798181e-09
3.082505035400390625e+01 6.140563075318788054e-10
3.116755104064941406e+01 8.187417433758385451e-10
3.151005172729492188e+01 2.046854358439596363e-10

# Figure1a_DM-1c-10%_tau2
-2.044282341003417969e+01 1.727406497995911302e-11
-2.023839569091796875e+01 6.909625991983645207e-11
-2.003396797180175781e+01 6.909625991983645207e-11
-1.982953834533691406e+01 1.036443898797546716e-10
-1.962511062622070312e+01 1.036443898797546716e-10
-1.942068290710449219e+01 1.209184548597137620e-10
-1.921625518798828125e+01 1.727406497995911366e-10
-1.901182556152343750e+01 1.036443898797546716e-10
-1.880739784240722656e+01 4.491256894789369191e-10
-1.860297012329101562e+01 1.900147147795502012e-10
-1.839854049682617188e+01 4.663997544588960870e-10
-1.819411277770996094e+01 4.836738194388550482e-10
-1.798968505859375000e+01 5.009478844188143195e-10
-1.778525733947753906e+01 7.946069890781192440e-10
-1.758082771301269531e+01 8.291551190380373731e-10
-1.737639999389648438e+01 1.157362353657260530e-09
-1.717197227478027344e+01 1.278280808516974292e-09
-1.696754264831542969e+01 1.692858368035993082e-09
-1.676311492919921875e+01 2.021065602655216032e-09
-1.655868721008300781e+01 2.815672591733335276e-09
-1.635425949096679688e+01 3.402990801051944919e-09
-1.614982986450195312e+01 3.679375840731291192e-09
-1.594540214538574219e+01 4.370338439929655842e-09
-1.574097537994384766e+01 6.132293067885485183e-09
-1.553654479980468750e+01 6.754159407164012747e-09
-1.533211708068847656e+01 8.274277125400414564e-09
-1.512768936157226562e+01 9.345269154157878840e-09
-1.492326259613037109e+01 1.185000857625195033e-08
-1.471883201599121094e+01 1.376742978902741095e-08
-1.451440429687500000e+01 1.673856896558037956e-08
-1.430997753143310547e+01 2.052158919619142700e-08
-1.410554695129394531e+01 2.428733536182251321e-08
-1.390111923217773438e+01 2.931408827099061743e-08
-1.369669246673583984e+01 3.658646962755339777e-08
-1.349226474761962891e+01 4.197597790130064825e-08
-1.328783416748046875e+01 5.201220965465687561e-08
-1.308340644836425781e+01 5.900820597154033573e-08
-1.287897968292236328e+01 7.365661307454565721e-08
-1.267454910278320312e+01 8.510931815625853386e-08
-1.247012233734130859e+01 1.043526265439329948e-07
-1.226569461822509766e+01 1.226113132277497779e-07
-1.206126499176025391e+01 1.479696406183297752e-07
-1.185683727264404297e+01 1.725160869548516672e-07
-1.165240955352783203e+01 2.106744964955813191e-07
-1.144798088073730469e+01 2.461899740943772791e-07
-1.124355316162109375e+01 2.960083774965793159e-07
-1.103912448883056641e+01 3.525636662409654540e-07
-1.083469676971435547e+01 4.160458550423152469e-07
-1.063026809692382812e+01 4.989440928811391131e-07
-1.042583942413330078e+01 5.923104140978180192e-07
-1.022141170501708984e+01 6.991677800638449234e-07
-1.001698303222656250e+01 8.357019896654418031e-07
-9.812555313110351562e+00 9.851226517420883221e-07
-9.608126640319824219e+00 1.182547940398040849e-06
-9.403698921203613281e+00 1.400857573614764174e-06
-9.199271202087402344e+00 1.665565345367657569e-06
-8.994841575622558594e+00 1.988123960738434174e-06
-8.790413856506347656e+00 2.335177200250793311e-06
-8.585985183715820312e+00 2.777842389427225030e-06
-8.381557464599609375e+00 3.288532846494735719e-06
-8.177129745483398438e+00 3.915201375837693374e-06
-7.972701072692871094e+00 4.692948877495372556e-06
-7.768272876739501953e+00 5.563924507849891114e-06
-7.563844680786132812e+00 6.608988165072437314e-06
-7.359416007995605469e+00 7.882950457344420450e-06
-7.154987812042236328e+00 9.386450525070103661e-06
-6.950559616088867188e+00 1.116982499360108222e-05
-6.746131420135498047e+00 1.331863230678309460e-05
-6.541703224182128906e+00 1.591969191520541970e-05
-6.337275505065917969e+00 1.906474637797661773e-05
-6.132846832275390625e+00 2.280579063068636047e-05
-5.928418636322021484e+00 2.736984043530127302e-05
-5.723990440368652344e+00 3.282279634971990983e-05
-5.519561767578125000e+00 3.942903793846053092e-05
-5.315134048461914062e+00 4.747849310814677168e-05
-5.110705852508544922e+00 5.718703584883319269e-05
-4.906277656555175781e+00 6.920119986458969869e-05
-4.701848983764648438e+00 8.378163352189888413e-05
-4.497420787811279297e+00 1.018917114246930861e-04
-4.292992591857910156e+00 1.240410875861410042e-04
-4.088564872741699219e+00 1.515315182690673613e-04
-3.884136199951171875e+00 1.859529256882926182e-04
-3.679708003997802734e+00 2.292085663233086202e-04
-3.475279808044433594e+00 2.834201272052788560e-04
-3.270851373672485352e+00 3.528670160960785526e-04
-3.066423177719116211e+00 4.412568864808110716e-04
-2.861994981765747070e+00 5.560086383351993487e-04
-2.657566785812377930e+00 7.061141825401711118e-04
-2.453138589859008789e+00 9.043792325910595536e-04
-2.248710393905639648e+00 1.169934297231219750e-03
-2.044282197952270508e+00 1.530958074988640312e-03
-1.839853763580322266e+00 2.028743959086937859e-03
-1.635425686836242676e+00 2.728862279124435238e-03
-1.430997371673583984e+00 3.728304595238895493e-03
-1.226569056510925293e+00 5.181641745610413539e-03
-1.022140860557556152e+00 7.326610346976320833e-03
-8.177126646041870117e-01 1.053203647494199008e-02
-6.132844090461730957e-01 1.528084805482044298e-02
-4.088561236858367920e-01 2.191210898470048046e-02
-2.044279128313064575e-01 2.944553475023366229e-02
3.269612705025792820e-07 3.357070815544046377e-02
2.044285535812377930e-01 2.990125737058032043e-02
4.088567793369293213e-01 2.224848982319439783e-02
6.132850050926208496e-01 1.541780674002079382e-02
8.177133202552795410e-01 1.056875092811698086e-02
1.022141575813293457e+00 7.325843844890966503e-03
1.226569771766662598e+00 5.164135672663708841e-03
1.430997967720031738e+00 3.705039176287222048e-03
1.635426282882690430e+00 2.705925533807135297e-03
1.839854598045349121e+00 2.007780516582624141e-03
2.044282674789428711e+00 1.512676707457504596e-03
2.248711109161376953e+00 1.155043172241181082e-03
2.453139066696166992e+00 8.926154734212524275e-04
2.657567501068115234e+00 6.969882594631286645e-04
2.861995697021484375e+00 5.492483639090324759e-04
3.066423892974853516e+00 4.360544563307967815e-04
3.270852088928222656e+00 3.485634419172964067e-04
3.475280284881591797e+00 2.804577459796707916e-04
3.679708719253540039e+00 2.268865865087025082e-04
3.884136915206909180e+00 1.842446415802295289e-04
4.088564872741699219e+00 1.502380708314979957e-04
4.292993545532226562e+00 1.229160277339962385e-04
4.497421741485595703e+00 1.009080570684742852e-04
4.701849937438964844e+00 8.306211689328866696e-05
4.906278133392333984e+00 6.855791368473602564e-05
5.110706329345703125e+00 5.669275575349665467e-05
5.315134525299072266e+00 4.692155997912791427e-05
5.519562721252441406e+00 3.890425184436936625e-05
5.723990917205810547e+00 3.238814632669418552e-05
5.928419589996337891e+00 2.694653947296737884e-05
6.132847309112548828e+00 2.241322022995180540e-05
6.337275981903076172e+00 1.873900933464952672e-05
6.541704177856445312e+00 1.561713666708143298e-05
6.746132373809814453e+00 1.306143875329648384e-05
6.950560569763183594e+00 1.090934936776827660e-05
7.154988765716552734e+00 9.164513338207588277e-06
7.359416961669921875e+00 7.671584998249642164e-06
7.563844680786132812e+00 6.443640815084267872e-06
7.768273830413818359e+00 5.407283286611621764e-06
7.972702026367187500e+00 4.538000514625138654e-06
8.177129745483398438e+00 3.798480518768109789e-06
8.381558418273925781e+00 3.202698017609319674e-06
8.585986137390136719e+00 2.708487018532688973e-06
8.790414810180664062e+00 2.273560610467278193e-06
8.994842529296875000e+00 1.899974407145702833e-06
9.199271202087402344e+00 1.599630239339153691e-06
9.403699874877929688e+00 1.338066347412612566e-06
9.608127593994140625e+00 1.131088500822742647e-06
9.812556266784667969e+00 9.450986431835231479e-07
1.001698398590087891e+01 8.014302447452031580e-07
1.022141265869140625e+01 6.688172478940568767e-07
1.042584037780761719e+01 5.568294846289820214e-07
1.063026809692382812e+01 4.688353976210703251e-07
1.083469772338867188e+01 3.902729500922162328e-07
1.103912544250488281e+01 3.354277937808460785e-07
1.124355316162109375e+01 2.771623726034439038e-07
1.144798183441162109e+01 2.355318760017425266e-07
1.165240955352783203e+01 1.996709171033473684e-07
1.185683822631835938e+01 1.677138968904230392e-07
1.206126594543457031e+01 1.411463849512459010e-07
1.226569461822509766e+01 1.199683812858160330e-07
1.247012329101562500e+01 9.989591777910353861e-08
1.267455196380615234e+01 8.559299197569740876e-08
1.287897968292236328e+01 7.104822926257182161e-08
1.308340644836425781e+01 5.961279824583889958e-08
1.328783702850341797e+01 4.904107047810392023e-08
1.349226474761962891e+01 4.180323725150105574e-08
1.369669246673583984e+01 3.560184792369573306e-08
1.390111923217773438e+01 2.990140648030922004e-08
1.410554981231689453e+01 2.456372040150185989e-08
1.430997753143310547e+01 2.119527773040982917e-08
1.451440429687500000e+01 1.691130961537997207e-08
1.471883487701416016e+01 1.356014100926790424e-08
1.492326259613037109e+01 1.081356467745440522e-08
1.512768936157226562e+01 8.965239724598779627e-09
1.533211708068847656e+01 7.928795825801232859e-09
1.553654766082763672e+01 5.976826483065853085e-09
1.574097537994384766e+01 5.925004288125975167e-09
1.594540214538574219e+01 4.525805024749287940e-09
1.614983177185058594e+01 3.644827710771372443e-09
1.635425949096679688e+01 3.575731450851536598e-09
1.655868721008300781e+01 2.522013487074030249e-09
1.676311492919921875e+01 2.729302266833539437e-09
1.696754455566406250e+01 1.934695277755420193e-09
1.717197227478027344e+01 1.692858368035993082e-09
1.737639999389648438e+01 1.243732678557055956e-09
1.758082771301269531e+01 9.846217038576694711e-10
1.778525733947753906e+01 7.082366641783236111e-10
1.798968505859375000e+01 4.491256894789369191e-10
1.819411277770996094e+01 5.873182093186098491e-10
1.839854240417480469e+01 4.145775595190186866e-10
1.860297012329101562e+01 2.591109746993866920e-10
1.880739784240722656e+01 2.936591046593049245e-10
1.901182556152343750e+01 1.727406497995911366e-10
1.921625518798828125e+01 1.554665848196319945e-10
1.942068290710449219e+01 6.909625991983645207e-11
1.962511062622070312e+01 1.554665848196319945e-10
1.982954025268554688e+01 3.454812995991822604e-11
2.003396797180175781e+01 3.454812995991822604e-11
2.023839569091796875e+01 1.727406497995911302e-11
2.044282341003417969e+01 3.454812995991822604e-11

# Figure1a_DM-1c-10%_tau5
-1.343715286254882812e+01 6.686963584211892103e-12
-1.330278015136718750e+01 1.337392716842378703e-12
-1.316840839385986328e+01 2.674785433684757407e-12
-1.303403759002685547e+01 6.686963584211892103e-12
-1.289966678619384766e+01 5.349570867369514813e-12
-1.276529407501220703e+01 2.674785433684757407e-12
-1.263092327117919922e+01 6.686963584211892103e-12
-1.249655246734619141e+01 1.069914173473902963e-11
-1.236217880249023438e+01 1.337392716842378421e-11
-1.222780799865722656e+01 1.337392716842378421e-11
-1.209343719482421875e+01 2.674785433684756841e-11
-1.195906639099121094e+01 2.407306890316281383e-11
-1.182469367980957031e+01 3.343481792105946294e-11
-1.169032287597656250e+01 3.477221063790184507e-11
-1.155595111846923828e+01 7.221920670948842857e-11
-1.142157840728759766e+01 9.228009746212413477e-11
-1.128720760345458984e+01 1.136783809316021843e-10
-1.115283679962158203e+01 1.471131988526616473e-10
-1.101846599578857422e+01 1.939219439421448411e-10
-1.088409233093261719e+01 2.500924380495247357e-10
-1.074972152709960938e+01 2.795150778200570910e-10
-1.061535072326660156e+01 3.624334262642846284e-10
-1.048097801208496094e+01 4.359900256906154391e-10
-1.034660720825195312e+01 6.446232895180263286e-10
-1.021223640441894531e+01 7.248668525285692568e-10
-1.007786464691162109e+01 8.813418003991273981e-10
-9.943491935729980469e+00 1.163531663652869253e-09
-9.809121131896972656e+00 1.484505915695040139e-09
-9.674750328063964844e+00 1.792106240568787307e-09
-9.540377616882324219e+00 2.137153561514120554e-09
-9.406005859375000000e+00 2.622627117727904494e-09
-9.271635055541992188e+00 3.252539087360664670e-09
-9.137264251708984375e+00 4.054974717466091471e-09
-9.002891540527343750e+00 5.000511368273653211e-09
-8.868520736694335938e+00 6.058389007295974845e-09
-8.734149932861328125e+00 7.204534565629892355e-09
-8.599776268005371094e+00 8.886974603417603189e-09
-8.465405464172363281e+00 1.109634737164121496e-08
-8.331034660339355469e+00 1.351167861825855183e-08
-8.196661949157714844e+00 1.650342612583494903e-08
-8.062291145324707031e+00 2.053833995254840451e-08
-7.927919864654541016e+00 2.476316354505347960e-08
-7.793549060821533203e+00 3.065437846274415673e-08
-7.659175872802734375e+00 3.725039934221076454e-08
-7.524805068969726562e+00 4.518782511667028624e-08
-7.390433788299560547e+00 5.528514012883024376e-08
-7.256062030792236328e+00 6.751292173892010543e-08
-7.121690750122070312e+00 8.094301940145128027e-08
-6.987319469451904297e+00 9.822079591033796696e-08
-6.852947235107421875e+00 1.188032698225421591e-07
-6.718575954437255859e+00 1.444263768845252855e-07
-6.584204196929931641e+00 1.730893775918911785e-07
-6.449832916259765625e+00 2.096697431829638728e-07
-6.315461635589599609e+00 2.520383444525304231e-07
-6.181089878082275391e+00 3.037125242458862613e-07
-6.046718597412109375e+00 3.638403634024028018e-07
-5.912346839904785156e+00 4.379145338101516115e-07
-5.777975082397460938e+00 5.275104840895729389e-07
-5.643603801727294922e+00 6.312440127787352794e-07
-5.509232521057128906e+00 7.572223945271368223e-07
-5.374860763549804688e+00 9.062306788595640654e-07
-5.240489482879638672e+00 1.090202420988401739e-06
-5.106117725372314453e+00 1.310963161972139409e-06
-4.971745967864990234e+00 1.570703551080965040e-06
-4.837374687194824219e+00 1.879478106760099789e-06
-4.703002929687500000e+00 2.255439260355244924e-06
-4.568631649017333984e+00 2.713751707882676526e-06
-4.434260368347167969e+00 3.257388473351935354e-06
-4.299888610839843750e+00 3.916820712423557222e-06
-4.165516853332519531e+00 4.706640717031010053e-06
-4.031145572662353516e+00 5.658322687372461907e-06
-3.896774053573608398e+00 6.794041932085877860e-06
-3.762402534484863281e+00 8.185435892048916769e-06
-3.628030776977539062e+00 9.866299143823473413e-06
-3.493659496307373047e+00 1.190228697066476619e-05
-3.359287977218627930e+00 1.437550324885247574e-05
-3.224916458129882812e+00 1.736002616097249361e-05
-3.090544700622558594e+00 2.098727995191620294e-05
-2.956173419952392578e+00 2.542077826742290982e-05
-2.821801900863647461e+00 3.082343292650933166e-05
-2.687430143356323242e+00 3.742961665323122820e-05
-2.553058862686157227e+00 4.549368950579757030e-05
-2.418687343597412109e+00 5.543093332107137765e-05
-2.284315586090087891e+00 6.753882302366717879e-05
-2.149944067001342773e+00 8.243633739775759525e-05
-2.015572786331176758e+00 1.007590763442000611e-04
-1.881201028823852539e+00 1.232418636043000593e-04
-1.746829628944396973e+00 1.510095307086631495e-04
-1.612458109855651855e+00 1.851520339980179208e-04
-1.478086590766906738e+00 2.271266995558749997e-04
-1.343714952468872070e+00 2.787462481941404961e-04
-1.209343552589416504e+00 3.420689179422858818e-04
-1.074972033500671387e+00 4.191792546819155777e-04
-9.406005144119262695e-01 5.124843606822602170e-04
-8.062289357185363770e-01 6.237947754677048047e-04
-6.718574166297912598e-01 7.534390362461050291e-04
-5.374859571456909180e-01 8.988226372563904191e-04
-4.031143784523010254e-01 1.051941404790996543e-03
-2.687428593635559082e-01 1.196069042914789902e-03
-1.343713253736495972e-01 1.306279545808121606e-03
1.878222803952667164e-07 1.352997810930739540e-03
1.343717128038406372e-01 1.318833437258286377e-03
2.687432467937469482e-01 1.215033531093801878e-03
4.031147658824920654e-01 1.070571156946909658e-03
5.374862551689147949e-01 9.137019751260663184e-04
6.718578338623046875e-01 7.633956134104934524e-04
8.062293529510498047e-01 6.294822145319156712e-04
9.406008720397949219e-01 5.151818858043094324e-04
1.074972391128540039e+00 4.198474294571772247e-04
1.209343910217285156e+00 3.414439610126690505e-04
1.343715429306030273e+00 2.774802561996648695e-04
1.478086948394775391e+00 2.254837874972262382e-04
1.612458467483520508e+00 1.833172381819275299e-04
1.746829986572265625e+00 1.492272008088544753e-04
1.881201505661010742e+00 1.216407357063036253e-04
2.015573024749755859e+00 9.922972363853113122e-05
2.149944543838500977e+00 8.107028435499328179e-05
2.284316062927246094e+00 6.633128445266663401e-05
2.418687582015991211e+00 5.438178350691918160e-05
2.553059101104736328e+00 4.461753143956892275e-05
2.687430620193481445e+00 3.665059208263413132e-05
2.821802139282226562e+00 3.017991031119726837e-05
2.956173896789550781e+00 2.488997512246447633e-05
3.090545177459716797e+00 2.053253566815730813e-05
3.224916696548461914e+00 1.695598778467996131e-05
3.359288454055786133e+00 1.402718600271446295e-05
3.493659734725952148e+00 1.162360375111458548e-05
3.628031253814697266e+00 9.650453321074130362e-06
3.762402534484863281e+00 8.002008468755835040e-06
3.896774530410766602e+00 6.651687176519739682e-06
4.031146049499511719e+00 5.530665877764423556e-06
4.165517330169677734e+00 4.603131870318276666e-06
4.299888610839843750e+00 3.837248520556869222e-06
4.434260845184326172e+00 3.199261373699814783e-06
4.568632125854492188e+00 2.664305624355579899e-06
4.703003406524658203e+00 2.224724699220242944e-06
4.837375164031982422e+00 1.855435797889424402e-06
4.971746444702148438e+00 1.552454827459650788e-06
5.106118202209472656e+00 1.297110448211085941e-06
5.240489482879638672e+00 1.082373324024006195e-06
5.374861240386962891e+00 9.012328422767240394e-07
5.509232997894287109e+00 7.542640818374814459e-07
5.643604278564453125e+00 6.290092295488915920e-07
5.777975559234619141e+00 5.269608156829508534e-07
5.912347316741943359e+00 4.387477294727443894e-07
6.046718597412109375e+00 3.632452236434078773e-07
6.181090354919433594e+00 3.030050434986766481e-07
6.315462112426757812e+00 2.533957980601253994e-07
6.449833393096923828e+00 2.111622734549599839e-07
6.584204673767089844e+00 1.748801464397430724e-07
6.718576431274414062e+00 1.445333683018726951e-07
6.852947711944580078e+00 1.195187749260528367e-07
6.987319469451904297e+00 9.869690771753384569e-08
7.121691226959228516e+00 8.132685111118502517e-08
7.256062507629394531e+00 6.742732860504219628e-08
7.390434265136718750e+00 5.547906207277238891e-08
7.524805068969726562e+00 4.549408804882718632e-08
7.659177780151367188e+00 3.710997310694232419e-08
7.793549060821533203e+00 2.982653237101872421e-08
7.927919864654541016e+00 2.470833044366294840e-08
8.062291145324707031e+00 2.038721457554521394e-08
8.196663856506347656e+00 1.643655648999283127e-08
8.331034660339355469e+00 1.300748156400897278e-08
8.465405464172363281e+00 1.092516110388539005e-08
8.599778175354003906e+00 8.936458133940774171e-09
8.734149932861328125e+00 7.280765950489909119e-09
8.868520736694335938e+00 5.805621783812764673e-09
9.002891540527343750e+00 4.778504177277818500e-09
9.137264251708984375e+00 3.890475413294478830e-09
9.271635055541992188e+00 3.136185920995377580e-09
9.406005859375000000e+00 2.516973093097356046e-09
9.540379524230957031e+00 2.102381350876218721e-09
9.674750328063964844e+00 1.519278126332941971e-09
9.809121131896972656e+00 1.237088263079200116e-09
9.943491935729980469e+00 9.294879382054529482e-10
1.007786464691162109e+01 7.623138486001557498e-10
1.021223640441894531e+01 6.753833220054010660e-10
1.034660720825195312e+01 5.550179774895870874e-10
1.048097991943359375e+01 4.373274184074578212e-10
1.061535072326660156e+01 3.891812806011321677e-10
1.074972152709960938e+01 3.330107864937522214e-10
1.088409233093261719e+01 2.701533288021604678e-10
1.101846599578857422e+01 1.939219439421448411e-10
1.115283679962158203e+01 1.324018789673954696e-10
1.128720760345458984e+01 1.069914173473902736e-10
1.142158031463623047e+01 6.553224312527655666e-11
1.155595111846923828e+01 4.680874508948324553e-11
1.169032287597656250e+01 5.349570867369513682e-11
1.182469367980957031e+01 4.413395965579848126e-11
1.195906639099121094e+01 3.477221063790184507e-11
1.209343719482421875e+01 2.541046162000519274e-11
1.222780799865722656e+01 1.069914173473902963e-11
1.236218070983886719e+01 1.203653445158140692e-11
1.249655246734619141e+01 1.337392716842378421e-11
1.263092327117919922e+01 6.686963584211892103e-12
1.276529598236083984e+01 5.349570867369514813e-12
1.289966678619384766e+01 1.337392716842378703e-12
1.303403759002685547e+01 1.337392716842378703e-12
1.316840839385986328e+01 1.337392716842378703e-12

# Figure1a_DM-1c-10%_tau100
-5.629977226257324219e+00 2.495655067531677333e-12
-5.573677539825439453e+00 4.367396368180435938e-12
-5.517377853393554688e+00 8.422835852919410089e-12
-5.461077690124511719e+00 1.029457715356816950e-11
-5.404778480529785156e+00 1.029457715356816950e-11
-5.348477840423583984e+00 1.684567170583882018e-11
-5.292178630828857422e+00 2.651633509252407418e-11
-5.235878944396972656e+00 3.275547276135327115e-11
-5.179578781127929688e+00 4.211417926459706014e-11
-5.123279571533203125e+00 6.207941980485047233e-11
-5.066979885101318359e+00 8.859575489737455298e-11
-5.010679721832275391e+00 1.119925211554840351e-10
-4.954380035400390625e+00 1.684567170583882405e-10
-4.898079872131347656e+00 2.071393706051292307e-10
-4.841780185699462891e+00 3.132047109752255274e-10
-4.785480976104736328e+00 4.133428705599340728e-10
-4.729180812835693359e+00 5.521636836913836860e-10
-4.672881126403808594e+00 7.611747955971616680e-10
-4.616581916809082031e+00 1.037568594326294905e-09
-4.560281276702880859e+00 1.324256970208996571e-09
-4.503982067108154297e+00 1.695797618387774965e-09
-4.447681903839111328e+00 2.226124320238256526e-09
-4.391382217407226562e+00 2.847542432053644348e-09
-4.335082530975341797e+00 3.777173944709193688e-09
-4.278782367706298828e+00 4.879005657024429701e-09
-4.222483158111572266e+00 6.192344136312973918e-09
-4.166183471679687500e+00 7.966754889327997732e-09
-4.109883308410644531e+00 1.049610130027135265e-08
-4.053583621978759766e+00 1.344035036619185031e-08
-3.997283458709716797e+00 1.678983142370280022e-08
-3.940984010696411133e+00 2.141053678123770094e-08
-3.884684562683105469e+00 2.692031925658076659e-08
-3.828384160995483398e+00 3.402763293202754242e-08
-3.772084712982177734e+00 4.216346845218081175e-08
-3.715785264968872070e+00 5.255974354975090180e-08
-3.659485101699829102e+00 6.483649474070611006e-08
-3.603185653686523438e+00 8.007870806565582478e-08
-3.546885251998901367e+00 9.829979767058804828e-08
-3.490585803985595703e+00 1.203192742883034610e-07
-3.434286355972290039e+00 1.470361976568803972e-07
-3.377985954284667969e+00 1.784564949571042289e-07
-3.321686506271362305e+00 2.169529102444306947e-07
-3.265386819839477539e+00 2.618307155394355883e-07
-3.209087133407592773e+00 3.136080712255153796e-07
-3.152787208557128906e+00 3.756787562376294555e-07
-3.096487522125244141e+00 4.486769789198144793e-07
-3.040187597274780273e+00 5.318665210271485079e-07
-2.983887910842895508e+00 6.298496824610434244e-07
-2.927587985992431641e+00 7.433327336056108629e-07
-2.871288299560546875e+00 8.728665903170080876e-07
-2.814988613128662109e+00 1.020350134144743489e-06
-2.758688926696777344e+00 1.191999417948271684e-06
-2.702389001846313477e+00 1.386813996002395573e-06
-2.646089315414428711e+00 1.607202175447283788e-06
-2.589789390563964844e+00 1.857421543828144858e-06
-2.533489704132080078e+00 2.138204887864182997e-06
-2.477189779281616211e+00 2.455249164160805662e-06
-2.420890092849731445e+00 2.806381904981728059e-06
-2.364590406417846680e+00 3.201099701772672578e-06
-2.308290719985961914e+00 3.639445292626672895e-06
-2.251990795135498047e+00 4.122983453271071047e-06
-2.195691108703613281e+00 4.655213716024311658e-06
-2.139391183853149414e+00 5.241306142315672822e-06
-2.083091497421264648e+00 5.884101411525768866e-06
-2.026791572570800781e+00 6.586900027481413485e-06
-1.970492005348205566e+00 7.341388963152657796e-06
-1.914192080497741699e+00 8.172738147723092658e-06
-1.857892394065856934e+00 9.059108415653632391e-06
-1.801592826843261719e+00 1.000727047914248709e-05
-1.745292901992797852e+00 1.102720727041667030e-05
-1.688993215560913086e+00 1.211879525455034087e-05
-1.632693409919738770e+00 1.327870117224392096e-05
-1.576393604278564453e+00 1.450057514113496375e-05
-1.520093798637390137e+00 1.579326644213605390e-05
-1.463793992996215820e+00 1.714618226731305024e-05
-1.407494306564331055e+00 1.856193400773724510e-05
-1.351194500923156738e+00 2.002857932999672384e-05
-1.294894695281982422e+00 2.154507692201456274e-05
-1.238594889640808105e+00 2.311699583807397336e-05
-1.182295203208923340e+00 2.473641549290435580e-05
-1.125995397567749023e+00 2.637883354505269709e-05
-1.069695591926574707e+00 2.803003848673693411e-05
-1.013395786285400391e+00 2.972554910479194073e-05
-9.570960402488708496e-01 3.141001395351806152e-05
-9.007962942123413086e-01 3.309203680376059483e-05
-8.444964885711669922e-01 3.477671159946926440e-05
-7.881968021392822266e-01 3.642594154212442894e-05
-7.318969964981079102e-01 3.803042813290135753e-05
-6.755972504615783691e-01 3.958934031866255646e-05
-6.192974448204040527e-01 4.106946560981242027e-05
-5.629976987838745117e-01 4.247957186651697475e-05
-5.066978931427001953e-01 4.382909048123328799e-05
-4.503981471061706543e-01 4.508923688036935227e-05
-3.940983712673187256e-01 4.623071893648376029e-05
-3.377985954284667969e-01 4.724118658851796928e-05
-2.814988195896148682e-01 4.812927137147989979e-05
-2.251990437507629395e-01 4.886743778713883448e-05
-1.688992679119110107e-01 4.946583098530118121e-05
-1.125994995236396790e-01 4.992519810270276741e-05
-5.629972368478775024e-02 5.020656418219706773e-05
4.920526208707087790e-08 5.033849511560082614e-05
5.629982426762580872e-02 5.028657519561901900e-05
1.125995963811874390e-01 5.010624727131814457e-05
1.688993722200393677e-01 4.974258353444626035e-05
2.251991480588912964e-01 4.924031049120990768e-05
2.814989089965820312e-01 4.856234426708997418e-05
3.377986848354339600e-01 4.774992649794806352e-05
3.940984606742858887e-01 4.681565213099626269e-05
4.503982365131378174e-01 4.572154540698567936e-05
5.066980123519897461e-01 4.450696842155522481e-05
5.629978179931640625e-01 4.316957120350189649e-05
6.192975640296936035e-01 4.175508257649875559e-05
6.755973100662231445e-01 4.027179435450766923e-05
7.318971157073974609e-01 3.869339172658282922e-05
7.881968617439270020e-01 3.705384523754655873e-05
8.444967269897460938e-01 3.539242776336910156e-05
9.007964134216308594e-01 3.368496358145438502e-05
9.570961594581604004e-01 3.194205984975318494e-05
1.013395905494689941e+00 3.021606667678957117e-05
1.069695711135864258e+00 2.847105255677189465e-05
1.125995516777038574e+00 2.675073231973366562e-05
1.182295203208923340e+00 2.504434033362733776e-05
1.238595008850097656e+00 2.338679362045961829e-05
1.294894814491271973e+00 2.176529102951849361e-05
1.351194620132446289e+00 2.019409335777360944e-05
1.407494306564331055e+00 1.867451020022164421e-05
1.463794112205505371e+00 1.720838678182816240e-05
1.520093917846679688e+00 1.580411193514577671e-05
1.576393723487854004e+00 1.447595051258362945e-05
1.632693409919738770e+00 1.321050458991166538e-05
1.688993215560913086e+00 1.202813091355886375e-05
1.745293140411376953e+00 1.090455643038152681e-05
1.801592826843261719e+00 9.866391374494092465e-06
1.857892632484436035e+00 8.895137950536016416e-06
1.914192318916320801e+00 7.981073086364194212e-06
1.970492005348205566e+00 7.145189608492937812e-06
2.026791810989379883e+00 6.374254305926659813e-06
2.083091497421264648e+00 5.670013825255748462e-06
2.139391422271728516e+00 5.022959096759142139e-06
2.195691108703613281e+00 4.439992790396747848e-06
2.251991033554077148e+00 3.907081837723837415e-06
2.308290719985961914e+00 3.428612664478480306e-06
2.364590406417846680e+00 2.999483527788874711e-06
2.420890092849731445e+00 2.611421643063036561e-06
2.477190017700195312e+00 2.266631609596246213e-06
2.533489704132080078e+00 1.961563358054940941e-06
2.589789628982543945e+00 1.691126687972005805e-06
2.646089315414428711e+00 1.454079698994460538e-06
2.702389240264892578e+00 1.245443247305695713e-06
2.758688926696777344e+00 1.062134886940426467e-06
2.814988613128662109e+00 9.017244737766437982e-07
2.871288299560546875e+00 7.608222843188727854e-07
2.927588224411010742e+00 6.411116379101637527e-07
2.983887910842895508e+00 5.397749399792729401e-07
3.040187835693359375e+00 4.513111428435941484e-07
3.096487522125244141e+00 3.757052725727219317e-07
3.152787446975708008e+00 3.129127193323243546e-07
3.209087133407592773e+00 2.594592193115136721e-07
3.265386819839477539e+00 2.131096014404318695e-07
3.321686506271362305e+00 1.743907608952116975e-07
3.377985954284667969e+00 1.432846041766134056e-07
3.434286355972290039e+00 1.168025843412678839e-07
3.490585803985595703e+00 9.514092226885982445e-08
3.546885967254638672e+00 7.679567382431789256e-08
3.603185653686523438e+00 6.178618033441550227e-08
3.659485101699829102e+00 4.964201081892292008e-08
3.715785264968872070e+00 3.982347986948641671e-08
3.772084712982177734e+00 3.160622360275493204e-08
3.828384160995483398e+00 2.486046795521680152e-08
3.884684562683105469e+00 1.983421864920800617e-08
3.940984010696411133e+00 1.569080732333853815e-08
3.997284173965454102e+00 1.213512276587278306e-08
4.053583621978759766e+00 9.442310948006101121e-09
4.109883308410644531e+00 7.394002051329477497e-09
4.166183471679687500e+00 5.694148993456963221e-09
4.222483158111572266e+00 4.433843184353465796e-09
4.278782367706298828e+00 3.353224540112250567e-09
4.335082530975341797e+00 2.684388982013760941e-09
4.391382217407226562e+00 2.001827321043846881e-09
4.447682380676269531e+00 1.510807186506989331e-09
4.503982067108154297e+00 1.108382806867506475e-09
4.560281276702880859e+00 8.366683613899949229e-10
4.616581916809082031e+00 6.142431034962341583e-10
4.672881126403808594e+00 4.492179121557019748e-10
4.729180812835693359e+00 3.119568834414596932e-10
4.785480976104736328e+00 2.015241467031829509e-10
4.841780185699462891e+00 1.647132344570907120e-10
4.898080825805664062e+00 1.260305809103497219e-10
4.954380035400390625e+00 9.826641828405980698e-11
5.010679721832275391e+00 7.206204007497718490e-11
5.066979885101318359e+00 4.772940316654332707e-11
5.123279571533203125e+00 3.400330029511911183e-11
5.179578781127929688e+00 2.246089560778510003e-11
5.235878944396972656e+00 2.433263690843385460e-11
5.292178630828857422e+00 9.046749619802330431e-12
5.348478794097900391e+00 5.303267018504814837e-12
5.404778480529785156e+00 5.927180785387733564e-12
5.461077690124511719e+00 3.431525717856056635e-12
5.517377853393554688e+00 2.495655067531677333e-12
5.573677539825439453e+00 9.358706503243791007e-13
5.629977226257324219e+00 2.183698184090217969e-12

# Figure1b
0.000000000000000000e+00 5.752281692265956980e-01
1.000000000000000056e-01 5.230736068926251647e-01
2.000000000000000111e-01 4.706420359963224276e-01
3.000000000000000444e-01 4.183129304118644032e-01
4.000000000000000222e-01 3.659084130123817502e-01
5.000000000000000000e-01 3.158992594295187972e-01
6.000000000000000888e-01 2.689624372161350530e-01
7.000000000000000666e-01 2.247305615922401689e-01
8.000000000000000444e-01 1.819523184500337898e-01
9.000000000000000222e-01 1.436494966801353801e-01
1.000000000000000000e+00 1.085751030978859416e-01
1.100000000000000089e+00 7.667077394332974527e-02
1.200000000000000178e+00 4.846536724519961981e-02
1.300000000000000044e+00 2.512416217158505716e-02
1.400000000000000133e+00 6.745875540692475303e-03
1.500000000000000000e+00 -8.727499660220856825e-03
1.600000000000000089e+00 -1.880037629612440683e-02
1.700000000000000178e+00 -2.321169339214298327e-02
1.800000000000000044e+00 -2.532563766619449000e-02
1.900000000000000133e+00 -2.505355050017828503e-02
2.000000000000000000e+00 -2.181838686437841471e-02
2.100000000000000089e+00 -1.441980078459456638e-02
2.200000000000000178e+00 -4.240320750121671055e-03
2.300000000000000266e+00 8.118588533209840363e-03
2.400000000000000355e+00 2.164607677178968098e-02
2.500000000000000000e+00 3.793626934142232260e-02
2.600000000000000089e+00 5.676529195798684507e-02
2.700000000000000178e+00 7.632588923381497525e-02
2.800000000000000266e+00 9.647576749543150532e-02
2.900000000000000355e+00 1.171518149438546402e-01
3.000000000000000000e+00 1.381215738815063654e-01
3.100000000000000089e+00 1.593699089333887042e-01
3.200000000000000178e+00 1.807774484908528101e-01
3.300000000000000266e+00 2.022756338907603924e-01
3.400000000000000355e+00 2.222983420467037619e-01
3.500000000000000000e+00 2.411230202475942164e-01
3.600000000000000089e+00 2.609465674747177277e-01
3.700000000000000178e+00 2.804708498664524319e-01
3.800000000000000266e+00 2.983706079793885801e-01
3.900000000000000355e+00 3.146814554122282503e-01
4.000000000000000000e+00 3.298902991822201258e-01
4.100000000000000533e+00 3.439199637181452607e-01
4.200000000000000178e+00 3.576444277013766104e-01
4.299999999999999822e+00 3.706164545906073249e-01
4.400000000000000355e+00 3.820920032169829450e-01
4.500000000000000000e+00 3.929140167278215579e-01
4.600000000000000533e+00 4.032080396836490443e-01
4.700000000000000178e+00 4.135980461656006413e-01
4.800000000000000711e+00 4.227645887129318769e-01
4.900000000000000355e+00 4.312847579974568024e-01
5.000000000000000000e+00 4.400800943271140353e-01
5.100000000000000533e+00 4.499806501290761207e-01
5.200000000000000178e+00 4.592243568784997176e-01
5.300000000000000711e+00 4.669125228317526077e-01
5.400000000000000355e+00 4.749558739312023103e-01
5.500000000000000000e+00 4.838491197770997676e-01
5.600000000000000533e+00 4.927050544761926720e-01
5.700000000000000178e+00 5.008859835388654869e-01
5.800000000000000711e+00 5.090077517951541175e-01
5.900000000000000355e+00 5.184099350498304615e-01
6.000000000000000000e+00 5.284355921322845262e-01
6.100000000000000533e+00 5.382201539471611618e-01
6.200000000000000178e+00 5.482399724143717235e-01
6.300000000000000711e+00 5.578373577997852717e-01
6.400000000000000355e+00 5.656722291783341516e-01
6.500000000000000000e+00 5.720408539067313169e-01
6.600000000000000533e+00 5.802368427145394580e-01
6.700000000000000178e+00 5.908754005648715335e-01
6.800000000000000711e+00 6.026568622391510477e-01
6.900000000000000355e+00 6.146035848170975369e-01
7.000000000000000000e+00 6.245823569359124638e-01
7.100000000000000533e+00 6.339749015570920188e-01
7.200000000000000178e+00 6.437224782451285154e-01
7.300000000000000711e+00 6.541478455244290613e-01
7.400000000000000355e+00 6.662015690997905581e-01
7.500000000000000000e+00 6.781659854076850236e-01
7.600000000000000533e+00 6.894505663360560588e-01
7.700000000000000178e+00 7.007714496057987352e-01
7.800000000000000711e+00 7.112632070734727918e-01
7.900000000000000355e+00 7.219481157193946563e-01
8.000000000000000000e+00 7.337393671278946705e-01
8.099999999999999645e+00 7.456833111473404330e-01
8.200000000000001066e+00 7.581218166362887478e-01
8.300000000000000711e+00 7.711146948539386869e-01
8.400000000000000355e+00 7.816615662739044845e-01
8.500000000000000000e+00 7.904505899790653656e-01
8.599999999999999645e+00 8.002137667694659839e-01
8.700000000000001066e+00 8.096308915982406429e-01
8.800000000000000711e+00 8.178592338696371034e-01
8.900000000000000355e+00 8.240059579602384554e-01
9.000000000000000000e+00 8.283466883559684746e-01
9.099999999999999645e+00 8.320796792375660944e-01
9.200000000000001066e+00 8.357681005703093691e-01
9.300000000000000711e+00 8.379512351161857442e-01
9.400000000000000355e+00 8.395132158083958851e-01
9.500000000000000000e+00 8.404661965951653047e-01
9.600000000000001421e+00 8.398132688534816204e-01
9.700000000000001066e+00 8.392565552261598283e-01
9.800000000000000711e+00 8.386976967540477057e-01
9.900000000000000355e+00 8.374148195982488163e-01
1.000000000000000000e+01 8.352998332079744070e-01
1.010000000000000142e+01 8.337359087495234133e-01
1.020000000000000107e+01 8.318338498149048243e-01
1.030000000000000071e+01 8.295194139511812281e-01
1.040000000000000036e+01 8.285740375633143806e-01
1.050000000000000000e+01 8.287803900019643510e-01
1.060000000000000142e+01 8.289070139251997205e-01
1.070000000000000107e+01 8.295507820773734275e-01
1.080000000000000071e+01 8.317768677366484953e-01
1.090000000000000036e+01 8.350956990915375799e-01
1.100000000000000000e+01 8.378452982619118972e-01
1.110000000000000142e+01 8.406079752179825837e-01
1.120000000000000107e+01 8.429284569803667804e-01
1.130000000000000071e+01 8.465994416942662637e-01
1.140000000000000036e+01 8.524157314483017389e-01
1.150000000000000000e+01 8.606917506495025405e-01
1.160000000000000142e+01 8.701419676812591764e-01
1.170000000000000107e+01 8.792037136915392681e-01
1.180000000000000071e+01 8.895276882782467975e-01
1.190000000000000036e+01 9.001457064093028038e-01
1.200000000000000000e+01 9.115719186154067621e-01
1.210000000000000142e+01 9.228672611461939956e-01
1.220000000000000107e+01 9.332582791391650368e-01
1.230000000000000071e+01 9.442550698362605077e-01
1.240000000000000036e+01 9.563516648529682973e-01
1.250000000000000000e+01 9.690922994482523700e-01
1.260000000000000142e+01 9.823330023709776482e-01
1.270000000000000107e+01 9.956670346366083280e-01
1.280000000000000071e+01 1.008412558654961044e+00
1.290000000000000036e+01 1.021823033474368536e+00
1.300000000000000000e+01 1.035023440906438719e+00
1.310000000000000142e+01 1.047993562604400131e+00
1.320000000000000107e+01 1.060770176720980729e+00
1.330000000000000071e+01 1.073478034111998047e+00
1.340000000000000036e+01 1.084873726923118342e+00
1.350000000000000000e+01 1.095480802748825422e+00
1.360000000000000142e+01 1.104819190848319810e+00
1.370000000000000107e+01 1.114260181023745799e+00
1.380000000000000071e+01 1.121072790013388998e+00
1.390000000000000036e+01 1.128143036983466851e+00
1.400000000000000000e+01 1.135511398716589460e+00
1.410000000000000142e+01 1.141269616094048978e+00
1.420000000000000107e+01 1.146401115018361505e+00
1.430000000000000071e+01 1.151076120566629557e+00
1.440000000000000036e+01 1.155232329273432113e+00
1.450000000000000000e+01 1.158025607108944754e+00
1.460000000000000142e+01 1.160982876597337787e+00
1.470000000000000107e+01 1.164409295633551888e+00
1.480000000000000071e+01 1.168732505927390974e+00
1.490000000000000036e+01 1.171343114599786794e+00
1.500000000000000000e+01 1.173650914603315831e+00
1.510000000000000142e+01 1.176798012931678405e+00
1.520000000000000107e+01 1.180740784304682656e+00
1.530000000000000071e+01 1.184433991654073148e+00
1.540000000000000036e+01 1.189105542786243586e+00
1.550000000000000000e+01 1.194311488167287605e+00
1.560000000000000142e+01 1.200119283272802706e+00
1.570000000000000107e+01 1.204733029163242319e+00
1.580000000000000071e+01 1.210876802828746879e+00
1.590000000000000036e+01 1.219275186814772871e+00
1.600000000000000000e+01 1.225782948343299594e+00
1.610000000000000142e+01 1.232014091367690911e+00
1.619999999999999929e+01 1.238845533071193605e+00
1.630000000000000071e+01 1.246634008395896664e+00
1.640000000000000213e+01 1.256366764279221115e+00
1.650000000000000000e+01 1.265321302690109784e+00
1.660000000000000142e+01 1.272837215711010161e+00
1.669999999999999929e+01 1.281241718141609809e+00
1.680000000000000071e+01 1.290406788253830150e+00
1.690000000000000213e+01 1.298779921201620668e+00
1.700000000000000000e+01 1.308344466429577579e+00
1.710000000000000142e+01 1.319680152868929923e+00
1.719999999999999929e+01 1.330463036140457245e+00
1.730000000000000071e+01 1.339025944232988152e+00
1.740000000000000213e+01 1.349758264529049345e+00
1.750000000000000000e+01 1.361815640519921544e+00
1.760000000000000142e+01 1.371877161349380536e+00
1.769999999999999929e+01 1.379577899583799949e+00
1.780000000000000071e+01 1.389213150164581467e+00
1.790000000000000213e+01 1.399679035472530142e+00
1.800000000000000000e+01 1.408587311552642607e+00
1.810000000000000142e+01 1.417883398714232968e+00
1.819999999999999929e+01 1.427872876603132779e+00
1.830000000000000071e+01 1.435925898038090676e+00
1.840000000000000213e+01 1.443166587389542954e+00
1.850000000000000000e+01 1.449552830143505888e+00
1.860000000000000142e+01 1.453769713474166059e+00
1.869999999999999929e+01 1.457570800111630094e+00
1.880000000000000071e+01 1.459964569031291903e+00
1.890000000000000213e+01 1.461540366950139447e+00
1.900000000000000000e+01 1.463846676082629861e+00
1.910000000000000142e+01 1.462906742287294781e+00
1.920000000000000284e+01 1.459912835776516538e+00
1.930000000000000071e+01 1.457343115193737937e+00
1.940000000000000213e+01 1.448931098990696054e+00
1.950000000000000000e+01 1.435633891109553195e+00
1.960000000000000142e+01 1.422913575297015010e+00
1.970000000000000284e+01 1.410163642766011360e+00
1.980000000000000071e+01 1.390187471706534561e+00
1.990000000000000213e+01 1.361601279265443498e+00
2.000000000000000000e+01 1.329559726974476996e+00
2.010000000000000142e+01 1.298730927212702113e+00
2.020000000000000284e+01 1.265502462316248522e+00
2.030000000000000071e+01 1.226585611887928584e+00
2.040000000000000213e+01 1.184121891659885906e+00
2.050000000000000000e+01 1.138981076301800677e+00
2.060000000000000142e+01 1.089285537080915578e+00
2.070000000000000284e+01 1.041338931868781792e+00
2.080000000000000071e+01 9.932305423525129573e-01
2.090000000000000213e+01 9.482986667640694867e-01
2.100000000000000000e+01 9.026896266618299469e-01
2.110000000000000142e+01 8.579414233715956239e-01
2.120000000000000284e+01 8.134523194744368579e-01
2.130000000000000071e+01 7.691735484920076971e-01
2.140000000000000213e+01 7.263152495392019015e-01
2.150000000000000000e+01 6.865963819133225066e-01
2.160000000000000142e+01 6.489763351643267342e-01
2.170000000000000284e+01 6.122000913889182883e-01
2.180000000000000071e+01 5.771934402345673121e-01
2.190000000000000213e+01 5.444905293721482575e-01
2.200000000000000000e+01 5.122744361307164374e-01
2.210000000000000142e+01 4.809396826980101847e-01
2.220000000000000284e+01 4.495212100913456021e-01
2.230000000000000071e+01 4.196024929186468744e-01
2.240000000000000213e+01 3.930267411206370687e-01
2.250000000000000000e+01 3.684623277847559608e-01
2.260000000000000142e+01 3.466735744235583394e-01
2.270000000000000284e+01 3.274792308851768863e-01
2.280000000000000071e+01 3.095545098364115288e-01
2.290000000000000213e+01 2.921483481560120943e-01
2.300000000000000000e+01 2.772763200905655201e-01
2.310000000000000142e+01 2.649793410860788456e-01
2.320000000000000284e+01 2.548462292391777684e-01
2.330000000000000071e+01 2.460858503048996837e-01
2.340000000000000213e+01 2.372189262189660086e-01
2.350000000000000000e+01 2.294599091916442735e-01
2.360000000000000142e+01 2.227097059531505940e-01
2.370000000000000284e+01 2.153748133339386250e-01
2.380000000000000071e+01 2.098458548460259976e-01
2.390000000000000213e+01 2.044419890212699209e-01
2.400000000000000000e+01 1.990599387450247837e-01
2.410000000000000142e+01 1.940628581465757563e-01
2.420000000000000284e+01 1.899136197094406231e-01
2.430000000000000071e+01 1.865882868662833149e-01
2.440000000000000213e+01 1.823072469922854544e-01
2.450000000000000000e+01 1.792289138154932460e-01
2.460000000000000142e+01 1.777633894002582648e-01
2.470000000000000284e+01 1.755529298264678351e-01
2.480000000000000071e+01 1.727340332619336505e-01
2.490000000000000213e+01 1.720053964219695752e-01
2.500000000000000000e+01 1.699067482190288192e-01
2.510000000000000142e+01 1.688701331030962871e-01
2.520000000000000284e+01 1.691178660559413682e-01
2.530000000000000071e+01 1.708610346787707290e-01
2.540000000000000213e+01 1.731579587664415221e-01
2.550000000000000000e+01 1.736281674122858165e-01
2.560000000000000142e+01 1.743702529222646014e-01
2.570000000000000284e+01 1.753621713075469712e-01
2.580000000000000071e+01 1.759742580972824544e-01
2.590000000000000213e+01 1.765535658677408470e-01
2.600000000000000000e+01 1.790795120381887540e-01
2.610000000000000142e+01 1.825423639804130416e-01
2.620000000000000284e+01 1.855125841618088800e-01
2.630000000000000071e+01 1.883765608953238135e-01
2.640000000000000213e+01 1.912389361436303281e-01
2.650000000000000000e+01 1.935958678405367839e-01
2.660000000000000142e+01 1.965255942383952181e-01
2.670000000000000284e+01 1.994904406573357603e-01
2.680000000000000071e+01 2.030073687990240627e-01
2.690000000000000213e+01 2.060300257659972156e-01
2.700000000000000000e+01 2.089856589640893547e-01
2.710000000000000142e+01 2.122067193987741407e-01
2.720000000000000284e+01 2.149080286649386606e-01
2.730000000000000071e+01 2.173139961415449517e-01
2.740000000000000213e+01 2.209196661549049645e-01
2.750000000000000000e+01 2.252519643526432191e-01
2.760000000000000142e+01 2.279753056925392374e-01
2.770000000000000284e+01 2.309382192500315789e-01
2.780000000000000071e+01 2.360725612849852995e-01
2.790000000000000213e+01 2.407182467153956840e-01
2.800000000000000000e+01 2.444359546093723135e-01
2.810000000000000142e+01 2.491171812689814691e-01
2.820000000000000284e+01 2.532272890253977060e-01
2.830000000000000071e+01 2.572660371534877810e-01
2.840000000000000213e+01 2.628875265407826789e-01
2.850000000000000000e+01 2.678168500641342487e-01
2.860000000000000142e+01 2.717902743050398806e-01
2.870000000000000284e+01 2.774785117889295716e-01
2.880000000000000071e+01 2.829610278211957541e-01
2.890000000000000213e+01 2.885270089354778356e-01
2.900000000000000000e+01 2.951818273324848807e-01
2.910000000000000142e+01 3.035898338689604903e-01
2.920000000000000284e+01 3.111658952165984870e-01
2.930000000000000071e+01 3.194787678949002618e-01
2.940000000000000213e+01 3.285073298611840276e-01
2.950000000000000000e+01 3.378127434928854811e-01
2.960000000000000142e+01 3.474439408847025401e-01
2.970000000000000284e+01 3.579750813088497519e-01
2.980000000000000071e+01 3.683564011103201974e-01
2.990000000000000213e+01 3.798593197758855511e-01
3.000000000000000000e+01 3.916419321767736217e-01
3.010000000000000142e+01 4.045514773212899873e-01
3.020000000000000284e+01 4.170447748367540064e-01
3.030000000000000071e+01 4.302275345705682263e-01
3.040000000000000213e+01 4.423280835166656377e-01
3.050000000000000000e+01 4.555370847933915002e-01
3.060000000000000142e+01 4.687452057184547938e-01
3.070000000000000284e+01 4.828223101142588569e-01
3.080000000000000071e+01 4.972477225995617367e-01
3.090000000000000213e+01 5.120653120424478733e-01
3.100000000000000000e+01 5.255865239675349132e-01
3.110000000000000142e+01 5.410002553453036045e-01
3.120000000000000284e+01 5.553791004166033218e-01
3.130000000000000071e+01 5.697613683277442664e-01
3.140000000000000213e+01 5.840678457088481768e-01
3.150000000000000000e+01 5.992838215332013663e-01
3.160000000000000142e+01 6.135757849555173449e-01
3.170000000000000284e+01 6.280862892630321159e-01
3.180000000000000071e+01 6.430519255872046980e-01
3.190000000000000213e+01 6.581629492942789872e-01
3.200000000000000000e+01 6.737689572037534047e-01
3.210000000000000142e+01 6.891571027295153584e-01
3.220000000000000284e+01 7.042361050499872377e-01
3.230000000000000426e+01 7.200217109400075532e-01
3.239999999999999858e+01 7.356123695284164654e-01
3.250000000000000000e+01 7.515913138350350797e-01
3.260000000000000142e+01 7.673839543604079605e-01
3.270000000000000284e+01 7.821316550511724364e-01
3.280000000000000426e+01 7.964223536823628047e-01
3.289999999999999858e+01 8.120711073437116845e-01
3.300000000000000000e+01 8.282387301627147647e-01
3.310000000000000142e+01 8.445600991407558045e-01
3.320000000000000284e+01 8.602403986130047198e-01
3.330000000000000426e+01 8.758432272753665648e-01
3.339999999999999858e+01 8.907419419963040763e-01
3.350000000000000000e+01 9.062744017195636381e-01
3.360000000000000142e+01 9.215188120075636924e-01
3.370000000000000284e+01 9.370568171365192267e-01
3.380000000000000426e+01 9.536891771257782757e-01
3.389999999999999858e+01 9.694139232821954444e-01
3.400000000000000000e+01 9.843991322122653820e-01
3.410000000000000142e+01 1.000160321179473621e+00
3.420000000000000284e+01 1.015847218524638773e+00
3.430000000000000426e+01 1.030969859011344525e+00
3.439999999999999858e+01 1.045420806062665076e+00
3.450000000000000000e+01 1.059961573578480198e+00
3.460000000000000142e+01 1.074562330544558852e+00
3.470000000000000284e+01 1.089305754508961499e+00
3.480000000000000426e+01 1.103724115758609070e+00
3.489999999999999858e+01 1.119526976284403119e+00
3.500000000000000000e+01 1.134846793258635245e+00
3.510000000000000142e+01 1.149650216347599674e+00
3.520000000000000284e+01 1.163242925708969588e+00
3.530000000000000426e+01 1.176421843258517175e+00
3.539999999999999858e+01 1.189467914668645099e+00
3.550000000000000000e+01 1.203986429044218820e+00
3.560000000000000142e+01 1.218457656510673059e+00
3.570000000000000284e+01 1.231178848526911285e+00
3.580000000000000426e+01 1.243357810793932261e+00
3.589999999999999858e+01 1.255714100740944694e+00
3.600000000000000000e+01 1.267987417540208162e+00
3.610000000000000142e+01 1.280331517340333347e+00
3.620000000000000284e+01 1.291981489732142441e+00
3.630000000000000426e+01 1.304500061340495787e+00
3.639999999999999858e+01 1.316847289276044997e+00
3.650000000000000000e+01 1.329175909117313648e+00
3.660000000000000142e+01 1.340330932045511014e+00
3.670000000000000284e+01 1.351031644866769632e+00
3.680000000000000426e+01 1.361021298919570466e+00
3.689999999999999858e+01 1.372334595022081105e+00
3.700000000000000000e+01 1.382815139941190763e+00
3.710000000000000142e+01 1.390972981710285827e+00
3.720000000000000284e+01 1.399058082694127458e+00
3.730000000000000426e+01 1.406357374213136557e+00
3.739999999999999858e+01 1.413863582457627999e+00
3.750000000000000000e+01 1.420616128971372127e+00
3.760000000000000142e+01 1.426061575748238441e+00
3.770000000000000284e+01 1.431140530829498880e+00
3.780000000000000426e+01 1.435501642091103758e+00
3.789999999999999858e+01 1.437589558856442462e+00
3.800000000000000000e+01 1.440255658408666539e+00
3.810000000000000142e+01 1.441315092235156303e+00
3.820000000000000284e+01 1.442886314728394348e+00
3.830000000000000426e+01 1.443491258407961553e+00
3.840000000000000568e+01 1.443598603947026771e+00
3.850000000000000000e+01 1.443183814974961177e+00
3.860000000000000142e+01 1.441082914996543840e+00
3.870000000000000284e+01 1.438959208741990237e+00
3.880000000000000426e+01 1.436223813549627470e+00
3.890000000000000568e+01 1.434121084485342035e+00
3.900000000000000000e+01 1.430979518442148324e+00
3.910000000000000142e+01 1.428143753809292038e+00
3.920000000000000284e+01 1.425918678110131399e+00
3.930000000000000426e+01 1.425472877444288855e+00
3.940000000000000568e+01 1.424634587960898813e+00
3.950000000000000000e+01 1.422151408869370526e+00
3.960000000000000142e+01 1.422004152891365614e+00
3.970000000000000284e+01 1.421894389288289595e+00
3.980000000000000426e+01 1.422363299006407011e+00
3.990000000000000568e+01 1.423541543620182814e+00
4.000000000000000000e+01 1.425135497671764950e+00
4.010000000000000142e+01 1.426557222243001632e+00
4.020000000000000284e+01 1.431102142733876370e+00
4.030000000000000426e+01 1.436139201601009274e+00
4.040000000000000568e+01 1.440582575483368322e+00
4.050000000000000000e+01 1.446330992571049912e+00
4.060000000000000142e+01 1.451898195975661832e+00
4.070000000000000284e+01 1.459295781839141437e+00
4.080000000000000426e+01 1.467681870432127500e+00
4.090000000000000568e+01 1.476899885572179993e+00
4.100000000000000000e+01 1.486302977810368464e+00
4.110000000000000142e+01 1.497275452942516072e+00
4.120000000000000284e+01 1.509060183680189127e+00
4.130000000000000426e+01 1.520881014511467288e+00
4.140000000000000568e+01 1.532553819755277713e+00
4.150000000000000000e+01 1.544892338556625333e+00
4.160000000000000142e+01 1.557938783254473769e+00
4.170000000000000284e+01 1.571723349913868306e+00
4.180000000000000426e+01 1.585628799038264036e+00
4.190000000000000568e+01 1.598923441164335824e+00
4.200000000000000000e+01 1.612882080920175820e+00
4.210000000000000142e+01 1.625325195046903204e+00
4.220000000000000284e+01 1.637759873527188770e+00
4.230000000000000426e+01 1.652205638397746146e+00
4.240000000000000568e+01 1.662490148330786344e+00
4.250000000000000000e+01 1.672261556454338383e+00
4.260000000000000142e+01 1.681246636412004891e+00
4.270000000000000284e+01 1.689042387873624707e+00
4.280000000000000426e+01 1.695932853333682599e+00
4.290000000000000568e+01 1.703155167366973588e+00
4.300000000000000000e+01 1.709139644410446079e+00
4.310000000000000142e+01 1.712966545111032302e+00
4.320000000000000284e+01 1.713319371764623789e+00
4.330000000000000426e+01 1.712820882207553463e+00
4.340000000000000568e+01 1.712502838065005806e+00
4.350000000000000000e+01 1.710674781936809774e+00
4.360000000000000142e+01 1.708535999419191098e+00
4.370000000000000284e+01 1.705488692584212984e+00
4.380000000000000426e+01 1.702480713202148666e+00
4.390000000000000568e+01 1.696902773023273081e+00
4.400000000000000000e+01 1.690895458405119900e+00
4.410000000000000142e+01 1.684180092254231820e+00
4.420000000000000284e+01 1.676641048282960345e+00
4.430000000000000426e+01 1.670995019972260298e+00
4.440000000000000568e+01 1.665420712509853907e+00
4.450000000000000000e+01 1.661234571358464196e+00
4.460000000000000142e+01 1.656341224165272630e+00
4.470000000000000284e+01 1.651976083179594879e+00
4.480000000000000426e+01 1.645871725256521145e+00
4.490000000000000568e+01 1.640768411719259801e+00
4.500000000000000000e+01 1.635874684968015247e+00
4.510000000000000142e+01 1.631891705306983464e+00
4.520000000000000284e+01 1.629662482852997085e+00
4.530000000000000426e+01 1.628259907227608494e+00
4.540000000000000568e+01 1.627083099857701942e+00
4.550000000000000000e+01 1.627445587528742577e+00
4.560000000000000142e+01 1.627920204109164493e+00
4.570000000000000284e+01 1.627007157531865644e+00
4.580000000000000426e+01 1.625870740424963934e+00
4.590000000000000568e+01 1.624570666023475995e+00
4.600000000000000000e+01 1.624057693640314604e+00
4.610000000000000142e+01 1.624235852122766444e+00
4.620000000000000284e+01 1.624805831506102693e+00
4.630000000000000426e+01 1.624243004543721725e+00
4.640000000000000568e+01 1.624730411384604833e+00
4.650000000000000000e+01 1.625110074903570512e+00
4.660000000000000142e+01 1.624891633435742833e+00
4.670000000000000284e+01 1.626210135048614225e+00
4.680000000000000426e+01 1.628745267250103490e+00
4.690000000000000568e+01 1.632149059657311829e+00
4.700000000000000000e+01 1.633565768900405502e+00
4.710000000000000142e+01 1.633487180431706598e+00
4.720000000000000284e+01 1.633994588369430678e+00
4.730000000000000426e+01 1.635787728569469746e+00
4.740000000000000568e+01 1.636841629905113837e+00
4.750000000000000000e+01 1.638933954690573236e+00
4.760000000000000142e+01 1.640639245516215983e+00
4.770000000000000284e+01 1.641779013792650233e+00
4.780000000000000426e+01 1.643676823364026429e+00
4.790000000000000568e+01 1.646003333678839109e+00
4.800000000000000000e+01 1.648465545964829415e+00
4.810000000000000142e+01 1.649838941878378984e+00
4.820000000000000284e+01 1.650742358236901408e+00
4.830000000000000426e+01 1.652061169647322414e+00
4.840000000000000568e+01 1.652649661814275417e+00
4.850000000000000000e+01 1.652570283730391054e+00
4.860000000000000142e+01 1.652825514275305885e+00
4.870000000000000284e+01 1.652610282897639449e+00
4.880000000000000426e+01 1.652040824941379382e+00
4.890000000000000568e+01 1.651210749681648826e+00
4.900000000000000000e+01 1.649944270242138522e+00
4.910000000000000142e+01 1.648507982271607553e+00
4.920000000000000284e+01 1.646147889183358082e+00
4.930000000000000426e+01 1.644403164958671004e+00
4.940000000000000568e+01 1.642407185943118852e+00
4.950000000000000000e+01 1.640197368250215115e+00
4.960000000000000142e+01 1.637210288699227245e+00
4.970000000000000284e+01 1.634196242349696959e+00
4.980000000000000426e+01 1.631130606066607758e+00
4.990000000000000568e+01 1.627656829515872206e+00
5.000000000000000000e+01 1.622716636927217237e+00
5.010000000000000142e+01 1.618923354772773937e+00
5.020000000000000284e+01 1.613747050465406785e+00
5.030000000000000426e+01 1.609950025736740953e+00
5.040000000000000568e+01 1.608167863465684411e+00
5.050000000000000000e+01 1.604000363564392684e+00
5.060000000000000142e+01 1.598943214364413556e+00
5.070000000000000284e+01 1.593396355274695475e+00
5.080000000000000426e+01 1.589426649159503713e+00
5.090000000000000568e+01 1.586514562126480010e+00
5.100000000000000000e+01 1.583133038737954745e+00
5.110000000000000142e+01 1.579679808784202777e+00
5.120000000000000284e+01 1.576774819751171730e+00
5.130000000000000426e+01 1.574493011336251191e+00
5.140000000000000568e+01 1.573029423613708122e+00
5.150000000000000000e+01 1.572834864790545462e+00
5.160000000000000142e+01 1.573055469942984397e+00
5.170000000000000284e+01 1.571763769509201936e+00
5.180000000000000426e+01 1.568811344960333365e+00
5.190000000000000568e+01 1.566064760549851220e+00
5.200000000000000000e+01 1.565883044361873422e+00
5.210000000000000142e+01 1.567277704632724200e+00
5.220000000000000284e+01 1.566379247469056990e+00
5.230000000000000426e+01 1.565650397195082366e+00
5.240000000000000568e+01 1.565890115868142418e+00
5.250000000000000000e+01 1.568886562547972430e+00
5.260000000000000142e+01 1.571489148079650677e+00
5.270000000000000284e+01 1.573940033455113685e+00
5.280000000000000426e+01 1.576886512189538125e+00
5.290000000000000568e+01 1.582462222710960376e+00
5.300000000000000000e+01 1.588820765831055581e+00
5.310000000000000142e+01 1.595470664926732507e+00
5.320000000000000284e+01 1.600927040564845028e+00
5.330000000000000426e+01 1.608280980566489937e+00
5.340000000000000568e+01 1.615573342028291393e+00
5.350000000000000000e+01 1.624706090487150201e+00
5.360000000000000142e+01 1.633317257464663719e+00
5.370000000000000284e+01 1.642471874939460008e+00
5.380000000000000426e+01 1.655597631370748335e+00
5.390000000000000568e+01 1.667665278802425322e+00
5.400000000000000000e+01 1.679578106441003804e+00
5.410000000000000142e+01 1.694416945791005658e+00
5.420000000000000284e+01 1.710338215847322818e+00
5.430000000000000426e+01 1.727897930422728656e+00
5.440000000000000568e+01 1.745866532816718442e+00
5.450000000000000000e+01 1.763021108124085634e+00
5.460000000000000142e+01 1.782130589272929111e+00
5.470000000000000284e+01 1.800668098914237403e+00
5.480000000000000426e+01 1.820010629157753801e+00
5.490000000000000568e+01 1.840644404238009235e+00
5.500000000000000000e+01 1.861414275717052869e+00
5.510000000000000142e+01 1.882073407730003867e+00
5.520000000000000284e+01 1.902484708471524399e+00
5.530000000000000426e+01 1.922966548953887633e+00
5.540000000000000568e+01 1.941983291277848744e+00
5.550000000000000000e+01 1.961170547050192781e+00
5.560000000000000142e+01 1.979192714340788806e+00
5.570000000000000284e+01 1.998820337593187890e+00
5.580000000000000426e+01 2.016425227834203415e+00
5.590000000000000568e+01 2.034604033783307120e+00
5.600000000000000000e+01 2.052043970729370059e+00
5.610000000000000142e+01 2.066611003604154728e+00
5.620000000000000284e+01 2.081148339388565915e+00
5.630000000000000426e+01 2.094785386324048204e+00
5.640000000000000568e+01 2.109893581465191570e+00
5.650000000000000000e+01 2.123016515971164253e+00
5.660000000000000142e+01 2.135178866107893203e+00
5.670000000000000284e+01 2.145581361732742831e+00
5.680000000000000426e+01 2.157224773915933369e+00
5.690000000000000568e+01 2.167694308553390403e+00
5.700000000000000000e+01 2.179774677725715648e+00
5.710000000000000142e+01 2.189807555555842278e+00
5.720000000000000284e+01 2.199919583617866881e+00
5.730000000000000426e+01 2.210541797159888411e+00
5.740000000000000568e+01 2.221828372925974016e+00
5.750000000000000000e+01 2.230787717386238711e+00
5.760000000000000142e+01 2.240992266733163429e+00
5.770000000000000284e+01 2.252144934374397334e+00
5.780000000000000426e+01 2.264873499978514726e+00
5.790000000000000568e+01 2.275640708171105420e+00
5.800000000000000000e+01 2.286381903549084882e+00
5.810000000000000142e+01 2.296361727538281272e+00
5.820000000000000284e+01 2.307833265926107824e+00
5.830000000000000426e+01 2.320529146541653986e+00
5.840000000000000568e+01 2.331582637826413062e+00
5.850000000000000000e+01 2.342281396755342193e+00
5.860000000000000142e+01 2.353271224553935337e+00
5.870000000000000284e+01 2.363082921619829246e+00
5.880000000000000426e+01 2.372439809118389586e+00
5.890000000000000568e+01 2.382739107362622288e+00
5.900000000000000000e+01 2.391369751858469339e+00
5.910000000000000142e+01 2.400318148989352807e+00
5.920000000000000284e+01 2.409148132570221090e+00
5.930000000000000426e+01 2.416273623909201085e+00
5.940000000000000568e+01 2.422996723982323797e+00
5.950000000000000000e+01 2.428557052557283491e+00
5.960000000000000142e+01 2.434280653049751386e+00
5.970000000000000284e+01 2.438678210948792113e+00
5.980000000000000426e+01 2.438107069382520198e+00
5.990000000000000568e+01 2.442693103430472856e+00
6.000000000000000000e+01 2.446217317819636250e+00
6.010000000000000142e+01 2.446826328794757366e+00
6.020000000000000284e+01 2.445848216271976128e+00
6.030000000000000426e+01 2.441845162713982553e+00
6.040000000000000568e+01 2.439158532793434642e+00
6.050000000000000000e+01 2.436442232055132884e+00
6.060000000000000142e+01 2.434866843770175038e+00
6.070000000000000284e+01 2.435371486683613362e+00
6.080000000000000426e+01 2.430223847213662580e+00
6.090000000000000568e+01 2.424732004367147642e+00
6.100000000000000000e+01 2.418773942106005048e+00
6.110000000000000142e+01 2.411994512769746191e+00
6.120000000000000284e+01 2.405412086287707307e+00
6.130000000000000426e+01 2.397087642043007172e+00
6.140000000000000568e+01 2.388603724851550147e+00
6.150000000000000000e+01 2.380135562836016572e+00
6.160000000000000142e+01 2.370895848019671348e+00
6.170000000000000284e+01 2.362404500580356892e+00
6.180000000000000426e+01 2.351654915159066661e+00
6.190000000000000568e+01 2.342748725372621355e+00
6.200000000000000000e+01 2.331619028886589007e+00
6.210000000000000142e+01 2.318835788131433873e+00
6.220000000000000284e+01 2.300465866677027904e+00
6.230000000000000426e+01 2.286833959634989810e+00
6.240000000000000568e+01 2.270137035885994248e+00
6.250000000000000000e+01 2.253141834449674530e+00
6.260000000000000142e+01 2.235938213999465685e+00
6.270000000000000284e+01 2.214035171919547906e+00
6.280000000000000426e+01 2.190866688108893179e+00
6.290000000000000568e+01 2.167329323818730558e+00
6.300000000000000000e+01 2.145547146695900409e+00
6.310000000000000142e+01 2.121287745164166960e+00
6.320000000000000284e+01 2.091263753684376780e+00
6.330000000000000426e+01 2.060138626836599762e+00
6.340000000000000568e+01 2.032998795660015290e+00
6.350000000000000000e+01 2.004536970762826886e+00
6.360000000000000142e+01 1.974900131264886616e+00
6.370000000000000284e+01 1.946176162025426759e+00
6.380000000000000426e+01 1.916335797515208217e+00
6.390000000000000568e+01 1.885172514513389963e+00
6.400000000000000000e+01 1.849241298878526729e+00
6.410000000000000853e+01 1.813450846084248891e+00
6.420000000000000284e+01 1.780373311220768473e+00
6.429999999999999716e+01 1.747361754042834781e+00
6.440000000000000568e+01 1.713532657249852376e+00
6.450000000000000000e+01 1.676049615814852345e+00
6.460000000000000853e+01 1.632306206265889736e+00
6.470000000000000284e+01 1.589371123528169116e+00
6.479999999999999716e+01 1.550006587258566437e+00
6.490000000000000568e+01 1.507055871479016762e+00
6.500000000000000000e+01 1.462271295740318999e+00
6.510000000000000853e+01 1.418350302612749969e+00
6.520000000000000284e+01 1.374597865627506854e+00
6.529999999999999716e+01 1.332504895660169719e+00
6.540000000000000568e+01 1.290710492621756078e+00
6.550000000000000000e+01 1.253162708163119143e+00
6.560000000000000853e+01 1.217008926288106085e+00
6.570000000000000284e+01 1.181543965569306964e+00
6.579999999999999716e+01 1.146696305128994675e+00
6.590000000000000568e+01 1.110237891967710722e+00
6.600000000000000000e+01 1.075788093712626736e+00
6.610000000000000853e+01 1.043695533558181898e+00
6.620000000000000284e+01 1.011575053606207364e+00
6.629999999999999716e+01 9.778308103948574193e-01
6.640000000000000568e+01 9.410379401816533207e-01
6.650000000000000000e+01 9.093608791813716508e-01
6.660000000000000853e+01 8.853246455899806966e-01
6.670000000000000284e+01 8.482222192338966238e-01
6.679999999999999716e+01 8.194656755037440510e-01
6.690000000000000568e+01 7.975392126723278574e-01
6.700000000000000000e+01 7.785301881431542226e-01
6.710000000000000853e+01 7.662159456137686009e-01
6.720000000000000284e+01 7.645273781413730596e-01
6.729999999999999716e+01 7.657701821666295094e-01
6.740000000000000568e+01 7.787729656289962277e-01
6.750000000000000000e+01 8.026232805593062070e-01
6.760000000000000853e+01 8.321763174995790990e-01
6.770000000000000284e+01 8.744370125415150685e-01
6.779999999999999716e+01 9.264192317756030359e-01
6.790000000000000568e+01 9.812145138256810339e-01
6.800000000000000000e+01 1.030892654070416858e+00
6.810000000000000853e+01 1.079893124940079829e+00
6.820000000000000284e+01 1.114157289397732731e+00
6.829999999999999716e+01 1.130353115141741416e+00
6.840000000000000568e+01 1.128230872526486239e+00
6.850000000000000000e+01 1.121912213676491410e+00
6.860000000000000853e+01 1.104069785345992427e+00
6.870000000000000284e+01 1.078768634400640636e+00
6.879999999999999716e+01 1.057758805835296689e+00
6.890000000000000568e+01 1.043040306499847025e+00
6.900000000000000000e+01 1.039219050134214450e+00
6.910000000000000853e+01 1.041959208511148205e+00
6.920000000000000284e+01 1.052788588578978057e+00
6.929999999999999716e+01 1.084379650732592237e+00
6.940000000000000568e+01 1.138937199103164710e+00
6.950000000000000000e+01 1.211650195285084441e+00
6.960000000000000853e+01 1.299418498158291024e+00
6.970000000000000284e+01 1.406848336772829944e+00
6.979999999999999716e+01 1.520064775096119813e+00
6.990000000000000568e+01 1.618457288405181105e+00
7.000000000000000000e+01 1.688777200736959694e+00
7.010000000000000853e+01 1.719995904903214745e+00
7.020000000000000284e+01 1.705356671618304842e+00
7.029999999999999716e+01 1.654444395816971447e+00
7.040000000000000568e+01 1.581957902155857631e+00
7.050000000000000000e+01 1.491015216316854630e+00
7.060000000000000853e+01 1.379893637006278873e+00
7.070000000000000284e+01 1.248140767871529500e+00
7.079999999999999716e+01 1.095123127347666259e+00
7.090000000000000568e+01 9.233732272048814638e-01
7.100000000000000000e+01 7.386018071218666270e-01
7.110000000000000853e+01 5.435755770692285438e-01
7.120000000000000284e+01 3.430215295760558059e-01
7.129999999999999716e+01 1.419302987605403910e-01
7.140000000000000568e+01 -5.544338214628406758e-02
7.150000000000000000e+01 -2.455081208960710748e-01
7.160000000000000853e+01 -4.220341423520879709e-01
7.170000000000000284e+01 -5.822348834965743736e-01
7.179999999999999716e+01 -7.239025250893600383e-01
7.190000000000000568e+01 -8.484818898208146276e-01
7.200000000000000000e+01 -9.598359076426364878e-01
7.210000000000000853e+01 -1.054157764684881204e+00
7.220000000000000284e+01 -1.130535445058539423e+00
7.229999999999999716e+01 -1.192897515139495823e+00
7.240000000000000568e+01 -1.235155919987295237e+00
7.250000000000000000e+01 -1.260096292785034544e+00
7.260000000000000853e+01 -1.275294577148864628e+00
7.270000000000000284e+01 -1.273623817499389688e+00
7.279999999999999716e+01 -1.239822644899565951e+00
7.290000000000000568e+01 -1.169284331930736220e+00
7.300000000000000000e+01 -1.058043126076757989e+00
7.310000000000000853e+01 -8.929493012860728607e-01
7.320000000000000284e+01 -6.857301626091766300e-01
7.329999999999999716e+01 -4.718557199378473621e-01
7.340000000000000568e+01 -2.620735379721676472e-01
7.350000000000000000e+01 -6.637603185937608619e-02
7.360000000000000853e+01 8.870720191757705542e-02
7.370000000000000284e+01 2.165268670446079124e-01
7.379999999999999716e+01 3.257041708085153808e-01
7.390000000000000568e+01 4.100011385975136924e-01
7.400000000000000000e+01 4.959379391138785120e-01
7.410000000000000853e+01 5.943249123354594765e-01
7.420000000000000284e+01 6.846638714319750463e-01
7.429999999999999716e+01 7.919459469126604034e-01
7.440000000000000568e+01 9.152716366429402006e-01
7.450000000000000000e+01 1.026628349554487452e+00
7.460000000000000853e+01 1.140439770002236397e+00
7.470000000000000284e+01 1.262844471458456796e+00
7.479999999999999716e+01 1.372183330274301838e+00
7.490000000000000568e+01 1.460647688071394557e+00
7.500000000000000000e+01 1.525641753595714967e+00
7.510000000000000853e+01 1.557431587041335552e+00
7.520000000000000284e+01 1.554284509884344301e+00
7.529999999999999716e+01 1.512548363008870522e+00
7.540000000000000568e+01 1.428366354173889796e+00
7.550000000000000000e+01 1.303933693900335866e+00
7.560000000000000853e+01 1.155013788385833573e+00
7.570000000000000284e+01 9.875814135296906437e-01
7.579999999999999716e+01 8.115458064316554143e-01
7.590000000000000568e+01 6.356434827519358288e-01
7.600000000000000000e+01 4.660461830269576056e-01
7.610000000000000853e+01 3.016559059455383718e-01
7.620000000000000284e+01 1.370476644287122459e-01
7.629999999999999716e+01 -1.687178596894033447e-02
7.640000000000000568e+01 -1.423473750848078256e-01
7.650000000000000000e+01 -2.411423803770113006e-01
7.660000000000000853e+01 -3.089302917986744834e-01
7.670000000000000284e+01 -3.487404543800763368e-01
7.680000000000001137e+01 -3.594503466922804868e-01
7.690000000000000568e+01 -3.510131956949878451e-01
7.700000000000000000e+01 -3.040349317340070301e-01
7.710000000000000853e+01 -1.839875436978007373e-01
7.720000000000000284e+01 -2.399439401311735665e-02
7.730000000000001137e+01 1.893352529448976418e-01
7.740000000000000568e+01 4.734549237948641465e-01
7.750000000000000000e+01 7.929118566082471453e-01
7.760000000000000853e+01 1.117432316173190721e+00
7.770000000000000284e+01 1.384806314332903465e+00
7.780000000000001137e+01 1.558358382365979899e+00
7.790000000000000568e+01 1.632432194630619948e+00
7.800000000000000000e+01 1.599641812897217186e+00
7.810000000000000853e+01 1.505407183791457326e+00
7.820000000000000284e+01 1.371230307851475372e+00
7.830000000000001137e+01 1.202611202865595974e+00
7.840000000000000568e+01 9.963548764575248518e-01
7.850000000000000000e+01 7.482109273792914017e-01
7.860000000000000853e+01 4.719097227555609231e-01
7.870000000000000284e+01 1.933368346350602951e-01
7.880000000000001137e+01 -6.825612621152470083e-02
7.890000000000000568e+01 -3.202994632850550971e-01
7.900000000000000000e+01 -5.696661897230407279e-01
7.910000000000000853e+01 -7.924210412161772910e-01
7.920000000000000284e+01 -9.800973260200309678e-01
7.930000000000001137e+01 -1.122545117462337538e+00
7.940000000000000568e+01 -1.207827593153266044e+00
7.950000000000000000e+01 -1.215750137821596466e+00
7.960000000000000853e+01 -1.160097232159176484e+00
7.970000000000000284e+01 -1.045366041324047091e+00
7.980000000000001137e+01 -8.831986498214677850e-01
7.990000000000000568e+01 -6.948088876385719592e-01
8.000000000000000000e+01 -4.846952207423924075e-01
8.010000000000000853e+01 -2.590385411624333556e-01
8.020000000000000284e+01 -2.353942466206526002e-02
8.030000000000001137e+01 2.137024584525475945e-01
8.040000000000000568e+01 4.208568614566214339e-01
8.050000000000000000e+01 6.128848277729408434e-01
8.060000000000000853e+01 7.771103971025629109e-01
8.070000000000000284e+01 9.036816060307625298e-01
8.080000000000001137e+01 9.997366931068147888e-01
8.090000000000000568e+01 1.066272610328154347e+00
8.100000000000000000e+01 1.090381609565853172e+00
8.110000000000000853e+01 1.070248500460130980e+00
8.120000000000000284e+01 1.017800766434333370e+00
8.130000000000001137e+01 9.492105233101517658e-01
8.140000000000000568e+01 8.704284065773411072e-01
8.150000000000000000e+01 7.848794388226405516e-01
8.160000000000000853e+01 6.979543420055092096e-01
8.170000000000000284e+01 6.169561342666012305e-01
8.180000000000001137e+01 5.441922596417252400e-01
8.190000000000000568e+01 4.781308513906137869e-01
8.200000000000000000e+01 4.216483984752806280e-01
8.210000000000000853e+01 3.720895695666693315e-01
8.220000000000000284e+01 3.296343780647825739e-01
8.230000000000001137e+01 2.905736979633273820e-01
8.240000000000000568e+01 2.539761220502081418e-01
8.250000000000000000e+01 2.184232670017433320e-01
8.260000000000000853e+01 1.828279850519640981e-01
8.270000000000000284e+01 1.514625537671647759e-01
8.280000000000001137e+01 1.231974921967245867e-01
8.290000000000000568e+01 1.008833282169108447e-01
8.300000000000000000e+01 8.093245265777528064e-02
8.310000000000000853e+01 5.887929016511897484e-02
8.320000000000000284e+01 3.537811453827884728e-02
8.330000000000001137e+01 1.359001726170635214e-02
8.340000000000000568e+01 -9.170875477826370692e-03
8.350000000000000000e+01 -3.756865171025757649e-02
8.360000000000000853e+01 -6.881721324832457132e-02
8.370000000000000284e+01 -9.860326892394211118e-02
8.380000000000001137e+01 -1.261471006170537257e-01
8.390000000000000568e+01 -1.568716340634651041e-01
8.400000000000000000e+01 -1.894281716856299758e-01
8.410000000000000853e+01 -2.252217802775769440e-01
8.420000000000000284e+01 -2.578889900552319148e-01
8.430000000000001137e+01 -2.925071139895226713e-01
8.440000000000000568e+01 -3.265577443849107531e-01
8.450000000000000000e+01 -3.649268490028425016e-01
8.460000000000000853e+01 -4.046972107278648534e-01
8.470000000000000284e+01 -4.462672453079709056e-01
8.480000000000001137e+01 -4.894768053324148327e-01
8.490000000000000568e+01 -5.331358347964473277e-01
8.500000000000000000e+01 -5.755852327744026553e-01
8.510000000000000853e+01 -6.152053147718676840e-01
8.520000000000000284e+01 -6.498866911862036799e-01
8.530000000000001137e+01 -6.801274400660679564e-01
8.540000000000000568e+01 -7.081010031379038061e-01
8.550000000000000000e+01 -7.271492440709806937e-01
8.560000000000000853e+01 -7.384472417191639826e-01
8.570000000000000284e+01 -7.412088559422401746e-01
8.580000000000001137e+01 -7.404522182082967641e-01
8.590000000000000568e+01 -7.351337221484367523e-01
8.600000000000000000e+01 -7.203037099878738525e-01
8.610000000000000853e+01 -6.995685784755959480e-01
8.620000000000000284e+01 -6.765267751016151854e-01
8.630000000000001137e+01 -6.482313929707597122e-01
8.640000000000000568e+01 -6.105371328618486304e-01
8.650000000000000000e+01 -5.683843331041433800e-01
8.660000000000000853e+01 -5.302199995175108649e-01
8.670000000000000284e+01 -4.921968499400125041e-01
8.680000000000001137e+01 -4.523152464821606489e-01
8.690000000000000568e+01 -4.168872771246694420e-01
8.700000000000000000e+01 -3.827682401074481433e-01
8.710000000000000853e+01 -3.483416617057338294e-01
8.720000000000000284e+01 -3.209837303329446390e-01
8.730000000000001137e+01 -2.977358133672310392e-01
8.740000000000000568e+01 -2.769935101966783386e-01
8.750000000000000000e+01 -2.613276788873172829e-01
8.760000000000000853e+01 -2.497075346773738047e-01
8.770000000000000284e+01 -2.357441279507751786e-01
8.780000000000001137e+01 -2.201850683553490673e-01
8.790000000000000568e+01 -2.120295227468474986e-01
8.800000000000000000e+01 -2.161050184453841838e-01
8.810000000000000853e+01 -2.235875208870284347e-01
8.820000000000000284e+01 -2.243670621840689883e-01
8.830000000000001137e+01 -2.245409237616105003e-01
8.840000000000000568e+01 -2.345377530772036201e-01
8.850000000000000000e+01 -2.547832684857915808e-01
8.860000000000000853e+01 -2.737566055406796539e-01
8.870000000000000284e+01 -2.834707585904285287e-01
8.880000000000001137e+01 -2.904895929098069152e-01
8.890000000000000568e+01 -3.090224405496102000e-01
8.900000000000000000e+01 -3.415490050562482449e-01
8.910000000000000853e+01 -3.698909055926647982e-01
8.920000000000000284e+01 -3.789279023173129368e-01
8.930000000000001137e+01 -3.838427963463799664e-01
8.940000000000000568e+01 -3.979364318101658582e-01
8.950000000000000000e+01 -4.223822016382011713e-01
8.960000000000000853e+01 -4.383250738096203802e-01
8.970000000000000284e+01 -4.439033056712509695e-01
8.980000000000001137e+01 -4.472126714766493372e-01
8.990000000000000568e+01 -4.564945419393525716e-01
9.000000000000000000e+01 -4.811938762026161109e-01
9.010000000000000853e+01 -5.215597115837605768e-01
9.020000000000000284e+01 -5.590640914595851330e-01
9.030000000000001137e+01 -5.965215172285138756e-01
9.040000000000000568e+01 -6.340858358001455475e-01
9.050000000000000000e+01 -6.816197614194295928e-01
9.060000000000000853e+01 -7.344274348818462528e-01
9.070000000000000284e+01 -8.012217039920054296e-01
9.080000000000001137e+01 -8.708578524224662720e-01
9.090000000000000568e+01 -9.311837931650472910e-01
9.100000000000000000e+01 -9.718838242764309410e-01
9.110000000000000853e+01 -9.900237750014931892e-01
9.120000000000000284e+01 -9.836889459245131695e-01
9.130000000000001137e+01 -9.587881112201909195e-01
9.140000000000000568e+01 -9.256360089977297978e-01
9.150000000000000000e+01 -8.873033380601303977e-01
9.160000000000000853e+01 -8.517863328952238744e-01
9.170000000000000284e+01 -8.192281638406362365e-01
9.180000000000001137e+01 -7.896717617481664453e-01
9.190000000000000568e+01 -7.645372227491716854e-01
9.200000000000000000e+01 -7.439209537945316031e-01
9.210000000000000853e+01 -7.285757949313858006e-01
9.220000000000000284e+01 -7.207924468077993030e-01
9.230000000000001137e+01 -7.161743354785184978e-01
9.240000000000000568e+01 -7.142394661288801183e-01
9.250000000000000000e+01 -7.225316429441852595e-01
9.260000000000000853e+01 -7.339049108596631399e-01
9.270000000000000284e+01 -7.509316896292969057e-01
9.280000000000001137e+01 -7.732896184154717245e-01
9.290000000000000568e+01 -8.028673934755446995e-01
9.300000000000000000e+01 -8.359709077242079012e-01
9.310000000000000853e+01 -8.716251538321669878e-01
9.320000000000000284e+01 -9.097333888105695321e-01
9.330000000000001137e+01 -9.466993511734392852e-01
9.340000000000000568e+01 -9.809669733410455450e-01
9.350000000000000000e+01 -1.011159229926106740e+00
9.360000000000000853e+01 -1.036011853648679759e+00
9.370000000000000284e+01 -1.054174867426346474e+00
9.380000000000001137e+01 -1.061035123306547590e+00
9.390000000000000568e+01 -1.055231419507976387e+00
9.400000000000000000e+01 -1.040236700692263483e+00
9.410000000000000853e+01 -1.017688794943675035e+00
9.420000000000000284e+01 -9.878119694547268237e-01
9.430000000000001137e+01 -9.501642009222408536e-01
9.440000000000000568e+01 -9.050702587887636819e-01
9.450000000000000000e+01 -8.559393970513002881e-01
9.460000000000000853e+01 -8.047301721670772068e-01
9.470000000000000284e+01 -7.522764278323122999e-01
9.480000000000001137e+01 -7.003387087413867063e-01
9.490000000000000568e+01 -6.523108573271159116e-01
9.500000000000000000e+01 -6.097569754200720116e-01
9.510000000000000853e+01 -5.737860427612198055e-01
9.520000000000000284e+01 -5.429037407487252720e-01
9.530000000000001137e+01 -5.157524039485361644e-01
9.540000000000000568e+01 -5.013327367464769369e-01
9.550000000000000000e+01 -5.010637331296791119e-01
9.560000000000000853e+01 -5.125898072749958123e-01
9.570000000000000284e+01 -5.368448924304687342e-01
9.580000000000001137e+01 -5.633951755751736012e-01
9.590000000000000568e+01 -5.872372383547126429e-01
9.600000000000000000e+01 -6.097851648417504933e-01
9.610000000000000853e+01 -6.282108131861917633e-01
9.620000000000000284e+01 -6.457562785433081931e-01
9.630000000000001137e+01 -6.687704756810767259e-01
9.640000000000000568e+01 -6.978166423830358678e-01
9.650000000000000000e+01 -7.302569434703994888e-01
9.660000000000000853e+01 -7.624315673405770433e-01
9.670000000000000284e+01 -7.936900960841631880e-01
9.680000000000001137e+01 -8.218213854164391208e-01
9.690000000000000568e+01 -8.466144960732581159e-01
9.700000000000000000e+01 -8.717154429144823302e-01
9.710000000000000853e+01 -8.980542992341408182e-01
9.720000000000000284e+01 -9.273297425212357892e-01
9.730000000000001137e+01 -9.556223934414914689e-01
9.740000000000000568e+01 -9.859041949320010989e-01
9.750000000000000000e+01 -1.017566031853680775e+00
9.760000000000000853e+01 -1.050925207294107544e+00
9.770000000000000284e+01 -1.086043431724434960e+00
9.780000000000001137e+01 -1.120719490411553609e+00
9.790000000000000568e+01 -1.154853632203134417e+00
9.800000000000000000e+01 -1.189393550438539338e+00
9.810000000000000853e+01 -1.227015250185767847e+00
9.820000000000000284e+01 -1.268753466996130008e+00
9.830000000000001137e+01 -1.313728498415703605e+00
9.840000000000000568e+01 -1.363799793320533915e+00
9.850000000000000000e+01 -1.419428580416857599e+00
9.860000000000000853e+01 -1.476265284908534703e+00
9.870000000000000284e+01 -1.527448587592839635e+00
9.880000000000001137e+01 -1.566383938983690882e+00
9.890000000000000568e+01 -1.590639641223239975e+00
9.900000000000000000e+01 -1.599072129309078161e+00
9.910000000000000853e+01 -1.589983489261542760e+00
9.920000000000000284e+01 -1.566344238416729873e+00
9.930000000000001137e+01 -1.531679897470330731e+00
9.940000000000000568e+01 -1.494357386900293516e+00
9.950000000000000000e+01 -1.451652783163527305e+00
9.960000000000000853e+01 -1.404535174999657521e+00
9.970000000000000284e+01 -1.358066742531391258e+00
9.980000000000001137e+01 -1.313177463317868554e+00
9.990000000000000568e+01 -1.269757428361406815e+00
1.000000000000000000e+02 -1.227263822384063729e+00
1.001000000000000085e+02 -1.187969609944872218e+00
1.002000000000000028e+02 -1.150088606936623403e+00
1.003000000000000114e+02 -1.116341854206078343e+00
1.004000000000000057e+02 -1.085791616006386073e+00
1.005000000000000000e+02 -1.056723683281169501e+00
1.006000000000000085e+02 -1.026731941190968111e+00
1.007000000000000028e+02 -9.969472896787868743e-01
1.008000000000000114e+02 -9.688664431193909632e-01
1.009000000000000057e+02 -9.427797865442981706e-01
1.010000000000000000e+02 -9.183529552596160217e-01
1.011000000000000085e+02 -8.973972623516957015e-01
1.012000000000000028e+02 -8.788328293785704348e-01
1.013000000000000114e+02 -8.634835837404826187e-01
1.014000000000000057e+02 -8.498297605593418957e-01
1.015000000000000000e+02 -8.364317102748206612e-01
1.016000000000000085e+02 -8.236688981212180183e-01
1.017000000000000028e+02 -8.118774118854953370e-01
1.018000000000000114e+02 -8.001946396445545062e-01
1.019000000000000057e+02 -7.891094257926174471e-01
1.020000000000000000e+02 -7.785409881122045128e-01
1.021000000000000085e+02 -7.695959295556187296e-01
1.022000000000000028e+02 -7.607608385364079684e-01
1.023000000000000114e+02 -7.532229979897422378e-01
1.024000000000000057e+02 -7.475961118063755295e-01
1.025000000000000000e+02 -7.450904983367979684e-01
1.026000000000000085e+02 -7.449326706806571607e-01
1.027000000000000028e+02 -7.455058041259694512e-01
1.028000000000000114e+02 -7.479174578856482292e-01
1.029000000000000057e+02 -7.527446649572793191e-01
1.030000000000000000e+02 -7.581442475605799647e-01
1.031000000000000085e+02 -7.628983179112071022e-01
1.032000000000000028e+02 -7.666169607242973028e-01
1.033000000000000114e+02 -7.682819092913161230e-01
1.034000000000000057e+02 -7.694574275158190257e-01
1.035000000000000000e+02 -7.693218490273289190e-01
1.036000000000000085e+02 -7.663109361387206997e-01
1.037000000000000028e+02 -7.612877059985007078e-01
1.038000000000000114e+02 -7.542985673341185970e-01
1.039000000000000057e+02 -7.453855834637135303e-01
1.040000000000000000e+02 -7.368616525760774971e-01
1.041000000000000085e+02 -7.279028839279760854e-01
1.042000000000000028e+02 -7.171536887921095005e-01
1.043000000000000114e+02 -7.057286834411584664e-01
1.044000000000000057e+02 -6.934815199798911589e-01
1.045000000000000000e+02 -6.831286581440327854e-01
1.046000000000000085e+02 -6.725819363297598219e-01
1.047000000000000028e+02 -6.624045211783049503e-01
1.048000000000000114e+02 -6.530274907242753502e-01
1.049000000000000057e+02 -6.446024904506929554e-01
1.050000000000000000e+02 -6.367851743106011098e-01
1.051000000000000085e+02 -6.296942468023631889e-01
1.052000000000000028e+02 -6.237978179192519290e-01
1.053000000000000114e+02 -6.188478076546742868e-01
1.054000000000000057e+02 -6.146866485067130625e-01
1.055000000000000000e+02 -6.108983457561203423e-01
1.056000000000000085e+02 -6.080155286304372853e-01
1.057000000000000028e+02 -6.046464974509464518e-01
1.058000000000000114e+02 -6.024552560733239526e-01
1.059000000000000057e+02 -6.006827051548712104e-01
1.060000000000000000e+02 -5.993763308078231544e-01
1.061000000000000085e+02 -5.991447923294717093e-01
1.062000000000000028e+02 -5.994058620828310868e-01
1.063000000000000114e+02 -5.995241142524486699e-01
1.064000000000000057e+02 -5.986815901719180211e-01
1.065000000000000000e+02 -6.002266089584706865e-01
1.066000000000000085e+02 -6.043925498477497049e-01
1.067000000000000028e+02 -6.094497985313878097e-01
1.068000000000000114e+02 -6.166769773941138677e-01
1.069000000000000057e+02 -6.269119004316240362e-01
1.070000000000000000e+02 -6.394380905044941832e-01
1.071000000000000085e+02 -6.546940902409564833e-01
1.072000000000000028e+02 -6.737859580293644735e-01
1.073000000000000114e+02 -6.939358706108159636e-01
1.074000000000000057e+02 -7.138126410326073312e-01
1.075000000000000000e+02 -7.339538924152148036e-01
1.076000000000000085e+02 -7.562172664752925266e-01
1.077000000000000028e+02 -7.802053259232754057e-01
1.078000000000000114e+02 -8.039604648119303976e-01
1.079000000000000057e+02 -8.267529679485272620e-01
1.080000000000000000e+02 -8.503923121087596515e-01
1.081000000000000085e+02 -8.745005541051024123e-01
1.082000000000000028e+02 -8.966440493740981399e-01
1.083000000000000114e+02 -9.178204861776118051e-01
1.084000000000000057e+02 -9.388343337217787132e-01
1.085000000000000000e+02 -9.588716640044421258e-01
1.086000000000000085e+02 -9.774560031408188188e-01
1.087000000000000028e+02 -9.941035794003971748e-01
1.088000000000000114e+02 -1.009507114856269760e+00
1.089000000000000057e+02 -1.024449848116503636e+00
1.090000000000000000e+02 -1.037951462988709439e+00
1.091000000000000085e+02 -1.050699610005876972e+00
1.092000000000000028e+02 -1.062997526391307845e+00
1.093000000000000114e+02 -1.074331306673500075e+00
1.094000000000000057e+02 -1.086872884435269970e+00
1.095000000000000000e+02 -1.097885777930152296e+00
1.096000000000000085e+02 -1.107863375393892458e+00
1.097000000000000028e+02 -1.117231115808314579e+00
1.098000000000000114e+02 -1.126717283508615663e+00
1.099000000000000057e+02 -1.134379280570829485e+00
1.100000000000000000e+02 -1.142034083269780620e+00
1.101000000000000085e+02 -1.147838836708900523e+00
1.102000000000000028e+02 -1.153362183444414990e+00
1.103000000000000114e+02 -1.158043977796523238e+00
1.104000000000000057e+02 -1.162049975999140949e+00
1.105000000000000000e+02 -1.165378323973706332e+00
1.106000000000000085e+02 -1.168270859317624533e+00
1.107000000000000028e+02 -1.171325063157884649e+00
1.108000000000000114e+02 -1.173041395431154266e+00
1.109000000000000057e+02 -1.173533511940719753e+00
1.110000000000000000e+02 -1.173130067068099081e+00
1.111000000000000085e+02 -1.173088695676087090e+00
1.112000000000000028e+02 -1.171971489366481212e+00
1.113000000000000114e+02 -1.170217971126024992e+00
1.114000000000000057e+02 -1.168557433320527750e+00
1.115000000000000000e+02 -1.166004736190863200e+00
1.116000000000000085e+02 -1.162671603963525868e+00
1.117000000000000028e+02 -1.160348953519375392e+00
1.118000000000000114e+02 -1.158218016107291470e+00
1.119000000000000057e+02 -1.153955218930474036e+00
1.120000000000000000e+02 -1.148791895402069052e+00
1.121000000000000085e+02 -1.143227317780908692e+00
1.122000000000000028e+02 -1.137945248056726477e+00
1.123000000000000114e+02 -1.133334053199303026e+00
1.124000000000000057e+02 -1.126867943559328511e+00
1.125000000000000000e+02 -1.120232047279097642e+00
1.126000000000000085e+02 -1.113733774020847056e+00
1.127000000000000028e+02 -1.108068049287392665e+00
1.128000000000000114e+02 -1.101633241929856455e+00
1.129000000000000057e+02 -1.094184026939216237e+00
1.130000000000000000e+02 -1.086224640463823610e+00
1.131000000000000085e+02 -1.078745361402220215e+00
1.132000000000000028e+02 -1.072111480232160519e+00
1.133000000000000114e+02 -1.063800118676225814e+00
1.134000000000000057e+02 -1.056271244451455926e+00
1.135000000000000000e+02 -1.049074584247575714e+00
1.136000000000000085e+02 -1.041913624767183633e+00
1.137000000000000028e+02 -1.034586995356072237e+00
1.138000000000000114e+02 -1.027755779373600076e+00
1.139000000000000057e+02 -1.020256587674032822e+00
1.140000000000000000e+02 -1.012216205597094687e+00
1.141000000000000085e+02 -1.004876055863001660e+00
1.142000000000000028e+02 -9.989361146259156943e-01
1.143000000000000114e+02 -9.921002215489838072e-01
1.144000000000000057e+02 -9.862353910628312015e-01
1.145000000000000000e+02 -9.812679673588972085e-01
1.146000000000000085e+02 -9.771420588117797346e-01
1.147000000000000028e+02 -9.731392268134279044e-01
1.148000000000000114e+02 -9.692927805867050939e-01
1.149000000000000057e+02 -9.664558431629359792e-01
1.150000000000000000e+02 -9.632638825035907404e-01
1.151000000000000085e+02 -9.607219236745031532e-01
1.152000000000000028e+02 -9.584852089449085177e-01
1.153000000000000114e+02 -9.567701824988809056e-01
1.154000000000000057e+02 -9.550989035723911336e-01
1.155000000000000000e+02 -9.534725382121709281e-01
1.156000000000000085e+02 -9.511876605601395918e-01
1.157000000000000028e+02 -9.479465062966433431e-01
1.158000000000000114e+02 -9.452957374500526866e-01
1.159000000000000057e+02 -9.421029454197979991e-01
1.160000000000000000e+02 -9.387023533815688214e-01
1.161000000000000085e+02 -9.349675402274416625e-01
1.162000000000000028e+02 -9.316022336362402845e-01
1.163000000000000114e+02 -9.266901322391754015e-01
1.164000000000000057e+02 -9.207288497178581776e-01
1.165000000000000000e+02 -9.144030914409954081e-01
1.166000000000000085e+02 -9.062074283477705716e-01
1.167000000000000028e+02 -8.970108307673623216e-01
1.168000000000000114e+02 -8.867746997623048300e-01
1.169000000000000057e+02 -8.750911967686482162e-01
1.170000000000000000e+02 -8.621604108639325803e-01
1.171000000000000085e+02 -8.464416277094393148e-01
1.172000000000000028e+02 -8.300526570111981250e-01
1.173000000000000114e+02 -8.128372835878747704e-01
1.174000000000000057e+02 -7.947921876664522101e-01
1.175000000000000000e+02 -7.754812027415667330e-01
1.176000000000000085e+02 -7.556615615477811909e-01
1.177000000000000028e+02 -7.348165205223425867e-01
1.178000000000000114e+02 -7.124981361647543254e-01
1.179000000000000057e+02 -6.889925217671221125e-01
1.180000000000000000e+02 -6.636771595600656770e-01
1.181000000000000085e+02 -6.382111328996943334e-01
1.182000000000000028e+02 -6.120768472241997493e-01
1.183000000000000114e+02 -5.831507676427735154e-01
1.184000000000000057e+02 -5.536758535635482037e-01
1.185000000000000000e+02 -5.222390416266640134e-01
1.186000000000000085e+02 -4.905951866173688947e-01
1.187000000000000028e+02 -4.580688392875468806e-01
1.188000000000000114e+02 -4.238298805834626037e-01
1.189000000000000057e+02 -3.866193423725526324e-01
1.190000000000000000e+02 -3.483029985746708967e-01
1.191000000000000085e+02 -3.073357827349831872e-01
1.192000000000000028e+02 -2.651751879540069079e-01
1.193000000000000114e+02 -2.220266885041254357e-01
1.194000000000000057e+02 -1.790080221309303665e-01
1.195000000000000000e+02 -1.337588557948610202e-01
1.196000000000000085e+02 -8.741902058437389655e-02
1.197000000000000028e+02 -3.999806711405957255e-02
1.198000000000000114e+02 8.410678568418823720e-03
1.199000000000000057e+02 5.663243324633905618e-02
1.200000000000000000e+02 1.054432247956180319e-01
1.201000000000000085e+02 1.545821300189816061e-01
1.202000000000000028e+02 2.017915103511311592e-01
1.203000000000000114e+02 2.481174081508756846e-01
1.204000000000000057e+02 2.916754711873340011e-01
1.205000000000000000e+02 3.313871451494728726e-01
1.206000000000000085e+02 3.694470533963941650e-01
1.207000000000000028e+02 4.037107646905855329e-01
1.208000000000000114e+02 4.350294706620526641e-01
1.209000000000000057e+02 4.612329281675592862e-01
1.210000000000000000e+02 4.807527856719233661e-01
1.211000000000000085e+02 4.938963757015579770e-01
1.212000000000000028e+02 5.026975972342490051e-01
1.213000000000000114e+02 5.049735579489911252e-01
1.214000000000000057e+02 5.002448683159216314e-01
1.215000000000000000e+02 4.885534457650121398e-01
1.216000000000000085e+02 4.709727521776004289e-01
1.217000000000000028e+02 4.479664253948122954e-01
1.218000000000000114e+02 4.212660813215539091e-01
1.219000000000000057e+02 3.914395871771923496e-01
1.220000000000000000e+02 3.580706801265887140e-01
1.221000000000000085e+02 3.222934721143048131e-01
1.222000000000000028e+02 2.845475351623156235e-01
1.223000000000000114e+02 2.465979607965876896e-01
1.224000000000000057e+02 2.073033369366626966e-01
1.225000000000000000e+02 1.690068962820417131e-01
1.226000000000000085e+02 1.330022747278928885e-01
1.227000000000000028e+02 9.914081209947825379e-02
1.228000000000000114e+02 6.616127258875284523e-02
1.229000000000000057e+02 3.532675735326319677e-02
1.230000000000000000e+02 6.885671478500353382e-03
1.231000000000000085e+02 -2.001151644743632066e-02
1.232000000000000028e+02 -4.462431933383305405e-02
1.233000000000000114e+02 -6.733508810977176240e-02
1.234000000000000057e+02 -8.740801409621748452e-02
1.235000000000000000e+02 -1.062183220088351726e-01
1.236000000000000085e+02 -1.239730435693900956e-01
1.237000000000000028e+02 -1.390463724536929735e-01
1.238000000000000114e+02 -1.534373543332536727e-01
1.239000000000000057e+02 -1.671126564796026059e-01
1.240000000000000000e+02 -1.791548495750628078e-01
1.241000000000000085e+02 -1.891296878805958648e-01
1.242000000000000028e+02 -1.994860077673648036e-01
1.243000000000000114e+02 -2.086599278681152692e-01
1.244000000000000057e+02 -2.161818930034319353e-01
1.245000000000000000e+02 -2.225403733159860842e-01
1.246000000000000085e+02 -2.289271058395113967e-01
1.247000000000000028e+02 -2.348398562236806153e-01
1.248000000000000114e+02 -2.391226047625983342e-01
1.249000000000000057e+02 -2.444661450492756904e-01
1.250000000000000000e+02 -2.476139138791912664e-01
1.251000000000000085e+02 -2.502388777294752842e-01
1.252000000000000028e+02 -2.537561696646309928e-01
1.253000000000000114e+02 -2.573229433321599924e-01
1.254000000000000057e+02 -2.605584014070506105e-01
1.255000000000000000e+02 -2.627745697606917452e-01
1.256000000000000085e+02 -2.646141792263949077e-01
1.257000000000000028e+02 -2.677812270136369910e-01
1.258000000000000114e+02 -2.721764068355995159e-01
1.259000000000000057e+02 -2.755300683954111651e-01
1.260000000000000000e+02 -2.772421075017283965e-01
1.261000000000000085e+02 -2.801586642277654748e-01
1.262000000000000028e+02 -2.842989620690813957e-01
1.263000000000000114e+02 -2.877534560174175859e-01
1.264000000000000057e+02 -2.920133806641925234e-01
1.265000000000000000e+02 -2.962713085250051614e-01
1.266000000000000085e+02 -3.003381851775837608e-01
1.267000000000000028e+02 -3.049929485507049676e-01
1.268000000000000114e+02 -3.093265453684944655e-01
1.269000000000000057e+02 -3.123921004566548310e-01
1.270000000000000000e+02 -3.156431837041785426e-01
1.271000000000000085e+02 -3.194346528581659128e-01
1.272000000000000028e+02 -3.242937087938107532e-01
1.273000000000000114e+02 -3.296674205919173928e-01
1.274000000000000057e+02 -3.343009680291451069e-01
1.275000000000000000e+02 -3.384968706226633151e-01
1.276000000000000085e+02 -3.429370792760599862e-01
1.277000000000000028e+02 -3.463615397871913082e-01
1.278000000000000114e+02 -3.495561395923377779e-01
1.279000000000000057e+02 -3.517463293370175492e-01
1.280000000000000000e+02 -3.540825642630461845e-01
1.280999999999999943e+02 -3.565976183957125234e-01
1.282000000000000171e+02 -3.576025633784306046e-01
1.283000000000000114e+02 -3.595133394427060258e-01
1.284000000000000057e+02 -3.615251367023620266e-01
1.285000000000000000e+02 -3.638690483611369264e-01
1.285999999999999943e+02 -3.654936508785743277e-01
1.287000000000000171e+02 -3.665209498135343358e-01
1.288000000000000114e+02 -3.680517399340967333e-01
1.289000000000000057e+02 -3.675475757841752955e-01
1.290000000000000000e+02 -3.669189854266270423e-01
1.290999999999999943e+02 -3.665095592417466075e-01
1.292000000000000171e+02 -3.661855143362602316e-01
1.293000000000000114e+02 -3.645124940631205845e-01
1.294000000000000057e+02 -3.632066317060112515e-01
1.295000000000000000e+02 -3.616631783130063171e-01
1.295999999999999943e+02 -3.595991241839872621e-01
1.297000000000000171e+02 -3.567943268624694242e-01
1.298000000000000114e+02 -3.533625538555483780e-01
1.299000000000000057e+02 -3.500208040382801755e-01
1.300000000000000000e+02 -3.475828919708069953e-01
1.300999999999999943e+02 -3.442732321715467059e-01
1.302000000000000171e+02 -3.392372754180321692e-01
1.303000000000000114e+02 -3.342751363020610711e-01
1.304000000000000057e+02 -3.296278731185832145e-01
1.305000000000000000e+02 -3.232341212738458203e-01
1.305999999999999943e+02 -3.169044649096394717e-01
1.307000000000000171e+02 -3.115597383784048935e-01
1.308000000000000114e+02 -3.056668520219664731e-01
1.309000000000000057e+02 -2.984451034789907808e-01
1.310000000000000000e+02 -2.910940631883634500e-01
1.310999999999999943e+02 -2.838508965199083023e-01
1.312000000000000171e+02 -2.758949361252917565e-01
1.313000000000000114e+02 -2.691030614911640861e-01
1.314000000000000057e+02 -2.613238247071430487e-01
1.315000000000000000e+02 -2.533432820153203591e-01
1.315999999999999943e+02 -2.457860005637878542e-01
1.317000000000000171e+02 -2.381902300856087729e-01
1.318000000000000114e+02 -2.306705976265711888e-01
1.319000000000000057e+02 -2.234589770196694358e-01
1.320000000000000000e+02 -2.175228953349521988e-01
1.320999999999999943e+02 -2.101775082852675447e-01
1.322000000000000171e+02 -2.023469604174291947e-01
1.323000000000000114e+02 -1.947771864543943465e-01
1.324000000000000057e+02 -1.886136483297194688e-01
1.325000000000000000e+02 -1.822320962486384255e-01
1.325999999999999943e+02 -1.769511373834240509e-01
1.327000000000000171e+02 -1.712609071024338292e-01
1.328000000000000114e+02 -1.655711996448083201e-01
1.329000000000000057e+02 -1.600985921877948193e-01
1.330000000000000000e+02 -1.539597880651451811e-01
1.330999999999999943e+02 -1.492732749246160062e-01
1.332000000000000171e+02 -1.447124144273802815e-01
1.333000000000000114e+02 -1.414186590364024942e-01
1.334000000000000057e+02 -1.378907473257817984e-01
1.335000000000000000e+02 -1.349388792354633826e-01
1.335999999999999943e+02 -1.306121615475396014e-01
1.337000000000000171e+02 -1.271424852430870500e-01
1.338000000000000114e+02 -1.245027934819712273e-01
1.339000000000000057e+02 -1.234903236428728929e-01
1.340000000000000000e+02 -1.220712216552977264e-01
1.340999999999999943e+02 -1.190310648286155293e-01
1.342000000000000171e+02 -1.186557099588258363e-01
1.343000000000000114e+02 -1.188218193684997398e-01
1.344000000000000057e+02 -1.170206257111255366e-01
1.345000000000000000e+02 -1.166952617930138436e-01
1.345999999999999943e+02 -1.184877826747584295e-01
1.347000000000000171e+02 -1.192836439916577507e-01
1.348000000000000114e+02 -1.202114928506394786e-01
1.349000000000000057e+02 -1.220477511536983417e-01
1.350000000000000000e+02 -1.249250948166414493e-01
1.350999999999999943e+02 -1.279202953420084110e-01
1.352000000000000171e+02 -1.301401731482601243e-01
1.353000000000000114e+02 -1.334795557901624630e-01
1.354000000000000057e+02 -1.376078702254356079e-01
1.355000000000000000e+02 -1.409552787700176779e-01
1.355999999999999943e+02 -1.451016399871366269e-01
1.357000000000000171e+02 -1.497447484757144232e-01
1.358000000000000114e+02 -1.537344547703949627e-01
1.359000000000000057e+02 -1.568772967069436974e-01
1.360000000000000000e+02 -1.610423897354590905e-01
1.360999999999999943e+02 -1.662360843688507062e-01
1.362000000000000171e+02 -1.710758787369631717e-01
1.363000000000000114e+02 -1.744014555601222927e-01
1.364000000000000057e+02 -1.763690891359350754e-01
1.365000000000000000e+02 -1.794359859415652902e-01
1.365999999999999943e+02 -1.840259894043314304e-01
1.367000000000000171e+02 -1.881671107329654646e-01
1.368000000000000114e+02 -1.909054133022602129e-01
1.369000000000000057e+02 -1.918888447516724216e-01
1.370000000000000000e+02 -1.933789197164023088e-01
1.370999999999999943e+02 -1.953144453248346624e-01
1.372000000000000171e+02 -1.978051785115567951e-01
1.373000000000000114e+02 -1.996576058264594999e-01
1.374000000000000057e+02 -1.998615272245962693e-01
1.375000000000000000e+02 -2.001633628623856187e-01
1.375999999999999943e+02 -2.011737846969399723e-01
1.377000000000000171e+02 -2.017309800087006000e-01
1.378000000000000114e+02 -2.024389270515414008e-01
1.379000000000000057e+02 -2.030036222667766233e-01
1.380000000000000000e+02 -2.039615555387007950e-01
1.380999999999999943e+02 -2.043624380258873274e-01
1.382000000000000171e+02 -2.052297395567619365e-01
1.383000000000000114e+02 -2.063768879071752049e-01
1.384000000000000057e+02 -2.067237869465052558e-01
1.385000000000000000e+02 -2.064124473788567227e-01
1.385999999999999943e+02 -2.057840219071102317e-01
1.387000000000000171e+02 -2.051587922221524696e-01
1.388000000000000114e+02 -2.047457408864616635e-01
1.389000000000000057e+02 -2.047830374141358656e-01
1.390000000000000000e+02 -2.049850704358574527e-01
1.390999999999999943e+02 -2.053779546520916321e-01
1.392000000000000171e+02 -2.047109085238524584e-01
1.393000000000000114e+02 -2.030842183243045662e-01
1.394000000000000057e+02 -2.015662700897261350e-01
1.395000000000000000e+02 -1.991118167803500594e-01
1.395999999999999943e+02 -1.975553380327907949e-01
1.397000000000000171e+02 -1.962406359267460931e-01
1.398000000000000114e+02 -1.950223480587605362e-01
1.399000000000000057e+02 -1.939622006711601843e-01
1.400000000000000000e+02 -1.912267663501789339e-01
1.400999999999999943e+02 -1.882846438980607939e-01
1.402000000000000171e+02 -1.864606290312859904e-01
1.403000000000000114e+02 -1.836040552856261499e-01
1.404000000000000057e+02 -1.801408292944898237e-01
1.405000000000000000e+02 -1.759978663687934430e-01
1.405999999999999943e+02 -1.723683255811001291e-01
1.407000000000000171e+02 -1.696936301292580329e-01
1.408000000000000114e+02 -1.664483558311453115e-01
1.409000000000000057e+02 -1.621065850153040333e-01
1.410000000000000000e+02 -1.573610238868262956e-01
1.410999999999999943e+02 -1.527640654964238509e-01
1.412000000000000171e+02 -1.484113656413075799e-01
1.413000000000000114e+02 -1.433383674542691721e-01
1.414000000000000057e+02 -1.383235918372620610e-01
1.415000000000000000e+02 -1.332058350349640818e-01
1.415999999999999943e+02 -1.274415723146635759e-01
1.417000000000000171e+02 -1.227397770196110155e-01
1.418000000000000114e+02 -1.174318167983510741e-01
1.419000000000000057e+02 -1.117695125377875798e-01
1.420000000000000000e+02 -1.064700287236049897e-01
1.420999999999999943e+02 -1.016280204419836158e-01
1.422000000000000171e+02 -9.721988954890396772e-02
1.423000000000000114e+02 -9.289414837429049721e-02
1.424000000000000057e+02 -8.746607464718628155e-02
1.425000000000000000e+02 -8.259918224940750175e-02
1.425999999999999943e+02 -7.837236488832353964e-02
1.427000000000000171e+02 -7.486094319288429111e-02
1.428000000000000114e+02 -7.194249754096741778e-02
1.429000000000000057e+02 -6.833792299173745144e-02
1.430000000000000000e+02 -6.440400521728664729e-02
1.430999999999999943e+02 -6.250452695028775596e-02
1.432000000000000171e+02 -6.095472379085097037e-02
1.433000000000000114e+02 -5.850156215434610535e-02
1.434000000000000057e+02 -5.617799324523199689e-02
1.435000000000000000e+02 -5.512276626935672108e-02
1.435999999999999943e+02 -5.281270582762166710e-02
1.437000000000000171e+02 -5.077612054074360365e-02
1.438000000000000114e+02 -4.930092938853954804e-02
1.439000000000000057e+02 -4.811335430795404128e-02
1.440000000000000000e+02 -4.808713685194764692e-02
1.440999999999999943e+02 -4.845106076595437350e-02
1.442000000000000171e+02 -4.674105304581720882e-02
1.443000000000000114e+02 -4.579823219040906473e-02
1.444000000000000057e+02 -4.427199842628625620e-02
1.445000000000000000e+02 -4.401226062548997675e-02
1.445999999999999943e+02 -4.393179546878882985e-02
1.447000000000000171e+02 -4.204075055248828602e-02
1.448000000000000114e+02 -4.008349458326427445e-02
1.449000000000000057e+02 -3.982568256986987465e-02
1.450000000000000000e+02 -3.958946347547880051e-02
1.450999999999999943e+02 -3.746025328083140565e-02
1.452000000000000171e+02 -3.521910992243507815e-02
1.453000000000000114e+02 -3.295809901613635379e-02
1.454000000000000057e+02 -3.051280858117166178e-02
1.455000000000000000e+02 -2.866304715137721684e-02
1.455999999999999943e+02 -2.609082771972427370e-02
1.457000000000000171e+02 -2.262488373746954218e-02
1.458000000000000114e+02 -1.849731946388183390e-02
1.459000000000000057e+02 -1.513130522795262146e-02
1.460000000000000000e+02 -1.157158592940419131e-02
1.460999999999999943e+02 -6.488889033155296505e-03
1.462000000000000171e+02 -2.035785990947605248e-03
1.463000000000000114e+02 3.293648162119755269e-03
1.464000000000000057e+02 8.918022919114776750e-03
1.465000000000000000e+02 1.408827872608291350e-02
1.465999999999999943e+02 1.951184223078535757e-02
1.467000000000000171e+02 2.559200151955568284e-02
1.468000000000000114e+02 3.174717421451366678e-02
1.469000000000000057e+02 3.850557765498798662e-02
1.470000000000000000e+02 4.453931678101938352e-02
1.470999999999999943e+02 5.141660563247509030e-02
1.472000000000000171e+02 5.911294775089866171e-02
1.473000000000000114e+02 6.727163706035427237e-02
1.474000000000000057e+02 7.562364622373310419e-02
1.475000000000000000e+02 8.241571670410213768e-02
1.475999999999999943e+02 8.967700926306619580e-02
1.477000000000000171e+02 9.747502907679930773e-02
1.478000000000000114e+02 1.055854150404395703e-01
1.479000000000000057e+02 1.143093413012126330e-01
1.480000000000000000e+02 1.232856827033415453e-01
1.480999999999999943e+02 1.311369804819311480e-01
1.482000000000000171e+02 1.395949623508606630e-01
1.483000000000000114e+02 1.483197220829301777e-01
1.484000000000000057e+02 1.566902429792558504e-01
1.485000000000000000e+02 1.653816881447268405e-01
1.485999999999999943e+02 1.744531260525663818e-01
1.487000000000000171e+02 1.839107652866848741e-01
1.488000000000000114e+02 1.935752401137197654e-01
1.489000000000000057e+02 2.027175818191140344e-01
1.490000000000000000e+02 2.115178613803771757e-01
1.490999999999999943e+02 2.208101776845431685e-01
1.492000000000000171e+02 2.303423563209161251e-01
1.493000000000000114e+02 2.393400872986711225e-01
1.494000000000000057e+02 2.483327385587897340e-01
1.495000000000000000e+02 2.575421288327560676e-01
1.495999999999999943e+02 2.658934165884426215e-01
1.497000000000000171e+02 2.738336382636465949e-01
1.498000000000000114e+02 2.822174123052365036e-01
1.499000000000000057e+02 2.904266173259143491e-01
1.500000000000000000e+02 2.987444207662231510e-01
1.500999999999999943e+02 3.066108749269193523e-01
1.502000000000000171e+02 3.136621352552610986e-01
1.503000000000000114e+02 3.211322343021372760e-01
1.504000000000000057e+02 3.289273705598050324e-01
1.505000000000000000e+02 3.370881439691054693e-01
1.505999999999999943e+02 3.452317128158457482e-01
1.507000000000000171e+02 3.518723414649658210e-01
1.508000000000000114e+02 3.582267088813863576e-01
1.509000000000000057e+02 3.638898390866429633e-01
1.510000000000000000e+02 3.703457551392404512e-01
1.510999999999999943e+02 3.774233911887862614e-01
1.512000000000000171e+02 3.850530274194497449e-01
1.513000000000000114e+02 3.926117364830330470e-01
1.514000000000000057e+02 3.992953942203034678e-01
1.515000000000000000e+02 4.052313543042388444e-01
1.515999999999999943e+02 4.117732009198497578e-01
1.517000000000000171e+02 4.184758521389157493e-01
1.518000000000000114e+02 4.252536810018624491e-01
1.519000000000000057e+02 4.322038480714741060e-01
1.520000000000000000e+02 4.390690157468220001e-01
1.520999999999999943e+02 4.467200673268764688e-01
1.522000000000000171e+02 4.542093204676467266e-01
1.523000000000000114e+02 4.615177546308843470e-01
1.524000000000000057e+02 4.686355023708445589e-01
1.525000000000000000e+02 4.755484155871541607e-01
1.525999999999999943e+02 4.824351414301084051e-01
1.527000000000000171e+02 4.889079815805003060e-01
1.528000000000000114e+02 4.956527233399160570e-01
1.529000000000000057e+02 5.029405925933980726e-01
1.530000000000000000e+02 5.106579429000852599e-01
1.530999999999999943e+02 5.177483535400075887e-01
1.532000000000000171e+02 5.241323195001486024e-01
1.533000000000000114e+02 5.306728848635791085e-01
1.534000000000000057e+02 5.376245666660518507e-01
1.535000000000000000e+02 5.455707319202994787e-01
1.536000000000000227e+02 5.532913497645719492e-01
1.537000000000000171e+02 5.605131417250490689e-01
1.538000000000000114e+02 5.681308438758766455e-01
1.539000000000000057e+02 5.763711427803660525e-01
1.540000000000000000e+02 5.840186241989072657e-01
1.541000000000000227e+02 5.913713976789992666e-01
1.542000000000000171e+02 5.989200758011290482e-01
1.543000000000000114e+02 6.070304686384970783e-01
1.544000000000000057e+02 6.146953020298386861e-01
1.545000000000000000e+02 6.220818163931864930e-01
1.546000000000000227e+02 6.293599271608646406e-01
1.547000000000000171e+02 6.357903818237348181e-01
1.548000000000000114e+02 6.422629863522743010e-01
1.549000000000000057e+02 6.491150763922268752e-01
1.550000000000000000e+02 6.557713065770621741e-01
1.551000000000000227e+02 6.624857841894793431e-01
1.552000000000000171e+02 6.684734171097826971e-01
1.553000000000000114e+02 6.742557535238872246e-01
1.554000000000000057e+02 6.795260648917372803e-01
1.555000000000000000e+02 6.843155381698675654e-01
1.556000000000000227e+02 6.901808151119874779e-01
1.557000000000000171e+02 6.952772124551190869e-01
1.558000000000000114e+02 6.996361011678675634e-01
1.559000000000000057e+02 7.051792212022557349e-01
1.560000000000000000e+02 7.096278328687032344e-01
1.561000000000000227e+02 7.134642496686312008e-01
1.562000000000000171e+02 7.182653376521586086e-01
1.563000000000000114e+02 7.222704135790237734e-01
1.564000000000000057e+02 7.251136938886967309e-01
1.565000000000000000e+02 7.287254900536165314e-01
1.566000000000000227e+02 7.314702211036432367e-01
1.567000000000000171e+02 7.333015853805809892e-01
1.568000000000000114e+02 7.355975558838782069e-01
1.569000000000000057e+02 7.377979948619430850e-01
1.570000000000000000e+02 7.403649666041852706e-01
1.571000000000000227e+02 7.434673604826816939e-01
1.572000000000000171e+02 7.464539782638408560e-01
1.573000000000000114e+02 7.486263610874874797e-01
1.574000000000000057e+02 7.496727230621711424e-01
1.575000000000000000e+02 7.494069827558107466e-01
1.576000000000000227e+02 7.485999806867116302e-01
1.577000000000000171e+02 7.481048674111845376e-01
1.578000000000000114e+02 7.474943766521729982e-01
1.579000000000000057e+02 7.455985549083488095e-01
1.580000000000000000e+02 7.445910085701286096e-01
1.581000000000000227e+02 7.431205166950767271e-01
1.582000000000000171e+02 7.407351995770450337e-01
1.583000000000000114e+02 7.389297234475523668e-01
1.584000000000000057e+02 7.376455627835256657e-01
1.585000000000000000e+02 7.353572577776068542e-01
1.586000000000000227e+02 7.325449185192849377e-01
1.587000000000000171e+02 7.298091540980180536e-01
1.588000000000000114e+02 7.270637713751711972e-01
1.589000000000000057e+02 7.232448822481254425e-01
1.590000000000000000e+02 7.193035168214815256e-01
1.591000000000000227e+02 7.152331319234569440e-01
1.592000000000000171e+02 7.115376821830563525e-01
1.593000000000000114e+02 7.071834533057060890e-01
1.594000000000000057e+02 7.019242635829132659e-01
1.595000000000000000e+02 6.973248574906846242e-01
1.596000000000000227e+02 6.927099247839856311e-01
1.597000000000000171e+02 6.871405785724444826e-01
1.598000000000000114e+02 6.816668291006197089e-01
1.599000000000000057e+02 6.763993831651625710e-01
1.600000000000000000e+02 6.719560136767110947e-01
1.601000000000000227e+02 6.671174980236120877e-01
1.602000000000000171e+02 6.621322782293898035e-01
1.603000000000000114e+02 6.566295221583234865e-01
1.604000000000000057e+02 6.513294948929114758e-01
1.605000000000000000e+02 6.466721528915717609e-01
1.606000000000000227e+02 6.419090521250395698e-01
1.607000000000000171e+02 6.365763070627635800e-01
1.608000000000000114e+02 6.315054791675079882e-01
1.609000000000000057e+02 6.261428368892666407e-01
1.610000000000000000e+02 6.213035543086856682e-01
1.611000000000000227e+02 6.169578424398964867e-01
1.612000000000000171e+02 6.117237066477150265e-01
1.613000000000000114e+02 6.057003844594486264e-01
1.614000000000000057e+02 6.009001558810014298e-01
1.615000000000000000e+02 5.964431906628142599e-01
1.616000000000000227e+02 5.908414761884910327e-01
1.617000000000000171e+02 5.851925207013403130e-01
1.618000000000000114e+02 5.797878876907307522e-01
1.619000000000000057e+02 5.751615403641660018e-01
1.620000000000000000e+02 5.705727624690264399e-01
1.621000000000000227e+02 5.651317978678979115e-01
1.622000000000000171e+02 5.597839621136208033e-01
1.623000000000000114e+02 5.538132908228983187e-01
1.624000000000000057e+02 5.467001982252859271e-01
1.625000000000000000e+02 5.411390232226234165e-01
1.626000000000000227e+02 5.387640742563665208e-01
1.627000000000000171e+02 5.355009690468935935e-01
1.628000000000000114e+02 5.302871069933233761e-01
1.629000000000000057e+02 5.272362714253733262e-01
1.630000000000000000e+02 5.248890593670325622e-01
1.631000000000000227e+02 5.219284303635592925e-01
1.632000000000000171e+02 5.193403408727932380e-01
1.633000000000000114e+02 5.171705675867350749e-01
1.634000000000000057e+02 5.146034985306789933e-01
1.635000000000000000e+02 5.119383876468718286e-01
1.636000000000000227e+02 5.096833854200900626e-01
1.637000000000000171e+02 5.073977707552094207e-01
1.638000000000000114e+02 5.059507306827403239e-01
1.639000000000000057e+02 5.059031470154460308e-01
1.640000000000000000e+02 5.059169739555892109e-01
1.641000000000000227e+02 5.056951000978575639e-01
1.642000000000000171e+02 5.058715254630107294e-01
1.643000000000000114e+02 5.068686451543747973e-01
1.644000000000000057e+02 5.078220063754719238e-01
1.645000000000000000e+02 5.075487251952330858e-01
1.646000000000000227e+02 5.069615926952750762e-01
1.647000000000000171e+02 5.066566730842844146e-01
1.648000000000000114e+02 5.067691318561932112e-01
1.649000000000000057e+02 5.076545124417899402e-01
1.650000000000000000e+02 5.079808830884897652e-01
1.651000000000000227e+02 5.073286355573396467e-01
1.652000000000000171e+02 5.068835364106767383e-01
1.653000000000000114e+02 5.066751372390437824e-01
1.654000000000000057e+02 5.052526158372359077e-01
1.655000000000000000e+02 5.045228894680962028e-01
1.656000000000000227e+02 5.046512347409545240e-01
1.657000000000000171e+02 5.022714135946301228e-01
1.658000000000000114e+02 4.992984542706681572e-01
1.659000000000000057e+02 4.978110268070717326e-01
1.660000000000000000e+02 4.959873465255839609e-01
1.661000000000000227e+02 4.922229603243614138e-01
1.662000000000000171e+02 4.899100949202373489e-01
1.663000000000000114e+02 4.883803787837940336e-01
1.664000000000000057e+02 4.856161900717237412e-01
1.665000000000000000e+02 4.838815534772218929e-01
1.666000000000000227e+02 4.825746116003109543e-01
1.667000000000000171e+02 4.807187982845497198e-01
1.668000000000000114e+02 4.792374208046965012e-01
1.669000000000000057e+02 4.780786382639291565e-01
1.670000000000000000e+02 4.769285836725727368e-01
1.671000000000000227e+02 4.764624525809650901e-01
1.672000000000000171e+02 4.763098511781556077e-01
1.673000000000000114e+02 4.773088288300795234e-01
1.674000000000000057e+02 4.786691154169460671e-01
1.675000000000000000e+02 4.792619822920937134e-01
1.676000000000000227e+02 4.800919069138134265e-01
1.677000000000000171e+02 4.818518428146857380e-01
1.678000000000000114e+02 4.846742213396504906e-01
1.679000000000000057e+02 4.877910941250134802e-01
1.680000000000000000e+02 4.912028915326171474e-01
1.681000000000000227e+02 4.956802745588169690e-01
1.682000000000000171e+02 5.006096457894941842e-01
1.683000000000000114e+02 5.053499603604915125e-01
1.684000000000000057e+02 5.104665574184672483e-01
1.685000000000000000e+02 5.150083548527103483e-01
1.686000000000000227e+02 5.196954884365115879e-01
1.687000000000000171e+02 5.248033894422189372e-01
1.688000000000000114e+02 5.303413466392696840e-01
1.689000000000000057e+02 5.358991434060828007e-01
1.690000000000000000e+02 5.412926202899136507e-01
1.691000000000000227e+02 5.471699874162346822e-01
1.692000000000000171e+02 5.537925936585950115e-01
1.693000000000000114e+02 5.605333749170305913e-01
1.694000000000000057e+02 5.687119613833708787e-01
1.695000000000000000e+02 5.769213746887841276e-01
1.696000000000000227e+02 5.839427450792362695e-01
1.697000000000000171e+02 5.902431098086919903e-01
1.698000000000000114e+02 5.966522210734296339e-01
1.699000000000000057e+02 6.039428602244072408e-01
1.700000000000000000e+02 6.117840622495680503e-01
1.701000000000000227e+02 6.195526103128302653e-01
1.702000000000000171e+02 6.253187856462589789e-01
1.703000000000000114e+02 6.293366915572927711e-01
1.704000000000000057e+02 6.327258889467605174e-01
1.705000000000000000e+02 6.371048590676747780e-01
1.706000000000000227e+02 6.407360851238307342e-01
1.707000000000000171e+02 6.434027180349531916e-01
1.708000000000000114e+02 6.458444852258591329e-01
1.709000000000000057e+02 6.479380678056733123e-01
1.710000000000000000e+02 6.492026866662393703e-01
1.711000000000000227e+02 6.476659100447107464e-01
1.712000000000000171e+02 6.446638870396641519e-01
1.713000000000000114e+02 6.428308130473382453e-01
1.714000000000000057e+02 6.410283151337817786e-01
1.715000000000000000e+02 6.359126885867371071e-01
1.716000000000000227e+02 6.260610186355882734e-01
1.717000000000000171e+02 6.159765134604977543e-01
1.718000000000000114e+02 6.080437293064709925e-01
1.719000000000000057e+02 5.998555075529509173e-01
1.720000000000000000e+02 5.868424451011186038e-01
1.721000000000000227e+02 5.697991852239512323e-01
1.722000000000000171e+02 5.526078693359913752e-01
1.723000000000000114e+02 5.381138001600223042e-01
1.724000000000000057e+02 5.258807912921591443e-01
1.725000000000000000e+02 5.115451495492017164e-01
1.726000000000000227e+02 4.913887895153902230e-01
1.727000000000000171e+02 4.680223809072254770e-01
1.728000000000000114e+02 4.456604304662191152e-01
1.729000000000000057e+02 4.241809911509424880e-01
1.730000000000000000e+02 4.023125596324378384e-01
1.731000000000000227e+02 3.802025380905281748e-01
1.732000000000000171e+02 3.575923154263323522e-01
1.733000000000000114e+02 3.334871802805945418e-01
1.734000000000000057e+02 3.077060743124844788e-01
1.735000000000000000e+02 2.802378144398903204e-01
1.736000000000000227e+02 2.494922176695764660e-01
1.737000000000000171e+02 2.155166564280299180e-01
1.738000000000000114e+02 1.788086541944150787e-01
1.739000000000000057e+02 1.401944724084148441e-01
1.740000000000000000e+02 1.005089082462669453e-01
1.741000000000000227e+02 6.183798640169380773e-02
1.742000000000000171e+02 2.584266305773436079e-02
1.743000000000000114e+02 -6.785889974289776271e-03
1.744000000000000057e+02 -3.589646273688279488e-02
1.745000000000000000e+02 -6.048971528600954883e-02
1.746000000000000227e+02 -8.077148343767286132e-02
1.747000000000000171e+02 -9.630695716862000544e-02
1.748000000000000114e+02 -1.068926667850665785e-01
1.749000000000000057e+02 -1.111535130665254473e-01
1.750000000000000000e+02 -1.102705830435382756e-01
1.751000000000000227e+02 -1.037742769513157609e-01
1.752000000000000171e+02 -9.430684755302670697e-02
1.753000000000000114e+02 -8.453837883671218301e-02
1.754000000000000057e+02 -7.595874404917811462e-02
1.755000000000000000e+02 -6.989806847155698166e-02
1.756000000000000227e+02 -6.640168639514000548e-02
1.757000000000000171e+02 -6.567004563742069589e-02
1.758000000000000114e+02 -6.704693272891212863e-02
1.759000000000000057e+02 -6.784452950001999827e-02
1.760000000000000000e+02 -6.709342835934171967e-02
1.761000000000000227e+02 -6.245344066763243440e-02
1.762000000000000171e+02 -5.441545766874516382e-02
1.763000000000000114e+02 -4.298627861108717668e-02
1.764000000000000057e+02 -2.803495156761835749e-02
1.765000000000000000e+02 -8.990742802391841690e-03
1.766000000000000227e+02 1.341754805102969919e-02
1.767000000000000171e+02 3.862398924999670136e-02
1.768000000000000114e+02 6.679253935754148053e-02
1.769000000000000057e+02 9.790325990729918659e-02
1.770000000000000000e+02 1.309716166584183883e-01
1.771000000000000227e+02 1.656358013808324481e-01
1.772000000000000171e+02 2.000937944005476143e-01
1.773000000000000114e+02 2.334206563340152085e-01
1.774000000000000057e+02 2.644376650255739203e-01
1.775000000000000000e+02 2.922219039271481966e-01
1.776000000000000227e+02 3.164158544792545769e-01
1.777000000000000171e+02 3.355589284024805830e-01
1.778000000000000114e+02 3.506945368671897656e-01
1.779000000000000057e+02 3.612166910426213851e-01
1.780000000000000000e+02 3.676899922694700784e-01
1.781000000000000227e+02 3.714499655498009756e-01
1.782000000000000171e+02 3.743866039784903843e-01
1.783000000000000114e+02 3.755553638710397157e-01
1.784000000000000057e+02 3.750137151018249071e-01
1.785000000000000000e+02 3.722676426636294944e-01
1.786000000000000227e+02 3.658373129245491295e-01
1.787000000000000171e+02 3.579936190454119926e-01
1.788000000000000114e+02 3.491202635319756165e-01
1.789000000000000057e+02 3.395303788755367203e-01
1.790000000000000000e+02 3.304265383721581850e-01
1.791000000000000227e+02 3.210475283650033318e-01
1.792000000000000171e+02 3.119470526716712766e-01
1.793000000000000114e+02 3.042556707996190157e-01
1.794000000000000057e+02 2.981341180422506509e-01
1.795000000000000000e+02 2.926764596991861533e-01
1.796000000000000227e+02 2.874252083371973687e-01
1.797000000000000171e+02 2.829112638442897731e-01
1.798000000000000114e+02 2.798067719258016117e-01
1.799000000000000057e+02 2.776339425494109281e-01
1.800000000000000000e+02 2.765076900101514634e-01
1.801000000000000227e+02 2.754555856429068417e-01
1.802000000000000171e+02 2.749910327372394603e-01
1.803000000000000114e+02 2.753955493659334675e-01
1.804000000000000057e+02 2.759258479783521789e-01
1.805000000000000000e+02 2.775867631487021203e-01
1.806000000000000227e+02 2.804053603259933358e-01
1.807000000000000171e+02 2.839900764427803481e-01
1.808000000000000114e+02 2.889213401928761860e-01
1.809000000000000057e+02 2.949494556796261602e-01
1.810000000000000000e+02 3.023369119126936289e-01
1.811000000000000227e+02 3.109112694714841751e-01
1.812000000000000171e+02 3.199166413906597839e-01
1.813000000000000114e+02 3.291794044132040353e-01
1.814000000000000057e+02 3.388783891886229527e-01
1.815000000000000000e+02 3.494448134028376729e-01
1.816000000000000227e+02 3.601056141157401025e-01
1.817000000000000171e+02 3.713039370248357174e-01
1.818000000000000114e+02 3.828623251639632907e-01
1.819000000000000057e+02 3.949936868009591429e-01
1.820000000000000000e+02 4.068788961162769224e-01
1.821000000000000227e+02 4.176784027344553896e-01
1.822000000000000171e+02 4.278455743614267837e-01
1.823000000000000114e+02 4.365336231515816179e-01
1.824000000000000057e+02 4.428453790066370077e-01
1.825000000000000000e+02 4.478511048677843998e-01
1.826000000000000227e+02 4.514127614238887531e-01
1.827000000000000171e+02 4.528109099535712612e-01
1.828000000000000114e+02 4.510872512779195431e-01
1.829000000000000057e+02 4.477007353203786844e-01
1.830000000000000000e+02 4.440753011733293842e-01
1.831000000000000227e+02 4.394971809019700415e-01
1.832000000000000171e+02 4.326934802535693514e-01
1.833000000000000114e+02 4.244747144483944079e-01
1.834000000000000057e+02 4.162803893335467742e-01
1.835000000000000000e+02 4.082032124362789394e-01
1.836000000000000227e+02 3.980379206988536867e-01
1.837000000000000171e+02 3.880609046008222651e-01
1.838000000000000114e+02 3.789373688606159640e-01
1.839000000000000057e+02 3.698755533441352439e-01
1.840000000000000000e+02 3.610305960221163457e-01
1.841000000000000227e+02 3.519731689252914575e-01
1.842000000000000171e+02 3.439659492775731797e-01
1.843000000000000114e+02 3.353941674870619671e-01
1.844000000000000057e+02 3.275776918355146061e-01
1.845000000000000000e+02 3.205867691171462863e-01
1.846000000000000227e+02 3.134422785211700146e-01
1.847000000000000171e+02 3.072523476848589841e-01
1.848000000000000114e+02 3.025398541225011173e-01
1.849000000000000057e+02 2.980948932251434869e-01
1.850000000000000000e+02 2.938347800381392871e-01
1.851000000000000227e+02 2.903527724420275624e-01
1.852000000000000171e+02 2.870573929748460040e-01
1.853000000000000114e+02 2.833490760532733632e-01
1.854000000000000057e+02 2.806420301764381842e-01
1.855000000000000000e+02 2.785210014150716340e-01
1.856000000000000227e+02 2.772229722630536464e-01
1.857000000000000171e+02 2.757975158191297571e-01
1.858000000000000114e+02 2.747553554318308833e-01
1.859000000000000057e+02 2.742055247447133803e-01
1.860000000000000000e+02 2.737746269677362454e-01
1.861000000000000227e+02 2.735009526779623723e-01
1.862000000000000171e+02 2.736887878539203678e-01
1.863000000000000114e+02 2.751075285063343534e-01
1.864000000000000057e+02 2.764107877209804887e-01
1.865000000000000000e+02 2.778210280145007594e-01
1.866000000000000227e+02 2.790949371600613960e-01
1.867000000000000171e+02 2.803584553766044762e-01
1.868000000000000114e+02 2.814491369438986701e-01
1.869000000000000057e+02 2.820280483494946866e-01
1.870000000000000000e+02 2.832029340192658284e-01
1.871000000000000227e+02 2.842895692682848030e-01
1.872000000000000171e+02 2.853479339912796675e-01
1.873000000000000114e+02 2.855443733259966366e-01
1.874000000000000057e+02 2.849665566854004961e-01
1.875000000000000000e+02 2.853686920722106612e-01
1.876000000000000227e+02 2.849797217611383382e-01
1.877000000000000171e+02 2.841848622979604166e-01
1.878000000000000114e+02 2.836864571203855934e-01
1.879000000000000057e+02 2.826233471042784995e-01
1.880000000000000000e+02 2.827869239027092085e-01
1.881000000000000227e+02 2.817813017186723834e-01
1.882000000000000171e+02 2.803025553878491505e-01
1.883000000000000114e+02 2.783020402682136463e-01
1.884000000000000057e+02 2.769814491948424107e-01
1.885000000000000000e+02 2.760388996096516667e-01
1.886000000000000227e+02 2.748238263241793988e-01
1.887000000000000171e+02 2.719739037848940000e-01
1.888000000000000114e+02 2.693952436163553066e-01
1.889000000000000057e+02 2.674983511270741521e-01
1.890000000000000000e+02 2.662044165470269785e-01
1.891000000000000227e+02 2.638454056625839650e-01
1.892000000000000171e+02 2.613052580019349924e-01
1.893000000000000114e+02 2.594950326056078005e-01
1.894000000000000057e+02 2.566196885922819027e-01
1.895000000000000000e+02 2.544533751342711869e-01
1.896000000000000227e+02 2.529343251180669605e-01
1.897000000000000171e+02 2.517246648503557727e-01
1.898000000000000114e+02 2.495101790500327266e-01
1.899000000000000057e+02 2.470472984391529903e-01
1.900000000000000000e+02 2.443768615113881826e-01
1.901000000000000227e+02 2.424222926147872326e-01
1.902000000000000171e+02 2.412504719390063945e-01
1.903000000000000114e+02 2.396258803202153675e-01
1.904000000000000057e+02 2.379070948463911928e-01
1.905000000000000000e+02 2.355406653117858018e-01
1.906000000000000227e+02 2.337344737738384637e-01
1.907000000000000171e+02 2.326123126054417400e-01
1.908000000000000114e+02 2.319720788897804142e-01
1.909000000000000057e+02 2.309180612325291704e-01
1.910000000000000000e+02 2.292756476072985439e-01
1.911000000000000227e+02 2.287534374156581785e-01
1.912000000000000171e+02 2.282351223590164124e-01
1.913000000000000114e+02 2.284077833862684093e-01
1.914000000000000057e+02 2.265746584624352689e-01
1.915000000000000000e+02 2.251569730376614398e-01
1.916000000000000227e+02 2.245489757883483151e-01
1.917000000000000171e+02 2.246966656628700543e-01
1.918000000000000114e+02 2.249126379731211933e-01
1.919000000000000057e+02 2.248195521764554117e-01
1.920000000000000000e+02 2.241440331070420067e-01
1.921000000000000227e+02 2.219806312584265418e-01
1.922000000000000171e+02 2.219369859389592470e-01
1.923000000000000114e+02 2.221449677960865843e-01
1.924000000000000057e+02 2.219392278522203943e-01
1.925000000000000000e+02 2.211660781903714290e-01
1.926000000000000227e+02 2.212038841837003778e-01
1.927000000000000171e+02 2.221028446707199733e-01
1.928000000000000114e+02 2.230709613466390628e-01
1.929000000000000057e+02 2.243806488297693524e-01
1.930000000000000000e+02 2.244695062832161858e-01
1.931000000000000227e+02 2.245696902572177911e-01
1.932000000000000171e+02 2.262790848418172740e-01
1.933000000000000114e+02 2.286078926604508399e-01
1.934000000000000057e+02 2.302093267461144122e-01
1.935000000000000000e+02 2.321493916959825043e-01
1.936000000000000227e+02 2.333433810456242707e-01
1.937000000000000171e+02 2.353524937193379740e-01
1.938000000000000114e+02 2.381305720563759998e-01
1.939000000000000057e+02 2.406408344439064095e-01
1.940000000000000000e+02 2.427882336271709740e-01
1.941000000000000227e+02 2.450974729700870214e-01
1.942000000000000171e+02 2.492106540674557391e-01
1.943000000000000114e+02 2.527576987002041475e-01
1.944000000000000057e+02 2.564885129219622861e-01
1.945000000000000000e+02 2.610750954083890796e-01
1.946000000000000227e+02 2.645224129485045372e-01
1.947000000000000171e+02 2.695442483238535414e-01
1.948000000000000114e+02 2.750633970552479046e-01
1.949000000000000057e+02 2.803274511878534048e-01
1.950000000000000000e+02 2.844045002400741318e-01
1.951000000000000227e+02 2.898776011365384320e-01
1.952000000000000171e+02 2.958742125840869153e-01
1.953000000000000114e+02 3.013833287997902954e-01
1.954000000000000057e+02 3.056923212534575218e-01
1.955000000000000000e+02 3.111273929518117431e-01
1.956000000000000227e+02 3.162165077443507832e-01
1.957000000000000171e+02 3.211376548924032570e-01
1.958000000000000114e+02 3.243131348114496881e-01
1.959000000000000057e+02 3.264902203378693413e-01
1.960000000000000000e+02 3.270141761790592017e-01
1.961000000000000227e+02 3.291455472187108100e-01
1.962000000000000171e+02 3.324100362057458291e-01
1.963000000000000114e+02 3.345045342389106335e-01
1.964000000000000057e+02 3.323395483669086548e-01
1.965000000000000000e+02 3.294267065328793653e-01
1.966000000000000227e+02 3.266127095251835089e-01
1.967000000000000171e+02 3.207581499569158168e-01
1.968000000000000114e+02 3.157229997312305247e-01
1.969000000000000057e+02 3.108000919852604294e-01
1.970000000000000000e+02 3.009842050404331615e-01
1.971000000000000227e+02 2.889916111448270208e-01
1.972000000000000171e+02 2.785687641932197423e-01
1.973000000000000114e+02 2.664613019952350448e-01
1.974000000000000057e+02 2.524383804833641998e-01
1.975000000000000000e+02 2.378484517253227626e-01
1.976000000000000227e+02 2.207243478922954749e-01
1.977000000000000171e+02 2.040320744870813274e-01
1.978000000000000114e+02 1.853375419784106803e-01
1.979000000000000057e+02 1.656921879743364356e-01
1.980000000000000000e+02 1.433256524212518090e-01
1.981000000000000227e+02 1.188826465456826187e-01
1.982000000000000171e+02 9.779790493859491507e-02
1.983000000000000114e+02 7.519620384163894222e-02
1.984000000000000057e+02 4.636104582310451860e-02
1.985000000000000000e+02 1.967603063245947775e-02
1.986000000000000227e+02 -4.998990721795733456e-03
1.987000000000000171e+02 -3.006948037799160242e-02
1.988000000000000114e+02 -5.909885672752283187e-02
1.989000000000000057e+02 -8.683808056935460318e-02
1.990000000000000000e+02 -1.141767185025246989e-01
1.991000000000000227e+02 -1.425792285773035406e-01
1.992000000000000171e+02 -1.694689687610727302e-01
1.993000000000000114e+02 -1.972680588001549939e-01
1.994000000000000057e+02 -2.288686581995882929e-01
1.995000000000000000e+02 -2.584754439576135709e-01
1.996000000000000227e+02 -2.831161956188231743e-01
1.997000000000000171e+02 -3.062207270592346431e-01
1.998000000000000114e+02 -3.298049524637837737e-01
1.999000000000000057e+02 -3.556550479891488759e-01

# Figure1c
0.000000000000000000e+00 7.155096977536551384e-01
1.000000000000000056e-01 7.185268785936933522e-01
2.000000000000000111e-01 7.210776425422460445e-01
3.000000000000000444e-01 7.234493760728752942e-01
4.000000000000000222e-01 7.269291918375132555e-01
5.000000000000000000e-01 7.307691147211338167e-01
6.000000000000000888e-01 7.350608952442524435e-01
7.000000000000000666e-01 7.401581801420754614e-01
8.000000000000000444e-01 7.458486980033307567e-01
9.000000000000000222e-01 7.517036105320461514e-01
1.000000000000000000e+00 7.569500523736133468e-01
1.100000000000000089e+00 7.615268546489334378e-01
1.200000000000000178e+00 7.665866360478019725e-01
1.300000000000000044e+00 7.721895057082402980e-01
1.400000000000000133e+00 7.778107387709494169e-01
1.500000000000000000e+00 7.832400949857882821e-01
1.600000000000000089e+00 7.888259161501697259e-01
1.700000000000000178e+00 7.957512334421372735e-01
1.800000000000000044e+00 8.031445690634820833e-01
1.900000000000000133e+00 8.101778661735825615e-01
2.000000000000000000e+00 8.172621755920442821e-01
2.100000000000000089e+00 8.245330699338653258e-01
2.200000000000000178e+00 8.319668742926490390e-01
2.300000000000000266e+00 8.390981345435136740e-01
2.400000000000000355e+00 8.460815933497957131e-01
2.500000000000000000e+00 8.527323735217345879e-01
2.600000000000000089e+00 8.591478115562746209e-01
2.700000000000000178e+00 8.641419736732481871e-01
2.800000000000000266e+00 8.675829365627280021e-01
2.900000000000000355e+00 8.718603831449441843e-01
3.000000000000000000e+00 8.768058117729365941e-01
3.100000000000000089e+00 8.802268278738892837e-01
3.200000000000000178e+00 8.820227351888637601e-01
3.300000000000000266e+00 8.828028430090882894e-01
3.400000000000000355e+00 8.814542708757618916e-01
3.500000000000000000e+00 8.797503354780868978e-01
3.600000000000000089e+00 8.774318179247971861e-01
3.700000000000000178e+00 8.744833904815875192e-01
3.800000000000000266e+00 8.714530997007953195e-01
3.900000000000000355e+00 8.678412224681445464e-01
4.000000000000000000e+00 8.638641871653847115e-01
4.100000000000000533e+00 8.591055498603781260e-01
4.200000000000000178e+00 8.549998214202378932e-01
4.299999999999999822e+00 8.532694239026120675e-01
4.400000000000000355e+00 8.524605383436123507e-01
4.500000000000000000e+00 8.513514771208121612e-01
4.600000000000000533e+00 8.499299935405369988e-01
4.700000000000000178e+00 8.493001436159404172e-01
4.800000000000000711e+00 8.489004121888716892e-01
4.900000000000000355e+00 8.491735141435396983e-01
5.000000000000000000e+00 8.499786138728169238e-01
5.100000000000000533e+00 8.500730369719700086e-01
5.200000000000000178e+00 8.498742691818118589e-01
5.300000000000000711e+00 8.502317909229319959e-01
5.400000000000000355e+00 8.515086467927373004e-01
5.500000000000000000e+00 8.528611943098282078e-01
5.600000000000000533e+00 8.534710769430501331e-01
5.700000000000000178e+00 8.539255513350897386e-01
5.800000000000000711e+00 8.523937553010388912e-01
5.900000000000000355e+00 8.485230543760992061e-01
6.000000000000000000e+00 8.449620719496301335e-01
6.100000000000000533e+00 8.414168751127479862e-01
6.200000000000000178e+00 8.374182184949262586e-01
6.300000000000000711e+00 8.336528276214777433e-01
6.400000000000000355e+00 8.285841612679875068e-01
6.500000000000000000e+00 8.241957710755325461e-01
6.600000000000000533e+00 8.189594846901124825e-01
6.700000000000000178e+00 8.134672630506688540e-01
6.800000000000000711e+00 8.072045430145323719e-01
6.900000000000000355e+00 8.023572959837583785e-01
7.000000000000000000e+00 7.969765671761074310e-01
7.100000000000000533e+00 7.916024599811057882e-01
7.200000000000000178e+00 7.858651667827479814e-01
7.300000000000000711e+00 7.807677539507025255e-01
7.400000000000000355e+00 7.765249486810290591e-01
7.500000000000000000e+00 7.733919400861981597e-01
7.600000000000000533e+00 7.710161743950866287e-01
7.700000000000000178e+00 7.686247994407739981e-01
7.800000000000000711e+00 7.662964795236348881e-01
7.900000000000000355e+00 7.644737795060904118e-01
8.000000000000000000e+00 7.634227275650008471e-01
8.099999999999999645e+00 7.637203247382495785e-01
8.200000000000001066e+00 7.661124973737999388e-01
8.300000000000000711e+00 7.699019232822806869e-01
8.400000000000000355e+00 7.743139981453556198e-01
8.500000000000000000e+00 7.805232379490526506e-01
8.599999999999999645e+00 7.881218139108151499e-01
8.700000000000001066e+00 7.967204463023527250e-01
8.800000000000000711e+00 8.071421714518765000e-01
8.900000000000000355e+00 8.175276761844718632e-01
9.000000000000000000e+00 8.290581501335353432e-01
9.099999999999999645e+00 8.418294023328578568e-01
9.200000000000001066e+00 8.559388479862950483e-01
9.300000000000000711e+00 8.720572110067723592e-01
9.400000000000000355e+00 8.897647507661828881e-01
9.500000000000000000e+00 9.074699650439109755e-01
9.600000000000001421e+00 9.241014924424312271e-01
9.700000000000001066e+00 9.417723611848803911e-01
9.800000000000000711e+00 9.602369592720660929e-01
9.900000000000000355e+00 9.793917770230948783e-01
1.000000000000000000e+01 9.990078387917514791e-01
1.010000000000000142e+01 1.018873403632777119e+00
1.020000000000000107e+01 1.038608813629087191e+00
1.030000000000000071e+01 1.058123658874953410e+00
1.040000000000000036e+01 1.076930099324092893e+00
1.050000000000000000e+01 1.094530987999526861e+00
1.060000000000000142e+01 1.112068136352237557e+00
1.070000000000000107e+01 1.129084691900032578e+00
1.080000000000000071e+01 1.144909387943678913e+00
1.090000000000000036e+01 1.160292684443535949e+00
1.100000000000000000e+01 1.175233219195713552e+00
1.110000000000000142e+01 1.188526722217290610e+00
1.120000000000000107e+01 1.200948034452525626e+00
1.130000000000000071e+01 1.212937368856324305e+00
1.140000000000000036e+01 1.222834418270269730e+00
1.150000000000000000e+01 1.231960999062035267e+00
1.160000000000000142e+01 1.239596454328800057e+00
1.170000000000000107e+01 1.245800589306788941e+00
1.180000000000000071e+01 1.249995831720305262e+00
1.190000000000000036e+01 1.252559376614554409e+00
1.200000000000000000e+01 1.253610871334102983e+00
1.210000000000000142e+01 1.252733283735524061e+00
1.220000000000000107e+01 1.250923310804586963e+00
1.230000000000000071e+01 1.247796809938522822e+00
1.240000000000000036e+01 1.243680417655762094e+00
1.250000000000000000e+01 1.238464225485661263e+00
1.260000000000000142e+01 1.232409786189371026e+00
1.270000000000000107e+01 1.224613117073336976e+00
1.280000000000000071e+01 1.215417978861252246e+00
1.290000000000000036e+01 1.206611861467485669e+00
1.300000000000000000e+01 1.197487057000578226e+00
1.310000000000000142e+01 1.187877569019008872e+00
1.320000000000000107e+01 1.177464100677773517e+00
1.330000000000000071e+01 1.167001616649045559e+00
1.340000000000000036e+01 1.157467465050823208e+00
1.350000000000000000e+01 1.148508081303989181e+00
1.360000000000000142e+01 1.138574377712298302e+00
1.370000000000000107e+01 1.127170001153864121e+00
1.380000000000000071e+01 1.116246419311448967e+00
1.390000000000000036e+01 1.105890422035449738e+00
1.400000000000000000e+01 1.095298435019525618e+00
1.410000000000000142e+01 1.084455253635064453e+00
1.420000000000000107e+01 1.072872157154604933e+00
1.430000000000000071e+01 1.061384999831890941e+00
1.440000000000000036e+01 1.050030166441889845e+00
1.450000000000000000e+01 1.039801090796319771e+00
1.460000000000000142e+01 1.029391297974840302e+00
1.470000000000000107e+01 1.018499756649308363e+00
1.480000000000000071e+01 1.007670044257150010e+00
1.490000000000000036e+01 9.973301494621643615e-01
1.500000000000000000e+01 9.876949326796036210e-01
1.510000000000000142e+01 9.785536701634102164e-01
1.520000000000000107e+01 9.698001608868942469e-01
1.530000000000000071e+01 9.607337604037897716e-01
1.540000000000000036e+01 9.517562577445516370e-01
1.550000000000000000e+01 9.433536293807541773e-01
1.560000000000000142e+01 9.349240213241148956e-01
1.570000000000000107e+01 9.268518598238412176e-01
1.580000000000000071e+01 9.190949102205900889e-01
1.590000000000000036e+01 9.129534154886196351e-01
1.600000000000000000e+01 9.082854059062647201e-01
1.610000000000000142e+01 9.037668573293060614e-01
1.619999999999999929e+01 9.011243053799865566e-01
1.630000000000000071e+01 8.992078700022739790e-01
1.640000000000000213e+01 8.974961285316784831e-01
1.650000000000000000e+01 8.961608040088475668e-01
1.660000000000000142e+01 8.960876752177490134e-01
1.669999999999999929e+01 8.976395085465318502e-01
1.680000000000000071e+01 9.009269904746761704e-01
1.690000000000000213e+01 9.061318233220445606e-01
1.700000000000000000e+01 9.127320203039395174e-01
1.710000000000000142e+01 9.202289541078269020e-01
1.719999999999999929e+01 9.295337921308846063e-01
1.730000000000000071e+01 9.403119742870735820e-01
1.740000000000000213e+01 9.532625617203678292e-01
1.750000000000000000e+01 9.679862398195255846e-01
1.760000000000000142e+01 9.848027814201062435e-01
1.769999999999999929e+01 1.002714192802228066e+00
1.780000000000000071e+01 1.020955996821494294e+00
1.790000000000000213e+01 1.038524310149742114e+00
1.800000000000000000e+01 1.057397325917452280e+00
1.810000000000000142e+01 1.077097509571690370e+00
1.819999999999999929e+01 1.097169998058099338e+00
1.830000000000000071e+01 1.118149340989254448e+00
1.840000000000000213e+01 1.137281334127537180e+00
1.850000000000000000e+01 1.154663013981089392e+00
1.860000000000000142e+01 1.171211588120000036e+00
1.869999999999999929e+01 1.187445235859051929e+00
1.880000000000000071e+01 1.202374562004274283e+00
1.890000000000000213e+01 1.215693779573908895e+00
1.900000000000000000e+01 1.228375090345366960e+00
1.910000000000000142e+01 1.238915780608051964e+00
1.920000000000000284e+01 1.248394687538511905e+00
1.930000000000000071e+01 1.255228303836574355e+00
1.940000000000000213e+01 1.262080625449618410e+00
1.950000000000000000e+01 1.269092640524690285e+00
1.960000000000000142e+01 1.274976949420098871e+00
1.970000000000000284e+01 1.279539513481321444e+00
1.980000000000000071e+01 1.282383745284324528e+00
1.990000000000000213e+01 1.284023930577345762e+00
2.000000000000000000e+01 1.285038446995148353e+00
2.010000000000000142e+01 1.284842114823188997e+00
2.020000000000000284e+01 1.283594392468968115e+00
2.030000000000000071e+01 1.282146487702152893e+00
2.040000000000000213e+01 1.279417514989950266e+00
2.050000000000000000e+01 1.277061675571590005e+00
2.060000000000000142e+01 1.274554921053192569e+00
2.070000000000000284e+01 1.270371016524918018e+00
2.080000000000000071e+01 1.264357749582802892e+00
2.090000000000000213e+01 1.256599143247608019e+00
2.100000000000000000e+01 1.247916857025729298e+00
2.110000000000000142e+01 1.239105951412676987e+00
2.120000000000000284e+01 1.229799981222206462e+00
2.130000000000000071e+01 1.219541347746242899e+00
2.140000000000000213e+01 1.209974284651877063e+00
2.150000000000000000e+01 1.199267208436894494e+00
2.160000000000000142e+01 1.186857982046693127e+00
2.170000000000000284e+01 1.174182054496514027e+00
2.180000000000000071e+01 1.161367889696713229e+00
2.190000000000000213e+01 1.147813503560235704e+00
2.200000000000000000e+01 1.132993515821998143e+00
2.210000000000000142e+01 1.116981406507383090e+00
2.220000000000000284e+01 1.099620911785348376e+00
2.230000000000000071e+01 1.082636146948954492e+00
2.240000000000000213e+01 1.065791274816040968e+00
2.250000000000000000e+01 1.049066259550855751e+00
2.260000000000000142e+01 1.032387652528057087e+00
2.270000000000000284e+01 1.015093451352925058e+00
2.280000000000000071e+01 9.983118629491160023e-01
2.290000000000000213e+01 9.811141958306427435e-01
2.300000000000000000e+01 9.619993217562781140e-01
2.310000000000000142e+01 9.429953733897630253e-01
2.320000000000000284e+01 9.253207543661423617e-01
2.330000000000000071e+01 9.092393269346112916e-01
2.340000000000000213e+01 8.926286469677062740e-01
2.350000000000000000e+01 8.766534297266707076e-01
2.360000000000000142e+01 8.610875541518154819e-01
2.370000000000000284e+01 8.463911897399589712e-01
2.380000000000000071e+01 8.323453943233798391e-01
2.390000000000000213e+01 8.176521265523529758e-01
2.400000000000000000e+01 8.033558739785994218e-01
2.410000000000000142e+01 7.887404508623875321e-01
2.420000000000000284e+01 7.748383780329255455e-01
2.430000000000000071e+01 7.611166990966061752e-01
2.440000000000000213e+01 7.465534223469252328e-01
2.450000000000000000e+01 7.320326977002108437e-01
2.460000000000000142e+01 7.183873896924791724e-01
2.470000000000000284e+01 7.061417039840699461e-01
2.480000000000000071e+01 6.915696257979818684e-01
2.490000000000000213e+01 6.761948529403907227e-01
2.500000000000000000e+01 6.633712412065917441e-01
2.510000000000000142e+01 6.489318355446970221e-01
2.520000000000000284e+01 6.346006322553040535e-01
2.530000000000000071e+01 6.195167388563445066e-01
2.540000000000000213e+01 6.035772327697951356e-01
2.550000000000000000e+01 5.894732016800035002e-01
2.560000000000000142e+01 5.741968150892405864e-01
2.570000000000000284e+01 5.570380717915867086e-01
2.580000000000000071e+01 5.407333538867779010e-01
2.590000000000000213e+01 5.237148694595634701e-01
2.600000000000000000e+01 5.058870690260333092e-01
2.610000000000000142e+01 4.880600895866135103e-01
2.620000000000000284e+01 4.675579702491653999e-01
2.630000000000000071e+01 4.467394547233894952e-01
2.640000000000000213e+01 4.251913244621260413e-01
2.650000000000000000e+01 4.045222238887172805e-01
2.660000000000000142e+01 3.814223852841824303e-01
2.670000000000000284e+01 3.576894888399428374e-01
2.680000000000000071e+01 3.325253879181230832e-01
2.690000000000000213e+01 3.069777085045253817e-01
2.700000000000000000e+01 2.796743997984814656e-01
2.710000000000000142e+01 2.525466992185229076e-01
2.720000000000000284e+01 2.234881012531136080e-01
2.730000000000000071e+01 1.941407331700560623e-01
2.740000000000000213e+01 1.663632454519655690e-01
2.750000000000000000e+01 1.401737634542327970e-01
2.760000000000000142e+01 1.151677587324034108e-01
2.770000000000000284e+01 9.307374321468850353e-02
2.780000000000000071e+01 7.270807114930397108e-02
2.790000000000000213e+01 5.616680609412668529e-02
2.800000000000000000e+01 4.350954540117967645e-02
2.810000000000000142e+01 3.726755481594607594e-02
2.820000000000000284e+01 3.368527276842894769e-02
2.830000000000000071e+01 3.555839509461181797e-02
2.840000000000000213e+01 4.328524306548721390e-02
2.850000000000000000e+01 5.569121162918960061e-02
2.860000000000000142e+01 7.422929733825438248e-02
2.870000000000000284e+01 9.705999022704685231e-02
2.880000000000000071e+01 1.234739888447930062e-01
2.890000000000000213e+01 1.543595631635001075e-01
2.900000000000000000e+01 1.873849521317430822e-01
2.910000000000000142e+01 2.216196189593012955e-01
2.920000000000000284e+01 2.565443168830310872e-01
2.930000000000000071e+01 2.922600696120747354e-01
2.940000000000000213e+01 3.264157878712911076e-01
2.950000000000000000e+01 3.600345716004664243e-01
2.960000000000000142e+01 3.949984784934700843e-01
2.970000000000000284e+01 4.301253928263940596e-01
2.980000000000000071e+01 4.637143901128309986e-01
2.990000000000000213e+01 4.942285734160974386e-01
3.000000000000000000e+01 5.209000074935759006e-01
3.010000000000000142e+01 5.471335987325256500e-01
3.020000000000000284e+01 5.713340388800342007e-01
3.030000000000000071e+01 5.942664300111201170e-01
3.040000000000000213e+01 6.158291307998616793e-01
3.050000000000000000e+01 6.371588256226554670e-01
3.060000000000000142e+01 6.578915463438904654e-01
3.070000000000000284e+01 6.776874679582077787e-01
3.080000000000000071e+01 6.948421773187777317e-01
3.090000000000000213e+01 7.086571302077797618e-01
3.100000000000000000e+01 7.186063617315967544e-01
3.110000000000000142e+01 7.219617744264869019e-01
3.120000000000000284e+01 7.175950811874420854e-01
3.130000000000000071e+01 7.026689896625528675e-01
3.140000000000000213e+01 6.747997389543664015e-01
3.150000000000000000e+01 6.330636485302582050e-01
3.160000000000000142e+01 5.696507710828143667e-01
3.170000000000000284e+01 4.885496867811902066e-01
3.180000000000000071e+01 3.917899972559767963e-01
3.190000000000000213e+01 2.813371042508993058e-01
3.200000000000000000e+01 1.562221708562423206e-01
3.210000000000000142e+01 2.298330582403943292e-02
3.220000000000000284e+01 -1.089526669517320440e-01
3.230000000000000426e+01 -2.361178598102073034e-01
3.239999999999999858e+01 -3.604311030835101737e-01
3.250000000000000000e+01 -4.788917777990265301e-01
3.260000000000000142e+01 -5.948858115801667346e-01
3.270000000000000284e+01 -7.009023511241347926e-01
3.280000000000000426e+01 -7.976797544173199750e-01
3.289999999999999858e+01 -8.898566449281830604e-01
3.300000000000000000e+01 -9.785004374655166259e-01
3.310000000000000142e+01 -1.062094243714048813e+00
3.320000000000000284e+01 -1.140690477616180365e+00
3.330000000000000426e+01 -1.214405071206362763e+00
3.339999999999999858e+01 -1.285105130355194358e+00
3.350000000000000000e+01 -1.352690588272686067e+00
3.360000000000000142e+01 -1.418255948692124901e+00
3.370000000000000284e+01 -1.481311507864919497e+00
3.380000000000000426e+01 -1.540270102475610914e+00
3.389999999999999858e+01 -1.592234620294992631e+00
3.400000000000000000e+01 -1.640326102055613466e+00
3.410000000000000142e+01 -1.685916353966733672e+00
3.420000000000000284e+01 -1.728395840247579418e+00
3.430000000000000426e+01 -1.765650284584387331e+00
3.439999999999999858e+01 -1.791528146196075033e+00
3.450000000000000000e+01 -1.803028709548002428e+00
3.460000000000000142e+01 -1.809079894172471725e+00
3.470000000000000284e+01 -1.809254978627766297e+00
3.480000000000000426e+01 -1.788197670540176976e+00
3.489999999999999858e+01 -1.750820085690653061e+00
3.500000000000000000e+01 -1.704772809470288308e+00
3.510000000000000142e+01 -1.639826573152721956e+00
3.520000000000000284e+01 -1.548519624221333935e+00
3.530000000000000426e+01 -1.444491822400294945e+00
3.539999999999999858e+01 -1.338381772652916579e+00
3.550000000000000000e+01 -1.231874901958812885e+00
3.560000000000000142e+01 -1.119571114119120692e+00
3.570000000000000284e+01 -1.017148279049819637e+00
3.580000000000000426e+01 -9.200550412585168925e-01
3.589999999999999858e+01 -8.365234063218107696e-01
3.600000000000000000e+01 -7.644399320431057854e-01
3.610000000000000142e+01 -7.035190529209106591e-01
3.620000000000000284e+01 -6.545965084129183875e-01
3.630000000000000426e+01 -6.208773015757539371e-01
3.639999999999999858e+01 -6.012876075483623017e-01
3.650000000000000000e+01 -5.945155678401975452e-01
3.660000000000000142e+01 -6.010298305184268441e-01
3.670000000000000284e+01 -6.179590594177896135e-01
3.680000000000000426e+01 -6.484707590256781895e-01
3.689999999999999858e+01 -6.824409479894848474e-01
3.700000000000000000e+01 -7.224121411786781355e-01
3.710000000000000142e+01 -7.618994416860519481e-01
3.720000000000000284e+01 -7.780262457108567675e-01
3.730000000000000426e+01 -7.992536350793062461e-01
3.739999999999999858e+01 -8.361822036198943708e-01
3.750000000000000000e+01 -8.663131934369828757e-01
3.760000000000000142e+01 -8.833503753786072776e-01
3.770000000000000284e+01 -8.839435348386623925e-01
3.780000000000000426e+01 -8.857014462908383567e-01
3.789999999999999858e+01 -8.877873495180420571e-01
3.800000000000000000e+01 -9.010094268924677685e-01
3.810000000000000142e+01 -8.976013745403537136e-01
3.820000000000000284e+01 -8.690940016769701515e-01
3.830000000000000426e+01 -8.202921467879766837e-01
3.840000000000000568e+01 -7.466747387583595463e-01
3.850000000000000000e+01 -6.464857408893975865e-01
3.860000000000000142e+01 -4.998303221883313441e-01
3.870000000000000284e+01 -3.103985673997889938e-01
3.880000000000000426e+01 -8.624400115142891177e-02
3.890000000000000568e+01 1.534432861355718714e-01
3.900000000000000000e+01 3.740880047347440729e-01
3.910000000000000142e+01 5.571104160551221263e-01
3.920000000000000284e+01 6.954808450297562672e-01
3.930000000000000426e+01 7.721139253698922067e-01
3.940000000000000568e+01 7.857714200023900863e-01
3.950000000000000000e+01 7.511341792898276193e-01
3.960000000000000142e+01 6.741622254024143279e-01
3.970000000000000284e+01 5.523910359475286969e-01
3.980000000000000426e+01 3.919701365073193777e-01
3.990000000000000568e+01 2.147901616451843299e-01
4.000000000000000000e+01 4.758699521427435519e-02
4.010000000000000142e+01 -1.005785325354403015e-01
4.020000000000000284e+01 -2.358153233635189583e-01
4.030000000000000426e+01 -3.670115333355248866e-01
4.040000000000000568e+01 -4.944362590569725824e-01
4.050000000000000000e+01 -6.088000689129319243e-01
4.060000000000000142e+01 -7.008255738247687328e-01
4.070000000000000284e+01 -7.483583984238140197e-01
4.080000000000000426e+01 -7.271226217186071983e-01
4.090000000000000568e+01 -6.236320158514128131e-01
4.100000000000000000e+01 -4.474719137575949857e-01
4.110000000000000142e+01 -2.178540934336009038e-01
4.120000000000000284e+01 3.208427900371548652e-02
4.130000000000000426e+01 2.708980135097920905e-01
4.140000000000000568e+01 4.895953876612192945e-01
4.150000000000000000e+01 6.767544939181949770e-01
4.160000000000000142e+01 8.202097526114744408e-01
4.170000000000000284e+01 9.252411449324295933e-01
4.180000000000000426e+01 1.006408051501556988e+00
4.190000000000000568e+01 1.066303283772328081e+00
4.200000000000000000e+01 1.106459586542863693e+00
4.210000000000000142e+01 1.145624347156757761e+00
4.220000000000000284e+01 1.170915540831825474e+00
4.230000000000000426e+01 1.187267708692824053e+00
4.240000000000000568e+01 1.200791969866142672e+00
4.250000000000000000e+01 1.192384746399095530e+00
4.260000000000000142e+01 1.179771151669401830e+00
4.270000000000000284e+01 1.182799670462082231e+00
4.280000000000000426e+01 1.199615736995937265e+00
4.290000000000000568e+01 1.245470944856339468e+00
4.300000000000000000e+01 1.321264514520163136e+00
4.310000000000000142e+01 1.413187894961590807e+00
4.320000000000000284e+01 1.514939214815048674e+00
4.330000000000000426e+01 1.628471523660113940e+00
4.340000000000000568e+01 1.745933398729075270e+00
4.350000000000000000e+01 1.852854206317703145e+00
4.360000000000000142e+01 1.943856420961314724e+00
4.370000000000000284e+01 2.020091907853347912e+00
4.380000000000000426e+01 2.089873857025951853e+00
4.390000000000000568e+01 2.146511013311080518e+00
4.400000000000000000e+01 2.200811267902243795e+00
4.410000000000000142e+01 2.236513158453739880e+00
4.420000000000000284e+01 2.260303641977282396e+00
4.430000000000000426e+01 2.270306271393551789e+00
4.440000000000000568e+01 2.270366041697698289e+00
4.450000000000000000e+01 2.252425568693392943e+00
4.460000000000000142e+01 2.224124809124580882e+00
4.470000000000000284e+01 2.184345989230690677e+00
4.480000000000000426e+01 2.135193833678333153e+00
4.490000000000000568e+01 2.081403614310669781e+00
4.500000000000000000e+01 2.030935868170936853e+00
4.510000000000000142e+01 1.980678192257468773e+00
4.520000000000000284e+01 1.921660957539173209e+00
4.530000000000000426e+01 1.862177206672212648e+00
4.540000000000000568e+01 1.795428839708525848e+00
4.550000000000000000e+01 1.727633800305454326e+00
4.560000000000000142e+01 1.663029307799246181e+00
4.570000000000000284e+01 1.596387093947250202e+00
4.580000000000000426e+01 1.527832040408385383e+00
4.590000000000000568e+01 1.455598297654654649e+00
4.600000000000000000e+01 1.388572991363921760e+00
4.610000000000000142e+01 1.322885865411836948e+00
4.620000000000000284e+01 1.261379178603401652e+00
4.630000000000000426e+01 1.193498105383084651e+00
4.640000000000000568e+01 1.120683724734612419e+00
4.650000000000000000e+01 1.058367933308445474e+00
4.660000000000000142e+01 9.989438304222105769e-01
4.670000000000000284e+01 9.280324122308241108e-01
4.680000000000000426e+01 8.623390593410276139e-01
4.690000000000000568e+01 8.057825263157161189e-01
4.700000000000000000e+01 7.406259842112808967e-01
4.710000000000000142e+01 6.694573917472207425e-01
4.720000000000000284e+01 5.989993088954731482e-01
4.730000000000000426e+01 5.222912028548523100e-01
4.740000000000000568e+01 4.393729021732454276e-01
4.750000000000000000e+01 3.561937788357646406e-01
4.760000000000000142e+01 2.704395566735778300e-01
4.770000000000000284e+01 1.743286026636899355e-01
4.780000000000000426e+01 7.133139944322604287e-02
4.790000000000000568e+01 -3.229651713371011618e-02
4.800000000000000000e+01 -1.303431132676287074e-01
4.810000000000000142e+01 -2.263790631211721749e-01
4.820000000000000284e+01 -3.207802725441622482e-01
4.830000000000000426e+01 -4.146761271265617110e-01
4.840000000000000568e+01 -5.074005632040433644e-01
4.850000000000000000e+01 -6.000539229968950838e-01
4.860000000000000142e+01 -6.982024601396898955e-01
4.870000000000000284e+01 -8.008458667312918777e-01
4.880000000000000426e+01 -9.086372029228200198e-01
4.890000000000000568e+01 -1.016537856628017433e+00
4.900000000000000000e+01 -1.120147859160466997e+00
4.910000000000000142e+01 -1.219599700902087358e+00
4.920000000000000284e+01 -1.318525380816939707e+00
4.930000000000000426e+01 -1.417459610530033443e+00
4.940000000000000568e+01 -1.514168680876531559e+00
4.950000000000000000e+01 -1.611106133291986486e+00
4.960000000000000142e+01 -1.706203870696793690e+00
4.970000000000000284e+01 -1.800275717711774304e+00
4.980000000000000426e+01 -1.891166991919965845e+00
4.990000000000000568e+01 -1.977342201871069793e+00
5.000000000000000000e+01 -2.058601630886040201e+00
5.010000000000000142e+01 -2.138401009800880992e+00
5.020000000000000284e+01 -2.214375209152125823e+00
5.030000000000000426e+01 -2.285716192893624488e+00
5.040000000000000568e+01 -2.340878588046910735e+00
5.050000000000000000e+01 -2.380867298018088718e+00
5.060000000000000142e+01 -2.409508896840213410e+00
5.070000000000000284e+01 -2.431023973188901177e+00
5.080000000000000426e+01 -2.449715153945261292e+00
5.090000000000000568e+01 -2.458725236856681207e+00
5.100000000000000000e+01 -2.460955495419819616e+00
5.110000000000000142e+01 -2.440789635716583916e+00
5.120000000000000284e+01 -2.416402805535332821e+00
5.130000000000000426e+01 -2.386655746149952684e+00
5.140000000000000568e+01 -2.343770922107026866e+00
5.150000000000000000e+01 -2.299753156390772268e+00
5.160000000000000142e+01 -2.247719391201015604e+00
5.170000000000000284e+01 -2.194293835143606319e+00
5.180000000000000426e+01 -2.139047881438648879e+00
5.190000000000000568e+01 -2.077947989284056440e+00
5.200000000000000000e+01 -2.016603966775285972e+00
5.210000000000000142e+01 -1.952764883807971197e+00
5.220000000000000284e+01 -1.886364428980889629e+00
5.230000000000000426e+01 -1.819092184543772639e+00
5.240000000000000568e+01 -1.751456097529068501e+00
5.250000000000000000e+01 -1.686527049135427170e+00
5.260000000000000142e+01 -1.622734955339110829e+00
5.270000000000000284e+01 -1.559440145682695622e+00
5.280000000000000426e+01 -1.494677415167753987e+00
5.290000000000000568e+01 -1.432286055740469299e+00
5.300000000000000000e+01 -1.370732439654142265e+00
5.310000000000000142e+01 -1.310648908887774633e+00
5.320000000000000284e+01 -1.253412907587721392e+00
5.330000000000000426e+01 -1.196899836956365260e+00
5.340000000000000568e+01 -1.142503681540004479e+00
5.350000000000000000e+01 -1.090339043625135451e+00
5.360000000000000142e+01 -1.036610043196835029e+00
5.370000000000000284e+01 -9.859253858947981675e-01
5.380000000000000426e+01 -9.342231865329443385e-01
5.390000000000000568e+01 -8.806557120631695046e-01
5.400000000000000000e+01 -8.238198444947809618e-01
5.410000000000000142e+01 -7.645660710434265539e-01
5.420000000000000284e+01 -7.034834497663710051e-01
5.430000000000000426e+01 -6.400689755862177810e-01
5.440000000000000568e+01 -5.752120941258026532e-01
5.450000000000000000e+01 -5.088351396515471414e-01
5.460000000000000142e+01 -4.397386976798996483e-01
5.470000000000000284e+01 -3.661833264077519190e-01
5.480000000000000426e+01 -2.913895893034818552e-01
5.490000000000000568e+01 -2.134883869783901489e-01
5.500000000000000000e+01 -1.318959283235205671e-01
5.510000000000000142e+01 -5.239770688939190263e-02
5.520000000000000284e+01 2.201150940195426356e-02
5.530000000000000426e+01 9.453672654648716256e-02
5.540000000000000568e+01 1.660411313850175818e-01
5.550000000000000000e+01 2.401173803705863585e-01
5.560000000000000142e+01 3.171871944608792293e-01
5.570000000000000284e+01 3.933032459847243256e-01
5.580000000000000426e+01 4.659079518005528886e-01
5.590000000000000568e+01 5.315537020250572509e-01
5.600000000000000000e+01 5.902795771171137629e-01
5.610000000000000142e+01 6.446117318320995215e-01
5.620000000000000284e+01 7.004294192662017249e-01
5.630000000000000426e+01 7.608548026576502643e-01
5.640000000000000568e+01 8.177690674973328022e-01
5.650000000000000000e+01 8.714554402799334909e-01
5.660000000000000142e+01 9.254059325308411355e-01
5.670000000000000284e+01 9.745343699674198223e-01
5.680000000000000426e+01 1.010849606710914061e+00
5.690000000000000568e+01 1.032934001268944080e+00
5.700000000000000000e+01 1.044103571984072110e+00
5.710000000000000142e+01 1.039724763918202788e+00
5.720000000000000284e+01 1.021595074198504927e+00
5.730000000000000426e+01 9.922424913074957553e-01
5.740000000000000568e+01 9.529559937726191921e-01
5.750000000000000000e+01 9.045617733125238535e-01
5.760000000000000142e+01 8.412758070387195142e-01
5.770000000000000284e+01 7.646455727217827958e-01
5.780000000000000426e+01 6.830674520099195846e-01
5.790000000000000568e+01 5.941792172603971300e-01
5.800000000000000000e+01 4.981138178736142508e-01
5.810000000000000142e+01 3.964238324891886101e-01
5.820000000000000284e+01 2.867417367797411298e-01
5.830000000000000426e+01 1.694607753382843807e-01
5.840000000000000568e+01 4.919418124023253874e-02
5.850000000000000000e+01 -7.186888965028628840e-02
5.860000000000000142e+01 -1.946018682020434487e-01
5.870000000000000284e+01 -3.188363369125054025e-01
5.880000000000000426e+01 -4.446186905065950268e-01
5.890000000000000568e+01 -5.702284310264708056e-01
5.900000000000000000e+01 -6.944436476995885510e-01
5.910000000000000142e+01 -8.165442389180129767e-01
5.920000000000000284e+01 -9.343811261553447434e-01
5.930000000000000426e+01 -1.050789867851546378e+00
5.940000000000000568e+01 -1.167374860928386271e+00
5.950000000000000000e+01 -1.281465346950767747e+00
5.960000000000000142e+01 -1.390452580272910854e+00
5.970000000000000284e+01 -1.493600303410214103e+00
5.980000000000000426e+01 -1.592440097280088063e+00
5.990000000000000568e+01 -1.686439095704370894e+00
6.000000000000000000e+01 -1.776339248447632579e+00
6.010000000000000142e+01 -1.861706752914328744e+00
6.020000000000000284e+01 -1.938429166108161628e+00
6.030000000000000426e+01 -2.005825152291291769e+00
6.040000000000000568e+01 -2.062982179435783880e+00
6.050000000000000000e+01 -2.111011917611751887e+00
6.060000000000000142e+01 -2.147795597645278498e+00
6.070000000000000284e+01 -2.170321612043431880e+00
6.080000000000000426e+01 -2.178231212240917980e+00
6.090000000000000568e+01 -2.171268860110690646e+00
6.100000000000000000e+01 -2.149276893089624441e+00
6.110000000000000142e+01 -2.107146847063595452e+00
6.120000000000000284e+01 -2.049433747440438047e+00
6.130000000000000426e+01 -1.977874048150167097e+00
6.140000000000000568e+01 -1.890672800108359031e+00
6.150000000000000000e+01 -1.788952755393104388e+00
6.160000000000000142e+01 -1.676769150318577761e+00
6.170000000000000284e+01 -1.554235344413523956e+00
6.180000000000000426e+01 -1.421069169508434094e+00
6.190000000000000568e+01 -1.279132587677388688e+00
6.200000000000000000e+01 -1.132007663366086936e+00
6.210000000000000142e+01 -9.799515651234622649e-01
6.220000000000000284e+01 -8.219166992212966205e-01
6.230000000000000426e+01 -6.600556055480359952e-01
6.240000000000000568e+01 -4.971144591399332402e-01
6.250000000000000000e+01 -3.340745538037302453e-01
6.260000000000000142e+01 -1.709334605420595732e-01
6.270000000000000284e+01 -1.026551131037209234e-02
6.280000000000000426e+01 1.459792494323618461e-01
6.290000000000000568e+01 2.960287798082755772e-01
6.300000000000000000e+01 4.369511706440895038e-01
6.310000000000000142e+01 5.701447500187010187e-01
6.320000000000000284e+01 6.953764280411999232e-01
6.330000000000000426e+01 8.105631124470263904e-01
6.340000000000000568e+01 9.131546920884771046e-01
6.350000000000000000e+01 1.001583828196097814e+00
6.360000000000000142e+01 1.078775933812157639e+00
6.370000000000000284e+01 1.144354536376086973e+00
6.380000000000000426e+01 1.197117590723818070e+00
6.390000000000000568e+01 1.236101226268545128e+00
6.400000000000000000e+01 1.260353711685656464e+00
6.410000000000000853e+01 1.271203672125533757e+00
6.420000000000000284e+01 1.273322909305071304e+00
6.429999999999999716e+01 1.266360586774260666e+00
6.440000000000000568e+01 1.250601896101606547e+00
6.450000000000000000e+01 1.225559279084370345e+00
6.460000000000000853e+01 1.194617401916332700e+00
6.470000000000000284e+01 1.158208408807923417e+00
6.479999999999999716e+01 1.116643849921000520e+00
6.490000000000000568e+01 1.071270159075263573e+00
6.500000000000000000e+01 1.022307825475977650e+00
6.510000000000000853e+01 9.711871696515966823e-01
6.520000000000000284e+01 9.161563582104836900e-01
6.529999999999999716e+01 8.592193048614014117e-01
6.540000000000000568e+01 7.997525598229126009e-01
6.550000000000000000e+01 7.372758477137003608e-01
6.560000000000000853e+01 6.738506465972629034e-01
6.570000000000000284e+01 6.100255395931943880e-01
6.579999999999999716e+01 5.445907288993543371e-01
6.590000000000000568e+01 4.792400910195858676e-01
6.600000000000000000e+01 4.121152150289945637e-01
6.610000000000000853e+01 3.448195058476816732e-01
6.620000000000000284e+01 2.771558834842437480e-01
6.629999999999999716e+01 2.077220307724162163e-01
6.640000000000000568e+01 1.376738151397384202e-01
6.650000000000000000e+01 6.751062600284160609e-02
6.660000000000000853e+01 -4.906819591895559239e-03
6.670000000000000284e+01 -7.677964865397110539e-02
6.679999999999999716e+01 -1.482235341213704316e-01
6.690000000000000568e+01 -2.195040339786832606e-01
6.700000000000000000e+01 -2.911868906892499664e-01
6.710000000000000853e+01 -3.628850596969085962e-01
6.720000000000000284e+01 -4.357807579790031194e-01
6.729999999999999716e+01 -5.084401340199983244e-01
6.740000000000000568e+01 -5.807547863056773396e-01
6.750000000000000000e+01 -6.534704990901646360e-01
6.760000000000000853e+01 -7.280642455010956082e-01
6.770000000000000284e+01 -8.034749055355322467e-01
6.779999999999999716e+01 -8.800709981098659984e-01
6.790000000000000568e+01 -9.584403026946513027e-01
6.800000000000000000e+01 -1.039466291612685778e+00
6.810000000000000853e+01 -1.125295430381354045e+00
6.820000000000000284e+01 -1.215915239494795630e+00
6.829999999999999716e+01 -1.306200286281843814e+00
6.840000000000000568e+01 -1.395767471276835758e+00
6.850000000000000000e+01 -1.487494886218279300e+00
6.860000000000000853e+01 -1.579332666172992949e+00
6.870000000000000284e+01 -1.668818016020119810e+00
6.879999999999999716e+01 -1.757702621380229813e+00
6.890000000000000568e+01 -1.845785964849147698e+00
6.900000000000000000e+01 -1.932581513934938489e+00
6.910000000000000853e+01 -2.013736948583112252e+00
6.920000000000000284e+01 -2.090095701113443116e+00
6.929999999999999716e+01 -2.158812224313927164e+00
6.940000000000000568e+01 -2.217952465343841606e+00
6.950000000000000000e+01 -2.267899669583336220e+00
6.960000000000000853e+01 -2.306305991473085459e+00
6.970000000000000284e+01 -2.334371930423170927e+00
6.979999999999999716e+01 -2.348342726782646661e+00
6.990000000000000568e+01 -2.352402750805437037e+00
7.000000000000000000e+01 -2.345887363220920729e+00
7.010000000000000853e+01 -2.326171888166381319e+00
7.020000000000000284e+01 -2.297297355959883269e+00
7.029999999999999716e+01 -2.257074095077849396e+00
7.040000000000000568e+01 -2.207466194337519116e+00
7.050000000000000000e+01 -2.150734000798279144e+00
7.060000000000000853e+01 -2.086531184160721253e+00
7.070000000000000284e+01 -2.015234689980016203e+00
7.079999999999999716e+01 -1.936099642740086502e+00
7.090000000000000568e+01 -1.852362360739765013e+00
7.100000000000000000e+01 -1.764943104542815000e+00
7.110000000000000853e+01 -1.670873590284601695e+00
7.120000000000000284e+01 -1.574608306771962729e+00
7.129999999999999716e+01 -1.476197775974578130e+00
7.140000000000000568e+01 -1.374785577567027905e+00
7.150000000000000000e+01 -1.270132861489386977e+00
7.160000000000000853e+01 -1.162662021934022905e+00
7.170000000000000284e+01 -1.054135794097603496e+00
7.179999999999999716e+01 -9.437904921911008937e-01
7.190000000000000568e+01 -8.290291779590542864e-01
7.200000000000000000e+01 -7.136744573178719353e-01
7.210000000000000853e+01 -5.959498899025156282e-01
7.220000000000000284e+01 -4.758255141880459171e-01
7.229999999999999716e+01 -3.522656794200885733e-01
7.240000000000000568e+01 -2.283141085742189935e-01
7.250000000000000000e+01 -1.023382142166299608e-01
7.260000000000000853e+01 2.280087632131339373e-02
7.270000000000000284e+01 1.502431064706958586e-01
7.279999999999999716e+01 2.808719179514651554e-01
7.290000000000000568e+01 4.062825777144709050e-01
7.300000000000000000e+01 5.318461931117606234e-01
7.310000000000000853e+01 6.566373082656319360e-01
7.320000000000000284e+01 7.775942988068914596e-01
7.329999999999999716e+01 8.968676767191621213e-01
7.340000000000000568e+01 1.011822502527554457e+00
7.350000000000000000e+01 1.123566764498840298e+00
7.360000000000000853e+01 1.225322252099165787e+00
7.370000000000000284e+01 1.320711598990761626e+00
7.379999999999999716e+01 1.405755226496229193e+00
7.390000000000000568e+01 1.481235949132989171e+00
7.400000000000000000e+01 1.546241901394312057e+00
7.410000000000000853e+01 1.598534883815158958e+00
7.420000000000000284e+01 1.638386535298071767e+00
7.429999999999999716e+01 1.671341911913656997e+00
7.440000000000000568e+01 1.690850868577825183e+00
7.450000000000000000e+01 1.691977850078509427e+00
7.460000000000000853e+01 1.681114186185063586e+00
7.470000000000000284e+01 1.657239005044107927e+00
7.479999999999999716e+01 1.619007630663932940e+00
7.490000000000000568e+01 1.568543846418100962e+00
7.500000000000000000e+01 1.504313560134449279e+00
7.510000000000000853e+01 1.430981984448032485e+00
7.520000000000000284e+01 1.349383935937678247e+00
7.529999999999999716e+01 1.259782925020031197e+00
7.540000000000000568e+01 1.165631575494735062e+00
7.550000000000000000e+01 1.063863841465962023e+00
7.560000000000000853e+01 9.570210122363931315e-01
7.570000000000000284e+01 8.459332981417970743e-01
7.579999999999999716e+01 7.370591441309759517e-01
7.590000000000000568e+01 6.285844311575147225e-01
7.600000000000000000e+01 5.188137309563517485e-01
7.610000000000000853e+01 4.097965266320028888e-01
7.620000000000000284e+01 3.060930542754659589e-01
7.629999999999999716e+01 2.082406611627098947e-01
7.640000000000000568e+01 1.154942032024618009e-01
7.650000000000000000e+01 2.756049244642889279e-02
7.660000000000000853e+01 -5.628508928752138513e-02
7.670000000000000284e+01 -1.359454847613264239e-01
7.680000000000001137e+01 -2.087741286789344120e-01
7.690000000000000568e+01 -2.767579692169641059e-01
7.700000000000000000e+01 -3.414785555248828763e-01
7.710000000000000853e+01 -4.006738437156718291e-01
7.720000000000000284e+01 -4.531901576877201965e-01
7.730000000000001137e+01 -5.008084722454813065e-01
7.740000000000000568e+01 -5.470245366997170677e-01
7.750000000000000000e+01 -5.898554951129781898e-01
7.760000000000000853e+01 -6.265780303351210501e-01
7.770000000000000284e+01 -6.589317737328184155e-01
7.780000000000001137e+01 -6.893437813669287539e-01
7.790000000000000568e+01 -7.172853756557191485e-01
7.800000000000000000e+01 -7.431847457430691417e-01
7.810000000000000853e+01 -7.659673868529536245e-01
7.820000000000000284e+01 -7.857045626861658416e-01
7.830000000000001137e+01 -8.026909717743997419e-01
7.840000000000000568e+01 -8.184005902852746761e-01
7.850000000000000000e+01 -8.339936350223752237e-01
7.860000000000000853e+01 -8.487745212831714348e-01
7.870000000000000284e+01 -8.609003922253924967e-01
7.880000000000001137e+01 -8.707973885014999027e-01
7.890000000000000568e+01 -8.793753094285107208e-01
7.900000000000000000e+01 -8.883274043964551892e-01
7.910000000000000853e+01 -8.974445760147624629e-01
7.920000000000000284e+01 -9.050710483978999799e-01
7.930000000000001137e+01 -9.094490009481690507e-01
7.940000000000000568e+01 -9.113916539423549956e-01
7.950000000000000000e+01 -9.112760394340012615e-01
7.960000000000000853e+01 -9.092097555671209141e-01
7.970000000000000284e+01 -9.056750190830594738e-01
7.980000000000001137e+01 -9.030520740266144708e-01
7.990000000000000568e+01 -8.990711012393836077e-01
8.000000000000000000e+01 -8.920123463693194754e-01
8.010000000000000853e+01 -8.829070159495846504e-01
8.020000000000000284e+01 -8.720827222459925920e-01
8.030000000000001137e+01 -8.579409920101416231e-01
8.040000000000000568e+01 -8.391196349638970764e-01
8.050000000000000000e+01 -8.178931110764903201e-01
8.060000000000000853e+01 -7.937489793912990699e-01
8.070000000000000284e+01 -7.659167056754389025e-01
8.080000000000001137e+01 -7.333237627698087069e-01
8.090000000000000568e+01 -6.983723293587176251e-01
8.100000000000000000e+01 -6.606620553884643421e-01
8.110000000000000853e+01 -6.177157452822881201e-01
8.120000000000000284e+01 -5.728094994091598169e-01
8.130000000000001137e+01 -5.256540967096211547e-01
8.140000000000000568e+01 -4.746220503315070616e-01
8.150000000000000000e+01 -4.203623766355916724e-01
8.160000000000000853e+01 -3.655505157449685516e-01
8.170000000000000284e+01 -3.075092293480809480e-01
8.180000000000001137e+01 -2.477621062481409620e-01
8.190000000000000568e+01 -1.865161973713129473e-01
8.200000000000000000e+01 -1.302114265446617514e-01
8.210000000000000853e+01 -7.735398446196029010e-02
8.220000000000000284e+01 -2.559636855478179471e-02
8.230000000000001137e+01 2.836736762705314996e-02
8.240000000000000568e+01 8.287606019241512689e-02
8.250000000000000000e+01 1.348084395420799941e-01
8.260000000000000853e+01 1.870478872435111239e-01
8.270000000000000284e+01 2.378599431758769700e-01
8.280000000000001137e+01 2.895743295746018298e-01
8.290000000000000568e+01 3.408879868962628179e-01
8.300000000000000000e+01 3.921590265505432438e-01
8.310000000000000853e+01 4.439810105717676425e-01
8.320000000000000284e+01 4.970802799492274882e-01
8.330000000000001137e+01 5.516874491727420393e-01
8.340000000000000568e+01 6.091027821884130722e-01
8.350000000000000000e+01 6.707972506617099206e-01
8.360000000000000853e+01 7.336822831479115070e-01
8.370000000000000284e+01 8.011042226608706684e-01
8.380000000000001137e+01 8.753112337081219163e-01
8.390000000000000568e+01 9.523735602819728419e-01
8.400000000000000000e+01 1.035289708652527008e+00
8.410000000000000853e+01 1.123741366758510773e+00
8.420000000000000284e+01 1.219912131628529073e+00
8.430000000000001137e+01 1.320726238574832401e+00
8.440000000000000568e+01 1.426993576850186463e+00
8.450000000000000000e+01 1.537139243020133161e+00
8.460000000000000853e+01 1.652399432322034789e+00
8.470000000000000284e+01 1.769765812348412570e+00
8.480000000000001137e+01 1.882975170637184892e+00
8.490000000000000568e+01 1.992648046735164602e+00
8.500000000000000000e+01 2.095073968965649236e+00
8.510000000000000853e+01 2.184232104829946675e+00
8.520000000000000284e+01 2.258734569080141696e+00
8.530000000000001137e+01 2.320764012319985081e+00
8.540000000000000568e+01 2.362214412435525102e+00
8.550000000000000000e+01 2.378437574389881348e+00
8.560000000000000853e+01 2.377897343852767076e+00
8.570000000000000284e+01 2.358507205007191576e+00
8.580000000000001137e+01 2.320944302980536555e+00
8.590000000000000568e+01 2.269887680076486447e+00
8.600000000000000000e+01 2.208792505364702397e+00
8.610000000000000853e+01 2.138807899914025867e+00
8.620000000000000284e+01 2.065870795360800205e+00
8.630000000000001137e+01 1.989016006151266280e+00
8.640000000000000568e+01 1.907996230080571065e+00
8.650000000000000000e+01 1.825720997771025145e+00
8.660000000000000853e+01 1.746328430907357232e+00
8.670000000000000284e+01 1.661247063806589264e+00
8.680000000000001137e+01 1.571686802954102680e+00
8.690000000000000568e+01 1.485991947429146087e+00
8.700000000000000000e+01 1.392417966131720419e+00
8.710000000000000853e+01 1.290255225616602885e+00
8.720000000000000284e+01 1.182204650203508844e+00
8.730000000000001137e+01 1.059077498663361983e+00
8.740000000000000568e+01 9.243637241270704630e-01
8.750000000000000000e+01 7.854750705823787538e-01
8.760000000000000853e+01 6.444489662716108569e-01
8.770000000000000284e+01 4.989761633887069281e-01
8.780000000000001137e+01 3.544425419475911720e-01
8.790000000000000568e+01 2.184039798072759386e-01
8.800000000000000000e+01 9.244496393342938045e-02
8.810000000000000853e+01 -2.720315161662473918e-02
8.820000000000000284e+01 -1.406337973248536488e-01
8.830000000000001137e+01 -2.455666955934208140e-01
8.840000000000000568e+01 -3.445745474883084025e-01
8.850000000000000000e+01 -4.410044121492867619e-01
8.860000000000000853e+01 -5.322636782830796331e-01
8.870000000000000284e+01 -6.176404385687026544e-01
8.880000000000001137e+01 -6.970760644796520911e-01
8.890000000000000568e+01 -7.710525365080402871e-01
8.900000000000000000e+01 -8.395509219438015425e-01
8.910000000000000853e+01 -9.009797451509530264e-01
8.920000000000000284e+01 -9.533366559188651834e-01
8.930000000000001137e+01 -9.974719550682042968e-01
8.940000000000000568e+01 -1.034938034028044074e+00
8.950000000000000000e+01 -1.062360066208275278e+00
8.960000000000000853e+01 -1.080038843707401108e+00
8.970000000000000284e+01 -1.087635645218351099e+00
8.980000000000001137e+01 -1.085211576104435416e+00
8.990000000000000568e+01 -1.073859039551018801e+00
9.000000000000000000e+01 -1.053728214796170626e+00
9.010000000000000853e+01 -1.025531364239283816e+00
9.020000000000000284e+01 -9.897306231147089406e-01
9.030000000000001137e+01 -9.439607916964658507e-01
9.040000000000000568e+01 -8.947495336901991614e-01
9.050000000000000000e+01 -8.437230791978211908e-01
9.060000000000000853e+01 -7.895227998171823192e-01
9.070000000000000284e+01 -7.329016503884354661e-01
9.080000000000001137e+01 -6.718694926312094307e-01
9.090000000000000568e+01 -6.054260575254784005e-01
9.100000000000000000e+01 -5.332006674088674014e-01
9.110000000000000853e+01 -4.580466118372722439e-01
9.120000000000000284e+01 -3.821685061845886411e-01
9.130000000000001137e+01 -3.055491770519752071e-01
9.140000000000000568e+01 -2.309351925143736939e-01
9.150000000000000000e+01 -1.592217150641194734e-01
9.160000000000000853e+01 -9.159042839048245344e-02
9.170000000000000284e+01 -2.890699382427282596e-02
9.180000000000001137e+01 2.758606028460714940e-02
9.190000000000000568e+01 7.984513738806944816e-02
9.200000000000000000e+01 1.268339613926977583e-01
9.210000000000000853e+01 1.694424069679172085e-01
9.220000000000000284e+01 2.067119854737760054e-01
9.230000000000001137e+01 2.401026378733427946e-01
9.240000000000000568e+01 2.700068633092917447e-01
9.250000000000000000e+01 2.960882119925902778e-01
9.260000000000000853e+01 3.196488108333062628e-01
9.270000000000000284e+01 3.420207027676103739e-01
9.280000000000001137e+01 3.626315919612810301e-01
9.290000000000000568e+01 3.852096543930989547e-01
9.300000000000000000e+01 4.107950697510798777e-01
9.310000000000000853e+01 4.388905301668194481e-01
9.320000000000000284e+01 4.686848559781357504e-01
9.330000000000001137e+01 5.024431961675095426e-01
9.340000000000000568e+01 5.408555597090507483e-01
9.350000000000000000e+01 5.872025278377954738e-01
9.360000000000000853e+01 6.406638573749900978e-01
9.370000000000000284e+01 7.000203733767184078e-01
9.380000000000001137e+01 7.643104579560366929e-01
9.390000000000000568e+01 8.311819358490929455e-01
9.400000000000000000e+01 8.989277880843727919e-01
9.410000000000000853e+01 9.699478906653126176e-01
9.420000000000000284e+01 1.042860464212141958e+00
9.430000000000001137e+01 1.116759790049214773e+00
9.440000000000000568e+01 1.189038316503105985e+00
9.450000000000000000e+01 1.259502267847586232e+00
9.460000000000000853e+01 1.327025763047069873e+00
9.470000000000000284e+01 1.392733419658946925e+00
9.480000000000001137e+01 1.456628205050260805e+00
9.490000000000000568e+01 1.518568255392432009e+00
9.500000000000000000e+01 1.577412934540972422e+00
9.510000000000000853e+01 1.631743274084693107e+00
9.520000000000000284e+01 1.682276103600113037e+00
9.530000000000001137e+01 1.729401861243675897e+00
9.540000000000000568e+01 1.771198698827113782e+00
9.550000000000000000e+01 1.805928094187615462e+00
9.560000000000000853e+01 1.830677353306984001e+00
9.570000000000000284e+01 1.843269952606908957e+00
9.580000000000001137e+01 1.844025402762851762e+00
9.590000000000000568e+01 1.830999694233063968e+00
9.600000000000000000e+01 1.806201322350698302e+00
9.610000000000000853e+01 1.772582287372747034e+00
9.620000000000000284e+01 1.728818634361725337e+00
9.630000000000001137e+01 1.677450103268826931e+00
9.640000000000000568e+01 1.620326182133866144e+00
9.650000000000000000e+01 1.555191303812627046e+00
9.660000000000000853e+01 1.486314124632560629e+00
9.670000000000000284e+01 1.416970853247575990e+00
9.680000000000001137e+01 1.345254154684676129e+00
9.690000000000000568e+01 1.273098033198239776e+00
9.700000000000000000e+01 1.205920606862860067e+00
9.710000000000000853e+01 1.142663298796304572e+00
9.720000000000000284e+01 1.078760202893192854e+00
9.730000000000001137e+01 1.016291547552254482e+00
9.740000000000000568e+01 9.572154493387958762e-01
9.750000000000000000e+01 9.005439377650027444e-01
9.760000000000000853e+01 8.462611271929330048e-01
9.770000000000000284e+01 7.952023488312238708e-01
9.780000000000001137e+01 7.435979858094569073e-01
9.790000000000000568e+01 6.868777396321370521e-01
9.800000000000000000e+01 6.254453316595212087e-01
9.810000000000000853e+01 5.626301878474689877e-01
9.820000000000000284e+01 4.966218381551717465e-01
9.830000000000001137e+01 4.236999472828399393e-01
9.840000000000000568e+01 3.417053455464759693e-01
9.850000000000000000e+01 2.530536668070768602e-01
9.860000000000000853e+01 1.654482690569122338e-01
9.870000000000000284e+01 8.750850089223573269e-02
9.880000000000001137e+01 2.928788021372743730e-02
9.890000000000000568e+01 2.445802230654348878e-03
9.900000000000000000e+01 1.511900688794235240e-02
9.910000000000000853e+01 6.566230266250092096e-02
9.920000000000000284e+01 1.511356966754434650e-01
9.930000000000001137e+01 2.654587967463864495e-01
9.940000000000000568e+01 3.942602535726501545e-01
9.950000000000000000e+01 5.258376301541012321e-01
9.960000000000000853e+01 6.512329345698704142e-01
9.970000000000000284e+01 7.587026425796429274e-01
9.980000000000001137e+01 8.370852228005167817e-01
9.990000000000000568e+01 8.858132328150271073e-01
1.000000000000000000e+02 9.077370835426573636e-01
1.001000000000000085e+02 9.072150924056341381e-01
1.002000000000000028e+02 8.880402389339183689e-01
1.003000000000000114e+02 8.545992481609948621e-01
1.004000000000000057e+02 8.153382888771618653e-01
1.005000000000000000e+02 7.720016291262404851e-01
1.006000000000000085e+02 7.239766493599791852e-01
1.007000000000000028e+02 6.720826580627851099e-01
1.008000000000000114e+02 6.165145810952267214e-01
1.009000000000000057e+02 5.573858628563830298e-01
1.010000000000000000e+02 4.926528528572509114e-01
1.011000000000000085e+02 4.217787332095888631e-01
1.012000000000000028e+02 3.464737097978625169e-01
1.013000000000000114e+02 2.708881259499505423e-01
1.014000000000000057e+02 2.010138249168668678e-01
1.015000000000000000e+02 1.363650752775565078e-01
1.016000000000000085e+02 7.270899706428364528e-02
1.017000000000000028e+02 1.648373586309661090e-02
1.018000000000000114e+02 -3.021755970544822215e-02
1.019000000000000057e+02 -7.458986357381237886e-02
1.020000000000000000e+02 -1.156023470104967227e-01
1.021000000000000085e+02 -1.479623101181401779e-01
1.022000000000000028e+02 -1.714007506764503030e-01
1.023000000000000114e+02 -1.918611308264241422e-01
1.024000000000000057e+02 -2.133292332608945074e-01
1.025000000000000000e+02 -2.370798056226426087e-01
1.026000000000000085e+02 -2.638938179254401994e-01
1.027000000000000028e+02 -2.925454008619391422e-01
1.028000000000000114e+02 -3.218803153437536646e-01
1.029000000000000057e+02 -3.535988450936989880e-01
1.030000000000000000e+02 -3.864828002633506343e-01
1.031000000000000085e+02 -4.207905672535593444e-01
1.032000000000000028e+02 -4.533813330798363017e-01
1.033000000000000114e+02 -4.809814443532464123e-01
1.034000000000000057e+02 -5.036498249299797836e-01
1.035000000000000000e+02 -5.233659881880020626e-01
1.036000000000000085e+02 -5.382713620417317602e-01
1.037000000000000028e+02 -5.504391894661334605e-01
1.038000000000000114e+02 -5.625834715582300749e-01
1.039000000000000057e+02 -5.742776233028099586e-01
1.040000000000000000e+02 -5.855028102546233626e-01
1.041000000000000085e+02 -5.963602116250302787e-01
1.042000000000000028e+02 -6.052468893007905137e-01
1.043000000000000114e+02 -6.105885276330390576e-01
1.044000000000000057e+02 -6.138094427668361330e-01
1.045000000000000000e+02 -6.142978302606436625e-01
1.046000000000000085e+02 -6.111544420709004166e-01
1.047000000000000028e+02 -6.051573168790623791e-01
1.048000000000000114e+02 -5.967969264127060969e-01
1.049000000000000057e+02 -5.878532484623497645e-01
1.050000000000000000e+02 -5.771229610473909144e-01
1.051000000000000085e+02 -5.627530695988036680e-01
1.052000000000000028e+02 -5.432500562155052615e-01
1.053000000000000114e+02 -5.195105140606527394e-01
1.054000000000000057e+02 -4.939574327062782322e-01
1.055000000000000000e+02 -4.669299990014491031e-01
1.056000000000000085e+02 -4.393311599864225259e-01
1.057000000000000028e+02 -4.119820396629065296e-01
1.058000000000000114e+02 -3.846299600531440932e-01
1.059000000000000057e+02 -3.580584134259686691e-01
1.060000000000000000e+02 -3.338720760329934589e-01
1.061000000000000085e+02 -3.104002623295612495e-01
1.062000000000000028e+02 -2.876983472855906276e-01
1.063000000000000114e+02 -2.667691146700881255e-01
1.064000000000000057e+02 -2.483614599600096062e-01
1.065000000000000000e+02 -2.324610106669591503e-01
1.066000000000000085e+02 -2.192002226067465143e-01
1.067000000000000028e+02 -2.067881647747169538e-01
1.068000000000000114e+02 -1.959249952342540513e-01
1.069000000000000057e+02 -1.870904888445415193e-01
1.070000000000000000e+02 -1.786853949763056448e-01
1.071000000000000085e+02 -1.710347720474817979e-01
1.072000000000000028e+02 -1.637914912040395188e-01
1.073000000000000114e+02 -1.573493054648863465e-01
1.074000000000000057e+02 -1.511466313937054606e-01
1.075000000000000000e+02 -1.458139142614666983e-01
1.076000000000000085e+02 -1.409987712209327948e-01
1.077000000000000028e+02 -1.369172287135303756e-01
1.078000000000000114e+02 -1.333821495382002953e-01
1.079000000000000057e+02 -1.303389179987057001e-01
1.080000000000000000e+02 -1.271662747466312804e-01
1.081000000000000085e+02 -1.240728975265043693e-01
1.082000000000000028e+02 -1.215517624219039639e-01
1.083000000000000114e+02 -1.187655369125168309e-01
1.084000000000000057e+02 -1.168700802778111503e-01
1.085000000000000000e+02 -1.154027726050688152e-01
1.086000000000000085e+02 -1.141843448622113094e-01
1.087000000000000028e+02 -1.126029259159101320e-01
1.088000000000000114e+02 -1.107972545237112943e-01
1.089000000000000057e+02 -1.094141745978321617e-01
1.090000000000000000e+02 -1.081172340990565889e-01
1.091000000000000085e+02 -1.072928917200291765e-01
1.092000000000000028e+02 -1.068737049598494915e-01
1.093000000000000114e+02 -1.056696238240888569e-01
1.094000000000000057e+02 -1.040795985951199765e-01
1.095000000000000000e+02 -1.025490317765093556e-01
1.096000000000000085e+02 -1.015519038640219224e-01
1.097000000000000028e+02 -1.007187902940521462e-01
1.098000000000000114e+02 -1.004746927352288405e-01
1.099000000000000057e+02 -9.988209324231188402e-02
1.100000000000000000e+02 -9.876902211579005608e-02
1.101000000000000085e+02 -9.753753738606858736e-02
1.102000000000000028e+02 -9.624153304884378035e-02
1.103000000000000114e+02 -9.515054117401311462e-02
1.104000000000000057e+02 -9.368818454065076795e-02
1.105000000000000000e+02 -9.170867126378326462e-02
1.106000000000000085e+02 -8.973328162431311317e-02
1.107000000000000028e+02 -8.785490212367155771e-02
1.108000000000000114e+02 -8.563463939326244889e-02
1.109000000000000057e+02 -8.405880580846658567e-02
1.110000000000000000e+02 -8.260887574873977679e-02
1.111000000000000085e+02 -8.053741969109894094e-02
1.112000000000000028e+02 -7.879055396736028838e-02
1.113000000000000114e+02 -7.673838551029073252e-02
1.114000000000000057e+02 -7.457153087576492978e-02
1.115000000000000000e+02 -7.240171228178925167e-02
1.116000000000000085e+02 -6.997446546877070239e-02
1.117000000000000028e+02 -6.688797976434274206e-02
1.118000000000000114e+02 -6.466396474599575561e-02
1.119000000000000057e+02 -6.319644162227154582e-02
1.120000000000000000e+02 -6.217350933190177870e-02
1.121000000000000085e+02 -6.143888853776205417e-02
1.122000000000000028e+02 -6.068172202127256748e-02
1.123000000000000114e+02 -6.007922946085914040e-02
1.124000000000000057e+02 -5.939541467854798223e-02
1.125000000000000000e+02 -5.868357961414585183e-02
1.126000000000000085e+02 -5.793045785974103301e-02
1.127000000000000028e+02 -5.693295039913751077e-02
1.128000000000000114e+02 -5.613404185561170906e-02
1.129000000000000057e+02 -5.570280986662320966e-02
1.130000000000000000e+02 -5.554234479507026007e-02
1.131000000000000085e+02 -5.581819972364331778e-02
1.132000000000000028e+02 -5.568538463746196959e-02
1.133000000000000114e+02 -5.513870513923341959e-02
1.134000000000000057e+02 -5.502083600891587850e-02
1.135000000000000000e+02 -5.528216164116444425e-02
1.136000000000000085e+02 -5.599511774056308011e-02
1.137000000000000028e+02 -5.700149166630880115e-02
1.138000000000000114e+02 -5.747116320036825543e-02
1.139000000000000057e+02 -5.767445603486497790e-02
1.140000000000000000e+02 -5.792813261935517849e-02
1.141000000000000085e+02 -5.905554687622630028e-02
1.142000000000000028e+02 -5.976198142304815775e-02
1.143000000000000114e+02 -6.010508797830330791e-02
1.144000000000000057e+02 -6.014471160812553951e-02
1.145000000000000000e+02 -6.058155035551246459e-02
1.146000000000000085e+02 -6.093101682939166402e-02
1.147000000000000028e+02 -6.129761252158553997e-02
1.148000000000000114e+02 -6.083772094905099542e-02
1.149000000000000057e+02 -6.011296789556836578e-02
1.150000000000000000e+02 -6.019202467215534896e-02
1.151000000000000085e+02 -6.064430579308553032e-02
1.152000000000000028e+02 -6.094624028296963952e-02
1.153000000000000114e+02 -6.118292935656560044e-02
1.154000000000000057e+02 -6.066850161393377849e-02
1.155000000000000000e+02 -6.037460719556338867e-02
1.156000000000000085e+02 -6.048976088110179228e-02
1.157000000000000028e+02 -6.052954466700244396e-02
1.158000000000000114e+02 -6.029859806721366705e-02
1.159000000000000057e+02 -6.031840511117660120e-02
1.160000000000000000e+02 -6.086274059816736831e-02
1.161000000000000085e+02 -6.113903847479398163e-02
1.162000000000000028e+02 -6.072054826156525476e-02
1.163000000000000114e+02 -5.962710471453144118e-02
1.164000000000000057e+02 -5.853337330404784905e-02
1.165000000000000000e+02 -5.835419575117984509e-02
1.166000000000000085e+02 -5.876404336149958219e-02
1.167000000000000028e+02 -5.878630014162022216e-02
1.168000000000000114e+02 -5.872633172230725535e-02
1.169000000000000057e+02 -5.902436450738899471e-02
1.170000000000000000e+02 -5.884457033661445735e-02
1.171000000000000085e+02 -5.804177764218042268e-02
1.172000000000000028e+02 -5.731766175880020214e-02
1.173000000000000114e+02 -5.747436588019851772e-02
1.174000000000000057e+02 -5.757148233330607046e-02
1.175000000000000000e+02 -5.804683339260621050e-02
1.176000000000000085e+02 -5.811448582682416514e-02
1.177000000000000028e+02 -5.823313242892138447e-02
1.178000000000000114e+02 -5.888746215991034344e-02
1.179000000000000057e+02 -5.908384628750717321e-02
1.180000000000000000e+02 -5.853880064404788641e-02
1.181000000000000085e+02 -5.891172673691806583e-02
1.182000000000000028e+02 -5.842070457325707761e-02
1.183000000000000114e+02 -5.786718973338662864e-02
1.184000000000000057e+02 -5.847033920444724003e-02
1.185000000000000000e+02 -5.919263696202747144e-02
1.186000000000000085e+02 -5.965218159669972292e-02
1.187000000000000028e+02 -5.989834828610176437e-02
1.188000000000000114e+02 -6.178066659231784552e-02
1.189000000000000057e+02 -6.347073585821588759e-02
1.190000000000000000e+02 -6.498974681379517115e-02
1.191000000000000085e+02 -6.731953189107164892e-02
1.192000000000000028e+02 -6.904203979473419461e-02
1.193000000000000114e+02 -6.952076005050351892e-02
1.194000000000000057e+02 -6.990328388936234427e-02
1.195000000000000000e+02 -7.113476698820982158e-02
1.196000000000000085e+02 -7.258832327857835109e-02
1.197000000000000028e+02 -7.483373530055766054e-02
1.198000000000000114e+02 -7.643841786693522655e-02
1.199000000000000057e+02 -7.807161103901341659e-02
1.200000000000000000e+02 -7.968633914868639145e-02
1.201000000000000085e+02 -8.209799419058845527e-02
1.202000000000000028e+02 -8.468047511420873086e-02
1.203000000000000114e+02 -8.637960095108571101e-02
1.204000000000000057e+02 -8.784779086489363786e-02
1.205000000000000000e+02 -8.986720030577760587e-02
1.206000000000000085e+02 -9.123146893810862856e-02
1.207000000000000028e+02 -9.245962633174963086e-02
1.208000000000000114e+02 -9.368910058559036524e-02
1.209000000000000057e+02 -9.532848219835132753e-02
1.210000000000000000e+02 -9.722732564184978499e-02
1.211000000000000085e+02 -9.810661938958623041e-02
1.212000000000000028e+02 -9.905666378332575461e-02
1.213000000000000114e+02 -1.003637799471959607e-01
1.214000000000000057e+02 -1.014557237565758135e-01
1.215000000000000000e+02 -1.020109315791013910e-01
1.216000000000000085e+02 -1.020279605442139387e-01
1.217000000000000028e+02 -1.026878219443502355e-01
1.218000000000000114e+02 -1.036176162810851231e-01
1.219000000000000057e+02 -1.038480163329625339e-01
1.220000000000000000e+02 -1.036584232583788040e-01
1.221000000000000085e+02 -1.033543660375759732e-01
1.222000000000000028e+02 -1.035110093442635770e-01
1.223000000000000114e+02 -1.038789465488142993e-01
1.224000000000000057e+02 -1.036360113127776650e-01
1.225000000000000000e+02 -1.020313204294764492e-01
1.226000000000000085e+02 -9.954252518227885149e-02
1.227000000000000028e+02 -9.799435958147095782e-02
1.228000000000000114e+02 -9.741404993785866828e-02
1.229000000000000057e+02 -9.681423209238343430e-02
1.230000000000000000e+02 -9.643851180605951534e-02
1.231000000000000085e+02 -9.528667799924328552e-02
1.232000000000000028e+02 -9.360764737490341603e-02
1.233000000000000114e+02 -9.186133306954451239e-02
1.234000000000000057e+02 -9.051189389000786900e-02
1.235000000000000000e+02 -8.910448316007264780e-02
1.236000000000000085e+02 -8.726135257446816784e-02
1.237000000000000028e+02 -8.486279951862504833e-02
1.238000000000000114e+02 -8.415860544859188330e-02
1.239000000000000057e+02 -8.371674998394953993e-02
1.240000000000000000e+02 -8.261822687785627672e-02
1.241000000000000085e+02 -8.046581672334278401e-02
1.242000000000000028e+02 -7.833318409044608133e-02
1.243000000000000114e+02 -7.712398947495555102e-02
1.244000000000000057e+02 -7.582592608283926505e-02
1.245000000000000000e+02 -7.451023574468368382e-02
1.246000000000000085e+02 -7.239515982363288471e-02
1.247000000000000028e+02 -7.185777349389664559e-02
1.248000000000000114e+02 -7.154330823382984428e-02
1.249000000000000057e+02 -7.101269965286909069e-02
1.250000000000000000e+02 -6.984809244819856211e-02
1.251000000000000085e+02 -6.818914053877030146e-02
1.252000000000000028e+02 -6.747671144498555706e-02
1.253000000000000114e+02 -6.766631788377137913e-02
1.254000000000000057e+02 -6.845230926177041375e-02
1.255000000000000000e+02 -6.974857178952148518e-02
1.256000000000000085e+02 -7.052325069539597258e-02
1.257000000000000028e+02 -7.060840242204789730e-02
1.258000000000000114e+02 -7.084247640982133110e-02
1.259000000000000057e+02 -7.142115751205692364e-02
1.260000000000000000e+02 -7.208357514632099394e-02
1.261000000000000085e+02 -7.325740568899249960e-02
1.262000000000000028e+02 -7.474397668768595349e-02
1.263000000000000114e+02 -7.635523605169103334e-02
1.264000000000000057e+02 -7.769128427333497899e-02
1.265000000000000000e+02 -7.960944128232301520e-02
1.266000000000000085e+02 -8.249437983217176862e-02
1.267000000000000028e+02 -8.425379832463475438e-02
1.268000000000000114e+02 -8.670158277962222715e-02
1.269000000000000057e+02 -8.896290983125158813e-02
1.270000000000000000e+02 -9.227086787955501856e-02
1.271000000000000085e+02 -9.590028497452524059e-02
1.272000000000000028e+02 -9.935594345977372122e-02
1.273000000000000114e+02 -1.039536982623448375e-01
1.274000000000000057e+02 -1.098776258063097200e-01
1.275000000000000000e+02 -1.162107473276901559e-01
1.276000000000000085e+02 -1.213901969821292448e-01
1.277000000000000028e+02 -1.251684091835152668e-01
1.278000000000000114e+02 -1.297165977397048975e-01
1.279000000000000057e+02 -1.349393118162309502e-01
1.280000000000000000e+02 -1.409167403672562657e-01
1.280999999999999943e+02 -1.475627179836249414e-01
1.282000000000000171e+02 -1.544448683579590920e-01
1.283000000000000114e+02 -1.619284969167797683e-01
1.284000000000000057e+02 -1.690886598578748290e-01
1.285000000000000000e+02 -1.767155513372457021e-01
1.285999999999999943e+02 -1.838337951885268273e-01
1.287000000000000171e+02 -1.900742875439855317e-01
1.288000000000000114e+02 -1.963795291245878094e-01
1.289000000000000057e+02 -2.030901184127804071e-01
1.290000000000000000e+02 -2.107959935941896845e-01
1.290999999999999943e+02 -2.177270095325737898e-01
1.292000000000000171e+02 -2.250775503496930674e-01
1.293000000000000114e+02 -2.320119532496475456e-01
1.294000000000000057e+02 -2.382371008493162357e-01
1.295000000000000000e+02 -2.451921811984044131e-01
1.295999999999999943e+02 -2.516763233637628328e-01
1.297000000000000171e+02 -2.573210832772233614e-01
1.298000000000000114e+02 -2.625907553944249462e-01
1.299000000000000057e+02 -2.683003481870776530e-01
1.300000000000000000e+02 -2.745201564518074955e-01
1.300999999999999943e+02 -2.801383548985257876e-01
1.302000000000000171e+02 -2.857307723873683258e-01
1.303000000000000114e+02 -2.903537123607454751e-01
1.304000000000000057e+02 -2.948798319872495965e-01
1.305000000000000000e+02 -2.984572394923632466e-01
1.305999999999999943e+02 -3.013698256618889126e-01
1.307000000000000171e+02 -3.040281691924940355e-01
1.308000000000000114e+02 -3.067269568722874595e-01
1.309000000000000057e+02 -3.081081134054581838e-01
1.310000000000000000e+02 -3.092322292851492627e-01
1.310999999999999943e+02 -3.099279835968226648e-01
1.312000000000000171e+02 -3.099305222390949521e-01
1.313000000000000114e+02 -3.096454724035290762e-01
1.314000000000000057e+02 -3.088880040908498215e-01
1.315000000000000000e+02 -3.082167971503073090e-01
1.315999999999999943e+02 -3.071524383082416820e-01
1.317000000000000171e+02 -3.053344231043671475e-01
1.318000000000000114e+02 -3.027838130060572785e-01
1.319000000000000057e+02 -3.008126058108348544e-01
1.320000000000000000e+02 -2.990373722938812207e-01
1.320999999999999943e+02 -2.981071205746287367e-01
1.322000000000000171e+02 -2.971181157837065046e-01
1.323000000000000114e+02 -2.957132783513525820e-01
1.324000000000000057e+02 -2.956340306567916687e-01
1.325000000000000000e+02 -2.952852782972464341e-01
1.325999999999999943e+02 -2.951058044027806138e-01
1.327000000000000171e+02 -2.963747147273902427e-01
1.328000000000000114e+02 -2.987401114719019368e-01
1.329000000000000057e+02 -3.014396814643049427e-01
1.330000000000000000e+02 -3.049742321092567821e-01
1.330999999999999943e+02 -3.086036683650690837e-01
1.332000000000000171e+02 -3.132987884410771140e-01
1.333000000000000114e+02 -3.183422961920187033e-01
1.334000000000000057e+02 -3.234385129755049104e-01
1.335000000000000000e+02 -3.289548834111990505e-01
1.335999999999999943e+02 -3.348529728438604525e-01
1.337000000000000171e+02 -3.405762663000972412e-01
1.338000000000000114e+02 -3.453777526488319705e-01
1.339000000000000057e+02 -3.487429795925055531e-01
1.340000000000000000e+02 -3.514066461749958403e-01
1.340999999999999943e+02 -3.544039695381923649e-01
1.342000000000000171e+02 -3.564492538805680288e-01
1.343000000000000114e+02 -3.574531890587286931e-01
1.344000000000000057e+02 -3.574472189899629004e-01
1.345000000000000000e+02 -3.559940640925565725e-01
1.345999999999999943e+02 -3.542106259510761634e-01
1.347000000000000171e+02 -3.522459581897213199e-01
1.348000000000000114e+02 -3.485250952974504601e-01
1.349000000000000057e+02 -3.431444747475565493e-01
1.350000000000000000e+02 -3.364863501054129458e-01
1.350999999999999943e+02 -3.295225116647403918e-01
1.352000000000000171e+02 -3.215040324791503812e-01
1.353000000000000114e+02 -3.122099491208154554e-01
1.354000000000000057e+02 -3.028495429863666821e-01
1.355000000000000000e+02 -2.928212544906196868e-01
1.355999999999999943e+02 -2.822192477938836319e-01
1.357000000000000171e+02 -2.702161311283653999e-01
1.358000000000000114e+02 -2.574050502086919212e-01
1.359000000000000057e+02 -2.442147351741283390e-01
1.360000000000000000e+02 -2.324620108950267161e-01
1.360999999999999943e+02 -2.202684633491622801e-01
1.362000000000000171e+02 -2.072580863830045805e-01
1.363000000000000114e+02 -1.946645078407787111e-01
1.364000000000000057e+02 -1.829040772838795847e-01
1.365000000000000000e+02 -1.710575964552632500e-01
1.365999999999999943e+02 -1.592955655736877363e-01
1.367000000000000171e+02 -1.473126459726074311e-01
1.368000000000000114e+02 -1.355079061694519638e-01
1.369000000000000057e+02 -1.247208402177006209e-01
1.370000000000000000e+02 -1.147209278816563593e-01
1.370999999999999943e+02 -1.052068465113415036e-01
1.372000000000000171e+02 -9.559552108531772785e-02
1.373000000000000114e+02 -8.644633332593069930e-02
1.374000000000000057e+02 -7.831313554641002039e-02
1.375000000000000000e+02 -7.099621889198248770e-02
1.375999999999999943e+02 -6.347637766226757461e-02
1.377000000000000171e+02 -5.581038407753730057e-02
1.378000000000000114e+02 -4.914045674605663910e-02
1.379000000000000057e+02 -4.296814837233281503e-02
1.380000000000000000e+02 -3.689920636239257812e-02
1.380999999999999943e+02 -3.183338683448808104e-02
1.382000000000000171e+02 -2.798832761829659482e-02
1.383000000000000114e+02 -2.456938658233578585e-02
1.384000000000000057e+02 -2.056825915106291064e-02
1.385000000000000000e+02 -1.706675711093180031e-02
1.385999999999999943e+02 -1.404723063463229719e-02
1.387000000000000171e+02 -1.181175865554939461e-02
1.388000000000000114e+02 -9.805930537291266194e-03
1.389000000000000057e+02 -8.704873743560897006e-03
1.390000000000000000e+02 -7.391119635456072992e-03
1.390999999999999943e+02 -5.928443688624435506e-03
1.392000000000000171e+02 -4.720490059821524399e-03
1.393000000000000114e+02 -3.180264492303349483e-03
1.394000000000000057e+02 -1.692055548800802797e-03
1.395000000000000000e+02 -6.271950976664522788e-04
1.395999999999999943e+02 7.449109516782867349e-04
1.397000000000000171e+02 2.277480512232608022e-03
1.398000000000000114e+02 3.769808344759536384e-03
1.399000000000000057e+02 3.783290563544382951e-03
1.400000000000000000e+02 3.128823499221184551e-03
1.400999999999999943e+02 3.022630124967414563e-03
1.402000000000000171e+02 2.788580146218873086e-03
1.403000000000000114e+02 2.523863937614093892e-03
1.404000000000000057e+02 3.576835899827466442e-03
1.405000000000000000e+02 5.506247098806518227e-03
1.405999999999999943e+02 7.378287389736405341e-03
1.407000000000000171e+02 8.830380348981493530e-03
1.408000000000000114e+02 9.652216645622940447e-03
1.409000000000000057e+02 1.032560379622622128e-02
1.410000000000000000e+02 1.121156463423140549e-02
1.410999999999999943e+02 1.230366127553654543e-02
1.412000000000000171e+02 1.397858728900485369e-02
1.413000000000000114e+02 1.645137212386880987e-02
1.414000000000000057e+02 1.863363492395242807e-02
1.415000000000000000e+02 2.017292817379277153e-02
1.415999999999999943e+02 2.164681664951476417e-02
1.417000000000000171e+02 2.354193921457205935e-02
1.418000000000000114e+02 2.454689451085412602e-02
1.419000000000000057e+02 2.602457727539292040e-02
1.420000000000000000e+02 2.826926720565548293e-02
1.420999999999999943e+02 3.121370013449146358e-02
1.422000000000000171e+02 3.320300181946449908e-02
1.423000000000000114e+02 3.504900213751765276e-02
1.424000000000000057e+02 3.678308336046537397e-02
1.425000000000000000e+02 3.736526509023272574e-02
1.425999999999999943e+02 3.796457052219873174e-02
1.427000000000000171e+02 3.914400678824385416e-02
1.428000000000000114e+02 4.028912779946437067e-02
1.429000000000000057e+02 4.179044173146910512e-02
1.430000000000000000e+02 4.256313863855268331e-02
1.430999999999999943e+02 4.316254991306603395e-02
1.432000000000000171e+02 4.343638915980163606e-02
1.433000000000000114e+02 4.411308336205328057e-02
1.434000000000000057e+02 4.514331215658795582e-02
1.435000000000000000e+02 4.487024691898012368e-02
1.435999999999999943e+02 4.379966736961523471e-02
1.437000000000000171e+02 4.246598724259600943e-02
1.438000000000000114e+02 4.169683036375231716e-02
1.439000000000000057e+02 4.023997026358733936e-02
1.440000000000000000e+02 3.853613052065883726e-02
1.440999999999999943e+02 3.673793077671518720e-02
1.442000000000000171e+02 3.447189952318864548e-02
1.443000000000000114e+02 3.235023261447140391e-02
1.444000000000000057e+02 2.991723448973431301e-02
1.445000000000000000e+02 2.684802109296297729e-02
1.445999999999999943e+02 2.373896658433180193e-02
1.447000000000000171e+02 2.057895307787564743e-02
1.448000000000000114e+02 1.719774588719022099e-02
1.449000000000000057e+02 1.397483210439354369e-02
1.450000000000000000e+02 1.004961297387678941e-02
1.450999999999999943e+02 6.317924927332127689e-03
1.452000000000000171e+02 2.246972569097252254e-03
1.453000000000000114e+02 -2.272599187415274852e-03
1.454000000000000057e+02 -7.831567555114169257e-03
1.455000000000000000e+02 -1.373587574796791312e-02
1.455999999999999943e+02 -1.923281700083684029e-02
1.457000000000000171e+02 -2.432483303040833961e-02
1.458000000000000114e+02 -2.884227048708720362e-02
1.459000000000000057e+02 -3.424380124238014800e-02
1.460000000000000000e+02 -3.984713608331163365e-02
1.460999999999999943e+02 -4.598458344886566934e-02
1.462000000000000171e+02 -5.164155089625171308e-02
1.463000000000000114e+02 -5.665816859422250634e-02
1.464000000000000057e+02 -6.133157607555830143e-02
1.465000000000000000e+02 -6.650657445510091414e-02
1.465999999999999943e+02 -7.219208266910384642e-02
1.467000000000000171e+02 -7.773043449917989289e-02
1.468000000000000114e+02 -8.282197648423296477e-02
1.469000000000000057e+02 -8.682908686312637569e-02
1.470000000000000000e+02 -9.076921679753531536e-02
1.470999999999999943e+02 -9.493827889620626292e-02
1.472000000000000171e+02 -1.000944411160704650e-01
1.473000000000000114e+02 -1.047729950018043837e-01
1.474000000000000057e+02 -1.089112544150037110e-01
1.475000000000000000e+02 -1.116993414671764301e-01
1.475999999999999943e+02 -1.127808882825598324e-01
1.477000000000000171e+02 -1.130856013483406836e-01
1.478000000000000114e+02 -1.142321482514144643e-01
1.479000000000000057e+02 -1.158472471856858005e-01
1.480000000000000000e+02 -1.171366132989993536e-01
1.480999999999999943e+02 -1.182554615913359031e-01
1.482000000000000171e+02 -1.181142118839421801e-01
1.483000000000000114e+02 -1.172878857512960615e-01
1.484000000000000057e+02 -1.162400049450550421e-01
1.485000000000000000e+02 -1.150501737196407137e-01
1.485999999999999943e+02 -1.140359996134668874e-01
1.487000000000000171e+02 -1.129608446572208380e-01
1.488000000000000114e+02 -1.114202036223979342e-01
1.489000000000000057e+02 -1.088950550957893115e-01
1.490000000000000000e+02 -1.065964220853849453e-01
1.490999999999999943e+02 -1.038762385913621772e-01
1.492000000000000171e+02 -1.014005065220488916e-01
1.493000000000000114e+02 -9.979850296375554486e-02
1.494000000000000057e+02 -9.818700779327066419e-02
1.495000000000000000e+02 -9.529179619412604663e-02
1.495999999999999943e+02 -9.217981142525848159e-02
1.497000000000000171e+02 -9.002082242570237647e-02
1.498000000000000114e+02 -8.867112869738251468e-02
1.499000000000000057e+02 -8.806859847596766599e-02
1.500000000000000000e+02 -8.745488666894651875e-02
1.500999999999999943e+02 -8.642205318443711703e-02
1.502000000000000171e+02 -8.589388814162010610e-02
1.503000000000000114e+02 -8.561647111101462759e-02
1.504000000000000057e+02 -8.616029439374862930e-02
1.505000000000000000e+02 -8.606217412977774928e-02
1.505999999999999943e+02 -8.568770252913500418e-02
1.507000000000000171e+02 -8.540589834582340556e-02
1.508000000000000114e+02 -8.502386215817712978e-02
1.509000000000000057e+02 -8.406631991784925539e-02
1.510000000000000000e+02 -8.320192261858277982e-02
1.510999999999999943e+02 -8.304526814969609427e-02
1.512000000000000171e+02 -8.291004502021445677e-02
1.513000000000000114e+02 -8.101539166448736007e-02
1.514000000000000057e+02 -7.821964435078318512e-02
1.515000000000000000e+02 -7.506044663355625202e-02
1.515999999999999943e+02 -7.132120746684851575e-02
1.517000000000000171e+02 -6.579814111692573741e-02
1.518000000000000114e+02 -5.955575053122273005e-02
1.519000000000000057e+02 -5.254185631866601508e-02
1.520000000000000000e+02 -4.463391653774162471e-02
1.520999999999999943e+02 -3.562624766252115577e-02
1.522000000000000171e+02 -2.571258665682293540e-02
1.523000000000000114e+02 -1.428967672054805987e-02
1.524000000000000057e+02 -1.679608602276458926e-03
1.525000000000000000e+02 1.157302511974176752e-02
1.525999999999999943e+02 2.524894181137898527e-02
1.527000000000000171e+02 3.993070276447411443e-02
1.528000000000000114e+02 5.527640480494348113e-02
1.529000000000000057e+02 7.129271636276907076e-02
1.530000000000000000e+02 8.785362656536892245e-02
1.530999999999999943e+02 1.044910112744581870e-01
1.532000000000000171e+02 1.215120021674869905e-01
1.533000000000000114e+02 1.391898247318655024e-01
1.534000000000000057e+02 1.568776173621514725e-01
1.535000000000000000e+02 1.740486718692114687e-01
1.536000000000000227e+02 1.911848509210769542e-01
1.537000000000000171e+02 2.088196916763578881e-01
1.538000000000000114e+02 2.261848192629979659e-01
1.539000000000000057e+02 2.432771422669117167e-01
1.540000000000000000e+02 2.606379062570495231e-01
1.541000000000000227e+02 2.773661651904380521e-01
1.542000000000000171e+02 2.927043864119736050e-01
1.543000000000000114e+02 3.084379150428938621e-01
1.544000000000000057e+02 3.240102319327043401e-01
1.545000000000000000e+02 3.389669290659801382e-01
1.546000000000000227e+02 3.526679580233965661e-01
1.547000000000000171e+02 3.658489477251172239e-01
1.548000000000000114e+02 3.786160741451214395e-01
1.549000000000000057e+02 3.905800714911582538e-01
1.550000000000000000e+02 4.018017962417693711e-01
1.551000000000000227e+02 4.123951680531546260e-01
1.552000000000000171e+02 4.230189896149829654e-01
1.553000000000000114e+02 4.333423835250883038e-01
1.554000000000000057e+02 4.429436675876353702e-01
1.555000000000000000e+02 4.517190836790682118e-01
1.556000000000000227e+02 4.596486123710035177e-01
1.557000000000000171e+02 4.667823931664674686e-01
1.558000000000000114e+02 4.737674591013782965e-01
1.559000000000000057e+02 4.805901777289861565e-01
1.560000000000000000e+02 4.873254018342979554e-01
1.561000000000000227e+02 4.936345888594644293e-01
1.562000000000000171e+02 4.990856524376068304e-01
1.563000000000000114e+02 5.036323132305956518e-01
1.564000000000000057e+02 5.084499539353175557e-01
1.565000000000000000e+02 5.140649425522846316e-01
1.566000000000000227e+02 5.190067820719727054e-01
1.567000000000000171e+02 5.236262240179203609e-01
1.568000000000000114e+02 5.281421442708180702e-01
1.569000000000000057e+02 5.333748129359596746e-01
1.570000000000000000e+02 5.384573099612367519e-01
1.571000000000000227e+02 5.433877530417402513e-01
1.572000000000000171e+02 5.485601512142290748e-01
1.573000000000000114e+02 5.533369521418864956e-01
1.574000000000000057e+02 5.583457421512351138e-01
1.575000000000000000e+02 5.635689488743362840e-01
1.576000000000000227e+02 5.690223356024062262e-01
1.577000000000000171e+02 5.747588868137128992e-01
1.578000000000000114e+02 5.812285054959672737e-01
1.579000000000000057e+02 5.881302256215371616e-01
1.580000000000000000e+02 5.944577667228246876e-01
1.581000000000000227e+02 6.004342833880840224e-01
1.582000000000000171e+02 6.068503051819351679e-01
1.583000000000000114e+02 6.132185811108326057e-01
1.584000000000000057e+02 6.189496018286297918e-01
1.585000000000000000e+02 6.243605368737717987e-01
1.586000000000000227e+02 6.297328779771235174e-01
1.587000000000000171e+02 6.342187850421464601e-01
1.588000000000000114e+02 6.375461751317416104e-01
1.589000000000000057e+02 6.407130793993324192e-01
1.590000000000000000e+02 6.434684891765128922e-01
1.591000000000000227e+02 6.457323407829321793e-01
1.592000000000000171e+02 6.480407877662656135e-01
1.593000000000000114e+02 6.501374744827833618e-01
1.594000000000000057e+02 6.516713491076699949e-01
1.595000000000000000e+02 6.537209071091949486e-01
1.596000000000000227e+02 6.562231316253951396e-01
1.597000000000000171e+02 6.588761134155869392e-01
1.598000000000000114e+02 6.615978041705738999e-01
1.599000000000000057e+02 6.653951990833398833e-01
1.600000000000000000e+02 6.685076225006371109e-01
1.601000000000000227e+02 6.718328913922340107e-01
1.602000000000000171e+02 6.767253150629004566e-01
1.603000000000000114e+02 6.820306460255363135e-01
1.604000000000000057e+02 6.876523600404178538e-01
1.605000000000000000e+02 6.928697775699808048e-01
1.606000000000000227e+02 6.974921443772249541e-01
1.607000000000000171e+02 7.028259137035014481e-01
1.608000000000000114e+02 7.085592222093358705e-01
1.609000000000000057e+02 7.148063520033088869e-01
1.610000000000000000e+02 7.199987479698073400e-01
1.611000000000000227e+02 7.253393626815672901e-01
1.612000000000000171e+02 7.311442358267071784e-01
1.613000000000000114e+02 7.361469649998746423e-01
1.614000000000000057e+02 7.414745301210170503e-01
1.615000000000000000e+02 7.459493512313749575e-01
1.616000000000000227e+02 7.501690403480525404e-01
1.617000000000000171e+02 7.529811244716706486e-01
1.618000000000000114e+02 7.557845300169179215e-01
1.619000000000000057e+02 7.587161079283318843e-01
1.620000000000000000e+02 7.614099742508636526e-01
1.621000000000000227e+02 7.632418575332444721e-01
1.622000000000000171e+02 7.650469997068560790e-01
1.623000000000000114e+02 7.674853780265660230e-01
1.624000000000000057e+02 7.696859603922582282e-01
1.625000000000000000e+02 7.717033946370643882e-01
1.626000000000000227e+02 7.737992451103939961e-01
1.627000000000000171e+02 7.754215680030519531e-01
1.628000000000000114e+02 7.773915936289909068e-01
1.629000000000000057e+02 7.795778937306041545e-01
1.630000000000000000e+02 7.816873496615245331e-01
1.631000000000000227e+02 7.832764774400889918e-01
1.632000000000000171e+02 7.848617124541776846e-01
1.633000000000000114e+02 7.872444344884221845e-01
1.634000000000000057e+02 7.886204490289200342e-01
1.635000000000000000e+02 7.896686093364825298e-01
1.636000000000000227e+02 7.910943423035043942e-01
1.637000000000000171e+02 7.927294188849298706e-01
1.638000000000000114e+02 7.942939777889564956e-01
1.639000000000000057e+02 7.954076641825210681e-01
1.640000000000000000e+02 7.964242229281452978e-01
1.641000000000000227e+02 7.975685128435514581e-01
1.642000000000000171e+02 7.986344649150074471e-01
1.643000000000000114e+02 7.992285522094172423e-01
1.644000000000000057e+02 7.994124352253092480e-01
1.645000000000000000e+02 7.993985653829359661e-01
1.646000000000000227e+02 7.997128038861162080e-01
1.647000000000000171e+02 8.000206659069494242e-01
1.648000000000000114e+02 7.998639909815843385e-01
1.649000000000000057e+02 8.000621946626650383e-01
1.650000000000000000e+02 7.997707388656847272e-01
1.651000000000000227e+02 7.996691032374364516e-01
1.652000000000000171e+02 7.991061278889455277e-01
1.653000000000000114e+02 7.982294334994874951e-01
1.654000000000000057e+02 7.966787243538352437e-01
1.655000000000000000e+02 7.956647592678683933e-01
1.656000000000000227e+02 7.941168382766341516e-01
1.657000000000000171e+02 7.924014030165570377e-01
1.658000000000000114e+02 7.908635454643198059e-01
1.659000000000000057e+02 7.885911184439297061e-01
1.660000000000000000e+02 7.864548647464105757e-01
1.661000000000000227e+02 7.840664832654411498e-01
1.662000000000000171e+02 7.820783895935363716e-01
1.663000000000000114e+02 7.806286167452621827e-01
1.664000000000000057e+02 7.789328034030238435e-01
1.665000000000000000e+02 7.774787609347795225e-01
1.666000000000000227e+02 7.759016726921273976e-01
1.667000000000000171e+02 7.732467016652244673e-01
1.668000000000000114e+02 7.719291725304938678e-01
1.669000000000000057e+02 7.711021051648923041e-01
1.670000000000000000e+02 7.701816170439342857e-01
1.671000000000000227e+02 7.689061508639374320e-01
1.672000000000000171e+02 7.675238436487231697e-01
1.673000000000000114e+02 7.662318639527074815e-01
1.674000000000000057e+02 7.646015207381823275e-01
1.675000000000000000e+02 7.627696090167159770e-01
1.676000000000000227e+02 7.609421627583778935e-01
1.677000000000000171e+02 7.592035476410361472e-01
1.678000000000000114e+02 7.575391090095707769e-01
1.679000000000000057e+02 7.557947119926415880e-01
1.680000000000000000e+02 7.533842534875186958e-01
1.681000000000000227e+02 7.511469491762292616e-01
1.682000000000000171e+02 7.491118657532063185e-01
1.683000000000000114e+02 7.464807372144914854e-01
1.684000000000000057e+02 7.446069631336876826e-01
1.685000000000000000e+02 7.432608510266623947e-01
1.686000000000000227e+02 7.414704624517471920e-01
1.687000000000000171e+02 7.395601015671473544e-01
1.688000000000000114e+02 7.374221465394164010e-01
1.689000000000000057e+02 7.351140691997865018e-01
1.690000000000000000e+02 7.330003164535544569e-01
1.691000000000000227e+02 7.307282234752590089e-01
1.692000000000000171e+02 7.282063139573907717e-01
1.693000000000000114e+02 7.253866443804688480e-01
1.694000000000000057e+02 7.224266949025682782e-01
1.695000000000000000e+02 7.194998530144237625e-01
1.696000000000000227e+02 7.174951864555165759e-01
1.697000000000000171e+02 7.151765328672183841e-01
1.698000000000000114e+02 7.120312657692430269e-01
1.699000000000000057e+02 7.083678017969433638e-01
1.700000000000000000e+02 7.052135206407714740e-01
1.701000000000000227e+02 7.017705049025467767e-01
1.702000000000000171e+02 6.978117625161271986e-01
1.703000000000000114e+02 6.946006198658856157e-01
1.704000000000000057e+02 6.913375333197632200e-01
1.705000000000000000e+02 6.875277769647177850e-01
1.706000000000000227e+02 6.831860481329867785e-01
1.707000000000000171e+02 6.790972692988483939e-01
1.708000000000000114e+02 6.750490793191425976e-01
1.709000000000000057e+02 6.710783054890742116e-01
1.710000000000000000e+02 6.671686461817248892e-01
1.711000000000000227e+02 6.630901597757983268e-01
1.712000000000000171e+02 6.590607065768471218e-01
1.713000000000000114e+02 6.543541523829173867e-01
1.714000000000000057e+02 6.499213749139427510e-01
1.715000000000000000e+02 6.452249526570458249e-01
1.716000000000000227e+02 6.403860015422173646e-01
1.717000000000000171e+02 6.358933118675772489e-01
1.718000000000000114e+02 6.313676574351922977e-01
1.719000000000000057e+02 6.265257254351015437e-01
1.720000000000000000e+02 6.210230083980549098e-01
1.721000000000000227e+02 6.154265725730048153e-01
1.722000000000000171e+02 6.103448011449983390e-01
1.723000000000000114e+02 6.048967280780115363e-01
1.724000000000000057e+02 5.994728705084652054e-01
1.725000000000000000e+02 5.939990206826296637e-01
1.726000000000000227e+02 5.886018834399474597e-01
1.727000000000000171e+02 5.829900310737918812e-01
1.728000000000000114e+02 5.775323462329331470e-01
1.729000000000000057e+02 5.720685073935470877e-01
1.730000000000000000e+02 5.657455730488633039e-01
1.731000000000000227e+02 5.595120557335842015e-01
1.732000000000000171e+02 5.538068333060793824e-01
1.733000000000000114e+02 5.479482838060234506e-01
1.734000000000000057e+02 5.419856662754417576e-01
1.735000000000000000e+02 5.358555481654464492e-01
1.736000000000000227e+02 5.291520517561748571e-01
1.737000000000000171e+02 5.224855046963937655e-01
1.738000000000000114e+02 5.160410171918512479e-01
1.739000000000000057e+02 5.096703090404396397e-01
1.740000000000000000e+02 5.032561779105857447e-01
1.741000000000000227e+02 4.967484697329554444e-01
1.742000000000000171e+02 4.903922701659984562e-01
1.743000000000000114e+02 4.840644364078933171e-01
1.744000000000000057e+02 4.776654945886814607e-01
1.745000000000000000e+02 4.710038316062014618e-01
1.746000000000000227e+02 4.638211435356226486e-01
1.747000000000000171e+02 4.569090079140600835e-01
1.748000000000000114e+02 4.501553200546956068e-01
1.749000000000000057e+02 4.434336330445201035e-01
1.750000000000000000e+02 4.368544119581870278e-01
1.751000000000000227e+02 4.305344246237192141e-01
1.752000000000000171e+02 4.243644143814836456e-01
1.753000000000000114e+02 4.184367044974707239e-01
1.754000000000000057e+02 4.128251738665928428e-01
1.755000000000000000e+02 4.076216490666361714e-01
1.756000000000000227e+02 4.025476837322435886e-01
1.757000000000000171e+02 3.979018249550143049e-01
1.758000000000000114e+02 3.935974525530867019e-01
1.759000000000000057e+02 3.892445149977250551e-01
1.760000000000000000e+02 3.848775404929053456e-01
1.761000000000000227e+02 3.812351318701881486e-01
1.762000000000000171e+02 3.775673732826529405e-01
1.763000000000000114e+02 3.744182389136239131e-01
1.764000000000000057e+02 3.719667566003936887e-01
1.765000000000000000e+02 3.696465530346216277e-01
1.766000000000000227e+02 3.673820312752100747e-01
1.767000000000000171e+02 3.659422601193117464e-01
1.768000000000000114e+02 3.649197088639808406e-01
1.769000000000000057e+02 3.642652484741393248e-01
1.770000000000000000e+02 3.635943032495792537e-01
1.771000000000000227e+02 3.627537829879295406e-01
1.772000000000000171e+02 3.623350896940483734e-01
1.773000000000000114e+02 3.623829525991268952e-01
1.774000000000000057e+02 3.623583088155036269e-01
1.775000000000000000e+02 3.629082425134115275e-01
1.776000000000000227e+02 3.640255295579802319e-01
1.777000000000000171e+02 3.653697089144049559e-01
1.778000000000000114e+02 3.669525652109326130e-01
1.779000000000000057e+02 3.685662992771623903e-01
1.780000000000000000e+02 3.702741002288465477e-01
1.781000000000000227e+02 3.723486309525877447e-01
1.782000000000000171e+02 3.746022921313219012e-01
1.783000000000000114e+02 3.775693991552118711e-01
1.784000000000000057e+02 3.807498336700939623e-01
1.785000000000000000e+02 3.834468237806100133e-01
1.786000000000000227e+02 3.862968231300643596e-01
1.787000000000000171e+02 3.891945481034786436e-01
1.788000000000000114e+02 3.925729383754386070e-01
1.789000000000000057e+02 3.961192633869062840e-01
1.790000000000000000e+02 3.996909830879929459e-01
1.791000000000000227e+02 4.033578800651119178e-01
1.792000000000000171e+02 4.068353671153139839e-01
1.793000000000000114e+02 4.105200776854148192e-01
1.794000000000000057e+02 4.139968983674960357e-01
1.795000000000000000e+02 4.176376920912375224e-01
1.796000000000000227e+02 4.214855732226817087e-01
1.797000000000000171e+02 4.251101355266171944e-01
1.798000000000000114e+02 4.285639665531240095e-01
1.799000000000000057e+02 4.322852459501599909e-01
1.800000000000000000e+02 4.357582297742593203e-01
1.801000000000000227e+02 4.387896200026339399e-01
1.802000000000000171e+02 4.421378048364134061e-01
1.803000000000000114e+02 4.455773132879852216e-01
1.804000000000000057e+02 4.486878752993705421e-01
1.805000000000000000e+02 4.519866062666997308e-01
1.806000000000000227e+02 4.553266475389422530e-01
1.807000000000000171e+02 4.579575954403463101e-01
1.808000000000000114e+02 4.607674420355336586e-01
1.809000000000000057e+02 4.631357941540801826e-01
1.810000000000000000e+02 4.657559553166533139e-01
1.811000000000000227e+02 4.680942871152033447e-01
1.812000000000000171e+02 4.702412600000622223e-01
1.813000000000000114e+02 4.723127878398787338e-01
1.814000000000000057e+02 4.745316497419515556e-01
1.815000000000000000e+02 4.764900938856831969e-01
1.816000000000000227e+02 4.783325181640994961e-01
1.817000000000000171e+02 4.794006234859359283e-01
1.818000000000000114e+02 4.802328762138168283e-01
1.819000000000000057e+02 4.813233342805190440e-01
1.820000000000000000e+02 4.821372745784098246e-01
1.821000000000000227e+02 4.824908927377010714e-01
1.822000000000000171e+02 4.826632550000774513e-01
1.823000000000000114e+02 4.826018199995275593e-01
1.824000000000000057e+02 4.825682261713723498e-01
1.825000000000000000e+02 4.818520747207635235e-01
1.826000000000000227e+02 4.814352242082257649e-01
1.827000000000000171e+02 4.811719375424090561e-01
1.828000000000000114e+02 4.801144031179770955e-01
1.829000000000000057e+02 4.788075182306149591e-01
1.830000000000000000e+02 4.778744989586308223e-01
1.831000000000000227e+02 4.764029843601843006e-01
1.832000000000000171e+02 4.744866809351186987e-01
1.833000000000000114e+02 4.723755931080332315e-01
1.834000000000000057e+02 4.707391567021872447e-01
1.835000000000000000e+02 4.683747076272128385e-01
1.836000000000000227e+02 4.659379685780164482e-01
1.837000000000000171e+02 4.638628353185594300e-01
1.838000000000000114e+02 4.617719455900433645e-01
1.839000000000000057e+02 4.591919163754434319e-01
1.840000000000000000e+02 4.563524332473575806e-01
1.841000000000000227e+02 4.533334630591970282e-01
1.842000000000000171e+02 4.502509389678081009e-01
1.843000000000000114e+02 4.469269808352113182e-01
1.844000000000000057e+02 4.440307901038531013e-01
1.845000000000000000e+02 4.409358316927484700e-01
1.846000000000000227e+02 4.377267707128436047e-01
1.847000000000000171e+02 4.336669059370552581e-01
1.848000000000000114e+02 4.297994785163568587e-01
1.849000000000000057e+02 4.260803483752141907e-01
1.850000000000000000e+02 4.219234898224236141e-01
1.851000000000000227e+02 4.179489925100735026e-01
1.852000000000000171e+02 4.140194765778292263e-01
1.853000000000000114e+02 4.105228598797793782e-01
1.854000000000000057e+02 4.067471307410281955e-01
1.855000000000000000e+02 4.022687987319895631e-01
1.856000000000000227e+02 3.973647389320112411e-01
1.857000000000000171e+02 3.931025370415622278e-01
1.858000000000000114e+02 3.892329500531912512e-01
1.859000000000000057e+02 3.851043035653177737e-01
1.860000000000000000e+02 3.803327939580155026e-01
1.861000000000000227e+02 3.759428864381458846e-01
1.862000000000000171e+02 3.716522393683055481e-01
1.863000000000000114e+02 3.673213307631038593e-01
1.864000000000000057e+02 3.633281039338040475e-01
1.865000000000000000e+02 3.593954330673684305e-01
1.866000000000000227e+02 3.553133258369085556e-01
1.867000000000000171e+02 3.509993894539982784e-01
1.868000000000000114e+02 3.464970430535027068e-01
1.869000000000000057e+02 3.423966623010741284e-01
1.870000000000000000e+02 3.386966821254621118e-01
1.871000000000000227e+02 3.349901360615630264e-01
1.872000000000000171e+02 3.310493145451097186e-01
1.873000000000000114e+02 3.270849952111767878e-01
1.874000000000000057e+02 3.235975961337958506e-01
1.875000000000000000e+02 3.201964907400013383e-01
1.876000000000000227e+02 3.170465132693924271e-01
1.877000000000000171e+02 3.139759883130516793e-01
1.878000000000000114e+02 3.104122849407470741e-01
1.879000000000000057e+02 3.072615164728593196e-01
1.880000000000000000e+02 3.041315502554118866e-01
1.881000000000000227e+02 3.009090991007353222e-01
1.882000000000000171e+02 2.980567806461016933e-01
1.883000000000000114e+02 2.956561573897811268e-01
1.884000000000000057e+02 2.932565930911684715e-01
1.885000000000000000e+02 2.910938990745659538e-01
1.886000000000000227e+02 2.889030312026977798e-01
1.887000000000000171e+02 2.867200941235599765e-01
1.888000000000000114e+02 2.850303704715296815e-01
1.889000000000000057e+02 2.835753554401939103e-01
1.890000000000000000e+02 2.827998253134235696e-01
1.891000000000000227e+02 2.822621843271683750e-01
1.892000000000000171e+02 2.818318813584346216e-01
1.893000000000000114e+02 2.811930288621559137e-01
1.894000000000000057e+02 2.804497460298362443e-01
1.895000000000000000e+02 2.801885344047855275e-01
1.896000000000000227e+02 2.802733513638930307e-01
1.897000000000000171e+02 2.810396385593835200e-01
1.898000000000000114e+02 2.820921178734999701e-01
1.899000000000000057e+02 2.835271953418677104e-01
1.900000000000000000e+02 2.849765179775363699e-01
1.901000000000000227e+02 2.867899118639782863e-01
1.902000000000000171e+02 2.890607767994546329e-01
1.903000000000000114e+02 2.916191753725952962e-01
1.904000000000000057e+02 2.941627993696819265e-01
1.905000000000000000e+02 2.971837165013677673e-01
1.906000000000000227e+02 3.007283984584563363e-01
1.907000000000000171e+02 3.046029036710686810e-01
1.908000000000000114e+02 3.089459275493963708e-01
1.909000000000000057e+02 3.134343496365210036e-01
1.910000000000000000e+02 3.180959627297062497e-01
1.911000000000000227e+02 3.233797043356080869e-01
1.912000000000000171e+02 3.289376600448646326e-01
1.913000000000000114e+02 3.350386593338332553e-01
1.914000000000000057e+02 3.416523490766381066e-01
1.915000000000000000e+02 3.485058617952970783e-01
1.916000000000000227e+02 3.557540393137551549e-01
1.917000000000000171e+02 3.630567992004942734e-01
1.918000000000000114e+02 3.703307459259514989e-01
1.919000000000000057e+02 3.779972193421009541e-01
1.920000000000000000e+02 3.857545324943544296e-01
1.921000000000000227e+02 3.937286591374112299e-01
1.922000000000000171e+02 4.024303163740724498e-01
1.923000000000000114e+02 4.113831783947330401e-01
1.924000000000000057e+02 4.206689607109095341e-01
1.925000000000000000e+02 4.298803934195920551e-01
1.926000000000000227e+02 4.391478887124077857e-01
1.927000000000000171e+02 4.487049821021245610e-01
1.928000000000000114e+02 4.579136314976172684e-01
1.929000000000000057e+02 4.668832739979333901e-01
1.930000000000000000e+02 4.762346082057830055e-01
1.931000000000000227e+02 4.857217414765236940e-01
1.932000000000000171e+02 4.949455247833452476e-01
1.933000000000000114e+02 5.042339365694827880e-01
1.934000000000000057e+02 5.139489077854371146e-01
1.935000000000000000e+02 5.236335915936199958e-01
1.936000000000000227e+02 5.332169177243980540e-01
1.937000000000000171e+02 5.421534214462151446e-01
1.938000000000000114e+02 5.504478241296977270e-01
1.939000000000000057e+02 5.586992594498323417e-01
1.940000000000000000e+02 5.674934018212628439e-01
1.941000000000000227e+02 5.759075626561586114e-01
1.942000000000000171e+02 5.842464048819361322e-01
1.943000000000000114e+02 5.924344003355588306e-01
1.944000000000000057e+02 6.005189449301162607e-01
1.945000000000000000e+02 6.082490921315540922e-01
1.946000000000000227e+02 6.161850201508846103e-01
1.947000000000000171e+02 6.237687083045698744e-01
1.948000000000000114e+02 6.312676218417981877e-01
1.949000000000000057e+02 6.386864476705406135e-01
1.950000000000000000e+02 6.460416616857928007e-01
1.951000000000000227e+02 6.530690450736617025e-01
1.952000000000000171e+02 6.600662901706080277e-01
1.953000000000000114e+02 6.668641418038812052e-01
1.954000000000000057e+02 6.735816195690065289e-01
1.955000000000000000e+02 6.803086390884016676e-01
1.956000000000000227e+02 6.869563333114275805e-01
1.957000000000000171e+02 6.931317503354694765e-01
1.958000000000000114e+02 6.991209064647454507e-01
1.959000000000000057e+02 7.049746006968005130e-01
1.960000000000000000e+02 7.106756766721766816e-01
1.961000000000000227e+02 7.166407942443299151e-01
1.962000000000000171e+02 7.227036149231623741e-01
1.963000000000000114e+02 7.285666906433410084e-01
1.964000000000000057e+02 7.344483931609296912e-01
1.965000000000000000e+02 7.403635887964935547e-01
1.966000000000000227e+02 7.457187346459376309e-01
1.967000000000000171e+02 7.510212513929631628e-01
1.968000000000000114e+02 7.569460835623378347e-01
1.969000000000000057e+02 7.625952861863599663e-01
1.970000000000000000e+02 7.682186892989708582e-01
1.971000000000000227e+02 7.740264266982062047e-01
1.972000000000000171e+02 7.794995778579446588e-01
1.973000000000000114e+02 7.844538017967029875e-01
1.974000000000000057e+02 7.897046345736362660e-01
1.975000000000000000e+02 7.950243055469825570e-01
1.976000000000000227e+02 8.001683938556837239e-01
1.977000000000000171e+02 8.052171368024875209e-01
1.978000000000000114e+02 8.103043026512690705e-01
1.979000000000000057e+02 8.152738168143168762e-01
1.980000000000000000e+02 8.197050203114381040e-01
1.981000000000000227e+02 8.246706606261712258e-01
1.982000000000000171e+02 8.298613940254143673e-01
1.983000000000000114e+02 8.343787643842695001e-01
1.984000000000000057e+02 8.387619561243455646e-01
1.985000000000000000e+02 8.434175275916127035e-01
1.986000000000000227e+02 8.478807727047877885e-01
1.987000000000000171e+02 8.518922822587945420e-01
1.988000000000000114e+02 8.556042624460203916e-01
1.989000000000000057e+02 8.591864754771327828e-01
1.990000000000000000e+02 8.626859694288548930e-01
1.991000000000000227e+02 8.662089421592782390e-01
1.992000000000000171e+02 8.695879465917921713e-01
1.993000000000000114e+02 8.730288662829629454e-01
1.994000000000000057e+02 8.765205230052265373e-01
1.995000000000000000e+02 8.795508244780192442e-01
1.996000000000000227e+02 8.820687612223994112e-01
1.997000000000000171e+02 8.848009867924435667e-01
1.998000000000000114e+02 8.872553844286035218e-01
1.999000000000000057e+02 8.894351570150702546e-01

# Figure1d
0.000000000000000000e+00 1.093925635737688751e+00
1.000000000000000056e-01 1.086397487290076791e+00
2.000000000000000111e-01 1.080116069354915886e+00
3.000000000000000444e-01 1.075616928804655981e+00
4.000000000000000222e-01 1.070047405436532539e+00
5.000000000000000000e-01 1.064804517068151934e+00
6.000000000000000888e-01 1.059032182482527285e+00
7.000000000000000666e-01 1.054129170432326124e+00
8.000000000000000444e-01 1.049260243518685298e+00
9.000000000000000222e-01 1.043664616432603776e+00
1.000000000000000000e+00 1.038423894443363693e+00
1.100000000000000089e+00 1.034312745062874184e+00
1.200000000000000178e+00 1.029527770054998737e+00
1.300000000000000044e+00 1.026021186075560365e+00
1.400000000000000133e+00 1.021883318270339291e+00
1.500000000000000000e+00 1.018588372081180804e+00
1.600000000000000089e+00 1.016233732607666918e+00
1.700000000000000178e+00 1.013385537751616772e+00
1.800000000000000044e+00 1.009377222667173779e+00
1.900000000000000133e+00 1.006390466056933164e+00
2.000000000000000000e+00 1.004810333630412833e+00
2.100000000000000089e+00 1.001583384804635157e+00
2.200000000000000178e+00 9.998600226654370537e-01
2.300000000000000266e+00 9.979791096847642207e-01
2.400000000000000355e+00 9.945918811556373473e-01
2.500000000000000000e+00 9.925423140540237110e-01
2.600000000000000089e+00 9.922246269610682790e-01
2.700000000000000178e+00 9.910398841103360557e-01
2.800000000000000266e+00 9.920653595729488350e-01
2.900000000000000355e+00 9.927164314442823434e-01
3.000000000000000000e+00 9.918492395942394291e-01
3.100000000000000089e+00 9.905025285604971419e-01
3.200000000000000178e+00 9.899282460429833508e-01
3.300000000000000266e+00 9.897767958094129126e-01
3.400000000000000355e+00 9.888725875599161386e-01
3.500000000000000000e+00 9.893397605450351406e-01
3.600000000000000089e+00 9.895435244770002248e-01
3.700000000000000178e+00 9.876255475524668981e-01
3.800000000000000266e+00 9.872463596968261701e-01
3.900000000000000355e+00 9.873724077155006107e-01
4.000000000000000000e+00 9.873347493327765401e-01
4.100000000000000533e+00 9.871049571482141127e-01
4.200000000000000178e+00 9.866942950532374690e-01
4.299999999999999822e+00 9.857114613109412282e-01
4.400000000000000355e+00 9.836647429031197820e-01
4.500000000000000000e+00 9.812553316653002122e-01
4.600000000000000533e+00 9.791775101853571472e-01
4.700000000000000178e+00 9.776972288227315788e-01
4.800000000000000711e+00 9.755392295272539149e-01
4.900000000000000355e+00 9.728305454479125869e-01
5.000000000000000000e+00 9.686618566987953427e-01
5.100000000000000533e+00 9.650614298912157940e-01
5.200000000000000178e+00 9.611933189394974431e-01
5.300000000000000711e+00 9.579748274825353738e-01
5.400000000000000355e+00 9.546186258822340065e-01
5.500000000000000000e+00 9.504885683978329114e-01
5.600000000000000533e+00 9.458636466252270392e-01
5.700000000000000178e+00 9.412519893727714360e-01
5.800000000000000711e+00 9.365325767024498260e-01
5.900000000000000355e+00 9.318302612877771285e-01
6.000000000000000000e+00 9.273658206608427212e-01
6.100000000000000533e+00 9.232651158987874584e-01
6.200000000000000178e+00 9.178643225535312311e-01
6.300000000000000711e+00 9.116578702793960431e-01
6.400000000000000355e+00 9.056439562230791385e-01
6.500000000000000000e+00 8.992529539333177224e-01
6.600000000000000533e+00 8.930733157316156356e-01
6.700000000000000178e+00 8.872023074146105914e-01
6.800000000000000711e+00 8.807561319733682170e-01
6.900000000000000355e+00 8.747068345876257700e-01
7.000000000000000000e+00 8.687153925030903778e-01
7.100000000000000533e+00 8.631262298978104042e-01
7.200000000000000178e+00 8.571359979869433987e-01
7.300000000000000711e+00 8.500330120417326496e-01
7.400000000000000355e+00 8.428057948648941533e-01
7.500000000000000000e+00 8.361780781599988943e-01
7.600000000000000533e+00 8.292282279778279142e-01
7.700000000000000178e+00 8.219866231235826159e-01
7.800000000000000711e+00 8.156309764408992136e-01
7.900000000000000355e+00 8.084814350309740272e-01
8.000000000000000000e+00 8.013649320169752288e-01
8.099999999999999645e+00 7.958222736186458812e-01
8.200000000000001066e+00 7.897490822069135330e-01
8.300000000000000711e+00 7.841756335633658370e-01
8.400000000000000355e+00 7.783171207365940925e-01
8.500000000000000000e+00 7.715954232401492918e-01
8.599999999999999645e+00 7.658245227205007222e-01
8.700000000000001066e+00 7.589024308547560604e-01
8.800000000000000711e+00 7.505196847775131852e-01
8.900000000000000355e+00 7.434591392717493363e-01
9.000000000000000000e+00 7.385862998657458656e-01
9.099999999999999645e+00 7.346644524815374444e-01
9.200000000000001066e+00 7.287600470814746823e-01
9.300000000000000711e+00 7.225679513055461856e-01
9.400000000000000355e+00 7.167143308407963875e-01
9.500000000000000000e+00 7.111110380655907282e-01
9.600000000000001421e+00 7.062662727690268705e-01
9.700000000000001066e+00 7.023389168750978628e-01
9.800000000000000711e+00 6.991908612576301918e-01
9.900000000000000355e+00 6.961108434807454781e-01
1.000000000000000000e+01 6.927226566203403824e-01
1.010000000000000142e+01 6.883904578560440246e-01
1.020000000000000107e+01 6.825635348915376488e-01
1.030000000000000071e+01 6.778254995917845083e-01
1.040000000000000036e+01 6.749883396578759687e-01
1.050000000000000000e+01 6.713428260677348769e-01
1.060000000000000142e+01 6.673949707994174529e-01
1.070000000000000107e+01 6.634906443851900093e-01
1.080000000000000071e+01 6.610535029262664120e-01
1.090000000000000036e+01 6.590284253422853400e-01
1.100000000000000000e+01 6.557028013198193950e-01
1.110000000000000142e+01 6.514168664944528508e-01
1.120000000000000107e+01 6.491052289521084262e-01
1.130000000000000071e+01 6.473521273617174332e-01
1.140000000000000036e+01 6.450457647835332597e-01
1.150000000000000000e+01 6.433470901204085823e-01
1.160000000000000142e+01 6.420036350147135806e-01
1.170000000000000107e+01 6.411527756198663885e-01
1.180000000000000071e+01 6.392195947177505833e-01
1.190000000000000036e+01 6.377576200400593143e-01
1.200000000000000000e+01 6.368709747859062631e-01
1.210000000000000142e+01 6.363194831031727672e-01
1.220000000000000107e+01 6.375219169756528581e-01
1.230000000000000071e+01 6.380839860635373340e-01
1.240000000000000036e+01 6.389438424015965179e-01
1.250000000000000000e+01 6.404681795530096089e-01
1.260000000000000142e+01 6.424731811317058172e-01
1.270000000000000107e+01 6.446440248065777867e-01
1.280000000000000071e+01 6.471272408431186784e-01
1.290000000000000036e+01 6.496571979491283511e-01
1.300000000000000000e+01 6.519404551412470994e-01
1.310000000000000142e+01 6.542130218775442652e-01
1.320000000000000107e+01 6.565876431712143191e-01
1.330000000000000071e+01 6.588254965587861944e-01
1.340000000000000036e+01 6.600543305676349615e-01
1.350000000000000000e+01 6.609770030759080095e-01
1.360000000000000142e+01 6.628556698365998257e-01
1.370000000000000107e+01 6.651316423730295746e-01
1.380000000000000071e+01 6.663115598168026787e-01
1.390000000000000036e+01 6.667596332895874278e-01
1.400000000000000000e+01 6.681519465748587683e-01
1.410000000000000142e+01 6.685647934416839577e-01
1.420000000000000107e+01 6.688401201451095179e-01
1.430000000000000071e+01 6.684930053116739934e-01
1.440000000000000036e+01 6.682900618967458906e-01
1.450000000000000000e+01 6.686990485595231126e-01
1.460000000000000142e+01 6.680699623544020804e-01
1.470000000000000107e+01 6.671885502168155568e-01
1.480000000000000071e+01 6.657237233709076829e-01
1.490000000000000036e+01 6.631452882144371896e-01
1.500000000000000000e+01 6.596298651763825571e-01
1.510000000000000142e+01 6.546868642408322225e-01
1.520000000000000107e+01 6.506653989517857672e-01
1.530000000000000071e+01 6.457369569385269514e-01
1.540000000000000036e+01 6.401403537195334836e-01
1.550000000000000000e+01 6.340181366665590401e-01
1.560000000000000142e+01 6.286614975709066133e-01
1.570000000000000107e+01 6.230862678560651347e-01
1.580000000000000071e+01 6.169518667906324083e-01
1.590000000000000036e+01 6.103609388561516136e-01
1.600000000000000000e+01 6.030624500154159184e-01
1.610000000000000142e+01 5.972687051529321778e-01
1.619999999999999929e+01 5.922068471032457815e-01
1.630000000000000071e+01 5.857996400079611421e-01
1.640000000000000213e+01 5.793009705431917400e-01
1.650000000000000000e+01 5.739219844875572685e-01
1.660000000000000142e+01 5.685827020651228469e-01
1.669999999999999929e+01 5.636669483131584446e-01
1.680000000000000071e+01 5.582356996809958449e-01
1.690000000000000213e+01 5.534812148796899312e-01
1.700000000000000000e+01 5.470060426784666419e-01
1.710000000000000142e+01 5.394583853374006477e-01
1.719999999999999929e+01 5.318531783691174963e-01
1.730000000000000071e+01 5.260049740190634315e-01
1.740000000000000213e+01 5.217733886949948996e-01
1.750000000000000000e+01 5.164200809115080393e-01
1.760000000000000142e+01 5.120921085487782909e-01
1.769999999999999929e+01 5.078479595829534787e-01
1.780000000000000071e+01 5.036853947868129566e-01
1.790000000000000213e+01 4.994270655634123757e-01
1.800000000000000000e+01 4.970995290208852779e-01
1.810000000000000142e+01 4.964873106183077534e-01
1.819999999999999929e+01 4.944263958858746699e-01
1.830000000000000071e+01 4.919291911624427138e-01
1.840000000000000213e+01 4.890039602281626152e-01
1.850000000000000000e+01 4.881208967080440941e-01
1.860000000000000142e+01 4.879603966189852149e-01
1.869999999999999929e+01 4.884383667821230457e-01
1.880000000000000071e+01 4.866719608814484288e-01
1.890000000000000213e+01 4.848253069313558372e-01
1.900000000000000000e+01 4.829883395653287170e-01
1.910000000000000142e+01 4.808867367364948464e-01
1.920000000000000284e+01 4.806076425608022396e-01
1.930000000000000071e+01 4.812897479551782598e-01
1.940000000000000213e+01 4.822111564509685144e-01
1.950000000000000000e+01 4.830426361053469231e-01
1.960000000000000142e+01 4.845326322995934798e-01
1.970000000000000284e+01 4.873473138573574670e-01
1.980000000000000071e+01 4.929958366296034455e-01
1.990000000000000213e+01 5.006146668467980065e-01
2.000000000000000000e+01 5.073882468632696652e-01
2.010000000000000142e+01 5.121129020815268218e-01
2.020000000000000284e+01 5.168246259820414856e-01
2.030000000000000071e+01 5.237694341763438066e-01
2.040000000000000213e+01 5.344370744901120185e-01
2.050000000000000000e+01 5.471220345622463954e-01
2.060000000000000142e+01 5.609958109905787138e-01
2.070000000000000284e+01 5.771495504336422444e-01
2.080000000000000071e+01 5.937895967394503094e-01
2.090000000000000213e+01 6.104152498008901251e-01
2.100000000000000000e+01 6.258973603876796243e-01
2.110000000000000142e+01 6.411818961205422163e-01
2.120000000000000284e+01 6.579074657490276978e-01
2.130000000000000071e+01 6.757398159194034637e-01
2.140000000000000213e+01 6.959115959651395178e-01
2.150000000000000000e+01 7.167819607612413435e-01
2.160000000000000142e+01 7.384488267672794093e-01
2.170000000000000284e+01 7.609971876196901519e-01
2.180000000000000071e+01 7.834155078233298042e-01
2.190000000000000213e+01 8.038372802525908245e-01
2.200000000000000000e+01 8.258336964860835128e-01
2.210000000000000142e+01 8.480629919037797615e-01
2.220000000000000284e+01 8.661373167878486656e-01
2.230000000000000071e+01 8.826786143446639921e-01
2.240000000000000213e+01 8.965304097013189200e-01
2.250000000000000000e+01 9.081349353621868126e-01
2.260000000000000142e+01 9.184370436186840569e-01
2.270000000000000284e+01 9.275836716033425411e-01
2.280000000000000071e+01 9.348908668661152221e-01
2.290000000000000213e+01 9.403931341224743834e-01
2.300000000000000000e+01 9.434393320335758837e-01
2.310000000000000142e+01 9.459063464948345157e-01
2.320000000000000284e+01 9.463958943653523193e-01
2.330000000000000071e+01 9.442808012199623846e-01
2.340000000000000213e+01 9.395321268491242384e-01
2.350000000000000000e+01 9.309524792587133835e-01
2.360000000000000142e+01 9.200629315846079459e-01
2.370000000000000284e+01 9.031330817259802801e-01
2.380000000000000071e+01 8.848827676279278354e-01
2.390000000000000213e+01 8.652012102053353582e-01
2.400000000000000000e+01 8.432252301207797673e-01
2.410000000000000142e+01 8.183744978516256374e-01
2.420000000000000284e+01 7.929404566870948967e-01
2.430000000000000071e+01 7.665400094703983536e-01
2.440000000000000213e+01 7.408580513703024728e-01
2.450000000000000000e+01 7.147015863187631268e-01
2.460000000000000142e+01 6.899909149889392745e-01
2.470000000000000284e+01 6.650978617707021812e-01
2.480000000000000071e+01 6.405215453116670510e-01
2.490000000000000213e+01 6.156897986301346215e-01
2.500000000000000000e+01 5.895170785267324076e-01
2.510000000000000142e+01 5.642448312989615244e-01
2.520000000000000284e+01 5.384797807485488530e-01
2.530000000000000071e+01 5.144620011106337820e-01
2.540000000000000213e+01 4.924009729405507962e-01
2.550000000000000000e+01 4.732502725410555611e-01
2.560000000000000142e+01 4.565735373224328320e-01
2.570000000000000284e+01 4.405671636975104777e-01
2.580000000000000071e+01 4.254266865343740989e-01
2.590000000000000213e+01 4.114874188367695917e-01
2.600000000000000000e+01 3.990422769152326965e-01
2.610000000000000142e+01 3.884070234647478692e-01
2.620000000000000284e+01 3.788402577736569299e-01
2.630000000000000071e+01 3.693623986794833947e-01
2.640000000000000213e+01 3.610433313488486395e-01
2.650000000000000000e+01 3.521485698549400301e-01
2.660000000000000142e+01 3.424698348851806795e-01
2.670000000000000284e+01 3.332790183605366385e-01
2.680000000000000071e+01 3.247947314237133454e-01
2.690000000000000213e+01 3.147737520230201591e-01
2.700000000000000000e+01 3.039483323174291818e-01
2.710000000000000142e+01 2.898225108950005513e-01
2.720000000000000284e+01 2.741610969376633289e-01
2.730000000000000071e+01 2.559037682292064630e-01
2.740000000000000213e+01 2.377640597959755353e-01
2.750000000000000000e+01 2.177043630041259614e-01
2.760000000000000142e+01 1.969982928951616030e-01
2.770000000000000284e+01 1.722415947634747257e-01
2.780000000000000071e+01 1.436328423235951335e-01
2.790000000000000213e+01 1.149959508445524553e-01
2.800000000000000000e+01 8.525791012529833346e-02
2.810000000000000142e+01 5.505341335234117256e-02
2.820000000000000284e+01 2.263644806902527160e-02
2.830000000000000071e+01 -1.097195962198815704e-02
2.840000000000000213e+01 -4.447825377289749832e-02
2.850000000000000000e+01 -7.849860710124940966e-02
2.860000000000000142e+01 -1.127107580648428753e-01
2.870000000000000284e+01 -1.459817410636501112e-01
2.880000000000000071e+01 -1.784182477042257353e-01
2.890000000000000213e+01 -2.096655417928084686e-01
2.900000000000000000e+01 -2.366911580266299608e-01
2.910000000000000142e+01 -2.605535389611791097e-01
2.920000000000000284e+01 -2.810552008299922466e-01
2.930000000000000071e+01 -2.989275859720091910e-01
2.940000000000000213e+01 -3.130986911115843374e-01
2.950000000000000000e+01 -3.248306751194304232e-01
2.960000000000000142e+01 -3.320950168768930788e-01
2.970000000000000284e+01 -3.359632652762338245e-01
2.980000000000000071e+01 -3.367405508569619732e-01
2.990000000000000213e+01 -3.345960852757582371e-01
3.000000000000000000e+01 -3.298078252544168198e-01
3.010000000000000142e+01 -3.216831217635007234e-01
3.020000000000000284e+01 -3.121322909783331156e-01
3.030000000000000071e+01 -3.011158652045801132e-01
3.040000000000000213e+01 -2.902887172472937150e-01
3.050000000000000000e+01 -2.794896155273162153e-01
3.060000000000000142e+01 -2.698003249295457540e-01
3.070000000000000284e+01 -2.606817548237294058e-01
3.080000000000000071e+01 -2.538307978674952392e-01
3.090000000000000213e+01 -2.475770517673291371e-01
3.100000000000000000e+01 -2.418578913289897159e-01
3.110000000000000142e+01 -2.370781447229507455e-01
3.120000000000000284e+01 -2.343081366617339178e-01
3.130000000000000071e+01 -2.323022403347301257e-01
3.140000000000000213e+01 -2.317712856053421866e-01
3.150000000000000000e+01 -2.326955257893221773e-01
3.160000000000000142e+01 -2.347730182510930907e-01
3.170000000000000284e+01 -2.393442637078157242e-01
3.180000000000000071e+01 -2.472950845563552935e-01
3.190000000000000213e+01 -2.565022206893958767e-01
3.200000000000000000e+01 -2.676271362237174767e-01
3.210000000000000142e+01 -2.807565614572767876e-01
3.220000000000000284e+01 -2.953392269724273711e-01
3.230000000000000426e+01 -3.112422894396793538e-01
3.239999999999999858e+01 -3.286225546523482421e-01
3.250000000000000000e+01 -3.465251038456354515e-01
3.260000000000000142e+01 -3.662190364042357538e-01
3.270000000000000284e+01 -3.877742957601217899e-01
3.280000000000000426e+01 -4.089283272035710848e-01
3.289999999999999858e+01 -4.311589188354859603e-01
3.300000000000000000e+01 -4.543835533462255993e-01
3.310000000000000142e+01 -4.781291410754181515e-01
3.320000000000000284e+01 -5.032359011209454058e-01
3.330000000000000426e+01 -5.286211501993360873e-01
3.339999999999999858e+01 -5.547726380768179810e-01
3.350000000000000000e+01 -5.813953576910847465e-01
3.360000000000000142e+01 -6.099654285340387894e-01
3.370000000000000284e+01 -6.379162187665864403e-01
3.380000000000000426e+01 -6.662959624203137476e-01
3.389999999999999858e+01 -6.938265438078193847e-01
3.400000000000000000e+01 -7.207370803087628230e-01
3.410000000000000142e+01 -7.480911797348540615e-01
3.420000000000000284e+01 -7.725831987311135851e-01
3.430000000000000426e+01 -7.950477282909637067e-01
3.439999999999999858e+01 -8.159245796893922487e-01
3.450000000000000000e+01 -8.356307253476196184e-01
3.460000000000000142e+01 -8.533066436535973187e-01
3.470000000000000284e+01 -8.685190193751890497e-01
3.480000000000000426e+01 -8.829154933956882001e-01
3.489999999999999858e+01 -8.957843431798770961e-01
3.500000000000000000e+01 -9.070355660095221761e-01
3.510000000000000142e+01 -9.161177140610140546e-01
3.520000000000000284e+01 -9.236852597619271688e-01
3.530000000000000426e+01 -9.289171721130601300e-01
3.539999999999999858e+01 -9.327224582826293409e-01
3.550000000000000000e+01 -9.343828279164951844e-01
3.560000000000000142e+01 -9.332364540572700706e-01
3.570000000000000284e+01 -9.294324693583684294e-01
3.580000000000000426e+01 -9.220659963843547136e-01
3.589999999999999858e+01 -9.113560840781567141e-01
3.600000000000000000e+01 -8.959311785552451779e-01
3.610000000000000142e+01 -8.760733653149769262e-01
3.620000000000000284e+01 -8.511948998207290451e-01
3.630000000000000426e+01 -8.227329644612367820e-01
3.639999999999999858e+01 -7.915468735248197829e-01
3.650000000000000000e+01 -7.569551590623762038e-01
3.660000000000000142e+01 -7.202855599252430130e-01
3.670000000000000284e+01 -6.819424196495823542e-01
3.680000000000000426e+01 -6.435974725433805110e-01
3.689999999999999858e+01 -6.052521383274276356e-01
3.700000000000000000e+01 -5.688120247452257416e-01
3.710000000000000142e+01 -5.337038386136362389e-01
3.720000000000000284e+01 -5.014259158651659387e-01
3.730000000000000426e+01 -4.712082921998262952e-01
3.739999999999999858e+01 -4.437651930615366669e-01
3.750000000000000000e+01 -4.187638730404683596e-01
3.760000000000000142e+01 -3.971045371779315936e-01
3.770000000000000284e+01 -3.775770751987954088e-01
3.780000000000000426e+01 -3.597051126070613392e-01
3.789999999999999858e+01 -3.444414765014772173e-01
3.800000000000000000e+01 -3.310100760016793098e-01
3.810000000000000142e+01 -3.190482720298058461e-01
3.820000000000000284e+01 -3.072908801758704178e-01
3.830000000000000426e+01 -2.954883039224562857e-01
3.840000000000000568e+01 -2.853421752688066193e-01
3.850000000000000000e+01 -2.746184073460578579e-01
3.860000000000000142e+01 -2.640115633071124512e-01
3.870000000000000284e+01 -2.540877465070248142e-01
3.880000000000000426e+01 -2.448310698757878712e-01
3.890000000000000568e+01 -2.363336837137400004e-01
3.900000000000000000e+01 -2.275558784983823246e-01
3.910000000000000142e+01 -2.175348965306085625e-01
3.920000000000000284e+01 -2.068441125099892419e-01
3.930000000000000426e+01 -1.966184920848508821e-01
3.940000000000000568e+01 -1.864471303621116349e-01
3.950000000000000000e+01 -1.764538979953801656e-01
3.960000000000000142e+01 -1.668014017013039751e-01
3.970000000000000284e+01 -1.585257729172037111e-01
3.980000000000000426e+01 -1.500625010440705953e-01
3.990000000000000568e+01 -1.413650616200783916e-01
4.000000000000000000e+01 -1.328360608685287270e-01
4.010000000000000142e+01 -1.229236002776759595e-01
4.020000000000000284e+01 -1.125311874273534629e-01
4.030000000000000426e+01 -1.023456598523644900e-01
4.040000000000000568e+01 -9.278979644387320980e-02
4.050000000000000000e+01 -8.343835315426560706e-02
4.060000000000000142e+01 -7.467713867953276741e-02
4.070000000000000284e+01 -6.668840878305075381e-02
4.080000000000000426e+01 -5.964631563617890653e-02
4.090000000000000568e+01 -5.172311832237486834e-02
4.100000000000000000e+01 -4.428078328762247162e-02
4.110000000000000142e+01 -3.723071352430554898e-02
4.120000000000000284e+01 -3.092685721921278885e-02
4.130000000000000426e+01 -2.316091824443279601e-02
4.140000000000000568e+01 -1.692670716134596354e-02
4.150000000000000000e+01 -1.064232222682596173e-02
4.160000000000000142e+01 -4.036493810169036398e-03
4.170000000000000284e+01 2.843544390557039658e-04
4.180000000000000426e+01 4.478997390152515516e-03
4.190000000000000568e+01 9.449935306691959608e-03
4.200000000000000000e+01 1.298961186905517491e-02
4.210000000000000142e+01 1.660244105771690321e-02
4.220000000000000284e+01 1.987796469885032280e-02
4.230000000000000426e+01 2.279372269048384261e-02
4.240000000000000568e+01 2.591078816505907462e-02
4.250000000000000000e+01 2.987755229449255701e-02
4.260000000000000142e+01 3.394203704664233712e-02
4.270000000000000284e+01 3.842152939326634598e-02
4.280000000000000426e+01 4.343758866735329682e-02
4.290000000000000568e+01 4.885035323916309818e-02
4.300000000000000000e+01 5.472956406675777430e-02
4.310000000000000142e+01 6.173992257260847716e-02
4.320000000000000284e+01 6.985854713387448789e-02
4.330000000000000426e+01 7.814201302475547173e-02
4.340000000000000568e+01 8.794547131428248621e-02
4.350000000000000000e+01 9.828742664256395756e-02
4.360000000000000142e+01 1.062497597306680253e-01
4.370000000000000284e+01 1.152709853643390792e-01
4.380000000000000426e+01 1.247389839013424290e-01
4.390000000000000568e+01 1.338992383679766529e-01
4.400000000000000000e+01 1.415877228572810231e-01
4.410000000000000142e+01 1.488987722177159134e-01
4.420000000000000284e+01 1.546440691633356457e-01
4.430000000000000426e+01 1.607006485588236555e-01
4.440000000000000568e+01 1.635723284285647561e-01
4.450000000000000000e+01 1.667580940132140643e-01
4.460000000000000142e+01 1.698124153594621488e-01
4.470000000000000284e+01 1.707928140193225308e-01
4.480000000000000426e+01 1.703134226416171404e-01
4.490000000000000568e+01 1.683594745041783747e-01
4.500000000000000000e+01 1.659747280039397810e-01
4.510000000000000142e+01 1.614579822198772552e-01
4.520000000000000284e+01 1.562489562230492124e-01
4.530000000000000426e+01 1.508287265155589252e-01
4.540000000000000568e+01 1.440354893668092662e-01
4.550000000000000000e+01 1.356582945415646391e-01
4.560000000000000142e+01 1.262995317292004149e-01
4.570000000000000284e+01 1.157733139705261483e-01
4.580000000000000426e+01 1.045115262022096869e-01
4.590000000000000568e+01 9.151574460395683897e-02
4.600000000000000000e+01 7.836291282242151268e-02
4.610000000000000142e+01 6.363476776992170458e-02
4.620000000000000284e+01 4.838211817165125744e-02
4.630000000000000426e+01 3.208939571332610624e-02
4.640000000000000568e+01 1.466380704870283956e-02
4.650000000000000000e+01 -2.757711228398935111e-03
4.660000000000000142e+01 -2.183973524374317396e-02
4.670000000000000284e+01 -4.074684533511017948e-02
4.680000000000000426e+01 -6.028623736702171804e-02
4.690000000000000568e+01 -8.012096550256102290e-02
4.700000000000000000e+01 -1.018092708182111311e-01
4.710000000000000142e+01 -1.229681435227260033e-01
4.720000000000000284e+01 -1.446514946915515576e-01
4.730000000000000426e+01 -1.669066333687182491e-01
4.740000000000000568e+01 -1.901757487077593289e-01
4.750000000000000000e+01 -2.145363712914333254e-01
4.760000000000000142e+01 -2.378431485080409469e-01
4.770000000000000284e+01 -2.632485623571239608e-01
4.780000000000000426e+01 -2.886038932659233391e-01
4.790000000000000568e+01 -3.131411661978832361e-01
4.800000000000000000e+01 -3.378560636956121632e-01
4.810000000000000142e+01 -3.630435689705622249e-01
4.820000000000000284e+01 -3.891461169703659406e-01
4.830000000000000426e+01 -4.166729927277089129e-01
4.840000000000000568e+01 -4.442297204719348191e-01
4.850000000000000000e+01 -4.703262497467212699e-01
4.860000000000000142e+01 -4.979512312300444776e-01
4.870000000000000284e+01 -5.255523253092027058e-01
4.880000000000000426e+01 -5.524324482130916758e-01
4.890000000000000568e+01 -5.783013375379052468e-01
4.900000000000000000e+01 -6.055193742597725359e-01
4.910000000000000142e+01 -6.335623865341744043e-01
4.920000000000000284e+01 -6.610943386228697038e-01
4.930000000000000426e+01 -6.862838151973843503e-01
4.940000000000000568e+01 -7.106830418687849482e-01
4.950000000000000000e+01 -7.371953215202758924e-01
4.960000000000000142e+01 -7.616201715381071269e-01
4.970000000000000284e+01 -7.863805862684234427e-01
4.980000000000000426e+01 -8.101357784023921482e-01
4.990000000000000568e+01 -8.341072066835222287e-01
5.000000000000000000e+01 -8.565740474850865871e-01
5.010000000000000142e+01 -8.789603254571389801e-01
5.020000000000000284e+01 -9.007263690979337989e-01
5.030000000000000426e+01 -9.216540271673488993e-01
5.040000000000000568e+01 -9.415913235945382320e-01
5.050000000000000000e+01 -9.594124113644230123e-01
5.060000000000000142e+01 -9.779137771784248701e-01
5.070000000000000284e+01 -9.961934700304653223e-01
5.080000000000000426e+01 -1.012353137500286104e+00
5.090000000000000568e+01 -1.028137264037091825e+00
5.100000000000000000e+01 -1.044715334842165833e+00
5.110000000000000142e+01 -1.058968754418272651e+00
5.120000000000000284e+01 -1.072989661732321576e+00
5.130000000000000426e+01 -1.087366410192440069e+00
5.140000000000000568e+01 -1.099379060676609399e+00
5.150000000000000000e+01 -1.111426501038179859e+00
5.160000000000000142e+01 -1.123270683291290872e+00
5.170000000000000284e+01 -1.135804496669300390e+00
5.180000000000000426e+01 -1.148365504749596866e+00
5.190000000000000568e+01 -1.158721724650090046e+00
5.200000000000000000e+01 -1.168769846472857532e+00
5.210000000000000142e+01 -1.177986727428561586e+00
5.220000000000000284e+01 -1.186641659971702234e+00
5.230000000000000426e+01 -1.195446708748851172e+00
5.240000000000000568e+01 -1.203113226114822742e+00
5.250000000000000000e+01 -1.209405333496730517e+00
5.260000000000000142e+01 -1.215263057293838767e+00
5.270000000000000284e+01 -1.220266007632464067e+00
5.280000000000000426e+01 -1.226188482819866366e+00
5.290000000000000568e+01 -1.231536955703650404e+00
5.300000000000000000e+01 -1.235464218331457031e+00
5.310000000000000142e+01 -1.237770529519308216e+00
5.320000000000000284e+01 -1.240202364755748299e+00
5.330000000000000426e+01 -1.242825244712415511e+00
5.340000000000000568e+01 -1.245968089324204220e+00
5.350000000000000000e+01 -1.248592020659122781e+00
5.360000000000000142e+01 -1.250286257820844238e+00
5.370000000000000284e+01 -1.251367789682696019e+00
5.380000000000000426e+01 -1.253202456212312521e+00
5.390000000000000568e+01 -1.255996304950128373e+00
5.400000000000000000e+01 -1.259616280458647708e+00
5.410000000000000142e+01 -1.263412607525086884e+00
5.420000000000000284e+01 -1.268881322447357407e+00
5.430000000000000426e+01 -1.274128877428520212e+00
5.440000000000000568e+01 -1.278167113247931530e+00
5.450000000000000000e+01 -1.283392873421491664e+00
5.460000000000000142e+01 -1.289754087375145630e+00
5.470000000000000284e+01 -1.297329246950139625e+00
5.480000000000000426e+01 -1.305701553262395676e+00
5.490000000000000568e+01 -1.315203452591274802e+00
5.500000000000000000e+01 -1.325667420476647429e+00
5.510000000000000142e+01 -1.337437092439332398e+00
5.520000000000000284e+01 -1.350065078891409254e+00
5.530000000000000426e+01 -1.364283657143092965e+00
5.540000000000000568e+01 -1.381513608747152233e+00
5.550000000000000000e+01 -1.399111665025646545e+00
5.560000000000000142e+01 -1.417127723320535271e+00
5.570000000000000284e+01 -1.435652605033500340e+00
5.580000000000000426e+01 -1.456504838738025054e+00
5.590000000000000568e+01 -1.478272042290763588e+00
5.600000000000000000e+01 -1.502556371234225363e+00
5.610000000000000142e+01 -1.525855926388407502e+00
5.620000000000000284e+01 -1.548554538628078125e+00
5.630000000000000426e+01 -1.571562630761169421e+00
5.640000000000000568e+01 -1.594658606182374427e+00
5.650000000000000000e+01 -1.619042495981051877e+00
5.660000000000000142e+01 -1.642904690920076405e+00
5.670000000000000284e+01 -1.666965764856044752e+00
5.680000000000000426e+01 -1.692175545376488843e+00
5.690000000000000568e+01 -1.715030823106894253e+00
5.700000000000000000e+01 -1.736736856860489286e+00
5.710000000000000142e+01 -1.760976751320814548e+00
5.720000000000000284e+01 -1.784224251739567224e+00
5.730000000000000426e+01 -1.807459046588032470e+00
5.740000000000000568e+01 -1.829655461375874648e+00
5.750000000000000000e+01 -1.851345152364909374e+00
5.760000000000000142e+01 -1.871399841264743236e+00
5.770000000000000284e+01 -1.891270001458262628e+00
5.780000000000000426e+01 -1.909916988545283356e+00
5.790000000000000568e+01 -1.929747153045723307e+00
5.800000000000000000e+01 -1.948712626487614674e+00
5.810000000000000142e+01 -1.967215231913735929e+00
5.820000000000000284e+01 -1.982114721616488273e+00
5.830000000000000426e+01 -1.995981652493714398e+00
5.840000000000000568e+01 -2.010658407377110102e+00
5.850000000000000000e+01 -2.022848812390989348e+00
5.860000000000000142e+01 -2.031386591084432425e+00
5.870000000000000284e+01 -2.036100974030369937e+00
5.880000000000000426e+01 -2.040110095918394428e+00
5.890000000000000568e+01 -2.040853862819688835e+00
5.900000000000000000e+01 -2.040335317382778069e+00
5.910000000000000142e+01 -2.036555089246414596e+00
5.920000000000000284e+01 -2.028276424714123838e+00
5.930000000000000426e+01 -2.016587738660453599e+00
5.940000000000000568e+01 -2.002773932829946091e+00
5.950000000000000000e+01 -1.985985165788545004e+00
5.960000000000000142e+01 -1.966865236191565058e+00
5.970000000000000284e+01 -1.944056743702343049e+00
5.980000000000000426e+01 -1.916947420612243658e+00
5.990000000000000568e+01 -1.889479850513249959e+00
6.000000000000000000e+01 -1.857967805396196992e+00
6.010000000000000142e+01 -1.823717571448720598e+00
6.020000000000000284e+01 -1.789393180657707694e+00
6.030000000000000426e+01 -1.754520481507863439e+00
6.040000000000000568e+01 -1.718210362848670236e+00
6.050000000000000000e+01 -1.680572700098739825e+00
6.060000000000000142e+01 -1.641422685547084814e+00
6.070000000000000284e+01 -1.605129718172481290e+00
6.080000000000000426e+01 -1.569988003762464057e+00
6.090000000000000568e+01 -1.535971588151114231e+00
6.100000000000000000e+01 -1.498904666965550359e+00
6.110000000000000142e+01 -1.465074854286449346e+00
6.120000000000000284e+01 -1.432222074996289507e+00
6.130000000000000426e+01 -1.399068173357663092e+00
6.140000000000000568e+01 -1.369166714504254534e+00
6.150000000000000000e+01 -1.342516471728502081e+00
6.160000000000000142e+01 -1.316572463322665421e+00
6.170000000000000284e+01 -1.289951478855089873e+00
6.180000000000000426e+01 -1.264460102947265741e+00
6.190000000000000568e+01 -1.239732569235647341e+00
6.200000000000000000e+01 -1.220361582512660581e+00
6.210000000000000142e+01 -1.200922284350933511e+00
6.220000000000000284e+01 -1.179475259904373186e+00
6.230000000000000426e+01 -1.160521735179513403e+00
6.240000000000000568e+01 -1.141902053702561703e+00
6.250000000000000000e+01 -1.121987289072541527e+00
6.260000000000000142e+01 -1.104307992863919896e+00
6.270000000000000284e+01 -1.088467033893741887e+00
6.280000000000000426e+01 -1.073901718002533423e+00
6.290000000000000568e+01 -1.059795509901097610e+00
6.300000000000000000e+01 -1.043932977472165291e+00
6.310000000000000142e+01 -1.025688398100750076e+00
6.320000000000000284e+01 -1.011341380800684364e+00
6.330000000000000426e+01 -9.996115461872703278e-01
6.340000000000000568e+01 -9.856335768544401965e-01
6.350000000000000000e+01 -9.694864344427690517e-01
6.360000000000000142e+01 -9.581137152449944461e-01
6.370000000000000284e+01 -9.462294276357887668e-01
6.380000000000000426e+01 -9.345811308009442930e-01
6.390000000000000568e+01 -9.236548017815476852e-01
6.400000000000000000e+01 -9.108094730177179743e-01
6.410000000000000853e+01 -9.003019347317202659e-01
6.420000000000000284e+01 -8.884896218643014709e-01
6.429999999999999716e+01 -8.770311662415950504e-01
6.440000000000000568e+01 -8.667850688655998059e-01
6.450000000000000000e+01 -8.566252405202079423e-01
6.460000000000000853e+01 -8.461240703112330452e-01
6.470000000000000284e+01 -8.361609355275874123e-01
6.479999999999999716e+01 -8.276460325997545553e-01
6.490000000000000568e+01 -8.173510600669277038e-01
6.500000000000000000e+01 -8.068281078393200190e-01
6.510000000000000853e+01 -7.949278348033957942e-01
6.520000000000000284e+01 -7.828333150397805973e-01
6.529999999999999716e+01 -7.692466332961378495e-01
6.540000000000000568e+01 -7.584776261245907980e-01
6.550000000000000000e+01 -7.446502525326677002e-01
6.560000000000000853e+01 -7.310284063694343359e-01
6.570000000000000284e+01 -7.165213071746219242e-01
6.579999999999999716e+01 -7.022504006436907087e-01
6.590000000000000568e+01 -6.852593615572027952e-01
6.600000000000000000e+01 -6.715746441438906755e-01
6.610000000000000853e+01 -6.606624813708202870e-01
6.620000000000000284e+01 -6.416573199702524377e-01
6.629999999999999716e+01 -6.237188332246190736e-01
6.640000000000000568e+01 -6.091126558851722717e-01
6.650000000000000000e+01 -5.891052995160250827e-01
6.660000000000000853e+01 -5.714011282472576392e-01
6.670000000000000284e+01 -5.532486878339009095e-01
6.679999999999999716e+01 -5.375445947375759870e-01
6.690000000000000568e+01 -5.218905747998111577e-01
6.700000000000000000e+01 -5.046416488028975245e-01
6.710000000000000853e+01 -4.849142927438799267e-01
6.720000000000000284e+01 -4.647115175437533940e-01
6.729999999999999716e+01 -4.471060233134613870e-01
6.740000000000000568e+01 -4.308092368434457420e-01
6.750000000000000000e+01 -4.177945943934608386e-01
6.760000000000000853e+01 -4.022107068396354457e-01
6.770000000000000284e+01 -3.789259732335809039e-01
6.779999999999999716e+01 -3.597988921160875098e-01
6.790000000000000568e+01 -3.427712300052984107e-01
6.800000000000000000e+01 -3.236119689283466494e-01
6.810000000000000853e+01 -3.087987329195892583e-01
6.820000000000000284e+01 -2.939329725529597481e-01
6.829999999999999716e+01 -2.681923048151060307e-01
6.840000000000000568e+01 -2.441720107139349616e-01
6.850000000000000000e+01 -2.265730467024582306e-01
6.860000000000000853e+01 -2.157508703774342340e-01
6.870000000000000284e+01 -2.008142317568972490e-01
6.879999999999999716e+01 -1.796629140826908333e-01
6.890000000000000568e+01 -1.659995355715487286e-01
6.900000000000000000e+01 -1.505258662425236482e-01
6.910000000000000853e+01 -1.288754643415095380e-01
6.920000000000000284e+01 -1.077849306148264547e-01
6.929999999999999716e+01 -8.992753531356319219e-02
6.940000000000000568e+01 -7.910569948300247289e-02
6.950000000000000000e+01 -6.766199757084814803e-02
6.960000000000000853e+01 -5.116134631462059684e-02
6.970000000000000284e+01 -3.035465957596525030e-02
6.979999999999999716e+01 -1.010090037364565901e-02
6.990000000000000568e+01 8.561095350301984805e-03
7.000000000000000000e+01 2.687046861138718545e-02
7.010000000000000853e+01 4.441305658097044473e-02
7.020000000000000284e+01 6.037414954165214870e-02
7.029999999999999716e+01 7.565045620339823362e-02
7.040000000000000568e+01 8.745757861903362407e-02
7.050000000000000000e+01 1.029937058379492842e-01
7.060000000000000853e+01 1.195269787473427353e-01
7.070000000000000284e+01 1.318899642851453224e-01
7.079999999999999716e+01 1.424105076046138230e-01
7.090000000000000568e+01 1.543420944030404751e-01
7.100000000000000000e+01 1.644914086885962412e-01
7.110000000000000853e+01 1.748514996257614640e-01
7.120000000000000284e+01 1.821687515648702516e-01
7.129999999999999716e+01 1.893685648121234411e-01
7.140000000000000568e+01 1.966006883527899596e-01
7.150000000000000000e+01 2.050829427607248900e-01
7.160000000000000853e+01 2.157555050498864146e-01
7.170000000000000284e+01 2.217055426142411356e-01
7.179999999999999716e+01 2.278364210207273199e-01
7.190000000000000568e+01 2.407912970311668344e-01
7.200000000000000000e+01 2.572839750958721972e-01
7.210000000000000853e+01 2.711070303516500690e-01
7.220000000000000284e+01 2.883070536595127020e-01
7.229999999999999716e+01 3.060508927675225088e-01
7.240000000000000568e+01 3.275049677405842963e-01
7.250000000000000000e+01 3.516999103636140322e-01
7.260000000000000853e+01 3.787067102976904853e-01
7.270000000000000284e+01 4.100335278661078608e-01
7.279999999999999716e+01 4.433119237849432737e-01
7.290000000000000568e+01 4.730936960179656370e-01
7.300000000000000000e+01 5.082208073466967235e-01
7.310000000000000853e+01 5.528152926556292313e-01
7.320000000000000284e+01 6.052494545701160300e-01
7.329999999999999716e+01 6.596795623258944197e-01
7.340000000000000568e+01 7.102803315092096614e-01
7.350000000000000000e+01 7.610685643627992381e-01
7.360000000000000853e+01 8.167138949487682265e-01
7.370000000000000284e+01 8.710224548304008607e-01
7.379999999999999716e+01 9.254062831952170054e-01
7.390000000000000568e+01 9.808767354006083794e-01
7.400000000000000000e+01 1.039322154719977798e+00
7.410000000000000853e+01 1.101200275777097115e+00
7.420000000000000284e+01 1.160864788935261460e+00
7.429999999999999716e+01 1.215983334819402684e+00
7.440000000000000568e+01 1.267157412014974227e+00
7.450000000000000000e+01 1.310139375866130829e+00
7.460000000000000853e+01 1.346816108275157076e+00
7.470000000000000284e+01 1.380792769126928832e+00
7.479999999999999716e+01 1.414360087576177927e+00
7.490000000000000568e+01 1.448600268146994940e+00
7.500000000000000000e+01 1.479807599894773951e+00
7.510000000000000853e+01 1.507742296509293478e+00
7.520000000000000284e+01 1.534330335422772640e+00
7.529999999999999716e+01 1.553615638917834607e+00
7.540000000000000568e+01 1.570446415580534882e+00
7.550000000000000000e+01 1.584617062917018204e+00
7.560000000000000853e+01 1.597218747511687464e+00
7.570000000000000284e+01 1.614497327930889181e+00
7.579999999999999716e+01 1.623734480002614333e+00
7.590000000000000568e+01 1.629829343481826509e+00
7.600000000000000000e+01 1.641861044199154573e+00
7.610000000000000853e+01 1.650644707385019005e+00
7.620000000000000284e+01 1.657260526751388019e+00
7.629999999999999716e+01 1.667427756458320198e+00
7.640000000000000568e+01 1.677534486182948203e+00
7.650000000000000000e+01 1.685848446436644110e+00
7.660000000000000853e+01 1.690227446060639904e+00
7.670000000000000284e+01 1.696466025950231993e+00
7.680000000000001137e+01 1.707066211145206625e+00
7.690000000000000568e+01 1.712975753676241997e+00
7.700000000000000000e+01 1.715515696388110189e+00
7.710000000000000853e+01 1.721808828007454162e+00
7.720000000000000284e+01 1.726721009877057789e+00
7.730000000000001137e+01 1.734267336934278481e+00
7.740000000000000568e+01 1.746030707664216086e+00
7.750000000000000000e+01 1.757941275900409384e+00
7.760000000000000853e+01 1.769759330870804392e+00
7.770000000000000284e+01 1.785177006596545546e+00
7.780000000000001137e+01 1.787395633820731744e+00
7.790000000000000568e+01 1.791530076593729204e+00
7.800000000000000000e+01 1.802179341795379308e+00
7.810000000000000853e+01 1.789822037186542536e+00
7.820000000000000284e+01 1.780508178375348027e+00
7.830000000000001137e+01 1.793089145426449482e+00
7.840000000000000568e+01 1.777007431887131395e+00
7.850000000000000000e+01 1.751860937408406205e+00
7.860000000000000853e+01 1.730901639563369176e+00
7.870000000000000284e+01 1.684319968178694893e+00
7.880000000000001137e+01 1.627465468411751104e+00
7.890000000000000568e+01 1.566596674275940293e+00
7.900000000000000000e+01 1.486247553260254595e+00
7.910000000000000853e+01 1.410617725071869444e+00
7.920000000000000284e+01 1.359291237575438904e+00
7.930000000000001137e+01 1.315373867470128522e+00
7.940000000000000568e+01 1.286440490682811966e+00
7.950000000000000000e+01 1.295345533955852391e+00
7.960000000000000853e+01 1.349689591536957334e+00
7.970000000000000284e+01 1.428219666998536974e+00
7.980000000000001137e+01 1.509059013920123649e+00
7.990000000000000568e+01 1.578375447229248829e+00
8.000000000000000000e+01 1.625242633773869017e+00
8.010000000000000853e+01 1.639989351694248310e+00
8.020000000000000284e+01 1.632788426670036985e+00
8.030000000000001137e+01 1.616021685705814726e+00
8.040000000000000568e+01 1.595030923170973614e+00
8.050000000000000000e+01 1.565344424041424043e+00
8.060000000000000853e+01 1.518863093876551718e+00
8.070000000000000284e+01 1.468489964202345233e+00
8.080000000000001137e+01 1.418658442239665529e+00
8.090000000000000568e+01 1.365010613679185747e+00
8.100000000000000000e+01 1.308182504087598286e+00
8.110000000000000853e+01 1.248770887642248306e+00
8.120000000000000284e+01 1.199972080686743992e+00
8.130000000000001137e+01 1.164073193179701926e+00
8.140000000000000568e+01 1.134369838786328355e+00
8.150000000000000000e+01 1.102866370222509884e+00
8.160000000000000853e+01 1.068592240698107876e+00
8.170000000000000284e+01 1.037163194099859131e+00
8.180000000000001137e+01 1.006143945280546070e+00
8.190000000000000568e+01 9.771094599668898040e-01
8.200000000000000000e+01 9.508449216642678170e-01
8.210000000000000853e+01 9.239892352747690607e-01
8.220000000000000284e+01 8.988868918770841487e-01
8.230000000000001137e+01 8.767545099910042383e-01
8.240000000000000568e+01 8.568476836894420856e-01
8.250000000000000000e+01 8.357068848460824650e-01
8.260000000000000853e+01 8.122869004853467967e-01
8.270000000000000284e+01 7.902361318108375166e-01
8.280000000000001137e+01 7.672949798962280799e-01
8.290000000000000568e+01 7.419091677111315786e-01
8.300000000000000000e+01 7.131564027076768841e-01
8.310000000000000853e+01 6.819331261067951289e-01
8.320000000000000284e+01 6.513907501113903598e-01
8.330000000000001137e+01 6.219960791510477094e-01
8.340000000000000568e+01 5.938942551091219713e-01
8.350000000000000000e+01 5.617915182608760327e-01
8.360000000000000853e+01 5.242545221687366919e-01
8.370000000000000284e+01 4.853843876104171340e-01
8.380000000000001137e+01 4.428264175342458975e-01
8.390000000000000568e+01 3.991745331716729517e-01
8.400000000000000000e+01 3.534201706031613321e-01
8.410000000000000853e+01 3.063026036280947495e-01
8.420000000000000284e+01 2.573322104325195259e-01
8.430000000000001137e+01 2.003977216581803722e-01
8.440000000000000568e+01 1.371730073634038483e-01
8.450000000000000000e+01 7.092461856334905668e-02
8.460000000000000853e+01 4.326140136301328751e-03
8.470000000000000284e+01 -5.746524945831024689e-02
8.480000000000001137e+01 -1.107171949786304038e-01
8.490000000000000568e+01 -1.608598616874369058e-01
8.500000000000000000e+01 -2.059671715347168863e-01
8.510000000000000853e+01 -2.453680212596963395e-01
8.520000000000000284e+01 -2.772728741153493992e-01
8.530000000000001137e+01 -3.015086634537297305e-01
8.540000000000000568e+01 -3.139525313994865341e-01
8.550000000000000000e+01 -3.188640706864486196e-01
8.560000000000000853e+01 -3.190510153650480407e-01
8.570000000000000284e+01 -3.176951059197802296e-01
8.580000000000001137e+01 -3.173949587480064949e-01
8.590000000000000568e+01 -3.128510360169082238e-01
8.600000000000000000e+01 -3.009475534102039052e-01
8.610000000000000853e+01 -2.865812466757146626e-01
8.620000000000000284e+01 -2.764427302497511896e-01
8.630000000000001137e+01 -2.671908565195822427e-01
8.640000000000000568e+01 -2.522186693786136469e-01
8.650000000000000000e+01 -2.300292674036203411e-01
8.660000000000000853e+01 -2.046546090118353256e-01
8.670000000000000284e+01 -1.832152165768604068e-01
8.680000000000001137e+01 -1.629464690574964902e-01
8.690000000000000568e+01 -1.436222982445753138e-01
8.700000000000000000e+01 -1.221108770750282541e-01
8.710000000000000853e+01 -9.805303951844239474e-02
8.720000000000000284e+01 -7.388799714826010945e-02
8.730000000000001137e+01 -5.350428620857582140e-02
8.740000000000000568e+01 -3.783787141418613886e-02
8.750000000000000000e+01 -2.278786355562894064e-02
8.760000000000000853e+01 -8.917855217933826073e-03
8.770000000000000284e+01 3.669657772374832708e-03
8.780000000000001137e+01 1.235801634412125004e-02
8.790000000000000568e+01 1.759395833085888525e-02
8.800000000000000000e+01 2.200879448010721953e-02
8.810000000000000853e+01 2.446401366529256036e-02
8.820000000000000284e+01 2.360944585629916326e-02
8.830000000000001137e+01 2.244159000155154099e-02
8.840000000000000568e+01 1.698669754344559260e-02
8.850000000000000000e+01 8.511954185251718874e-03
8.860000000000000853e+01 -4.089432338145896316e-03
8.870000000000000284e+01 -2.022912525713728427e-02
8.880000000000001137e+01 -4.079563322749957255e-02
8.890000000000000568e+01 -6.837196586928799558e-02
8.900000000000000000e+01 -1.016647090572518064e-01
8.910000000000000853e+01 -1.398949658523739870e-01
8.920000000000000284e+01 -1.812172587265658552e-01
8.930000000000001137e+01 -2.269083116278470813e-01
8.940000000000000568e+01 -2.760605527792067138e-01
8.950000000000000000e+01 -3.277139207734321436e-01
8.960000000000000853e+01 -3.827337367147711777e-01
8.970000000000000284e+01 -4.409116442926953594e-01
8.980000000000001137e+01 -5.043033232131377552e-01
8.990000000000000568e+01 -5.709129925970509722e-01
9.000000000000000000e+01 -6.410559624901333020e-01
9.010000000000000853e+01 -7.223000819473247569e-01
9.020000000000000284e+01 -8.145282538760958424e-01
9.030000000000001137e+01 -9.035114955881535792e-01
9.040000000000000568e+01 -9.852710013276949619e-01
9.050000000000000000e+01 -1.069329690199154026e+00
9.060000000000000853e+01 -1.153333944260730215e+00
9.070000000000000284e+01 -1.235598587736485676e+00
9.080000000000001137e+01 -1.319763073144856413e+00
9.090000000000000568e+01 -1.399963143574434410e+00
9.100000000000000000e+01 -1.464785971790289354e+00
9.110000000000000853e+01 -1.529577570725138891e+00
9.120000000000000284e+01 -1.591501678298010258e+00
9.130000000000001137e+01 -1.644152075548397596e+00
9.140000000000000568e+01 -1.690391676037461099e+00
9.150000000000000000e+01 -1.723678572507048701e+00
9.160000000000000853e+01 -1.748077723590497623e+00
9.170000000000000284e+01 -1.760758422304525395e+00
9.180000000000001137e+01 -1.760093776977159408e+00
9.190000000000000568e+01 -1.745720349787091452e+00
9.200000000000000000e+01 -1.726727730373533110e+00
9.210000000000000853e+01 -1.702824705368571667e+00
9.220000000000000284e+01 -1.668314328574150185e+00
9.230000000000001137e+01 -1.629235826799284581e+00
9.240000000000000568e+01 -1.581811256322442238e+00
9.250000000000000000e+01 -1.530155672423202606e+00
9.260000000000000853e+01 -1.461834843055972888e+00
9.270000000000000284e+01 -1.389374448401384576e+00
9.280000000000001137e+01 -1.329049407192250065e+00
9.290000000000000568e+01 -1.268685683427285049e+00
9.300000000000000000e+01 -1.207685781579364681e+00
9.310000000000000853e+01 -1.139041348095541251e+00
9.320000000000000284e+01 -1.080202667545848705e+00
9.330000000000001137e+01 -1.053930100965732253e+00
9.340000000000000568e+01 -1.064480804094296129e+00
9.350000000000000000e+01 -1.129988784409402314e+00
9.360000000000000853e+01 -1.244509560777727675e+00
9.370000000000000284e+01 -1.368623707484273311e+00
9.380000000000001137e+01 -1.468596668401078720e+00
9.390000000000000568e+01 -1.565394080063127191e+00
9.400000000000000000e+01 -1.672857396514589201e+00
9.410000000000000853e+01 -1.832847586791711558e+00
9.420000000000000284e+01 -2.075089691283268589e+00
9.430000000000001137e+01 -2.292138555789857257e+00
9.440000000000000568e+01 -2.392102359759551433e+00
9.450000000000000000e+01 -2.355850157803038858e+00
9.460000000000000853e+01 -2.202674621943351951e+00
9.470000000000000284e+01 -1.977769385861216866e+00
9.480000000000001137e+01 -1.733584597584471698e+00
9.490000000000000568e+01 -1.478317401850814727e+00
9.500000000000000000e+01 -1.229996228138317882e+00
9.510000000000000853e+01 -1.012761337920331295e+00
9.520000000000000284e+01 -8.267123673163571107e-01
9.530000000000001137e+01 -6.720653620150933705e-01
9.540000000000000568e+01 -5.437485818625190648e-01
9.550000000000000000e+01 -4.407859862673617068e-01
9.560000000000000853e+01 -3.484856309971350874e-01
9.570000000000000284e+01 -2.609522111659722254e-01
9.580000000000001137e+01 -1.716074856904799550e-01
9.590000000000000568e+01 -8.001665982389595533e-02
9.600000000000000000e+01 2.193208919099391696e-02
9.610000000000000853e+01 1.200478352466909093e-01
9.620000000000000284e+01 2.120214843777862845e-01
9.630000000000001137e+01 2.965493957488075094e-01
9.640000000000000568e+01 3.784317481752179635e-01
9.650000000000000000e+01 4.511893138137753057e-01
9.660000000000000853e+01 5.058530549964965761e-01
9.670000000000000284e+01 5.479360019302507157e-01
9.680000000000001137e+01 5.809470900472356591e-01
9.690000000000000568e+01 6.074142025144207979e-01
9.700000000000000000e+01 6.337225622589365281e-01
9.710000000000000853e+01 6.581219316938399233e-01
9.720000000000000284e+01 6.784755536991191605e-01
9.730000000000001137e+01 6.823393394719773353e-01
9.740000000000000568e+01 6.885426761466987289e-01
9.750000000000000000e+01 7.027770530024413098e-01
9.760000000000000853e+01 7.105097187153003313e-01
9.770000000000000284e+01 7.133750906327886998e-01
9.780000000000001137e+01 7.201243892774061850e-01
9.790000000000000568e+01 7.274025733752536027e-01
9.800000000000000000e+01 7.323680670261341064e-01
9.810000000000000853e+01 7.323409700638501274e-01
9.820000000000000284e+01 7.349925693945102978e-01
9.830000000000001137e+01 7.481778761918044252e-01
9.840000000000000568e+01 7.512281226868552375e-01
9.850000000000000000e+01 7.495943426949144284e-01
9.860000000000000853e+01 7.543005532597570895e-01
9.870000000000000284e+01 7.616994325693356993e-01
9.880000000000001137e+01 7.654485156385073541e-01
9.890000000000000568e+01 7.556511191406541927e-01
9.900000000000000000e+01 7.507925675761618622e-01
9.910000000000000853e+01 7.515271682659953045e-01
9.920000000000000284e+01 7.531032050671915279e-01
9.930000000000001137e+01 7.504752664992758726e-01
9.940000000000000568e+01 7.506186122253111215e-01
9.950000000000000000e+01 7.543811669962106059e-01
9.960000000000000853e+01 7.549698705695342404e-01
9.970000000000000284e+01 7.584214030978102539e-01
9.980000000000001137e+01 7.531736902480875573e-01
9.990000000000000568e+01 7.516358211645365328e-01
1.000000000000000000e+02 7.518586538056847290e-01
1.001000000000000085e+02 7.515218081600960609e-01
1.002000000000000028e+02 7.584226705030835403e-01
1.003000000000000114e+02 7.573689624256193520e-01
1.004000000000000057e+02 7.451086897824370503e-01
1.005000000000000000e+02 7.361642881543201122e-01
1.006000000000000085e+02 7.267145665757498429e-01
1.007000000000000028e+02 7.178557567327301658e-01
1.008000000000000114e+02 7.089780725424197350e-01
1.009000000000000057e+02 6.963207696039158678e-01
1.010000000000000000e+02 6.820956063069079089e-01
1.011000000000000085e+02 6.662424597736859022e-01
1.012000000000000028e+02 6.523940119529182402e-01
1.013000000000000114e+02 6.308492467747035537e-01
1.014000000000000057e+02 6.005260722440436405e-01
1.015000000000000000e+02 5.700216873259534855e-01
1.016000000000000085e+02 5.373662858621729432e-01
1.017000000000000028e+02 5.000845227401267135e-01
1.018000000000000114e+02 4.585556013973762779e-01
1.019000000000000057e+02 4.220652684774335861e-01
1.020000000000000000e+02 3.792758096393760714e-01
1.021000000000000085e+02 3.331929000468468183e-01
1.022000000000000028e+02 2.812622871591202722e-01
1.023000000000000114e+02 2.273262880877376657e-01
1.024000000000000057e+02 1.726513052139843074e-01
1.025000000000000000e+02 1.133453103167620102e-01
1.026000000000000085e+02 4.955886381878879532e-02
1.027000000000000028e+02 -1.955267119335800385e-02
1.028000000000000114e+02 -9.274215618175529752e-02
1.029000000000000057e+02 -1.589850509601395123e-01
1.030000000000000000e+02 -2.220561035281007622e-01
1.031000000000000085e+02 -2.913700820891764742e-01
1.032000000000000028e+02 -3.662487265228361322e-01
1.033000000000000114e+02 -4.467774821051078704e-01
1.034000000000000057e+02 -5.212945404198948696e-01
1.035000000000000000e+02 -5.902882442584892475e-01
1.036000000000000085e+02 -6.630305804805458614e-01
1.037000000000000028e+02 -7.311932556675372341e-01
1.038000000000000114e+02 -7.961975874468184555e-01
1.039000000000000057e+02 -8.605688732614229508e-01
1.040000000000000000e+02 -9.203582639185334813e-01
1.041000000000000085e+02 -9.710181622479099328e-01
1.042000000000000028e+02 -1.025112644642429460e+00
1.043000000000000114e+02 -1.076921196103980405e+00
1.044000000000000057e+02 -1.123195958592559496e+00
1.045000000000000000e+02 -1.168438825007968696e+00
1.046000000000000085e+02 -1.207653579415711276e+00
1.047000000000000028e+02 -1.238080432722310720e+00
1.048000000000000114e+02 -1.267768672371817784e+00
1.049000000000000057e+02 -1.295548269882764503e+00
1.050000000000000000e+02 -1.314584716293402122e+00
1.051000000000000085e+02 -1.326151400516275336e+00
1.052000000000000028e+02 -1.339295410467534975e+00
1.053000000000000114e+02 -1.352049714624514065e+00
1.054000000000000057e+02 -1.361736728097903804e+00
1.055000000000000000e+02 -1.368631688961479353e+00
1.056000000000000085e+02 -1.377063742365132404e+00
1.057000000000000028e+02 -1.382455145483745040e+00
1.058000000000000114e+02 -1.389873705901354617e+00
1.059000000000000057e+02 -1.402151312851313891e+00
1.060000000000000000e+02 -1.416511193526733159e+00
1.061000000000000085e+02 -1.437561382402474441e+00
1.062000000000000028e+02 -1.464481230198253048e+00
1.063000000000000114e+02 -1.492806904733687823e+00
1.064000000000000057e+02 -1.523186766592868002e+00
1.065000000000000000e+02 -1.558547562719848623e+00
1.066000000000000085e+02 -1.596542142690470900e+00
1.067000000000000028e+02 -1.634454715549874759e+00
1.068000000000000114e+02 -1.673551989342673130e+00
1.069000000000000057e+02 -1.714551025305339316e+00
1.070000000000000000e+02 -1.753416989423854933e+00
1.071000000000000085e+02 -1.792490952298753770e+00
1.072000000000000028e+02 -1.830436484079084769e+00
1.073000000000000114e+02 -1.863596881830862584e+00
1.074000000000000057e+02 -1.894025845335639335e+00
1.075000000000000000e+02 -1.921895972440042177e+00
1.076000000000000085e+02 -1.944411822951633395e+00
1.077000000000000028e+02 -1.960051748112931369e+00
1.078000000000000114e+02 -1.968693628838122267e+00
1.079000000000000057e+02 -1.966915048023682999e+00
1.080000000000000000e+02 -1.961744339408447946e+00
1.081000000000000085e+02 -1.947154337390917922e+00
1.082000000000000028e+02 -1.927569886869874738e+00
1.083000000000000114e+02 -1.907133549894879376e+00
1.084000000000000057e+02 -1.888689419654743684e+00
1.085000000000000000e+02 -1.873271908405890196e+00
1.086000000000000085e+02 -1.856279811177451888e+00
1.087000000000000028e+02 -1.837805105216749668e+00
1.088000000000000114e+02 -1.819793918398646460e+00
1.089000000000000057e+02 -1.810180232034602987e+00
1.090000000000000000e+02 -1.798710151630468879e+00
1.091000000000000085e+02 -1.789271370306229292e+00
1.092000000000000028e+02 -1.784339442546209131e+00
1.093000000000000114e+02 -1.780722412990239700e+00
1.094000000000000057e+02 -1.778061420016643579e+00
1.095000000000000000e+02 -1.779797501277892380e+00
1.096000000000000085e+02 -1.782764032799247556e+00
1.097000000000000028e+02 -1.780991777219565586e+00
1.098000000000000114e+02 -1.770234073275553710e+00
1.099000000000000057e+02 -1.758197160506165702e+00
1.100000000000000000e+02 -1.748203776524842379e+00
1.101000000000000085e+02 -1.739750597654805331e+00
1.102000000000000028e+02 -1.732666568479790614e+00
1.103000000000000114e+02 -1.716276821160283683e+00
1.104000000000000057e+02 -1.688153068284323322e+00
1.105000000000000000e+02 -1.664663731769294053e+00
1.106000000000000085e+02 -1.645303679871916058e+00
1.107000000000000028e+02 -1.617163692178389178e+00
1.108000000000000114e+02 -1.586524597397924063e+00
1.109000000000000057e+02 -1.556639665455520349e+00
1.110000000000000000e+02 -1.531853297885460652e+00
1.111000000000000085e+02 -1.506594157606023332e+00
1.112000000000000028e+02 -1.481477697818726069e+00
1.113000000000000114e+02 -1.466267478664943447e+00
1.114000000000000057e+02 -1.458336215674029157e+00
1.115000000000000000e+02 -1.460625436363448992e+00
1.116000000000000085e+02 -1.476550228939502274e+00
1.117000000000000028e+02 -1.508071060083922221e+00
1.118000000000000114e+02 -1.555873412985503190e+00
1.119000000000000057e+02 -1.619041605542129503e+00
1.120000000000000000e+02 -1.698779488792366621e+00
1.121000000000000085e+02 -1.789850235632310937e+00
1.122000000000000028e+02 -1.888085101506879582e+00
1.123000000000000114e+02 -1.992162676109753727e+00
1.124000000000000057e+02 -2.095727448569720153e+00
1.125000000000000000e+02 -2.181640709168845227e+00
1.126000000000000085e+02 -2.228686896115668059e+00
1.127000000000000028e+02 -2.225273919609948692e+00
1.128000000000000114e+02 -2.167479923666400854e+00
1.129000000000000057e+02 -2.047084865870492543e+00
1.130000000000000000e+02 -1.879107331219108223e+00
1.131000000000000085e+02 -1.672908265759885049e+00
1.132000000000000028e+02 -1.437997048020960067e+00
1.133000000000000114e+02 -1.196763537642001163e+00
1.134000000000000057e+02 -9.541480986752179927e-01
1.135000000000000000e+02 -7.149521554486001351e-01
1.136000000000000085e+02 -4.845840560641939132e-01
1.137000000000000028e+02 -2.666466823072546899e-01
1.138000000000000114e+02 -6.082207972371726085e-02
1.139000000000000057e+02 1.353590819138644485e-01
1.140000000000000000e+02 3.258354145178726791e-01
1.141000000000000085e+02 5.160769471051970259e-01
1.142000000000000028e+02 7.099081462986855939e-01
1.143000000000000114e+02 9.053608940360048374e-01
1.144000000000000057e+02 1.107075727897496753e+00
1.145000000000000000e+02 1.315365486055681155e+00
1.146000000000000085e+02 1.530992462239209928e+00
1.147000000000000028e+02 1.748233360505665912e+00
1.148000000000000114e+02 1.958053380906515928e+00
1.149000000000000057e+02 2.142663301849815571e+00
1.150000000000000000e+02 2.279846381925269672e+00
1.151000000000000085e+02 2.349139411803847999e+00
1.152000000000000028e+02 2.332001565639691965e+00
1.153000000000000114e+02 2.222407035499975425e+00
1.154000000000000057e+02 2.020083344124429470e+00
1.155000000000000000e+02 1.729513851739412633e+00
1.156000000000000085e+02 1.374707159205182938e+00
1.157000000000000028e+02 9.651530299826628356e-01
1.158000000000000114e+02 5.171972578246829544e-01
1.159000000000000057e+02 4.406862988355838423e-02
1.160000000000000000e+02 -4.363909146367036529e-01
1.161000000000000085e+02 -9.259621319347622892e-01
1.162000000000000028e+02 -1.399322496266446558e+00
1.163000000000000114e+02 -1.826852127154019012e+00
1.164000000000000057e+02 -2.172309598939803799e+00
1.165000000000000000e+02 -2.405269802772002308e+00
1.166000000000000085e+02 -2.494902167821434258e+00
1.167000000000000028e+02 -2.429360724523551340e+00
1.168000000000000114e+02 -2.205504830886615864e+00
1.169000000000000057e+02 -1.837845158321864458e+00
1.170000000000000000e+02 -1.348835681762657446e+00
1.171000000000000085e+02 -7.653334834568984446e-01
1.172000000000000028e+02 -1.316470905419636628e-01
1.173000000000000114e+02 5.098666988407554168e-01
1.174000000000000057e+02 1.105005397460208094e+00
1.175000000000000000e+02 1.601532858369232981e+00
1.176000000000000085e+02 1.959345201828964100e+00
1.177000000000000028e+02 2.152939946902745927e+00
1.178000000000000114e+02 2.175911104941921970e+00
1.179000000000000057e+02 2.030947427095807889e+00
1.180000000000000000e+02 1.739361082819352644e+00
1.181000000000000085e+02 1.340782503634755152e+00
1.182000000000000028e+02 8.625673756267535630e-01
1.183000000000000114e+02 3.318535008837801281e-01
1.184000000000000057e+02 -2.164032506369350239e-01
1.185000000000000000e+02 -7.543910059350009689e-01
1.186000000000000085e+02 -1.251427837222093942e+00
1.187000000000000028e+02 -1.684366239187794045e+00
1.188000000000000114e+02 -2.034005246097836839e+00
1.189000000000000057e+02 -2.282163036879101270e+00
1.190000000000000000e+02 -2.414293655830882290e+00
1.191000000000000085e+02 -2.420349615931010501e+00
1.192000000000000028e+02 -2.304068764005751113e+00
1.193000000000000114e+02 -2.080338660588951782e+00
1.194000000000000057e+02 -1.762029407664742919e+00
1.195000000000000000e+02 -1.378453608542614672e+00
1.196000000000000085e+02 -9.490493661804694225e-01
1.197000000000000028e+02 -4.934796216913365230e-01
1.198000000000000114e+02 -4.003339355357325019e-02
1.199000000000000057e+02 3.950495879771310781e-01
1.200000000000000000e+02 7.923043140244772076e-01
1.201000000000000085e+02 1.128267486532599895e+00
1.202000000000000028e+02 1.389941426038310945e+00
1.203000000000000114e+02 1.572334415493739312e+00
1.204000000000000057e+02 1.659520706541942614e+00
1.205000000000000000e+02 1.640548046521055570e+00
1.206000000000000085e+02 1.523412610799166567e+00
1.207000000000000028e+02 1.311335750976137859e+00
1.208000000000000114e+02 1.011235582462492788e+00
1.209000000000000057e+02 6.393176593855292023e-01
1.210000000000000000e+02 2.161257022171058084e-01
1.211000000000000085e+02 -2.391824195612662629e-01
1.212000000000000028e+02 -7.082646555406225675e-01
1.213000000000000114e+02 -1.155961077281503879e+00
1.214000000000000057e+02 -1.557615556767439902e+00
1.215000000000000000e+02 -1.904154438048679454e+00
1.216000000000000085e+02 -2.172320594197363786e+00
1.217000000000000028e+02 -2.366738286001457858e+00
1.218000000000000114e+02 -2.468604823266142390e+00
1.219000000000000057e+02 -2.466373289948886605e+00
1.220000000000000000e+02 -2.377151188571122731e+00
1.221000000000000085e+02 -2.207873051932718766e+00
1.222000000000000028e+02 -1.965239924812010486e+00
1.223000000000000114e+02 -1.653159177809471192e+00
1.224000000000000057e+02 -1.299029753808209842e+00
1.225000000000000000e+02 -9.237039230764853004e-01
1.226000000000000085e+02 -5.513169898126263346e-01
1.227000000000000028e+02 -2.078973562288111698e-01
1.228000000000000114e+02 9.244143811679254863e-02
1.229000000000000057e+02 3.461760864236506086e-01
1.230000000000000000e+02 5.358362185254137433e-01
1.231000000000000085e+02 6.650390360979981930e-01
1.232000000000000028e+02 7.369332291960108972e-01
1.233000000000000114e+02 7.439100499300265179e-01
1.234000000000000057e+02 6.925439857733335369e-01
1.235000000000000000e+02 6.019413893131780879e-01
1.236000000000000085e+02 4.778192557004839469e-01
1.237000000000000028e+02 3.270808900137358033e-01
1.238000000000000114e+02 1.611790884639302257e-01
1.239000000000000057e+02 -1.300588467372976696e-02
1.240000000000000000e+02 -1.898916191435164325e-01
1.241000000000000085e+02 -3.637049490150894848e-01
1.242000000000000028e+02 -5.312799533264197516e-01
1.243000000000000114e+02 -6.903156794499127891e-01
1.244000000000000057e+02 -8.397917011750315464e-01
1.245000000000000000e+02 -9.815033269824585682e-01
1.246000000000000085e+02 -1.113632103416593022e+00
1.247000000000000028e+02 -1.233654168422096076e+00
1.248000000000000114e+02 -1.340442883476618441e+00
1.249000000000000057e+02 -1.432249825399216414e+00
1.250000000000000000e+02 -1.505314906718813628e+00
1.251000000000000085e+02 -1.557292093582787196e+00
1.252000000000000028e+02 -1.586388367205689542e+00
1.253000000000000114e+02 -1.593499616989610290e+00
1.254000000000000057e+02 -1.580473307628954771e+00
1.255000000000000000e+02 -1.545605825881716910e+00
1.256000000000000085e+02 -1.485801576300961990e+00
1.257000000000000028e+02 -1.405104301985180326e+00
1.258000000000000114e+02 -1.304774999371374422e+00
1.259000000000000057e+02 -1.184035527859174763e+00
1.260000000000000000e+02 -1.041829313687039127e+00
1.261000000000000085e+02 -8.823858092150554944e-01
1.262000000000000028e+02 -7.099402222715287536e-01
1.263000000000000114e+02 -5.233714767750545782e-01
1.264000000000000057e+02 -3.290112845820816201e-01
1.265000000000000000e+02 -1.304282399108287194e-01
1.266000000000000085e+02 7.149184792869985039e-02
1.267000000000000028e+02 2.726816151051802972e-01
1.268000000000000114e+02 4.696338665685940716e-01
1.269000000000000057e+02 6.555476399937649745e-01
1.270000000000000000e+02 8.287044272919669163e-01
1.271000000000000085e+02 9.836556385146204562e-01
1.272000000000000028e+02 1.114517484290959981e+00
1.273000000000000114e+02 1.218955434961820794e+00
1.274000000000000057e+02 1.296067699060841960e+00
1.275000000000000000e+02 1.343920862060886678e+00
1.276000000000000085e+02 1.366776929646259964e+00
1.277000000000000028e+02 1.365900059871224537e+00
1.278000000000000114e+02 1.345037266236994711e+00
1.279000000000000057e+02 1.306376654114761005e+00
1.280000000000000000e+02 1.253950644484999488e+00
1.280999999999999943e+02 1.187699670347393210e+00
1.282000000000000171e+02 1.110273224143427218e+00
1.283000000000000114e+02 1.023056121055209600e+00
1.284000000000000057e+02 9.278733583462674961e-01
1.285000000000000000e+02 8.255596870167688506e-01
1.285999999999999943e+02 7.164560427691225586e-01
1.287000000000000171e+02 6.027452960434451779e-01
1.288000000000000114e+02 4.849438839866120343e-01
1.289000000000000057e+02 3.633909268820670890e-01
1.290000000000000000e+02 2.384588814960207082e-01
1.290999999999999943e+02 1.137441706871178959e-01
1.292000000000000171e+02 -7.714741125334536806e-03
1.293000000000000114e+02 -1.217406136011373874e-01
1.294000000000000057e+02 -2.238762415954440310e-01
1.295000000000000000e+02 -3.145450968650257972e-01
1.295999999999999943e+02 -3.952651845820359111e-01
1.297000000000000171e+02 -4.624023413135601723e-01
1.298000000000000114e+02 -5.160697187776782657e-01
1.299000000000000057e+02 -5.591545001343880550e-01
1.300000000000000000e+02 -5.907174615621204605e-01
1.300999999999999943e+02 -6.105875823884886477e-01
1.302000000000000171e+02 -6.204678940315250246e-01
1.303000000000000114e+02 -6.233439962643958498e-01
1.304000000000000057e+02 -6.165949599745642606e-01
1.305000000000000000e+02 -6.002246822491061895e-01
1.305999999999999943e+02 -5.764947660528686457e-01
1.307000000000000171e+02 -5.467397098239596964e-01
1.308000000000000114e+02 -5.095051301333433091e-01
1.309000000000000057e+02 -4.657182061813496254e-01
1.310000000000000000e+02 -4.146152158741195914e-01
1.310999999999999943e+02 -3.558943302787698215e-01
1.312000000000000171e+02 -2.874619612668634083e-01
1.313000000000000114e+02 -2.116609720971964204e-01
1.314000000000000057e+02 -1.304805149064060810e-01
1.315000000000000000e+02 -4.470359924387750511e-02
1.315999999999999943e+02 4.486602782762558889e-02
1.317000000000000171e+02 1.350156915533249347e-01
1.318000000000000114e+02 2.263962009378309437e-01
1.319000000000000057e+02 3.198440968253798422e-01
1.320000000000000000e+02 4.115978650893430402e-01
1.320999999999999943e+02 5.010519263942441182e-01
1.322000000000000171e+02 5.917727850291401026e-01
1.323000000000000114e+02 6.788676872528371931e-01
1.324000000000000057e+02 7.614716354216508609e-01
1.325000000000000000e+02 8.395668636357839221e-01
1.325999999999999943e+02 9.127452648400059543e-01
1.327000000000000171e+02 9.829463572240657587e-01
1.328000000000000114e+02 1.050416877622396328e+00
1.329000000000000057e+02 1.114478906327921681e+00
1.330000000000000000e+02 1.174086339675121993e+00
1.330999999999999943e+02 1.225586866374145600e+00
1.332000000000000171e+02 1.266319015770692946e+00
1.333000000000000114e+02 1.297668378745131079e+00
1.334000000000000057e+02 1.319791907175381640e+00
1.335000000000000000e+02 1.328783600342379190e+00
1.335999999999999943e+02 1.327309479762736499e+00
1.337000000000000171e+02 1.318776760963618289e+00
1.338000000000000114e+02 1.301808699012137804e+00
1.339000000000000057e+02 1.276483537499983223e+00
1.340000000000000000e+02 1.242117518058212911e+00
1.340999999999999943e+02 1.200759734251476196e+00
1.342000000000000171e+02 1.154114117482326396e+00
1.343000000000000114e+02 1.103732908100248045e+00
1.344000000000000057e+02 1.045958061074233170e+00
1.345000000000000000e+02 9.844735665175712302e-01
1.345999999999999943e+02 9.232793029960461029e-01
1.347000000000000171e+02 8.588090714436107387e-01
1.348000000000000114e+02 7.952431604719418790e-01
1.349000000000000057e+02 7.331550889291514883e-01
1.350000000000000000e+02 6.674146693978295630e-01
1.350999999999999943e+02 6.013240706308969896e-01
1.352000000000000171e+02 5.373439702870022039e-01
1.353000000000000114e+02 4.653143639539228937e-01
1.354000000000000057e+02 3.886024683335593810e-01
1.355000000000000000e+02 3.144166578335281237e-01
1.355999999999999943e+02 2.359954201509474880e-01
1.357000000000000171e+02 1.521496069170366061e-01
1.358000000000000114e+02 6.938811782079254420e-02
1.359000000000000057e+02 -1.479257382692638137e-02
1.360000000000000000e+02 -1.052658923040412364e-01
1.360999999999999943e+02 -1.998820284314882234e-01
1.362000000000000171e+02 -2.971296782747366860e-01
1.363000000000000114e+02 -3.972561294410775212e-01
1.364000000000000057e+02 -4.952061033394121736e-01
1.365000000000000000e+02 -5.938853542942433839e-01
1.365999999999999943e+02 -6.894330903687759804e-01
1.367000000000000171e+02 -7.806308451300432161e-01
1.368000000000000114e+02 -8.655526911277604540e-01
1.369000000000000057e+02 -9.400803304572590280e-01
1.370000000000000000e+02 -1.002996421308464781e+00
1.370999999999999943e+02 -1.056286903272400712e+00
1.372000000000000171e+02 -1.098342164662252429e+00
1.373000000000000114e+02 -1.130086340271529544e+00
1.374000000000000057e+02 -1.152853582039139235e+00
1.375000000000000000e+02 -1.167836943561948893e+00
1.375999999999999943e+02 -1.178441838648889961e+00
1.377000000000000171e+02 -1.184438777152301725e+00
1.378000000000000114e+02 -1.186481890732852040e+00
1.379000000000000057e+02 -1.185252752669792686e+00
1.380000000000000000e+02 -1.180533797304575527e+00
1.380999999999999943e+02 -1.173264913020540590e+00
1.382000000000000171e+02 -1.163962605521861704e+00
1.383000000000000114e+02 -1.153518011865934945e+00
1.384000000000000057e+02 -1.141025832188372391e+00
1.385000000000000000e+02 -1.125531938507328578e+00
1.385999999999999943e+02 -1.108761039423537209e+00
1.387000000000000171e+02 -1.090040484853809444e+00
1.388000000000000114e+02 -1.067563537983933220e+00
1.389000000000000057e+02 -1.042939783784984975e+00
1.390000000000000000e+02 -1.015740787634530795e+00
1.390999999999999943e+02 -9.842341164744922155e-01
1.392000000000000171e+02 -9.489184621244864948e-01
1.393000000000000114e+02 -9.099087838630093295e-01
1.394000000000000057e+02 -8.660570253967383447e-01
1.395000000000000000e+02 -8.180033710061960228e-01
1.395999999999999943e+02 -7.661987957805888039e-01
1.397000000000000171e+02 -7.098896258869968889e-01
1.398000000000000114e+02 -6.486653543998649463e-01
1.399000000000000057e+02 -5.833883321471061700e-01
1.400000000000000000e+02 -5.134545472655606124e-01
1.400999999999999943e+02 -4.388356594366280561e-01
1.402000000000000171e+02 -3.588513817807157391e-01
1.403000000000000114e+02 -2.796219801593793353e-01
1.404000000000000057e+02 -2.065609706633166343e-01
1.405000000000000000e+02 -1.355286987842505009e-01
1.405999999999999943e+02 -6.114273066674039830e-02
1.407000000000000171e+02 1.373162523131401559e-02
1.408000000000000114e+02 8.226148621612380807e-02
1.409000000000000057e+02 1.388376743523229984e-01
1.410000000000000000e+02 1.845905720391643745e-01
1.410999999999999943e+02 2.230857308668501848e-01
1.412000000000000171e+02 2.570931259480337960e-01
1.413000000000000114e+02 2.864299853571084520e-01
1.414000000000000057e+02 3.108353534524186945e-01
1.415000000000000000e+02 3.308849036574934011e-01
1.415999999999999943e+02 3.482583936832074345e-01
1.417000000000000171e+02 3.628162245268730657e-01
1.418000000000000114e+02 3.726602915494964252e-01
1.419000000000000057e+02 3.784027388042841555e-01
1.420000000000000000e+02 3.823606284478341388e-01
1.420999999999999943e+02 3.856425513058128196e-01
1.422000000000000171e+02 3.873554737521279212e-01
1.423000000000000114e+02 3.883500640646633251e-01
1.424000000000000057e+02 3.883629017956305995e-01
1.425000000000000000e+02 3.882246759169662997e-01
1.425999999999999943e+02 3.879431290683761913e-01
1.427000000000000171e+02 3.881052789248916612e-01
1.428000000000000114e+02 3.885129491151833592e-01
1.429000000000000057e+02 3.889935375070372459e-01
1.430000000000000000e+02 3.899504213235706618e-01
1.430999999999999943e+02 3.897910665036875555e-01
1.432000000000000171e+02 3.894992643284141409e-01
1.433000000000000114e+02 3.892233580773930002e-01
1.434000000000000057e+02 3.878291573199026399e-01
1.435000000000000000e+02 3.855860670248559274e-01
1.435999999999999943e+02 3.841981098180470289e-01
1.437000000000000171e+02 3.836417506121220233e-01
1.438000000000000114e+02 3.837462009425139930e-01
1.439000000000000057e+02 3.835845940619862504e-01
1.440000000000000000e+02 3.843928472158779086e-01
1.440999999999999943e+02 3.859622036616559004e-01
1.442000000000000171e+02 3.880276163291022096e-01
1.443000000000000114e+02 3.913558544412604756e-01
1.444000000000000057e+02 3.966060756347645766e-01
1.445000000000000000e+02 4.025155765511688188e-01
1.445999999999999943e+02 4.105747773633087738e-01
1.447000000000000171e+02 4.189819099196321339e-01
1.448000000000000114e+02 4.267790216575356732e-01
1.449000000000000057e+02 4.370348711492417215e-01
1.450000000000000000e+02 4.488211309519658521e-01
1.450999999999999943e+02 4.600763479481987384e-01
1.452000000000000171e+02 4.708612017921133264e-01
1.453000000000000114e+02 4.812222570360329965e-01
1.454000000000000057e+02 4.910738964627066050e-01
1.455000000000000000e+02 5.002240183460975320e-01
1.455999999999999943e+02 5.096163461322215094e-01
1.457000000000000171e+02 5.190077722432410168e-01
1.458000000000000114e+02 5.267635145044485823e-01
1.459000000000000057e+02 5.334876016571713508e-01
1.460000000000000000e+02 5.398377604237349914e-01
1.460999999999999943e+02 5.452296289220182057e-01
1.462000000000000171e+02 5.497171980783137624e-01
1.463000000000000114e+02 5.532947127588069280e-01
1.464000000000000057e+02 5.562129657876110356e-01
1.465000000000000000e+02 5.585415628917514974e-01
1.465999999999999943e+02 5.591844879216836262e-01
1.467000000000000171e+02 5.584754121444945874e-01
1.468000000000000114e+02 5.563740992164373234e-01
1.469000000000000057e+02 5.524893272742700256e-01
1.470000000000000000e+02 5.475874099936737238e-01
1.470999999999999943e+02 5.418867074967171904e-01
1.472000000000000171e+02 5.348433770321648906e-01
1.473000000000000114e+02 5.266816035626782355e-01
1.474000000000000057e+02 5.174560786314859051e-01
1.475000000000000000e+02 5.074151636408817945e-01
1.475999999999999943e+02 4.970892070772606752e-01
1.477000000000000171e+02 4.863381970326633996e-01
1.478000000000000114e+02 4.742549845016776899e-01
1.479000000000000057e+02 4.609609449343523568e-01
1.480000000000000000e+02 4.479802337859443151e-01
1.480999999999999943e+02 4.367513037920113250e-01
1.482000000000000171e+02 4.271556520971181992e-01
1.483000000000000114e+02 4.174161631832513653e-01
1.484000000000000057e+02 4.074790688598867727e-01
1.485000000000000000e+02 3.980515989390843168e-01
1.485999999999999943e+02 3.899142350479940511e-01
1.487000000000000171e+02 3.827104119900042734e-01
1.488000000000000114e+02 3.758118453819889182e-01
1.489000000000000057e+02 3.692977550324206271e-01
1.490000000000000000e+02 3.634210862724192581e-01
1.490999999999999943e+02 3.582518794007086282e-01
1.492000000000000171e+02 3.543770123077818468e-01
1.493000000000000114e+02 3.508319301150662484e-01
1.494000000000000057e+02 3.466050985782017646e-01
1.495000000000000000e+02 3.428443623101705695e-01
1.495999999999999943e+02 3.396897558909572346e-01
1.497000000000000171e+02 3.364547944268653223e-01
1.498000000000000114e+02 3.337852436554435975e-01
1.499000000000000057e+02 3.307554378048349619e-01
1.500000000000000000e+02 3.274641013310837234e-01
1.500999999999999943e+02 3.241373599521364945e-01
1.502000000000000171e+02 3.205374143903820805e-01
1.503000000000000114e+02 3.159888915335329895e-01
1.504000000000000057e+02 3.094597864767675843e-01
1.505000000000000000e+02 3.019410514660171296e-01
1.505999999999999943e+02 2.952332211461307088e-01
1.507000000000000171e+02 2.879103783445882137e-01
1.508000000000000114e+02 2.787258589665221886e-01
1.509000000000000057e+02 2.699475403295610865e-01
1.510000000000000000e+02 2.609674387158856801e-01
1.510999999999999943e+02 2.515825290191729402e-01
1.512000000000000171e+02 2.417396590926861044e-01
1.513000000000000114e+02 2.320598375459620721e-01
1.514000000000000057e+02 2.231374958241619522e-01
1.515000000000000000e+02 2.135402511856553942e-01
1.515999999999999943e+02 2.039987146085210090e-01
1.517000000000000171e+02 1.941516576810530248e-01
1.518000000000000114e+02 1.839229440628697143e-01
1.519000000000000057e+02 1.748827610163995461e-01
1.520000000000000000e+02 1.668436134960495365e-01
1.520999999999999943e+02 1.587371424696916167e-01
1.522000000000000171e+02 1.516518909791592651e-01
1.523000000000000114e+02 1.454215772654806338e-01
1.524000000000000057e+02 1.405178911790630758e-01
1.525000000000000000e+02 1.363132075465184889e-01
1.525999999999999943e+02 1.320764789464034250e-01
1.527000000000000171e+02 1.282618793146934333e-01
1.528000000000000114e+02 1.242942445606297908e-01
1.529000000000000057e+02 1.208591317591695968e-01
1.530000000000000000e+02 1.175715621594487226e-01
1.530999999999999943e+02 1.145389051923872969e-01
1.532000000000000171e+02 1.116094130569775661e-01
1.533000000000000114e+02 1.093034994646343294e-01
1.534000000000000057e+02 1.070972180007095098e-01
1.535000000000000000e+02 1.055417578513486998e-01
1.536000000000000227e+02 1.047859098861757682e-01
1.537000000000000171e+02 1.043644410777556375e-01
1.538000000000000114e+02 1.035410824169657601e-01
1.539000000000000057e+02 1.017404378691802308e-01
1.540000000000000000e+02 9.981717706634872511e-02
1.541000000000000227e+02 9.800066112679288455e-02
1.542000000000000171e+02 9.568249616170466931e-02
1.543000000000000114e+02 9.310924730449986197e-02
1.544000000000000057e+02 9.050924165300580637e-02
1.545000000000000000e+02 8.817782074063304498e-02
1.546000000000000227e+02 8.511586008517893487e-02
1.547000000000000171e+02 8.178228026098287307e-02
1.548000000000000114e+02 7.754261062277049976e-02
1.549000000000000057e+02 7.340582370173424909e-02
1.550000000000000000e+02 6.833753906280456980e-02
1.551000000000000227e+02 6.305529456854720716e-02
1.552000000000000171e+02 5.642832173243696875e-02
1.553000000000000114e+02 4.830801937154222819e-02
1.554000000000000057e+02 3.936786484438805495e-02
1.555000000000000000e+02 2.817081891910742583e-02
[truncated: 831,469 more chars]
