# Supplementary material for: Synthetic Lagrangian turbulence by generative diffusion models
Source: Nat Mach Intell. 2024 Apr 17;6(4):393–403. doi: 10.1038/s42256-024-00810-0 (PMC12151855; doi:10.1038/s42256-024-00810-0)
Supplement: Supplementary file 5 — Source data for Fig. 2. [file 42256_2024_810_MOESM5_ESM.txt]

# Figure2_DNS.out
-7.121092117989891790e+01 1.028524646552778062e-09
-7.022188060795588171e+01 1.028524646552766895e-09
-6.923284003601284553e+01 2.571311616381917031e-09
-6.824379946406979514e+01 2.571311616381945155e-09
-6.725475889212675895e+01 1.028524646552778062e-09
-6.626571832018372277e+01 1.028524646552766895e-09
-6.527667774824067237e+01 1.542786969829150343e-09
-6.428763717629763619e+01 2.057049293105556124e-09
-6.329859660435459290e+01 2.571311616381945155e-09
-6.230955603241155671e+01 2.571311616381917031e-09
-6.132051546046851342e+01 3.085573939658300685e-09
-6.033147488852546303e+01 4.114098586211112248e-09
-5.934243431658243395e+01 5.142623232763890310e-09
-5.835339374463939777e+01 5.142623232763834062e-09
-5.736435317269634737e+01 4.114098586211112248e-09
-5.637531260075331119e+01 4.114098586211112248e-09
-5.538627202881027500e+01 6.685410202592985438e-09
-5.439723145686723171e+01 1.131377111208043460e-08
-5.340819088492418842e+01 1.131377111208056034e-08
-5.241915031298115224e+01 8.742459495698615181e-09
-5.143010974103811606e+01 1.028524646552766812e-08
-5.044106916909506566e+01 1.542786969829167093e-08
-4.945202859715202948e+01 1.131377111208043460e-08
-4.846298802520898619e+01 1.542786969829167093e-08
-4.747394745326595000e+01 1.799918131467342087e-08
-4.648490688132290671e+01 2.417032919399028446e-08
-4.549586630937987053e+01 2.725590313364832748e-08
-4.450682573743682013e+01 2.931295242675417477e-08
-4.351778516549379106e+01 3.599836262934684174e-08
-4.252874459355074066e+01 4.422655980176946328e-08
-4.153970402160770448e+01 4.628360909487450986e-08
-4.055066344966466119e+01 5.708311788367918906e-08
-3.956162287772162500e+01 6.016869182333686150e-08
-3.857258230577857461e+01 7.251098758197085999e-08
-3.758354173383554553e+01 8.176770940094496257e-08
-3.659450116189249513e+01 9.822410374579031154e-08
-3.560546058994945895e+01 1.182803343535694771e-07
-3.461642001800642277e+01 1.496503360734275867e-07
-3.362737944606337948e+01 1.805060754700125433e-07
-3.263833887412034329e+01 2.087905032502116569e-07
-3.164929830217729645e+01 2.504457514356014779e-07
-3.066025773023426026e+01 3.162713288149758858e-07
-2.967121715829121698e+01 3.964962512460959363e-07
-2.868217658634818079e+01 5.137480609531069973e-07
-2.769313601440513395e+01 6.484847896515266276e-07
-2.670409544246209776e+01 7.950495517852888789e-07
-2.571505487051905092e+01 8.876167699750475072e-07
-2.472601429857601474e+01 1.238857936772807868e-06
-2.373697372663297145e+01 1.561300413467117178e-06
-2.274793315468993526e+01 1.877571742282076176e-06
-2.175889258274688842e+01 2.402633574347289553e-06
-2.076985201080385224e+01 3.127743450166964166e-06
-1.978081143886080540e+01 4.024102679637744889e-06
-1.879177086691777276e+01 5.239818811863128214e-06
-1.780273029497473658e+01 6.788776929571537781e-06
-1.681368972303168974e+01 9.164154600785253671e-06
-1.582464915108865355e+01 1.210162099133985409e-05
-1.483560857914560849e+01 1.641473909665906372e-05
-1.384656800720257230e+01 2.270416731032905497e-05
-1.285752743525952546e+01 3.212082471184326150e-05
-1.186848686331649105e+01 4.575854726280932010e-05
-1.087944629137344421e+01 6.651983151580092104e-05
-9.890405719430408027e+00 9.937399430063523339e-05
-8.901365147487362961e+00 1.538919717158128701e-04
-7.912324575544326777e+00 2.464627897418231249e-04
-6.923284003601280823e+00 4.125381501583795995e-04
-5.934243431658245527e+00 7.355555721300905238e-04
-4.945202859715198684e+00 1.422067489276297595e-03
-3.956162287772163388e+00 3.074687520536896132e-03
-2.967121715829128092e+00 7.856197806945314915e-03
-1.978081143886081694e+00 2.653205062920903357e-02
-9.890405719430355180e-01 1.501812980371309836e-01
-1.074429889111445306e-14 6.295057627332900640e-01
9.890405719430355180e-01 1.501499398634413007e-01
1.978081143886081694e+00 2.632943950203530878e-02
2.967121715829128092e+00 7.803680309967852939e-03
3.956162287772152730e+00 3.054515580906347165e-03
4.945202859715198684e+00 1.413382627160790885e-03
5.934243431658245527e+00 7.324113722855787531e-04
6.923284003601291481e+00 4.098758141107821805e-04
7.912324575544316119e+00 2.438781073050360303e-04
8.901365147487362961e+00 1.524129532740683426e-04
9.890405719430408027e+00 9.919863084839798282e-05
1.087944629137345487e+01 6.701403760847027182e-05
1.186848686331648040e+01 4.563255299360661452e-05
1.285752743525952546e+01 3.195471798142463871e-05
1.384656800720257230e+01 2.276793583841581857e-05
1.483560857914559783e+01 1.633297138725793912e-05
1.582464915108864290e+01 1.207487935052948374e-05
1.681368972303168974e+01 8.868968027224509765e-06
1.780273029497473658e+01 6.765635125024248340e-06
1.879177086691776211e+01 5.119995690539673844e-06
1.978081143886080540e+01 3.916621854072936085e-06
2.076985201080385224e+01 3.069117545313456809e-06
2.175889258274689908e+01 2.502914727386212671e-06
2.274793315468992461e+01 1.890428300363985829e-06
2.373697372663297145e+01 1.501131721643763561e-06
2.472601429857601474e+01 1.222915804751239788e-06
2.571505487051906158e+01 9.421285762423549221e-07
2.670409544246208711e+01 7.868213546128666545e-07
2.769313601440513395e+01 6.371710185394390942e-07
2.868217658634818079e+01 4.834065838798109566e-07
2.967121715829120632e+01 4.006103498323027604e-07
3.066025773023424961e+01 3.466128058882825144e-07
3.164929830217729645e+01 2.715305066899304438e-07
3.263833887412034329e+01 2.355321440605887305e-07
3.362737944606336526e+01 1.856486987027744616e-07
3.461642001800641566e+01 1.481075491035984527e-07
3.560546058994945895e+01 1.290798431423722637e-07
3.659450116189250934e+01 1.301083677889278344e-07
3.758354173383553132e+01 9.102443121991987249e-08
3.857258230577857461e+01 7.868213546128666809e-08
3.956162287772162500e+01 6.685410202592984611e-08
4.055066344966466829e+01 5.348328162074504156e-08
4.153970402160769737e+01 5.759738020695494943e-08
4.252874459355074066e+01 4.988344535780919338e-08
4.351778516549379106e+01 3.445557565951844227e-08
4.450682573743681303e+01 2.931295242675386044e-08
4.549586630937985632e+01 2.519885384054278789e-08
4.648490688132290671e+01 2.108475525433172528e-08
4.747394745326595000e+01 2.057049293105578623e-08
4.846298802520897908e+01 1.542786969829150549e-08
4.945202859715202237e+01 1.285655808190958515e-08
5.044106916909506566e+01 1.542786969829150549e-08
5.143010974103811606e+01 1.028524646552789312e-08
5.241915031298113803e+01 8.228197172422135160e-09
5.340819088492418842e+01 7.713934849145752747e-09
5.439723145686723171e+01 7.199672525869368679e-09
5.538627202881027500e+01 7.199672525869525843e-09
5.637531260075330408e+01 4.114098586211067580e-09
5.736435317269634737e+01 4.628360909487451648e-09
5.835339374463939777e+01 4.114098586211067580e-09
5.934243431658244106e+01 5.656885556040341380e-09
6.033147488852546303e+01 4.114098586211067580e-09
6.132051546046851342e+01 5.142623232763834475e-10
6.230955603241155671e+01 2.571311616381973279e-09
6.329859660435458579e+01 2.057049293105533790e-09
6.428763717629763619e+01 5.142623232763834475e-10
6.527667774824067237e+01 3.085573939658300685e-09
6.626571832018372277e+01 3.085573939658367687e-09
6.725475889212674474e+01 2.057049293105533790e-09
6.824379946406979514e+01 1.542786969829150343e-09
6.923284003601284553e+01 2.057049293105533790e-09

# Figure2_DM-1c.out
-7.894549560546875000e+01 9.117122561301677599e-11
-7.797085571289062500e+01 1.094054707356201286e-10
-7.699622344970703125e+01 7.293698049041342337e-11
-7.602158355712890625e+01 1.823424512260335584e-11
-7.504695129394531250e+01 2.005766963486369304e-10
-7.407231140136718750e+01 9.117122561301677599e-11
-7.309767913818359375e+01 1.458739609808268467e-10
-7.212303924560546875e+01 2.735136768390502892e-10
-7.114840698242187500e+01 2.188109414712402572e-10
-7.017376708984375000e+01 2.370451865938435840e-10
-6.919913482666015625e+01 2.188109414712402572e-10
-6.822450256347656250e+01 3.282164122068603470e-10
-6.724986267089843750e+01 4.740903731876871679e-10
-6.627523040771484375e+01 3.282164122068603470e-10
-6.530059051513671875e+01 5.834958439233073870e-10
-6.432595062255859375e+01 4.923246183102905722e-10
-6.335131835937500000e+01 6.017300890459106879e-10
-6.237668228149414062e+01 6.746670695363240984e-10
-6.140204620361328125e+01 8.752437658849610288e-10
-6.042741394042968750e+01 9.664149914979778435e-10
-5.945277786254882812e+01 1.130523197601407965e-09
-5.847814178466796875e+01 1.258162913459631485e-09
-5.750350570678710938e+01 1.440505364685665115e-09
-5.652887344360351562e+01 2.133406679344592618e-09
-5.555423736572265625e+01 1.750487531769922058e-09
-5.457959747314453125e+01 2.388686111061039657e-09
-5.360496139526367188e+01 3.099821670842570254e-09
-5.263032531738281250e+01 3.209227141578190887e-09
-5.165568923950195312e+01 3.993299681850134687e-09
-5.068105697631835938e+01 3.701551759888481046e-09
-4.970642089843750000e+01 5.069120144083732957e-09
-4.873178482055664062e+01 5.798489948987866648e-09
-4.775714874267578125e+01 7.257229558796134857e-09
-4.678251647949218750e+01 9.354167747895520459e-09
-4.580787658691406250e+01 1.066703339672296309e-08
-4.483324050903320312e+01 1.358451261633949951e-08
-4.385860824584960938e+01 1.404036874440458265e-08
-4.288396835327148438e+01 1.810660540674512971e-08
-4.190933227539062500e+01 2.071410245927740939e-08
-4.093470001220703125e+01 2.498091581796659463e-08
-3.996006393432617188e+01 3.132643312063256734e-08
-3.898542404174804688e+01 3.759901344280811774e-08
-3.801079177856445312e+01 4.531209912966933326e-08
-3.703615570068359375e+01 5.647145714470258899e-08
-3.606151962280273438e+01 6.834195071951737283e-08
-3.508688354492187500e+01 8.272877012125141509e-08
-3.411224746704101562e+01 1.011088892048355987e-07
-3.313761138916015625e+01 1.218229916641130180e-07
-3.216297531127929688e+01 1.504507565066002844e-07
-3.118834114074707031e+01 1.924624572690784220e-07
-3.021370697021484375e+01 2.401632425098087581e-07
-2.923906898498535156e+01 2.951941942898257217e-07
-2.826443290710449219e+01 3.657971914045459345e-07
-2.728979873657226562e+01 4.675807476789178368e-07
-2.631516265869140625e+01 5.848816465526251750e-07
-2.534052848815917969e+01 7.491357266170361364e-07
-2.436589050292968750e+01 9.476884217570641524e-07
-2.339125442504882812e+01 1.222806712166903567e-06
-2.241662025451660156e+01 1.575748760760014142e-06
-2.144198226928710938e+01 2.050440864036747141e-06
-2.046734809875488281e+01 2.678738248226290901e-06
-1.949271202087402344e+01 3.535273678615460783e-06
-1.851807594299316406e+01 4.690704855054344970e-06
-1.754344177246093750e+01 6.281715678981978685e-06
-1.656880378723144531e+01 8.497851128447823089e-06
-1.559416961669921875e+01 1.159703460071110135e-05
-1.461953258514404297e+01 1.604799560089345591e-05
-1.364489746093750000e+01 2.248362654295532961e-05
-1.267026233673095703e+01 3.198702335293424146e-05
-1.169562625885009766e+01 4.634342803380378127e-05
-1.072099113464355469e+01 6.845894163622399204e-05
-9.746355056762695312e+00 1.039158871332542780e-04
-8.771718978881835938e+00 1.621545343782590835e-04
-7.797083377838134766e+00 2.621895177165989950e-04
-6.822447299957275391e+00 4.435799225362912178e-04
-5.847811698913574219e+00 7.946310434416975748e-04
-4.873176097869873047e+00 1.538205124719643204e-03
-3.898540496826171875e+00 3.316328204883706252e-03
-2.923904657363891602e+00 8.421407155592978283e-03
-1.949268937110900879e+00 2.806219497553852013e-02
-9.746332168579101562e-01 1.545235977401639704e-01
2.502304596418980509e-06 6.306357327341139962e-01
9.746382832527160645e-01 1.545204035562746103e-01
1.949273943901062012e+00 2.787309217793328131e-02
2.923909664154052734e+00 8.349270020264868558e-03
3.898545503616333008e+00 3.282231643478292823e-03
4.873181343078613281e+00 1.519714889029763786e-03
5.847816944122314453e+00 7.851370190337115520e-04
6.822452545166015625e+00 4.386392261806059821e-04
7.797088146209716797e+00 2.597149665452555892e-04
8.771723747253417969e+00 1.608602676594567203e-04
9.746359825134277344e+00 1.030518756623648299e-04
1.072099590301513672e+01 6.808298797028616454e-05
1.169563198089599609e+01 4.606442584918282599e-05
1.267026710510253906e+01 3.181294101474874819e-05
1.364490318298339844e+01 2.228270339594936369e-05
1.461953830718994141e+01 1.592493268056100660e-05
1.559417343139648438e+01 1.153589517681501280e-05
1.656880950927734375e+01 8.449129225480225914e-06
1.754344558715820312e+01 6.240998609623204892e-06
1.851808166503906250e+01 4.678852595724653086e-06
1.949271774291992188e+01 3.520923327703972527e-06
2.046735382080078125e+01 2.683223872526451072e-06
2.144198799133300781e+01 2.058245120949221362e-06
2.241662406921386719e+01 1.579267970068676506e-06
2.339126014709472656e+01 1.231376807374527281e-06
2.436589622497558594e+01 9.558573635719906032e-07
2.534053039550781250e+01 7.519620346110398121e-07
2.631516838073730469e+01 5.879267654880999984e-07
2.728980445861816406e+01 4.684377571996801765e-07
2.826443862915039062e+01 3.717962580498823648e-07
2.923907470703125000e+01 2.979293310582162338e-07
3.021370887756347656e+01 2.373551687609278634e-07
3.118834686279296875e+01 1.921160066117489459e-07
3.216298294067382812e+01 1.575074093690477918e-07
3.313761901855468750e+01 1.251598585215494247e-07
3.411225128173828125e+01 1.029323137170959445e-07
3.508688735961914062e+01 8.322109473956170939e-08
3.606152725219726562e+01 6.805020279755571009e-08
3.703615951538085938e+01 5.738316940083276189e-08
3.801079559326171875e+01 4.675260449435499837e-08
3.898543167114257812e+01 3.801840108062799635e-08
3.996006774902343750e+01 3.178228924869765048e-08
4.093470382690429688e+01 2.651259240826528101e-08
4.190933990478515625e+01 2.281104064837679913e-08
4.288397598266601562e+01 1.889067794701707682e-08
4.385860824584960938e+01 1.559027957982586798e-08
4.483324813842773438e+01 1.285514281143536581e-08
4.580788421630859375e+01 1.141463744674970070e-08
4.678251647949218750e+01 8.898311619830437316e-09
4.775715637207031250e+01 8.004833608822873296e-09
4.873179244995117188e+01 6.254346077052949791e-09
4.970642471313476562e+01 5.634381742884436319e-09
5.068106079101562500e+01 4.777372222122079315e-09
5.165569686889648438e+01 3.555677798907653811e-09
5.263033294677734375e+01 3.355101102559017294e-09
5.360496520996093750e+01 3.154524406210379950e-09
5.457960128784179688e+01 2.425154601306246259e-09
5.555423736572265625e+01 1.641082061034301838e-09
5.652887725830078125e+01 1.878127247628145578e-09
5.750351333618164062e+01 1.878127247628145578e-09
5.847814941406250000e+01 1.294631403704838087e-09
5.945278167724609375e+01 8.387752756397543236e-10
6.042741775512695312e+01 1.039351971988391254e-09
6.140205383300781250e+01 9.117122561301677340e-10
6.237668991088867188e+01 7.476040500267376122e-10
6.335132217407226562e+01 5.287931085554972775e-10
6.432595825195312500e+01 4.740903731876871679e-10
6.530059051513671875e+01 6.017300890459106879e-10
6.627523803710937500e+01 3.464506573294636996e-10
6.724987030029296875e+01 3.282164122068603470e-10
6.822450256347656250e+01 1.823424512260335520e-10
6.919914245605468750e+01 4.011533926972738609e-10
7.017377471923828125e+01 2.552794317164469883e-10
7.114841461181640625e+01 1.458739609808268467e-10
7.212304687500000000e+01 1.276397158582234941e-10
7.309767913818359375e+01 1.276397158582234941e-10
7.407231903076171875e+01 1.094054707356201286e-10
7.504695129394531250e+01 1.094054707356201286e-10
7.602159118652343750e+01 3.646849024520671169e-11
7.699623107910156250e+01 7.293698049041342337e-11
7.797086334228515625e+01 9.117122561301677599e-11
7.894549560546875000e+01 5.470273536781006430e-11
7.992013549804687500e+01 1.823424512260335584e-11
8.089476776123046875e+01 1.094054707356201286e-10
8.186940002441406250e+01 3.646849024520671169e-11
8.284403991699218750e+01 3.646849024520671169e-11
8.381867218017578125e+01 1.823424512260335584e-11
8.479331207275390625e+01 1.823424512260335584e-11
8.576795196533203125e+01 5.470273536781006430e-11

# Figure2_DM-1c-10%.out
-7.498793792724609375e+01 1.506936575096247441e-10
-7.406216430664062500e+01 7.534682875481237205e-11
-7.313638305664062500e+01 1.506936575096247441e-10
-7.221060943603515625e+01 1.506936575096247441e-10
-7.128482055664062500e+01 2.260404862644370903e-10
-7.035904693603515625e+01 2.260404862644370903e-10
-6.943328094482421875e+01 2.260404862644370903e-10
-6.850749206542968750e+01 4.520809725288741806e-10
-6.758171844482421875e+01 7.534682875481237205e-11
-6.665594482421875000e+01 2.260404862644370903e-10
-6.573016357421875000e+01 6.027746300384989764e-10
-6.480438995361328125e+01 6.781214587933114260e-10
-6.387860870361328125e+01 6.027746300384989764e-10
-6.295283508300781250e+01 8.288151163029360150e-10
-6.202706146240234375e+01 9.041619450577483612e-10
-6.110128021240234375e+01 1.054855602567373054e-09
-6.017550659179687500e+01 6.781214587933114260e-10
-5.924972152709960938e+01 9.795087738125608108e-10
-5.832394790649414062e+01 9.041619450577483612e-10
-5.739817810058593750e+01 1.431589746341434888e-09
-5.647239303588867188e+01 2.260404862644371006e-09
-5.554661941528320312e+01 2.034364376379934278e-09
-5.462084579467773438e+01 1.431589746341434888e-09
-5.369506454467773438e+01 1.883670718870309379e-09
-5.276929092407226562e+01 2.561792177663620391e-09
-5.184350585937500000e+01 2.260404862644371006e-09
-5.091773223876953125e+01 2.561792177663620391e-09
-4.999196243286132812e+01 5.048237526572428953e-09
-4.906617736816406250e+01 5.048237526572428953e-09
-4.814040374755859375e+01 4.520809725288742013e-09
-4.721462631225585938e+01 7.007255074197549748e-09
-4.628884887695312500e+01 8.288151163029360771e-09
-4.536307144165039062e+01 9.569047251861170139e-09
-4.443729400634765625e+01 9.719740909370795452e-09
-4.351152038574218750e+01 1.258292040205366647e-08
-4.258573913574218750e+01 1.484332526469803623e-08
-4.165996551513671875e+01 2.019295010628971581e-08
-4.073418807983398438e+01 2.154919302387633867e-08
-3.980841064453125000e+01 2.674812420795838962e-08
-3.888263320922851562e+01 3.036477198818938390e-08
-3.795685577392578125e+01 3.684459926110325084e-08
-3.703107833862304688e+01 4.483136310911335437e-08
-3.610530471801757812e+01 5.688685570988333969e-08
-3.517952346801757812e+01 7.029859122823993462e-08
-3.425374603271484375e+01 8.695024038305346303e-08
-3.332797241210937500e+01 1.011154441889581994e-07
-3.240219116210937500e+01 1.323843781222053319e-07
-3.147641754150390625e+01 1.525019813997402408e-07
-3.055064010620117188e+01 1.940934308723966485e-07
-2.962486457824707031e+01 2.386987534952456220e-07
-2.869908523559570312e+01 3.057574310870285636e-07
-2.777330970764160156e+01 3.835907051907497274e-07
-2.684753227233886719e+01 4.807127674557029313e-07
-2.592175674438476562e+01 6.070693992775232904e-07
-2.499597740173339844e+01 7.794629434685338938e-07
-2.407020187377929688e+01 9.660216914654494322e-07
-2.314442443847656250e+01 1.238475824242850965e-06
-2.221864700317382812e+01 1.597126729115757853e-06
-2.129286956787109375e+01 2.041899059255415124e-06
-2.036709403991699219e+01 2.679408577349882850e-06
-1.944131660461425781e+01 3.510710139001727679e-06
-1.851553916931152344e+01 4.586135425819164807e-06
-1.758976173400878906e+01 6.080564427342112888e-06
-1.666398620605468750e+01 8.029259459427825268e-06
-1.573820877075195312e+01 1.090246008033508480e-05
-1.481243228912353516e+01 1.482689965602948680e-05
-1.388665485382080078e+01 2.032488240343939391e-05
-1.296087646484375000e+01 2.829506994912344456e-05
-1.203509998321533203e+01 3.990548883243874562e-05
-1.110932350158691406e+01 5.750402158421400698e-05
-1.018354606628417969e+01 8.451261977917777469e-05
-9.257768630981445312e+00 1.270803381120102962e-04
-8.331992149353027344e+00 1.966345026721526832e-04
-7.406215190887451172e+00 3.156737518726206800e-04
-6.480438232421875000e+00 5.304646552166492968e-04
-5.554661273956298828e+00 9.456978639176125872e-04
-4.628884315490722656e+00 1.823160584859264636e-03
-3.703107357025146484e+00 3.916598909347347723e-03
-2.777330398559570312e+00 9.879110980252023624e-03
-1.851553320884704590e+00 3.251241986952120577e-02
-9.257763624191284180e-01 1.702179433143322929e-01
6.800025857955915853e-07 6.388743896555363344e-01
9.257776141166687012e-01 1.704407071177078403e-01
1.851554751396179199e+00 3.220285651942011301e-02
2.777331590652465820e+00 9.808618521633396051e-03
3.703108787536621094e+00 3.895659498208584298e-03
4.628885746002197266e+00 1.810717357477722219e-03
5.554662704467773438e+00 9.381282201135891265e-04
6.480439662933349609e+00 5.259304337558421989e-04
7.406216621398925781e+00 3.124845466519157624e-04
8.331993103027343750e+00 1.945267504845655930e-04
9.257770538330078125e+00 1.255608186165120175e-04
1.018354701995849609e+01 8.343274902946380288e-05
1.110932445526123047e+01 5.691609027944020938e-05
1.203510189056396484e+01 3.944609921752065506e-05
1.296087837219238281e+01 2.789151233431266756e-05
1.388665485382080078e+01 2.001543297774337763e-05
1.481243324279785156e+01 1.452038875665491085e-05
1.573821067810058594e+01 1.069570838223187956e-05
1.666398620605468750e+01 7.983448587544900364e-06
1.758976364135742188e+01 5.958502564759316950e-06
1.851554107666015625e+01 4.497979636176034831e-06
1.944131851196289062e+01 3.440411547773487387e-06
2.036709403991699219e+01 2.625158860646417565e-06
2.129287147521972656e+01 2.010404084835903617e-06
2.221864891052246094e+01 1.571207420024102227e-06
2.314442634582519531e+01 1.220317238512940969e-06
2.407020187377929688e+01 9.535141178921503939e-07
2.499598121643066406e+01 7.380975344821418737e-07
2.592175674438476562e+01 5.813761306721323690e-07
2.684753417968750000e+01 4.630816095270768409e-07
2.777330970764160156e+01 3.756039413427396570e-07
2.869908905029296875e+01 2.982227482115473740e-07
2.962486457824707031e+01 2.346300247424857203e-07
3.055064201354980469e+01 1.877642972569924482e-07
3.147641754150390625e+01 1.583790340426156131e-07
3.240219497680664062e+01 1.235687991578922867e-07
3.332797241210937500e+01 1.004373227301648781e-07
3.425374984741210938e+01 8.318289894531285502e-08
3.517952346801757812e+01 6.442153858536457555e-08
3.610530471801757812e+01 5.507853181976783593e-08
3.703108215332031250e+01 4.159144947265642751e-08
3.795685577392578125e+01 3.473488805596849977e-08
3.888263702392578125e+01 2.772763298177095167e-08
3.980841064453125000e+01 2.237800814017927044e-08
4.073418807983398438e+01 2.049433742130896313e-08
4.165996551513671875e+01 1.800789207240015457e-08
4.258574295043945312e+01 1.597352769602022360e-08
4.351152038574218750e+01 1.160341162824110607e-08
4.443729782104492188e+01 9.644394080615983623e-09
4.536307144165039062e+01 8.363497991784172600e-09
4.628885269165039062e+01 6.856561416687925262e-09
4.721462631225585938e+01 4.897543869062803641e-09
4.814040374755859375e+01 5.877052642875364865e-09
4.906617736816406250e+01 3.616647780230993445e-09
4.999196243286132812e+01 3.390607293966556717e-09
5.091773223876953125e+01 2.863179492682869776e-09
5.184351730346679688e+01 2.637139006418433048e-09
5.276929092407226562e+01 1.732977061360684480e-09
5.369506454467773438e+01 2.034364376379934278e-09
5.462084579467773438e+01 1.054855602567373054e-09
5.554661941528320312e+01 9.795087738125608108e-10
5.647239303588867188e+01 1.054855602567373054e-09
5.739817810058593750e+01 9.041619450577483612e-10
5.832394790649414062e+01 5.274278012836865268e-10
5.924973297119140625e+01 6.781214587933114260e-10
6.017550659179687500e+01 8.288151163029360150e-10
6.110128021240234375e+01 5.274278012836865268e-10
6.202706146240234375e+01 3.767341437740618344e-10
6.295283508300781250e+01 3.013873150192494882e-10
6.387860870361328125e+01 6.027746300384989764e-10
6.480438995361328125e+01 3.013873150192494882e-10
6.573016357421875000e+01 3.767341437740618344e-10
6.665594482421875000e+01 4.520809725288741806e-10
6.758171844482421875e+01 6.027746300384989764e-10
6.850749206542968750e+01 1.506936575096247441e-10
6.943328094482421875e+01 7.534682875481237205e-11
7.035904693603515625e+01 2.260404862644370903e-10
7.128483581542968750e+01 1.506936575096247441e-10
7.221060943603515625e+01 2.260404862644370903e-10
7.313638305664062500e+01 7.534682875481237205e-11
7.406216430664062500e+01 2.260404862644370903e-10
7.498793792724609375e+01 7.534682875481237205e-11
7.591371154785156250e+01 1.506936575096247441e-10
7.683949279785156250e+01 7.534682875481237205e-11
7.776526641845703125e+01 1.506936575096247441e-10

# Figure2_inset_DNS.out
1.000000000000000056e-01 1.679063234757133824e-03
2.000000000000000111e-01 1.598189855391876114e-03
2.999999999999999889e-01 1.480420765861386332e-03
4.000000000000000222e-01 1.339199779603325374e-03
5.000000000000000000e-01 1.186279020050752227e-03
5.999999999999999778e-01 1.031496442572962672e-03
6.999999999999999556e-01 8.821354810729259985e-04
8.000000000000000444e-01 7.429835389235251754e-04
9.000000000000000222e-01 6.167384368277265818e-04
1.000000000000000000e+00 5.044945197495277842e-04
1.100000000000000089e+00 4.062180617687032361e-04
1.199999999999999956e+00 3.211738004013219992e-04
1.300000000000000044e+00 2.482536175827857296e-04
1.399999999999999911e+00 1.861915590609280514e-04
1.500000000000000000e+00 1.336948686955161396e-04
1.600000000000000089e+00 8.952470320624676464e-05
1.699999999999999956e+00 5.253770561955736746e-05
1.800000000000000044e+00 2.170087274639796664e-05
1.899999999999999911e+00 -3.900064602452629276e-06
2.000000000000000000e+00 -2.505245790229504384e-05
2.100000000000000089e+00 -4.242005166061392122e-05
2.200000000000000178e+00 -5.655960446110983952e-05
2.299999999999999822e+00 -6.793685824354802889e-05
2.399999999999999911e+00 -7.693935085165450863e-05
2.500000000000000000e+00 -8.389558911076363905e-05
2.600000000000000089e+00 -8.910171354993289851e-05
2.700000000000000178e+00 -9.284155720083327157e-05
2.799999999999999822e+00 -9.538797936785874305e-05
2.899999999999999911e+00 -9.699046756770459733e-05
3.000000000000000000e+00 -9.786261812716707880e-05
3.100000000000000089e+00 -9.817846911885794387e-05
3.200000000000000178e+00 -9.807305842693248943e-05
3.299999999999999822e+00 -9.764071689665683213e-05
3.399999999999999911e+00 -9.693525621031989325e-05
3.500000000000000000e+00 -9.597549214417021280e-05
3.600000000000000089e+00 -9.476101329419695689e-05
3.700000000000000178e+00 -9.329778434873900505e-05
3.799999999999999822e+00 -9.161678743393562722e-05
3.899999999999999911e+00 -8.977452991619058373e-05
4.000000000000000000e+00 -8.784021196665779403e-05
4.099999999999999645e+00 -8.587904263577774344e-05
4.200000000000000178e+00 -8.394102052976366803e-05
4.299999999999999822e+00 -8.205873193113833060e-05
4.400000000000000355e+00 -8.024945677365216993e-05
4.500000000000000000e+00 -7.851787951939113519e-05
4.599999999999999645e+00 -7.685987352743231733e-05
4.700000000000000178e+00 -7.526600912326108692e-05
4.799999999999999822e+00 -7.372548137758295312e-05
4.900000000000000355e+00 -7.223254914451800765e-05
5.000000000000000000e+00 -7.079069011611914943e-05
5.099999999999999645e+00 -6.940839184402495686e-05
5.200000000000000178e+00 -6.808827624248285702e-05
5.299999999999999822e+00 -6.682113902591570111e-05
5.400000000000000355e+00 -6.559085645115358195e-05
5.500000000000000000e+00 -6.438252254840913286e-05
5.599999999999999645e+00 -6.318663937825406442e-05
5.700000000000000178e+00 -6.199882705783629116e-05
5.799999999999999822e+00 -6.081902256181262895e-05
5.900000000000000355e+00 -5.965039648460944633e-05
6.000000000000000000e+00 -5.849797576080897725e-05
6.099999999999999645e+00 -5.736947085631793078e-05
6.200000000000000178e+00 -5.627656082052000263e-05
6.299999999999999822e+00 -5.523330170163536569e-05
6.400000000000000355e+00 -5.425184225324782429e-05
6.500000000000000000e+00 -5.333834696202750531e-05
6.599999999999999645e+00 -5.249095179168745739e-05
6.700000000000000178e+00 -5.170143815423366453e-05
6.799999999999999822e+00 -5.095900724098532920e-05
6.900000000000000355e+00 -5.025311803066420977e-05
7.000000000000000000e+00 -4.957554159604017017e-05
7.099999999999999645e+00 -4.892216133801529818e-05
7.200000000000000178e+00 -4.829230167633645655e-05
7.299999999999999822e+00 -4.768543038539640425e-05
7.400000000000000355e+00 -4.709969112750821423e-05
7.500000000000000000e+00 -4.653184935167419646e-05
7.599999999999999645e+00 -4.597638548485620910e-05
7.700000000000000178e+00 -4.542659580634263920e-05
7.799999999999999822e+00 -4.487896056142569469e-05
7.900000000000000355e+00 -4.433620715551883033e-05
8.000000000000000000e+00 -4.380604093285581264e-05
8.099999999999999645e+00 -4.329724851192960400e-05
8.199999999999999289e+00 -4.281627515283698205e-05
8.300000000000000711e+00 -4.236540468482172337e-05
8.400000000000000355e+00 -4.194174419417096543e-05
8.500000000000000000e+00 -4.153874099440288902e-05
8.599999999999999645e+00 -4.114911619041802018e-05
8.699999999999999289e+00 -4.076691133979235682e-05
8.800000000000000711e+00 -4.039008603525030589e-05
8.900000000000000355e+00 -4.002115270489332177e-05
9.000000000000000000e+00 -3.966409324683595091e-05
9.099999999999999645e+00 -3.932211647791723709e-05
9.199999999999999289e+00 -3.899798882404509191e-05
9.300000000000000711e+00 -3.869456542718257934e-05
9.400000000000000355e+00 -3.841524427243691729e-05
9.500000000000000000e+00 -3.816398602757594793e-05
9.599999999999999645e+00 -3.794396493212857013e-05
9.699999999999999289e+00 -3.775580624588559915e-05
9.800000000000000711e+00 -3.759588557749333739e-05
9.900000000000000355e+00 -3.745624178331025995e-05
1.000000000000000000e+01 -3.732700475868611101e-05
1.009999999999999964e+01 -3.719923451048827933e-05
1.019999999999999929e+01 -3.706714737365838450e-05
1.030000000000000071e+01 -3.692819689394218649e-05
1.040000000000000036e+01 -3.678104863484499742e-05
1.050000000000000000e+01 -3.662498812696208324e-05
1.059999999999999964e+01 -3.646084716505419894e-05
1.069999999999999929e+01 -3.629254305879590724e-05
1.080000000000000071e+01 -3.612742446495777204e-05
1.090000000000000036e+01 -3.597302331562056188e-05
1.100000000000000000e+01 -3.583320968249823960e-05
1.109999999999999964e+01 -3.570627490177917643e-05
1.119999999999999929e+01 -3.558578120117587005e-05
1.130000000000000071e+01 -3.546393957396495232e-05
1.140000000000000036e+01 -3.533430478932080032e-05
1.150000000000000000e+01 -3.519300075525130312e-05
1.159999999999999964e+01 -3.503894394019210941e-05
1.169999999999999929e+01 -3.487310210668362559e-05
1.180000000000000071e+01 -3.469656761995321142e-05
1.190000000000000036e+01 -3.450840901639899266e-05
1.200000000000000000e+01 -3.430612531367873840e-05
1.209999999999999964e+01 -3.408833215270823386e-05
1.219999999999999929e+01 -3.385586605935555853e-05
1.230000000000000071e+01 -3.361180153134741178e-05
1.240000000000000036e+01 -3.336245130350050793e-05
1.250000000000000000e+01 -3.311655666391939994e-05
1.259999999999999964e+01 -3.288273745056638676e-05
1.269999999999999929e+01 -3.266773629471891790e-05
1.280000000000000071e+01 -3.247535416872165655e-05
1.290000000000000036e+01 -3.230555754376944320e-05
1.300000000000000000e+01 -3.215474945466211871e-05
1.309999999999999964e+01 -3.201867876867922028e-05
1.319999999999999929e+01 -3.189502018415510691e-05
1.330000000000000071e+01 -3.178266540686671364e-05
1.340000000000000036e+01 -3.168016955296085895e-05
1.350000000000000000e+01 -3.158520030521276128e-05
1.359999999999999964e+01 -3.149487143153068225e-05
1.369999999999999929e+01 -3.140596341419281195e-05
1.380000000000000071e+01 -3.131535536198049084e-05
1.390000000000000036e+01 -3.122081080759318741e-05
1.400000000000000000e+01 -3.112136649589438548e-05
1.409999999999999964e+01 -3.101728372500571371e-05
1.419999999999999929e+01 -3.090976102968724448e-05
1.430000000000000071e+01 -3.080028808086331257e-05
1.440000000000000036e+01 -3.068909444271860303e-05
1.450000000000000000e+01 -3.057546205484959983e-05
1.459999999999999964e+01 -3.045962240371067735e-05
1.469999999999999929e+01 -3.034317675162228071e-05
1.480000000000000071e+01 -3.022778478189004723e-05
1.490000000000000036e+01 -3.011355279762082407e-05
1.500000000000000000e+01 -2.999800461843933502e-05
1.509999999999999964e+01 -2.987560872341737324e-05
1.519999999999999929e+01 -2.973928212982176076e-05
1.530000000000000071e+01 -2.958371162049887063e-05
1.540000000000000036e+01 -2.940789135194567477e-05
1.550000000000000000e+01 -2.921586326438697698e-05
1.559999999999999964e+01 -2.901600411182884618e-05
1.569999999999999929e+01 -2.881855299839191500e-05
1.580000000000000071e+01 -2.863212839757872197e-05
1.590000000000000036e+01 -2.846165920874030596e-05
1.600000000000000000e+01 -2.830876389257869948e-05
1.610000000000000142e+01 -2.817214108265329170e-05
1.619999999999999929e+01 -2.804756405110395457e-05
1.630000000000000071e+01 -2.792953994535836900e-05
1.639999999999999858e+01 -2.781393433609808709e-05
1.650000000000000000e+01 -2.769970038069137391e-05
1.660000000000000142e+01 -2.758811590229713964e-05
1.669999999999999929e+01 -2.748024481425661293e-05
1.680000000000000071e+01 -2.737547626127880180e-05
1.689999999999999858e+01 -2.727130955972079682e-05
1.700000000000000000e+01 -2.716473338055202968e-05
1.710000000000000142e+01 -2.705416579585226571e-05
1.719999999999999929e+01 -2.693977382009082679e-05
1.730000000000000071e+01 -2.682263679000615740e-05
1.739999999999999858e+01 -2.670431848331427600e-05
1.750000000000000000e+01 -2.658729812601267134e-05
1.760000000000000142e+01 -2.647487946979781731e-05
1.769999999999999929e+01 -2.637054387801119387e-05
1.780000000000000071e+01 -2.627692843032280589e-05
1.789999999999999858e+01 -2.619445518967774289e-05
1.800000000000000000e+01 -2.612009886750090419e-05
1.810000000000000142e+01 -2.604799814738645333e-05
1.819999999999999929e+01 -2.597144915147124017e-05
1.830000000000000071e+01 -2.588439597105399219e-05
1.839999999999999858e+01 -2.578258867386963449e-05
1.850000000000000000e+01 -2.566446974125123412e-05
1.860000000000000142e+01 -2.553120659576256504e-05
1.869999999999999929e+01 -2.538536910522313318e-05
1.880000000000000071e+01 -2.522992317259360856e-05
1.889999999999999858e+01 -2.506811335028995050e-05
1.900000000000000000e+01 -2.490334743307242267e-05
1.910000000000000142e+01 -2.473954312665933722e-05
1.919999999999999929e+01 -2.458073976440595728e-05
1.930000000000000071e+01 -2.443018282486307221e-05
1.939999999999999858e+01 -2.429061748692846426e-05
1.950000000000000000e+01 -2.416458861050593175e-05
1.960000000000000142e+01 -2.405340833332531106e-05
1.969999999999999929e+01 -2.395626398079063227e-05
1.980000000000000071e+01 -2.387073240543299702e-05
1.989999999999999858e+01 -2.379454728028157512e-05
2.000000000000000000e+01 -2.372709730723403593e-05
2.010000000000000142e+01 -2.366818281744345612e-05
2.019999999999999929e+01 -2.361598324826895407e-05
2.030000000000000071e+01 -2.356725433703151421e-05
2.039999999999999858e+01 -2.351830284169683985e-05
2.050000000000000000e+01 -2.346595584880832716e-05
2.060000000000000142e+01 -2.340850456534051481e-05
2.069999999999999929e+01 -2.334521446235986942e-05
2.080000000000000071e+01 -2.327610951069606604e-05
2.089999999999999858e+01 -2.320251373778485941e-05
2.100000000000000000e+01 -2.312681658487939155e-05
2.110000000000000142e+01 -2.305130938482167279e-05
2.119999999999999929e+01 -2.297717343925754450e-05
2.130000000000000071e+01 -2.290417740026539934e-05
2.139999999999999858e+01 -2.283087790726420549e-05
2.150000000000000000e+01 -2.275550104510331044e-05
2.160000000000000142e+01 -2.267631506744748811e-05
2.169999999999999929e+01 -2.259130568288650901e-05
2.180000000000000071e+01 -2.249854948226980155e-05
2.189999999999999858e+01 -2.239655171552479141e-05
2.200000000000000000e+01 -2.228454753584470954e-05
2.210000000000000142e+01 -2.216266591999629555e-05
2.219999999999999929e+01 -2.203168498472443855e-05
2.230000000000000071e+01 -2.189318682608537261e-05
2.239999999999999858e+01 -2.174935937909587037e-05
2.250000000000000000e+01 -2.160223050076588521e-05
2.260000000000000142e+01 -2.145391090902738562e-05
2.269999999999999929e+01 -2.130734191674866544e-05
2.280000000000000071e+01 -2.116598579663034584e-05
2.289999999999999858e+01 -2.103273656783339276e-05
2.300000000000000000e+01 -2.090885776342713418e-05
2.310000000000000142e+01 -2.079379532702381556e-05
2.319999999999999929e+01 -2.068584508930792251e-05
2.330000000000000071e+01 -2.058328830055184392e-05
2.339999999999999858e+01 -2.048510737002997228e-05
2.350000000000000000e+01 -2.039122299830661015e-05
2.360000000000000142e+01 -2.030264367925599365e-05
2.369999999999999929e+01 -2.022039983369233182e-05
2.380000000000000071e+01 -2.014409260006503542e-05
2.389999999999999858e+01 -2.007272295873936972e-05
2.400000000000000000e+01 -2.000602534192303625e-05
2.410000000000000142e+01 -1.994385657153803604e-05
2.419999999999999929e+01 -1.988489362331136024e-05
2.430000000000000071e+01 -1.982641478424399957e-05
2.439999999999999858e+01 -1.976531974647833956e-05
2.450000000000000000e+01 -1.969907266123832609e-05
2.460000000000000142e+01 -1.962564753699373084e-05
2.469999999999999929e+01 -1.954391658546981159e-05
2.480000000000000071e+01 -1.945414481981642781e-05
2.489999999999999858e+01 -1.935751043770336368e-05
2.500000000000000000e+01 -1.925583265729610040e-05
2.510000000000000142e+01 -1.915162860933066521e-05
2.519999999999999929e+01 -1.904761663824722093e-05
2.530000000000000071e+01 -1.894595682096460453e-05
2.539999999999999858e+01 -1.884828871769312459e-05
2.550000000000000000e+01 -1.875604987292075969e-05
2.560000000000000142e+01 -1.866947047676713718e-05
2.569999999999999929e+01 -1.858677490922560469e-05
2.580000000000000071e+01 -1.850539895032145122e-05
2.589999999999999858e+01 -1.842299472531441087e-05
2.600000000000000000e+01 -1.833685640896859487e-05
2.610000000000000142e+01 -1.824432546652669844e-05
2.619999999999999929e+01 -1.814408404175206073e-05
2.630000000000000071e+01 -1.803659520170291462e-05
2.639999999999999858e+01 -1.792395498957511835e-05
2.650000000000000000e+01 -1.780924523182176930e-05
2.660000000000000142e+01 -1.769573310556343357e-05
2.669999999999999929e+01 -1.758617227393678199e-05
2.680000000000000071e+01 -1.748246772023459564e-05
2.689999999999999858e+01 -1.738530797275317569e-05
2.700000000000000000e+01 -1.729363379921560991e-05
2.710000000000000142e+01 -1.720478091438146893e-05
2.719999999999999929e+01 -1.711588344829110319e-05
2.730000000000000071e+01 -1.702538835804601590e-05
2.739999999999999858e+01 -1.693321059179715956e-05
2.750000000000000000e+01 -1.684001068481850988e-05
2.760000000000000142e+01 -1.674650589376214561e-05
2.769999999999999929e+01 -1.665331769046428912e-05
2.780000000000000071e+01 -1.656119111880524638e-05
2.789999999999999858e+01 -1.647091677652977253e-05
2.800000000000000000e+01 -1.638297421996911439e-05
2.810000000000000142e+01 -1.629758761519806352e-05
2.819999999999999929e+01 -1.621486556698587794e-05
2.830000000000000071e+01 -1.613481837211872715e-05
2.839999999999999858e+01 -1.605775909955557207e-05
2.850000000000000000e+01 -1.598413117346421587e-05
2.860000000000000142e+01 -1.591368021758067191e-05
2.869999999999999929e+01 -1.584516203172797860e-05
2.880000000000000071e+01 -1.577688756629570056e-05
2.889999999999999858e+01 -1.570750331862130579e-05
2.900000000000000000e+01 -1.563668222437871906e-05
2.910000000000000142e+01 -1.556484456115010589e-05
2.919999999999999929e+01 -1.549237128140374715e-05
2.930000000000000071e+01 -1.542002268372455619e-05
2.939999999999999858e+01 -1.534901924156817249e-05
2.950000000000000000e+01 -1.528010755278758469e-05
2.960000000000000142e+01 -1.521320592616388731e-05
2.969999999999999929e+01 -1.514797259177822153e-05
2.980000000000000071e+01 -1.508455835335720520e-05
2.989999999999999858e+01 -1.502333293536849528e-05
3.000000000000000000e+01 -1.496413697701849771e-05
3.010000000000000142e+01 -1.490656432795063229e-05
3.019999999999999929e+01 -1.485052483947977000e-05
3.030000000000000071e+01 -1.479582716005288802e-05
3.039999999999999858e+01 -1.474176083833604218e-05
3.050000000000000000e+01 -1.468752731182537945e-05
3.060000000000000142e+01 -1.463230317166152535e-05
3.069999999999999929e+01 -1.457511647356044141e-05
3.080000000000000071e+01 -1.451545907413023107e-05
3.089999999999999858e+01 -1.445340539114000962e-05
3.100000000000000000e+01 -1.438849292349674017e-05
3.110000000000000142e+01 -1.431956990165569928e-05
3.119999999999999929e+01 -1.424618361157183620e-05
3.130000000000000071e+01 -1.416907076988433517e-05
3.139999999999999858e+01 -1.408978834887090980e-05
3.150000000000000000e+01 -1.401048911595294463e-05
3.160000000000000142e+01 -1.393334034870652914e-05
3.169999999999999929e+01 -1.385965012565971486e-05
3.180000000000000071e+01 -1.378887640664066225e-05
3.189999999999999858e+01 -1.371901021643206056e-05
3.200000000000000000e+01 -1.364845657694921380e-05
3.210000000000000142e+01 -1.357677890124903424e-05
3.220000000000000284e+01 -1.350431117435124816e-05
3.229999999999999716e+01 -1.343156376760441204e-05
3.239999999999999858e+01 -1.335908833727328085e-05
3.250000000000000000e+01 -1.328738410406406955e-05
3.260000000000000142e+01 -1.321563986852657871e-05
3.270000000000000284e+01 -1.314127802401332529e-05
3.279999999999999716e+01 -1.306164530284964924e-05
3.289999999999999858e+01 -1.297569379725331830e-05
3.300000000000000000e+01 -1.288481883542228711e-05
3.310000000000000142e+01 -1.279336732915183632e-05
3.320000000000000284e+01 -1.270715494821664023e-05
3.329999999999999716e+01 -1.263017911080476816e-05
3.339999999999999858e+01 -1.256288539515175791e-05
3.350000000000000000e+01 -1.250267004359098126e-05
3.360000000000000142e+01 -1.244523555475046430e-05
3.370000000000000284e+01 -1.238605267420364191e-05
3.379999999999999716e+01 -1.232243504345596982e-05
3.389999999999999858e+01 -1.225529165868098169e-05
3.400000000000000000e+01 -1.218834114529060971e-05
3.410000000000000142e+01 -1.212553935857965264e-05
3.420000000000000284e+01 -1.206931760023148490e-05
3.429999999999999716e+01 -1.202036698716562536e-05
3.439999999999999858e+01 -1.197804182455225915e-05
3.450000000000000000e+01 -1.194150662942497099e-05
3.460000000000000142e+01 -1.191087222621117168e-05
3.470000000000000284e+01 -1.188663591030414314e-05
3.479999999999999716e+01 -1.186829562285064887e-05
3.489999999999999858e+01 -1.185470176417054439e-05
3.500000000000000000e+01 -1.184483885972716181e-05
3.510000000000000142e+01 -1.183785599511960309e-05
3.520000000000000284e+01 -1.183323920208987291e-05
3.529999999999999716e+01 -1.183064792577196969e-05
3.539999999999999858e+01 -1.182936556373676567e-05
3.550000000000000000e+01 -1.182800051231958663e-05
3.560000000000000142e+01 -1.182460381933280668e-05
3.570000000000000284e+01 -1.181689888583626840e-05
3.579999999999999716e+01 -1.180237577024976191e-05
3.589999999999999858e+01 -1.177872475560489725e-05
3.600000000000000000e+01 -1.174488999608641738e-05
3.610000000000000142e+01 -1.170120968968823437e-05
3.620000000000000284e+01 -1.164870043733904416e-05
3.629999999999999716e+01 -1.158886037128826018e-05
3.639999999999999858e+01 -1.152334406397305676e-05
3.650000000000000000e+01 -1.145370408924589624e-05
3.660000000000000142e+01 -1.138182160682210545e-05
3.670000000000000284e+01 -1.130941748796327392e-05
3.679999999999999716e+01 -1.123743834784132443e-05
3.689999999999999858e+01 -1.116612920905299217e-05
3.700000000000000000e+01 -1.109520618975933411e-05
3.710000000000000142e+01 -1.102419697670019247e-05
3.720000000000000284e+01 -1.095260890701105651e-05
3.729999999999999716e+01 -1.088014899943077533e-05
3.739999999999999858e+01 -1.080723348334954007e-05
3.750000000000000000e+01 -1.073481602475893031e-05
3.760000000000000142e+01 -1.066393587448938005e-05
3.770000000000000284e+01 -1.059569871440441698e-05
3.779999999999999716e+01 -1.053083079554857162e-05
3.789999999999999858e+01 -1.046913308109263014e-05
3.800000000000000000e+01 -1.040972659370826677e-05
3.810000000000000142e+01 -1.035143605785107027e-05
3.820000000000000284e+01 -1.029331045059558591e-05
3.829999999999999716e+01 -1.023540357127074965e-05
3.839999999999999858e+01 -1.017863175782290622e-05
3.850000000000000000e+01 -1.012433007889899910e-05
3.860000000000000142e+01 -1.007350726619666335e-05
3.870000000000000284e+01 -1.002623156513891242e-05
3.879999999999999716e+01 -9.981788006823663932e-06
3.889999999999999858e+01 -9.938817396260376689e-06
3.900000000000000000e+01 -9.895539495049554996e-06
3.910000000000000142e+01 -9.850003459606598071e-06
3.920000000000000284e+01 -9.800585648081831274e-06
3.929999999999999716e+01 -9.746622189620430366e-06
3.939999999999999858e+01 -9.688811850996977991e-06
3.950000000000000000e+01 -9.628998101084827217e-06
3.960000000000000142e+01 -9.569316763278423057e-06
3.970000000000000284e+01 -9.511784572321341932e-06
3.979999999999999716e+01 -9.458219920196291177e-06
3.989999999999999858e+01 -9.409996363183784283e-06
4.000000000000000000e+01 -9.368016096739573132e-06
4.010000000000000142e+01 -9.332535017184936387e-06
4.020000000000000284e+01 -9.302720072785093517e-06
4.029999999999999716e+01 -9.277006677422750593e-06
4.039999999999999858e+01 -9.254267166035359568e-06
4.050000000000000000e+01 -9.234144094368483362e-06
4.060000000000000142e+01 -9.215844577977050971e-06
4.070000000000000284e+01 -9.197793236336589587e-06
4.079999999999999716e+01 -9.178428218152312354e-06
4.089999999999999858e+01 -9.156550984415285637e-06
4.100000000000000000e+01 -9.131666941825367960e-06
4.110000000000000142e+01 -9.104185345232801606e-06
4.120000000000000284e+01 -9.074622673565576486e-06
4.129999999999999716e+01 -9.042657077901469095e-06
4.139999999999999858e+01 -9.007203345052209085e-06
4.150000000000000000e+01 -8.966913209079267484e-06
4.160000000000000142e+01 -8.920971500896222021e-06
4.170000000000000284e+01 -8.869744794148000836e-06
4.179999999999999716e+01 -8.814447782667098321e-06
4.189999999999999858e+01 -8.756268196326892630e-06
4.200000000000000000e+01 -8.695829538754067724e-06
4.210000000000000142e+01 -8.633120818415429326e-06
4.220000000000000284e+01 -8.568372115554585245e-06
4.229999999999999716e+01 -8.502820647601737472e-06
4.239999999999999858e+01 -8.438368673596880970e-06
4.250000000000000000e+01 -8.377142083176339655e-06
4.260000000000000142e+01 -8.321052647954720172e-06
4.270000000000000284e+01 -8.271321228485650827e-06
4.279999999999999716e+01 -8.228590576962059166e-06
4.289999999999999858e+01 -8.192811093071730185e-06
4.300000000000000000e+01 -8.162828974965589054e-06
4.310000000000000142e+01 -8.137128261588838152e-06
4.320000000000000284e+01 -8.114368616087908734e-06
4.329999999999999716e+01 -8.093142234931022364e-06
4.339999999999999858e+01 -8.071854504432769342e-06
4.350000000000000000e+01 -8.049143333905175093e-06
4.360000000000000142e+01 -8.024454313203591748e-06
4.370000000000000284e+01 -7.997992407071613673e-06
4.379999999999999716e+01 -7.970523196021949203e-06
4.389999999999999858e+01 -7.943304325109327551e-06
4.400000000000000000e+01 -7.918037034197844578e-06
4.410000000000000142e+01 -7.896561296645923734e-06
4.420000000000000284e+01 -7.880298538719824857e-06
4.429999999999999716e+01 -7.869641991080177142e-06
4.439999999999999858e+01 -7.864402230649383184e-06
4.450000000000000000e+01 -7.864603341946595102e-06
4.460000000000000142e+01 -7.869936094748648892e-06
4.470000000000000284e+01 -7.879382971449017733e-06
4.479999999999999716e+01 -7.891522139664724044e-06
4.489999999999999858e+01 -7.904729850346684195e-06
4.500000000000000000e+01 -7.917049475531777209e-06
4.510000000000000142e+01 -7.926125646980775510e-06
4.520000000000000284e+01 -7.929391039033852569e-06
4.529999999999999716e+01 -7.924224907680335288e-06
4.539999999999999858e+01 -7.909150605602223362e-06
4.550000000000000000e+01 -7.885328537133043665e-06
4.560000000000000142e+01 -7.855972521798303560e-06
4.570000000000000284e+01 -7.824808498845190800e-06
4.579999999999999716e+01 -7.795160667627388059e-06
4.589999999999999858e+01 -7.768635941097505642e-06
4.600000000000000000e+01 -7.743105719051773748e-06
4.610000000000000142e+01 -7.712860703492291898e-06
4.620000000000000284e+01 -7.673077927396341474e-06
4.629999999999999716e+01 -7.624518210874513451e-06
4.639999999999999858e+01 -7.573136700115758173e-06
4.650000000000000000e+01 -7.525044962443903071e-06
4.660000000000000142e+01 -7.481618560741957728e-06
4.670000000000000284e+01 -7.439314869245838305e-06
4.679999999999999716e+01 -7.393090102809825630e-06
4.689999999999999858e+01 -7.340344197993362092e-06
4.700000000000000000e+01 -7.282512264182031365e-06
4.710000000000000142e+01 -7.223604477432996260e-06
4.720000000000000284e+01 -7.167627282206441690e-06
4.729999999999999716e+01 -7.116806791208330247e-06
4.739999999999999858e+01 -7.071447958872207904e-06
4.750000000000000000e+01 -7.030159290059417210e-06
4.760000000000000142e+01 -6.991133639043114421e-06
4.770000000000000284e+01 -6.953723897907139875e-06
4.779999999999999716e+01 -6.918517216640674229e-06
4.789999999999999858e+01 -6.886321901643295443e-06
4.800000000000000000e+01 -6.857072857385354322e-06
4.810000000000000142e+01 -6.829693894749828396e-06
4.820000000000000284e+01 -6.802906042670787642e-06
4.829999999999999716e+01 -6.775819119134616400e-06
4.839999999999999858e+01 -6.748367578322116855e-06
4.850000000000000000e+01 -6.721362042674759877e-06
4.860000000000000142e+01 -6.695292019185448585e-06
4.870000000000000284e+01 -6.669480840250344194e-06
4.879999999999999716e+01 -6.642572761607815086e-06
4.889999999999999858e+01 -6.613214900180993897e-06
4.900000000000000000e+01 -6.580893311950574197e-06
4.910000000000000142e+01 -6.546222850266472104e-06
4.920000000000000284e+01 -6.510061385784368329e-06
4.929999999999999716e+01 -6.473236803109763516e-06
4.939999999999999858e+01 -6.436839303197030761e-06
4.950000000000000000e+01 -6.401746088342361768e-06
4.960000000000000142e+01 -6.368466630153651314e-06
4.970000000000000284e+01 -6.337269216322728457e-06
4.979999999999999716e+01 -6.307767013648672727e-06
4.989999999999999858e+01 -6.279316152335892080e-06
5.000000000000000000e+01 -6.251729820245856362e-06
5.010000000000000142e+01 -6.225196648657760724e-06
5.020000000000000284e+01 -6.199952698851033563e-06
5.029999999999999716e+01 -6.176146411590991771e-06
5.039999999999999858e+01 -6.154181655910705614e-06
5.050000000000000000e+01 -6.134544859677281274e-06
5.060000000000000142e+01 -6.117345182499620334e-06
5.070000000000000284e+01 -6.102545057283728811e-06
5.079999999999999716e+01 -6.089777608741505982e-06
5.089999999999999858e+01 -6.078106428988147268e-06
5.100000000000000000e+01 -6.066353610083020367e-06
5.110000000000000142e+01 -6.053501338625962561e-06
5.120000000000000284e+01 -6.038826239399402815e-06
5.129999999999999716e+01 -6.022197735953827347e-06
5.139999999999999858e+01 -6.004276262306579256e-06
5.150000000000000000e+01 -5.985967805286516462e-06
5.160000000000000142e+01 -5.968169141483536870e-06
5.170000000000000284e+01 -5.951045669203160674e-06
5.179999999999999716e+01 -5.933317555972314896e-06
5.189999999999999858e+01 -5.913058111146392241e-06
5.200000000000000000e+01 -5.888677793794073338e-06
5.210000000000000142e+01 -5.859134414769162721e-06
5.220000000000000284e+01 -5.824670316147159063e-06
5.229999999999999716e+01 -5.787139878904003601e-06
5.239999999999999858e+01 -5.748862087633661466e-06
5.250000000000000000e+01 -5.712283978489288197e-06
5.260000000000000142e+01 -5.679664154803074695e-06
5.270000000000000284e+01 -5.652116882732696731e-06
5.279999999999999716e+01 -5.629565472688960893e-06
5.289999999999999858e+01 -5.611244620998364094e-06
5.300000000000000000e+01 -5.596424315133323526e-06
5.310000000000000142e+01 -5.584782561918186293e-06
5.320000000000000284e+01 -5.576199658227498968e-06
5.329999999999999716e+01 -5.570461637209611784e-06
5.339999999999999858e+01 -5.567152386295081402e-06
5.350000000000000000e+01 -5.565797897117891347e-06
5.360000000000000142e+01 -5.565859371317681023e-06
5.370000000000000284e+01 -5.566520256810422258e-06
5.379999999999999716e+01 -5.566754244483778888e-06
5.389999999999999858e+01 -5.565857655056195304e-06
5.400000000000000000e+01 -5.563421405900322753e-06
5.410000000000000142e+01 -5.558896546350098422e-06
5.420000000000000284e+01 -5.551894743086938865e-06
5.429999999999999716e+01 -5.542295381974884462e-06
5.439999999999999858e+01 -5.529698664904809906e-06
5.450000000000000000e+01 -5.513477051699845406e-06
5.460000000000000142e+01 -5.493449004848679672e-06
5.470000000000000284e+01 -5.470026182657523341e-06
5.479999999999999716e+01 -5.444035103110504614e-06
5.489999999999999858e+01 -5.416653229023843780e-06
5.500000000000000000e+01 -5.389381182129741884e-06
5.510000000000000142e+01 -5.363857393029754079e-06
5.520000000000000284e+01 -5.340965792501112933e-06
5.529999999999999716e+01 -5.319905373489772655e-06
5.539999999999999858e+01 -5.298817211440614527e-06
5.550000000000000000e+01 -5.276204361457712492e-06
5.560000000000000142e+01 -5.251326640908511539e-06
5.570000000000000284e+01 -5.224326791489230550e-06
5.579999999999999716e+01 -5.196301018535746436e-06
5.589999999999999858e+01 -5.168803635736975540e-06
5.600000000000000000e+01 -5.143114285164194776e-06
5.610000000000000142e+01 -5.119810738412414705e-06
5.620000000000000284e+01 -5.099230062530836628e-06
5.629999999999999716e+01 -5.082162987829092694e-06
5.639999999999999858e+01 -5.069899733407946453e-06
5.650000000000000000e+01 -5.063768809053966535e-06
5.660000000000000142e+01 -5.064336126038467069e-06
5.670000000000000284e+01 -5.070218236227301128e-06
5.679999999999999716e+01 -5.078210175204418797e-06
5.689999999999999858e+01 -5.084655878635025716e-06
5.700000000000000000e+01 -5.086606358489636833e-06
5.710000000000000142e+01 -5.082028945105642026e-06
5.720000000000000284e+01 -5.069285131604843635e-06
5.729999999999999716e+01 -5.047329043818544207e-06
5.739999999999999858e+01 -5.016130592138061435e-06
5.750000000000000000e+01 -4.976599827930277051e-06
5.760000000000000142e+01 -4.931047618528379611e-06
5.770000000000000284e+01 -4.883078709792498051e-06
5.779999999999999716e+01 -4.836833285589299819e-06
5.789999999999999858e+01 -4.796094982877400271e-06
5.800000000000000000e+01 -4.763567572026724854e-06
5.810000000000000142e+01 -4.740987391476155028e-06
5.820000000000000284e+01 -4.728760634531127427e-06
5.829999999999999716e+01 -4.725605602152442964e-06
5.839999999999999858e+01 -4.728610284425909725e-06
5.850000000000000000e+01 -4.733885938202458797e-06
5.860000000000000142e+01 -4.737603100108499826e-06
5.870000000000000284e+01 -4.736668966842404948e-06
5.879999999999999716e+01 -4.729341518597742492e-06
5.889999999999999858e+01 -4.715102080124680599e-06
5.900000000000000000e+01 -4.694197087614458884e-06
5.910000000000000142e+01 -4.667539334560613366e-06
5.920000000000000284e+01 -4.636265359231280013e-06
5.929999999999999716e+01 -4.601624963259263383e-06
5.939999999999999858e+01 -4.564576506343768745e-06
5.950000000000000000e+01 -4.525620947473138406e-06
5.960000000000000142e+01 -4.485184767463398351e-06
5.970000000000000284e+01 -4.444024562564384919e-06
5.979999999999999716e+01 -4.403433175042019413e-06
5.989999999999999858e+01 -4.364857223122383412e-06
6.000000000000000000e+01 -4.329782909648005802e-06
6.010000000000000142e+01 -4.299479619051753664e-06
6.020000000000000284e+01 -4.274850587613141679e-06
6.029999999999999716e+01 -4.256329715702172230e-06
6.039999999999999858e+01 -4.243687964090577135e-06
6.050000000000000000e+01 -4.236206025875260671e-06
6.060000000000000142e+01 -4.232401825774988213e-06
6.070000000000000284e+01 -4.229917416887564756e-06
6.079999999999999716e+01 -4.226339893234467469e-06
6.089999999999999858e+01 -4.219753341437007875e-06
6.100000000000000000e+01 -4.208848192686041370e-06
6.110000000000000142e+01 -4.192780875632902262e-06
6.120000000000000284e+01 -4.170476479387655685e-06
6.129999999999999716e+01 -4.140927278535963150e-06
6.139999999999999858e+01 -4.103738581460201755e-06
6.150000000000000000e+01 -4.059879244202727561e-06
6.160000000000000142e+01 -4.011634779131998128e-06
6.170000000000000284e+01 -3.961527722491444783e-06
6.179999999999999716e+01 -3.912172065256791793e-06
6.189999999999999858e+01 -3.866165621670180991e-06
6.200000000000000000e+01 -3.825222510671801256e-06
6.210000000000000142e+01 -3.789976473363552283e-06
6.220000000000000284e+01 -3.760576278818959913e-06
6.229999999999999716e+01 -3.736606919528874396e-06
6.239999999999999858e+01 -3.717797091364929257e-06
6.250000000000000000e+01 -3.704872253491077438e-06
6.260000000000000142e+01 -3.698919963521232268e-06
6.270000000000000284e+01 -3.700469099413966821e-06
6.279999999999999716e+01 -3.709734516483611010e-06
6.289999999999999858e+01 -3.726296653756212212e-06
6.300000000000000000e+01 -3.748675125398632418e-06
6.310000000000000142e+01 -3.775080257534414188e-06
6.320000000000000284e+01 -3.803329753937059323e-06
6.329999999999999716e+01 -3.830592137278835591e-06
6.339999999999999858e+01 -3.854419952792319124e-06
6.350000000000000000e+01 -3.873419723919697064e-06
6.360000000000000142e+01 -3.887132008923822921e-06
6.370000000000000284e+01 -3.896040403836198309e-06
6.379999999999999716e+01 -3.901286945653776237e-06
6.389999999999999858e+01 -3.903356274251660441e-06
6.400000000000000000e+01 -3.902112419699719233e-06
6.409999999999999432e+01 -3.897877598956107745e-06
6.420000000000000284e+01 -3.891400460228298354e-06
6.429999999999999716e+01 -3.883204418026329254e-06
6.440000000000000568e+01 -3.873028768575944477e-06
6.450000000000000000e+01 -3.860316833176611968e-06
6.459999999999999432e+01 -3.844926832398059059e-06
6.470000000000000284e+01 -3.827524904920026765e-06
6.479999999999999716e+01 -3.809043840102495725e-06
6.490000000000000568e+01 -3.789693149803519949e-06
6.500000000000000000e+01 -3.769218674941304782e-06
6.509999999999999432e+01 -3.747291335297900335e-06
6.520000000000000284e+01 -3.723701930495321189e-06
6.529999999999999716e+01 -3.698805070110625920e-06
6.540000000000000568e+01 -3.673503304562637592e-06
6.550000000000000000e+01 -3.648553886182629097e-06
6.559999999999999432e+01 -3.623830470021381364e-06
6.570000000000000284e+01 -3.598816702348216921e-06
6.579999999999999716e+01 -3.573017253652542473e-06
6.590000000000000568e+01 -3.545788885175574492e-06
6.600000000000000000e+01 -3.516098231695167703e-06
6.609999999999999432e+01 -3.483008443164135260e-06
6.620000000000000284e+01 -3.446466909124542729e-06
6.629999999999999716e+01 -3.407518496854072803e-06
6.640000000000000568e+01 -3.367485209169015232e-06
6.650000000000000000e+01 -3.326861267287749020e-06
6.659999999999999432e+01 -3.285681799284953622e-06
6.670000000000000284e+01 -3.244119700165315723e-06
6.679999999999999716e+01 -3.202896836381092224e-06
6.690000000000000568e+01 -3.163235660675260410e-06
6.700000000000000000e+01 -3.125984988748104560e-06
6.709999999999999432e+01 -3.091684616460953288e-06
6.720000000000000284e+01 -3.060812767924787424e-06
6.729999999999999716e+01 -3.033715374757155483e-06
6.740000000000000568e+01 -3.010824631880473518e-06
6.750000000000000000e+01 -2.992707434947575571e-06
6.759999999999999432e+01 -2.980179778995217534e-06
6.770000000000000284e+01 -2.974269535036943102e-06
6.779999999999999716e+01 -2.975989764995949915e-06
6.790000000000000568e+01 -2.986713815165413209e-06
6.800000000000000000e+01 -3.007982133708264096e-06
6.809999999999999432e+01 -3.039990019240320627e-06
6.820000000000000284e+01 -3.081274136792633345e-06
6.829999999999999716e+01 -3.129539774631900480e-06
6.840000000000000568e+01 -3.181838320460015821e-06
6.850000000000000000e+01 -3.234531005819375878e-06
6.859999999999999432e+01 -3.283461339573739072e-06
6.870000000000000284e+01 -3.324919183990177225e-06
6.879999999999999716e+01 -3.356372163969226438e-06
6.890000000000000568e+01 -3.376122188926475507e-06
6.900000000000000000e+01 -3.383452163126820834e-06
6.909999999999999432e+01 -3.378853468510752117e-06
6.920000000000000284e+01 -3.363949634672384857e-06
6.929999999999999716e+01 -3.341098815103798081e-06
6.940000000000000568e+01 -3.312847992568984103e-06
6.950000000000000000e+01 -3.281567160526950146e-06
6.959999999999999432e+01 -3.249217208585141700e-06
6.970000000000000284e+01 -3.217287276223065383e-06
6.979999999999999716e+01 -3.186806447681115619e-06
6.990000000000000568e+01 -3.157969516504113821e-06
7.000000000000000000e+01 -3.130001485289569949e-06
7.009999999999999432e+01 -3.101734252749086756e-06
7.020000000000000284e+01 -3.072079860018496644e-06
7.029999999999999716e+01 -3.040461771151062260e-06
7.040000000000000568e+01 -3.006925542016316470e-06
7.050000000000000000e+01 -2.971579760678494474e-06
7.059999999999999432e+01 -2.934569731109402593e-06
7.070000000000000284e+01 -2.896426352099045050e-06
7.079999999999999716e+01 -2.858347620082634593e-06
7.090000000000000568e+01 -2.821947196435018473e-06
7.100000000000000000e+01 -2.788313255678759648e-06
7.109999999999999432e+01 -2.758231058387513678e-06
7.120000000000000284e+01 -2.732305913384990276e-06
7.129999999999999716e+01 -2.710042205301088864e-06
7.140000000000000568e+01 -2.690443642095658209e-06
7.150000000000000000e+01 -2.672564971495842212e-06
7.159999999999999432e+01 -2.655245990984694193e-06
7.170000000000000284e+01 -2.637784013830752443e-06
7.179999999999999716e+01 -2.619913182344980705e-06
7.190000000000000568e+01 -2.601553204731301434e-06
7.200000000000000000e+01 -2.583160421330944662e-06
7.209999999999999432e+01 -2.565877213136709952e-06
7.220000000000000284e+01 -2.551253413491602171e-06
7.229999999999999716e+01 -2.540426094370298516e-06
7.240000000000000568e+01 -2.533802897019266206e-06
7.250000000000000000e+01 -2.531257935336693263e-06
7.259999999999999432e+01 -2.531869586030350309e-06
7.270000000000000284e+01 -2.534124215234392943e-06
7.279999999999999716e+01 -2.536500233000542187e-06
7.290000000000000568e+01 -2.537370383285283108e-06
7.300000000000000000e+01 -2.535442966558343059e-06
7.309999999999999432e+01 -2.530524023714682950e-06
7.320000000000000284e+01 -2.523245501946457282e-06
7.329999999999999716e+01 -2.514792807708904214e-06
7.340000000000000568e+01 -2.506041052654870888e-06
7.350000000000000000e+01 -2.496359445719775663e-06
7.359999999999999432e+01 -2.484537366031106345e-06
7.370000000000000284e+01 -2.470304878078818531e-06
7.379999999999999716e+01 -2.453840484987211411e-06
7.390000000000000568e+01 -2.434684915294057840e-06
7.400000000000000000e+01 -2.411882523369882733e-06
7.409999999999999432e+01 -2.384609683060576916e-06
7.420000000000000284e+01 -2.352885657916788138e-06
7.429999999999999716e+01 -2.317488427836807453e-06
7.440000000000000568e+01 -2.279805157542462914e-06
7.450000000000000000e+01 -2.242169834902646113e-06
7.459999999999999432e+01 -2.206868165915094614e-06
7.470000000000000284e+01 -2.175772676422364059e-06
7.479999999999999716e+01 -2.150399111413246666e-06
7.490000000000000568e+01 -2.132131586088724058e-06
7.500000000000000000e+01 -2.122158206614930246e-06
7.509999999999999432e+01 -2.119998721417151389e-06
7.520000000000000284e+01 -2.124183709151909444e-06
7.529999999999999716e+01 -2.133823725434091460e-06
7.540000000000000568e+01 -2.148472183716608771e-06
7.550000000000000000e+01 -2.167275059791449201e-06
7.559999999999999432e+01 -2.188660871209097225e-06
7.570000000000000284e+01 -2.210565774028984829e-06
7.579999999999999716e+01 -2.231307640396152547e-06
7.590000000000000568e+01 -2.249588379682471292e-06
7.600000000000000000e+01 -2.263128071123981755e-06
7.609999999999999432e+01 -2.269292877453239621e-06
7.620000000000000284e+01 -2.266124865232790579e-06
7.629999999999999716e+01 -2.251961172939783868e-06
7.640000000000000568e+01 -2.225926580377977874e-06
7.650000000000000000e+01 -2.188931204772987048e-06
7.659999999999999432e+01 -2.143848348385875771e-06
7.670000000000000284e+01 -2.094103324229966671e-06
7.679999999999999716e+01 -2.042458798420193743e-06
7.690000000000000568e+01 -1.991213139468728980e-06
7.700000000000000000e+01 -1.942015550965078079e-06
7.709999999999999432e+01 -1.896274474543560632e-06
7.720000000000000284e+01 -1.855676584687817488e-06
7.729999999999999716e+01 -1.821833425243131582e-06
7.740000000000000568e+01 -1.795635196518271503e-06
7.750000000000000000e+01 -1.776821943254812451e-06
7.759999999999999432e+01 -1.764377441568326717e-06
7.770000000000000284e+01 -1.756478920423623851e-06
7.779999999999999716e+01 -1.751043633852788998e-06
7.790000000000000568e+01 -1.746424362351771074e-06
7.800000000000000000e+01 -1.741187034203218798e-06
7.809999999999999432e+01 -1.734358209731849161e-06
7.820000000000000284e+01 -1.725787556930686582e-06
7.829999999999999716e+01 -1.715647360771560822e-06
7.840000000000000568e+01 -1.703772304237663690e-06
7.850000000000000000e+01 -1.690319534481304517e-06
7.859999999999999432e+01 -1.676141077717764458e-06
7.870000000000000284e+01 -1.662113220796742516e-06
7.879999999999999716e+01 -1.649317297244891191e-06
7.890000000000000568e+01 -1.639095967687621970e-06
7.900000000000000000e+01 -1.632232718487887707e-06
7.909999999999999432e+01 -1.629181118188375800e-06
7.920000000000000284e+01 -1.630641189216970580e-06
7.929999999999999716e+01 -1.636766988990247204e-06
7.940000000000000568e+01 -1.646766196930010664e-06
7.950000000000000000e+01 -1.659564128951883832e-06
7.959999999999999432e+01 -1.673853692353554857e-06
7.970000000000000284e+01 -1.687713372650829590e-06
7.979999999999999716e+01 -1.699107978896397283e-06
7.990000000000000568e+01 -1.706771111087887751e-06
8.000000000000000000e+01 -1.710068529884855533e-06
8.009999999999999432e+01 -1.709069273223567888e-06
8.020000000000000284e+01 -1.704350276553822520e-06
8.029999999999999716e+01 -1.696097947944350063e-06
8.040000000000000568e+01 -1.684556564130636112e-06
8.050000000000000000e+01 -1.670620638386284133e-06
8.059999999999999432e+01 -1.655055929218786864e-06
8.070000000000000284e+01 -1.638222095966450449e-06
8.079999999999999716e+01 -1.620956164047461200e-06
8.090000000000000568e+01 -1.604461624260762028e-06
8.100000000000000000e+01 -1.589444552190310111e-06
8.109999999999999432e+01 -1.576093938618504588e-06
8.120000000000000284e+01 -1.564409208258011691e-06
8.129999999999999716e+01 -1.554313918603379656e-06
8.140000000000000568e+01 -1.545727206574007429e-06
8.150000000000000000e+01 -1.539238562086700528e-06
8.159999999999999432e+01 -1.535444926007657885e-06
8.170000000000000284e+01 -1.533965069991690581e-06
8.179999999999999716e+01 -1.534619934177005308e-06
8.190000000000000568e+01 -1.537725524460131969e-06
8.200000000000000000e+01 -1.543289412114928430e-06
8.209999999999999432e+01 -1.551050274940713835e-06
8.220000000000000284e+01 -1.561027513319855444e-06
8.229999999999999716e+01 -1.573287785797266678e-06
8.240000000000000568e+01 -1.587245902170069485e-06
8.250000000000000000e+01 -1.602147408361043457e-06
8.259999999999999432e+01 -1.617560891931537497e-06
8.270000000000000284e+01 -1.632682766473450344e-06
8.279999999999999716e+01 -1.645871499486095101e-06
8.290000000000000568e+01 -1.654914544420392675e-06
8.300000000000000000e+01 -1.657071016724906130e-06
8.309999999999999432e+01 -1.649673581865521183e-06
8.320000000000000284e+01 -1.631527859027832141e-06
8.329999999999999716e+01 -1.603672946434475497e-06
8.340000000000000568e+01 -1.568965358405445710e-06
8.350000000000000000e+01 -1.530960063227657372e-06
8.359999999999999432e+01 -1.493365158889349862e-06
8.370000000000000284e+01 -1.459506093215309568e-06
8.379999999999999716e+01 -1.431597156545449025e-06
8.390000000000000568e+01 -1.410398592300721529e-06
8.400000000000000000e+01 -1.395590815495551395e-06
8.409999999999999432e+01 -1.386737887280135077e-06
8.420000000000000284e+01 -1.383574743757556775e-06
8.429999999999999716e+01 -1.385325572106845910e-06
8.440000000000000568e+01 -1.390221994495798663e-06
8.450000000000000000e+01 -1.396693349927624553e-06
8.459999999999999432e+01 -1.403827918619443727e-06
8.470000000000000284e+01 -1.411091944977457945e-06
8.479999999999999716e+01 -1.418194088339305916e-06
8.490000000000000568e+01 -1.424627943148096427e-06
8.500000000000000000e+01 -1.429914515471519621e-06
8.509999999999999432e+01 -1.433852010058772788e-06
8.520000000000000284e+01 -1.436497006385649942e-06
8.529999999999999716e+01 -1.437683035520411529e-06
8.540000000000000568e+01 -1.437109948640258287e-06
8.550000000000000000e+01 -1.435144384002274806e-06
8.559999999999999432e+01 -1.432580394604126007e-06
8.570000000000000284e+01 -1.429768709915860250e-06
8.579999999999999716e+01 -1.426783294767334776e-06
8.590000000000000568e+01 -1.423942260319097451e-06
8.600000000000000000e+01 -1.421474917883457725e-06
8.609999999999999432e+01 -1.419768489535383571e-06
8.620000000000000284e+01 -1.419651271366270270e-06
8.629999999999999716e+01 -1.421372001719635838e-06
8.640000000000000568e+01 -1.424454557907236542e-06
8.650000000000000000e+01 -1.429215152736141219e-06
8.659999999999999432e+01 -1.436914081230125830e-06
8.670000000000000284e+01 -1.448123238783434504e-06
8.679999999999999716e+01 -1.462294502947399495e-06
8.690000000000000568e+01 -1.478283980803171263e-06
8.700000000000000000e+01 -1.494771064867465002e-06
8.709999999999999432e+01 -1.510865691860655529e-06
8.720000000000000284e+01 -1.525651423522615656e-06
8.729999999999999716e+01 -1.537947301293425217e-06
8.740000000000000568e+01 -1.547294188361271283e-06
8.750000000000000000e+01 -1.554007987996886132e-06
8.759999999999999432e+01 -1.558890416837423549e-06
8.770000000000000284e+01 -1.562611374437948905e-06
8.779999999999999716e+01 -1.565286943668425288e-06
8.790000000000000568e+01 -1.567080048362841852e-06
8.800000000000000000e+01 -1.568835039970244968e-06
8.809999999999999432e+01 -1.571866806475464171e-06
8.820000000000000284e+01 -1.576590240049151239e-06
8.829999999999999716e+01 -1.582659355608624885e-06
8.840000000000000568e+01 -1.589937497857766742e-06
8.850000000000000000e+01 -1.598329215612473434e-06
8.859999999999999432e+01 -1.607818651876856220e-06
8.870000000000000284e+01 -1.618795246532522814e-06
8.879999999999999716e+01 -1.631805002807161545e-06
8.890000000000000568e+01 -1.646981026313610201e-06
8.900000000000000000e+01 -1.663755072268835692e-06
8.909999999999999432e+01 -1.681080662747451342e-06
8.920000000000000284e+01 -1.697761661690887102e-06
8.929999999999999716e+01 -1.712433622780896719e-06
8.940000000000000568e+01 -1.723503254963135164e-06
8.950000000000000000e+01 -1.729585829082742495e-06
8.959999999999999432e+01 -1.729971861506675892e-06
8.970000000000000284e+01 -1.724168513778630979e-06
8.979999999999999716e+01 -1.711117576279182093e-06
8.990000000000000568e+01 -1.689494041975312452e-06
9.000000000000000000e+01 -1.658587179007049076e-06
9.009999999999999432e+01 -1.618756817225581621e-06
9.020000000000000284e+01 -1.571132028279079792e-06
9.029999999999999716e+01 -1.517265449322455056e-06
9.040000000000000568e+01 -1.459158951185396670e-06
9.050000000000000000e+01 -1.398725875325283731e-06
9.059999999999999432e+01 -1.337885732546870359e-06
9.070000000000000284e+01 -1.278805801538137729e-06
9.079999999999999716e+01 -1.223405114404318610e-06
9.090000000000000568e+01 -1.173074622425787891e-06
9.100000000000000000e+01 -1.128299748536766259e-06
9.109999999999999432e+01 -1.088605512957844475e-06
9.120000000000000284e+01 -1.053547138452341695e-06
9.129999999999999716e+01 -1.022700131210713334e-06
9.140000000000000568e+01 -9.955212259880250291e-07
9.150000000000000000e+01 -9.717181741128034164e-07
9.159999999999999432e+01 -9.512357814743115389e-07
9.170000000000000284e+01 -9.348314568198291091e-07
9.179999999999999716e+01 -9.239154022118172388e-07
9.190000000000000568e+01 -9.193566227915653356e-07
9.200000000000000000e+01 -9.207496681810887582e-07
9.209999999999999432e+01 -9.270560121307435360e-07
9.220000000000000284e+01 -9.369665301214678242e-07
9.229999999999999716e+01 -9.487874725654474344e-07
9.240000000000000568e+01 -9.609210468061778884e-07
9.250000000000000000e+01 -9.723262664946604447e-07
9.259999999999999432e+01 -9.827347905043874977e-07
9.270000000000000284e+01 -9.921848431234586253e-07
9.279999999999999716e+01 -1.000520615456723893e-06
9.290000000000000568e+01 -1.007330267378984852e-06
9.300000000000000000e+01 -1.012398694697080124e-06
9.309999999999999432e+01 -1.016160463815787967e-06
9.320000000000000284e+01 -1.019706602005101017e-06
9.329999999999999716e+01 -1.024448547110802830e-06
9.340000000000000568e+01 -1.031020071180506767e-06
9.350000000000000000e+01 -1.039410335661667263e-06
9.359999999999999432e+01 -1.049704655586615772e-06
9.370000000000000284e+01 -1.062204830988762014e-06
9.379999999999999716e+01 -1.077044593091260282e-06
9.390000000000000568e+01 -1.093269136111803092e-06
9.400000000000000000e+01 -1.109029708387790184e-06
9.409999999999999432e+01 -1.122882652395397354e-06
9.420000000000000284e+01 -1.133707735347857632e-06
9.429999999999999716e+01 -1.140251712041142798e-06
9.440000000000000568e+01 -1.141764176056072822e-06
9.450000000000000000e+01 -1.137425154344087109e-06
9.459999999999999432e+01 -1.126901736892045241e-06
9.470000000000000284e+01 -1.111384388743009862e-06
9.479999999999999716e+01 -1.092547502706359056e-06
9.490000000000000568e+01 -1.071695755951550038e-06
9.500000000000000000e+01 -1.049982128328383953e-06
9.509999999999999432e+01 -1.028333272614007998e-06
9.520000000000000284e+01 -1.006980598023859840e-06
9.529999999999999716e+01 -9.858386014963639535e-07
9.540000000000000568e+01 -9.650887401409125105e-07
9.550000000000000000e+01 -9.453329091271770466e-07
9.559999999999999432e+01 -9.272936358698300891e-07
9.570000000000000284e+01 -9.112911909890973975e-07
9.579999999999999716e+01 -8.973052396910003930e-07
9.590000000000000568e+01 -8.852964092538558965e-07
9.600000000000000000e+01 -8.754096143672770374e-07
9.609999999999999432e+01 -8.679152899326530122e-07
9.620000000000000284e+01 -8.627787522283970606e-07
9.629999999999999716e+01 -8.600304614241805314e-07
9.640000000000000568e+01 -8.601299354699816198e-07
9.650000000000000000e+01 -8.633551518888750076e-07
9.659999999999999432e+01 -8.691552734835669148e-07
9.670000000000000284e+01 -8.761223935713796119e-07
9.679999999999999716e+01 -8.826887666599327347e-07
9.690000000000000568e+01 -8.878710544948829507e-07
9.700000000000000000e+01 -8.912972490133694824e-07
9.709999999999999432e+01 -8.926321501704078720e-07
9.720000000000000284e+01 -8.911457282339125925e-07
9.729999999999999716e+01 -8.860166504578925776e-07
9.740000000000000568e+01 -8.774571044246237577e-07
9.750000000000000000e+01 -8.671180630609436099e-07
9.759999999999999432e+01 -8.576141790973467768e-07
9.770000000000000284e+01 -8.517512373809697714e-07
9.779999999999999716e+01 -8.514872889965300992e-07
9.790000000000000568e+01 -8.571526892740854979e-07
9.800000000000000000e+01 -8.671878232761770140e-07
9.809999999999999432e+01 -8.792077572905686827e-07
9.820000000000000284e+01 -8.907363452966797719e-07
9.829999999999999716e+01 -8.995600184328407732e-07
9.840000000000000568e+01 -9.047973406093949833e-07
9.850000000000000000e+01 -9.067464525600460984e-07
9.859999999999999432e+01 -9.065561307683317578e-07
9.870000000000000284e+01 -9.063123093804675912e-07
9.879999999999999716e+01 -9.080437065416648315e-07
9.890000000000000568e+01 -9.123525804203047122e-07
9.900000000000000000e+01 -9.182846535298696977e-07
9.909999999999999432e+01 -9.246638931810974536e-07
9.920000000000000284e+01 -9.305018504250349538e-07
9.929999999999999716e+01 -9.345006448080042270e-07
9.940000000000000568e+01 -9.356236024033009203e-07
9.950000000000000000e+01 -9.338026546474378417e-07
9.959999999999999432e+01 -9.299410663089199867e-07
9.970000000000000284e+01 -9.256318298622969325e-07
9.979999999999999716e+01 -9.227089927637133650e-07
9.990000000000000568e+01 -9.224862284460909332e-07
1.000000000000000000e+02 -9.257804864848919896e-07
1.000999999999999943e+02 -9.332495923343561159e-07
1.002000000000000028e+02 -9.452263022637719692e-07
1.002999999999999972e+02 -9.612212300328521089e-07
1.004000000000000057e+02 -9.797721077497059611e-07
1.005000000000000000e+02 -9.994873464950826773e-07
1.005999999999999943e+02 -1.019349582578975605e-06
1.007000000000000028e+02 -1.038243533944428517e-06
1.007999999999999972e+02 -1.055223333514576025e-06
1.009000000000000057e+02 -1.069923866067194789e-06
1.010000000000000000e+02 -1.082596325046184395e-06
1.010999999999999943e+02 -1.093465984686650277e-06
1.012000000000000028e+02 -1.102855082979025421e-06
1.012999999999999972e+02 -1.111771531672752587e-06
1.014000000000000057e+02 -1.120988577333564229e-06
1.015000000000000000e+02 -1.130425832659276567e-06
1.015999999999999943e+02 -1.139798355274162480e-06
1.017000000000000028e+02 -1.148912497266792973e-06
1.017999999999999972e+02 -1.157727513738160953e-06
1.019000000000000057e+02 -1.166875886431548446e-06
1.020000000000000000e+02 -1.177475474329882830e-06
1.020999999999999943e+02 -1.190381580431185679e-06
1.022000000000000028e+02 -1.205576245211537013e-06
1.022999999999999972e+02 -1.221686385267521955e-06
1.024000000000000057e+02 -1.236096407190866487e-06

# Figure2_inset_DM-1c.out
1.000000000000000056e-01 1.772884279489517212e-03
2.000000000000000111e-01 1.690828474238514900e-03
2.999999999999999889e-01 1.569687621667981148e-03
4.000000000000000222e-01 1.422366942279040813e-03
5.000000000000000000e-01 1.260541379451751709e-03
5.999999999999999778e-01 1.094614854082465172e-03
6.999999999999999556e-01 9.328004671260714531e-04
8.000000000000000444e-01 7.807937217876315117e-04
9.000000000000000222e-01 6.420341669581830502e-04
1.000000000000000000e+00 5.181817687116563320e-04
1.100000000000000089e+00 4.096137417946010828e-04
1.199999999999999956e+00 3.158436156809329987e-04
1.300000000000000044e+00 2.358516503591090441e-04
1.399999999999999911e+00 1.683192094787955284e-04
1.500000000000000000e+00 1.118067666538991034e-04
1.600000000000000089e+00 6.487532664323225617e-05
1.699999999999999956e+00 2.616843630676157773e-05
1.800000000000000044e+00 -5.542710368899861351e-06
1.899999999999999911e+00 -3.134331927867606282e-05
2.000000000000000000e+00 -5.217478610575199127e-05
2.100000000000000089e+00 -6.884065078338608146e-05
2.200000000000000178e+00 -8.201984746847301722e-05
2.299999999999999822e+00 -9.228321869159117341e-05
2.399999999999999911e+00 -1.001081691356375813e-04
2.500000000000000000e+00 -1.058945927070453763e-04
2.600000000000000089e+00 -1.099823712138459086e-04
2.700000000000000178e+00 -1.126626302720978856e-04
2.799999999999999822e+00 -1.141792017733678222e-04
2.899999999999999911e+00 -1.147371949627995491e-04
3.000000000000000000e+00 -1.145154965342953801e-04
3.100000000000000089e+00 -1.136808423325419426e-04
3.200000000000000178e+00 -1.123919137171469629e-04
3.299999999999999822e+00 -1.107884017983451486e-04
3.399999999999999911e+00 -1.089782308554276824e-04
3.500000000000000000e+00 -1.070327489287592471e-04
3.600000000000000089e+00 -1.049884231179021299e-04
3.700000000000000178e+00 -1.028577535180374980e-04
3.799999999999999822e+00 -1.006470192805863917e-04
3.899999999999999911e+00 -9.836896788328886032e-05
4.000000000000000000e+00 -9.604747174307703972e-05
4.099999999999999645e+00 -9.371615306008607149e-05
4.200000000000000178e+00 -9.141430200543254614e-05
4.299999999999999822e+00 -8.917848754208534956e-05
4.400000000000000355e+00 -8.703679486643522978e-05
4.500000000000000000e+00 -8.500559488311409950e-05
4.599999999999999645e+00 -8.308820542879402637e-05
4.700000000000000178e+00 -8.127757610054686666e-05
4.799999999999999822e+00 -7.956068293424323201e-05
4.900000000000000355e+00 -7.792681572027504444e-05
5.000000000000000000e+00 -7.637128874193876982e-05
5.099999999999999645e+00 -7.489165000151842833e-05
5.200000000000000178e+00 -7.348261715378612280e-05
5.299999999999999822e+00 -7.213585922727361321e-05
5.400000000000000355e+00 -7.084080425556749105e-05
5.500000000000000000e+00 -6.958797166589647532e-05
5.599999999999999645e+00 -6.837127148173749447e-05
5.700000000000000178e+00 -6.718783697579056025e-05
5.799999999999999822e+00 -6.603638030355796218e-05
5.900000000000000355e+00 -6.491516251116991043e-05
6.000000000000000000e+00 -6.382197898346930742e-05
6.099999999999999645e+00 -6.275323539739474654e-05
6.200000000000000178e+00 -6.170443521114066243e-05
6.299999999999999822e+00 -6.067044523661024868e-05
6.400000000000000355e+00 -5.964488809695467353e-05
6.500000000000000000e+00 -5.862272155354730785e-05
6.599999999999999645e+00 -5.760273052146658301e-05
6.700000000000000178e+00 -5.658830559696070850e-05
6.799999999999999822e+00 -5.558425982599146664e-05
6.900000000000000355e+00 -5.459321982925757766e-05
7.000000000000000000e+00 -5.361657895264215767e-05
7.099999999999999645e+00 -5.265591971692629158e-05
7.200000000000000178e+00 -5.171391967451199889e-05
7.299999999999999822e+00 -5.079546099295839667e-05
7.400000000000000355e+00 -4.990884917788207531e-05
7.500000000000000000e+00 -4.906556569039821625e-05
7.599999999999999645e+00 -4.827711018151603639e-05
7.700000000000000178e+00 -4.755167901748791337e-05
7.799999999999999822e+00 -4.689224442699924111e-05
7.900000000000000355e+00 -4.629780232789926231e-05
8.000000000000000000e+00 -4.576411447487771511e-05
8.099999999999999645e+00 -4.528431963990442455e-05
8.199999999999999289e+00 -4.485013050725683570e-05
8.300000000000000711e+00 -4.445191370905376971e-05
8.400000000000000355e+00 -4.407773303682915866e-05
8.500000000000000000e+00 -4.371551767690107226e-05
8.599999999999999645e+00 -4.335678750067017972e-05
8.699999999999999289e+00 -4.299776992411352694e-05
8.800000000000000711e+00 -4.264025119482539594e-05
8.900000000000000355e+00 -4.229038677294738591e-05
9.000000000000000000e+00 -4.195553265162743628e-05
9.099999999999999645e+00 -4.164070560364052653e-05
9.199999999999999289e+00 -4.134701521252281964e-05
9.300000000000000711e+00 -4.107269342057406902e-05
9.400000000000000355e+00 -4.081402585143223405e-05
9.500000000000000000e+00 -4.056584293721243739e-05
9.599999999999999645e+00 -4.032391007058322430e-05
9.699999999999999289e+00 -4.008581527159549296e-05
9.800000000000000711e+00 -3.985090006608515978e-05
9.900000000000000355e+00 -3.961842230637557805e-05
1.000000000000000000e+01 -3.938714507967233658e-05
1.009999999999999964e+01 -3.915535489795729518e-05
1.019999999999999929e+01 -3.891986125381663442e-05
1.030000000000000071e+01 -3.867585110128857195e-05
1.040000000000000036e+01 -3.841981015284545720e-05
1.050000000000000000e+01 -3.815193122136406600e-05
1.059999999999999964e+01 -3.787518289755098522e-05
1.069999999999999929e+01 -3.759250103030353785e-05
1.080000000000000071e+01 -3.730603930307552218e-05
1.090000000000000036e+01 -3.701921013998799026e-05
1.100000000000000000e+01 -3.673641549539752305e-05
1.109999999999999964e+01 -3.646140976343303919e-05
1.119999999999999929e+01 -3.619769267970696092e-05
1.130000000000000071e+01 -3.594896406866610050e-05
1.140000000000000036e+01 -3.571926208678632975e-05
1.150000000000000000e+01 -3.551203917595557868e-05
1.159999999999999964e+01 -3.532749178702943027e-05
1.169999999999999929e+01 -3.516141441650688648e-05
1.180000000000000071e+01 -3.500669117784127593e-05
1.190000000000000036e+01 -3.485667548375204206e-05
1.200000000000000000e+01 -3.470808223937638104e-05
1.209999999999999964e+01 -3.456086778896860778e-05
1.219999999999999929e+01 -3.441723310970701277e-05
1.230000000000000071e+01 -3.428089257795363665e-05
1.240000000000000036e+01 -3.415488390601240098e-05
1.250000000000000000e+01 -3.403903247090056539e-05
1.259999999999999964e+01 -3.392954749870114028e-05
1.269999999999999929e+01 -3.382082650205120444e-05
1.280000000000000071e+01 -3.370856211404316127e-05
1.290000000000000036e+01 -3.359038601047359407e-05
1.300000000000000000e+01 -3.346509038237854838e-05
1.309999999999999964e+01 -3.333410495542921126e-05
1.319999999999999929e+01 -3.320138057461008430e-05
1.330000000000000071e+01 -3.307191218482330441e-05
1.340000000000000036e+01 -3.294923226349055767e-05
1.350000000000000000e+01 -3.283492333139292896e-05
1.359999999999999964e+01 -3.272889443906024098e-05
1.369999999999999929e+01 -3.262910831836052239e-05
1.380000000000000071e+01 -3.253109389333985746e-05
1.390000000000000036e+01 -3.242809543735347688e-05
1.400000000000000000e+01 -3.231251321267336607e-05
1.409999999999999964e+01 -3.217832272639498115e-05
1.419999999999999929e+01 -3.202216612407937646e-05
1.430000000000000071e+01 -3.184264642186462879e-05
1.440000000000000036e+01 -3.164002555422484875e-05
1.450000000000000000e+01 -3.141693014185875654e-05
1.459999999999999964e+01 -3.117835876764729619e-05
1.469999999999999929e+01 -3.093114355579018593e-05
1.480000000000000071e+01 -3.068286969210021198e-05
1.490000000000000036e+01 -3.044170807697810233e-05
1.500000000000000000e+01 -3.021480006282217801e-05
1.509999999999999964e+01 -3.000662218255456537e-05
1.519999999999999929e+01 -2.981900252052582800e-05
1.530000000000000071e+01 -2.965202656923793256e-05
1.540000000000000036e+01 -2.950255293399095535e-05
1.550000000000000000e+01 -2.936476448667235672e-05
1.559999999999999964e+01 -2.923277497757226229e-05
1.569999999999999929e+01 -2.910222428909037262e-05
1.580000000000000071e+01 -2.896980367950163782e-05
1.590000000000000036e+01 -2.883334855141583830e-05
1.600000000000000000e+01 -2.869181116693653166e-05
1.610000000000000142e+01 -2.854399281204678118e-05
1.619999999999999929e+01 -2.838846921804361045e-05
1.630000000000000071e+01 -2.822504939103964716e-05
1.639999999999999858e+01 -2.805530129990074784e-05
1.650000000000000000e+01 -2.788162055367138237e-05
1.660000000000000142e+01 -2.770687024167273194e-05
1.669999999999999929e+01 -2.753425542323384434e-05
1.680000000000000071e+01 -2.736626265686936677e-05
1.689999999999999858e+01 -2.720455449889414012e-05
1.700000000000000000e+01 -2.705081169551704079e-05
1.710000000000000142e+01 -2.690699511731509119e-05
1.719999999999999929e+01 -2.677424708963371813e-05
1.730000000000000071e+01 -2.665127612999640405e-05
1.739999999999999858e+01 -2.653443152667023242e-05
1.750000000000000000e+01 -2.641861829033587128e-05
1.760000000000000142e+01 -2.629914160934276879e-05
1.769999999999999929e+01 -2.617259451653808355e-05
1.780000000000000071e+01 -2.603699613246135414e-05
1.789999999999999858e+01 -2.589188261481467634e-05
1.800000000000000000e+01 -2.573779238446149975e-05
1.810000000000000142e+01 -2.557654806878417730e-05
1.819999999999999929e+01 -2.541231879149563611e-05
1.830000000000000071e+01 -2.525023228372447193e-05
1.839999999999999858e+01 -2.509440309950150549e-05
1.850000000000000000e+01 -2.494799809937831014e-05
1.860000000000000142e+01 -2.481399496900849044e-05
1.869999999999999929e+01 -2.469471291988156736e-05
1.880000000000000071e+01 -2.459080496919341385e-05
1.889999999999999858e+01 -2.450046849844511598e-05
1.900000000000000000e+01 -2.442011646053288132e-05
1.910000000000000142e+01 -2.434596171951852739e-05
1.919999999999999929e+01 -2.427469553367700428e-05
1.930000000000000071e+01 -2.420337295916397125e-05
1.939999999999999858e+01 -2.412840876786503941e-05
1.950000000000000000e+01 -2.404727274551987648e-05
1.960000000000000142e+01 -2.396031413809396327e-05
1.969999999999999929e+01 -2.386956475675106049e-05
1.980000000000000071e+01 -2.377718010393436998e-05
1.989999999999999858e+01 -2.368524656048975885e-05
2.000000000000000000e+01 -2.359533027629368007e-05
2.010000000000000142e+01 -2.350810245843604207e-05
2.019999999999999929e+01 -2.342375773878302425e-05
2.030000000000000071e+01 -2.334170676476787776e-05
2.039999999999999858e+01 -2.326193862245418131e-05
2.050000000000000000e+01 -2.318493716302327812e-05
2.060000000000000142e+01 -2.311060961801558733e-05
2.069999999999999929e+01 -2.303775909240357578e-05
2.080000000000000071e+01 -2.296454476891085505e-05
2.089999999999999858e+01 -2.288947507622651756e-05
2.100000000000000000e+01 -2.281181150465272367e-05
2.110000000000000142e+01 -2.273210520797874779e-05
2.119999999999999929e+01 -2.265168586745858192e-05
2.130000000000000071e+01 -2.257173400721512735e-05
2.139999999999999858e+01 -2.249258250230923295e-05
2.150000000000000000e+01 -2.241416405013296753e-05
2.160000000000000142e+01 -2.233629129477776587e-05
2.169999999999999929e+01 -2.225853131676558405e-05
2.180000000000000071e+01 -2.217986184405162930e-05
2.189999999999999858e+01 -2.210013735748361796e-05
2.200000000000000000e+01 -2.201984898420050740e-05
2.210000000000000142e+01 -2.193970976804848760e-05
2.219999999999999929e+01 -2.185893026762641966e-05
2.230000000000000071e+01 -2.177468013542238623e-05
2.239999999999999858e+01 -2.168319770134985447e-05
2.250000000000000000e+01 -2.158079405489843339e-05
2.260000000000000142e+01 -2.146406404790468514e-05
2.269999999999999929e+01 -2.133075031451880932e-05
2.280000000000000071e+01 -2.118071643053553998e-05
2.289999999999999858e+01 -2.101648715324699879e-05
2.300000000000000000e+01 -2.084250991174485534e-05
2.310000000000000142e+01 -2.066291199298575521e-05
2.319999999999999929e+01 -2.048159149126149714e-05
2.330000000000000071e+01 -2.030344876402523369e-05
2.339999999999999858e+01 -2.013337871176190674e-05
2.350000000000000000e+01 -1.997423896682448685e-05
2.360000000000000142e+01 -1.982652429433073848e-05
2.369999999999999929e+01 -1.968927426787558943e-05
2.380000000000000071e+01 -1.956100641109514982e-05
2.389999999999999858e+01 -1.944075484061613679e-05
2.400000000000000000e+01 -1.932882514665834606e-05
2.410000000000000142e+01 -1.922542651300318539e-05
2.419999999999999929e+01 -1.912877451104577631e-05
2.430000000000000071e+01 -1.903507836686912924e-05
2.439999999999999858e+01 -1.894072920549660921e-05
2.450000000000000000e+01 -1.884398261609021574e-05
2.460000000000000142e+01 -1.874394001788459718e-05
2.469999999999999929e+01 -1.863983925431966782e-05
2.480000000000000071e+01 -1.853064532042481005e-05
2.489999999999999858e+01 -1.841529228840954602e-05
2.500000000000000000e+01 -1.829380926210433245e-05
2.510000000000000142e+01 -1.816728763515129685e-05
2.519999999999999929e+01 -1.803703162295278162e-05
2.530000000000000071e+01 -1.790460555639583617e-05
2.539999999999999858e+01 -1.777259603841230273e-05
2.550000000000000000e+01 -1.764492844813503325e-05
2.560000000000000142e+01 -1.752567550283856690e-05
2.569999999999999929e+01 -1.741799314913805574e-05
2.580000000000000071e+01 -1.732385499053634703e-05
2.589999999999999858e+01 -1.724349749565590173e-05
2.600000000000000000e+01 -1.717579471005592495e-05
2.610000000000000142e+01 -1.711818367766682059e-05
2.619999999999999929e+01 -1.706664806988555938e-05
2.630000000000000071e+01 -1.701690416666679084e-05
2.639999999999999858e+01 -1.696520121186040342e-05
2.650000000000000000e+01 -1.690852695901412517e-05
2.660000000000000142e+01 -1.684556264081038535e-05
2.669999999999999929e+01 -1.677700493019074202e-05
2.680000000000000071e+01 -1.670488200034014881e-05
2.689999999999999858e+01 -1.663117473071906716e-05
2.700000000000000000e+01 -1.655761843721847981e-05
2.710000000000000142e+01 -1.648642501095309854e-05
2.719999999999999929e+01 -1.641982635192107409e-05
2.730000000000000071e+01 -1.635895023355260491e-05
2.739999999999999858e+01 -1.630414044484496117e-05
2.750000000000000000e+01 -1.625459481147117913e-05
2.760000000000000142e+01 -1.620816510694567114e-05
2.769999999999999929e+01 -1.616191366338171065e-05
2.780000000000000071e+01 -1.611372681509237736e-05
2.789999999999999858e+01 -1.606244950380641967e-05
2.800000000000000000e+01 -1.600674477231223136e-05
2.810000000000000142e+01 -1.594510467839427292e-05
2.819999999999999929e+01 -1.587670340086333454e-05
2.830000000000000071e+01 -1.580198659212328494e-05
2.839999999999999858e+01 -1.572280052641872317e-05
2.850000000000000000e+01 -1.564204467285890132e-05
2.860000000000000142e+01 -1.556278220959939063e-05
2.869999999999999929e+01 -1.548760883451905102e-05
2.880000000000000071e+01 -1.541784331493545324e-05
2.889999999999999858e+01 -1.535284172859974205e-05
2.900000000000000000e+01 -1.529054497950710356e-05
2.910000000000000142e+01 -1.522828279121313244e-05
2.919999999999999929e+01 -1.516345673735486344e-05
2.930000000000000071e+01 -1.509448156866710633e-05
2.939999999999999858e+01 -1.502142094977898523e-05
2.950000000000000000e+01 -1.494517528044525534e-05
2.960000000000000142e+01 -1.486693236074643210e-05
2.969999999999999929e+01 -1.478760805184720084e-05
2.980000000000000071e+01 -1.470803999836789444e-05
2.989999999999999858e+01 -1.462860109313623980e-05
3.000000000000000000e+01 -1.454931771149858832e-05
3.010000000000000142e+01 -1.447063095838529989e-05
3.019999999999999929e+01 -1.439343304809881374e-05
3.030000000000000071e+01 -1.431920372851891443e-05
3.039999999999999858e+01 -1.424947822670219466e-05
3.050000000000000000e+01 -1.418514875695109367e-05
3.060000000000000142e+01 -1.412746041751233861e-05
3.069999999999999929e+01 -1.407740091963205487e-05
3.080000000000000071e+01 -1.403463284077588469e-05
3.089999999999999858e+01 -1.399841858074069023e-05
3.100000000000000000e+01 -1.396720199409173802e-05
3.110000000000000142e+01 -1.393755974277155474e-05
3.119999999999999929e+01 -1.390512079524341971e-05
3.130000000000000071e+01 -1.386605890729697421e-05
3.139999999999999858e+01 -1.381807851430494338e-05
3.150000000000000000e+01 -1.376065210934029892e-05
3.160000000000000142e+01 -1.369345409329980612e-05
3.169999999999999929e+01 -1.361520844511687756e-05
3.180000000000000071e+01 -1.352428807877004147e-05
3.189999999999999858e+01 -1.342003542958991602e-05
3.200000000000000000e+01 -1.330328814219683409e-05
3.210000000000000142e+01 -1.317701935477089137e-05
3.220000000000000284e+01 -1.304658235312672332e-05
3.229999999999999716e+01 -1.291781791223911569e-05
3.239999999999999858e+01 -1.279491880268324167e-05
3.250000000000000000e+01 -1.267975494556594640e-05
3.260000000000000142e+01 -1.257310941582545638e-05
3.270000000000000284e+01 -1.247596264875028282e-05
3.279999999999999716e+01 -1.238964068761561066e-05
3.289999999999999858e+01 -1.231557962455553934e-05
3.300000000000000000e+01 -1.225446794705931097e-05
3.310000000000000142e+01 -1.220532794832251966e-05
3.320000000000000284e+01 -1.216660166392102838e-05
3.329999999999999716e+01 -1.213693667523330078e-05
3.339999999999999858e+01 -1.211517701449338347e-05
3.350000000000000000e+01 -1.210059508593985811e-05
3.360000000000000142e+01 -1.209284619108075276e-05
3.370000000000000284e+01 -1.209186939377104864e-05
3.379999999999999716e+01 -1.209773654409218580e-05
3.389999999999999858e+01 -1.211022208735812455e-05
3.400000000000000000e+01 -1.212876759382197633e-05
3.410000000000000142e+01 -1.215203701576683670e-05
3.420000000000000284e+01 -1.217741464643040672e-05
3.429999999999999716e+01 -1.220139802171615884e-05
3.439999999999999858e+01 -1.222008449985878542e-05
3.450000000000000000e+01 -1.222959690494462848e-05
3.460000000000000142e+01 -1.222709397552534938e-05
3.470000000000000284e+01 -1.221058937517227605e-05
3.479999999999999716e+01 -1.217735734826419502e-05
3.489999999999999858e+01 -1.212437837239122018e-05
3.500000000000000000e+01 -1.205063199449796230e-05
3.510000000000000142e+01 -1.195777622342575341e-05
3.520000000000000284e+01 -1.184957818622933701e-05
3.529999999999999716e+01 -1.173096370621351525e-05
3.539999999999999858e+01 -1.160688680101884529e-05
3.550000000000000000e+01 -1.148194769484689459e-05
3.560000000000000142e+01 -1.136073933594161645e-05
3.570000000000000284e+01 -1.124682148656575009e-05
3.579999999999999716e+01 -1.114158749260241166e-05
3.589999999999999858e+01 -1.104518287320388481e-05
3.600000000000000000e+01 -1.095736388379009441e-05
3.610000000000000142e+01 -1.087766577256843448e-05
3.620000000000000284e+01 -1.080443144019227475e-05
3.629999999999999716e+01 -1.073422663466772065e-05
3.639999999999999858e+01 -1.066288132278714329e-05
3.650000000000000000e+01 -1.058671477949246764e-05
3.660000000000000142e+01 -1.050354512699414045e-05
3.670000000000000284e+01 -1.041371706378413364e-05
3.679999999999999716e+01 -1.031992360367439687e-05
3.689999999999999858e+01 -1.022631113301031291e-05
3.700000000000000000e+01 -1.013771270663710311e-05
3.710000000000000142e+01 -1.005807098408695310e-05
3.720000000000000284e+01 -9.989304999180603772e-06
3.729999999999999716e+01 -9.930758096743375063e-06
3.739999999999999858e+01 -9.879347999230958521e-06
3.750000000000000000e+01 -9.830951967160217464e-06
3.760000000000000142e+01 -9.781985681911464781e-06
3.770000000000000284e+01 -9.729998055263422430e-06
3.779999999999999716e+01 -9.674161447037477046e-06
3.789999999999999858e+01 -9.615382623451296240e-06
3.800000000000000000e+01 -9.555561518936883658e-06
3.810000000000000142e+01 -9.496831808064598590e-06
3.820000000000000284e+01 -9.441146175959147513e-06
3.829999999999999716e+01 -9.390367267769761384e-06
3.839999999999999858e+01 -9.346394108433742076e-06
3.850000000000000000e+01 -9.310185305366758257e-06
3.860000000000000142e+01 -9.280545782530680299e-06
3.870000000000000284e+01 -9.254891665477771312e-06
3.879999999999999716e+01 -9.230653631675522774e-06
3.889999999999999858e+01 -9.205743481288664043e-06
3.900000000000000000e+01 -9.178776053886394948e-06
3.910000000000000142e+01 -9.149638572125695646e-06
3.920000000000000284e+01 -9.120035429077688605e-06
3.929999999999999716e+01 -9.092984328162856400e-06
3.939999999999999858e+01 -9.071397471416275948e-06
3.950000000000000000e+01 -9.057170245796442032e-06
3.960000000000000142e+01 -9.050013431988190860e-06
3.970000000000000284e+01 -9.046527338796295226e-06
3.979999999999999716e+01 -9.041951670951675624e-06
3.989999999999999858e+01 -9.032447451318148524e-06
4.000000000000000000e+01 -9.015703653858508915e-06
4.010000000000000142e+01 -8.990198693936690688e-06
4.020000000000000284e+01 -8.955786142905708402e-06
4.029999999999999716e+01 -8.914721547625958920e-06
4.039999999999999858e+01 -8.870778401615098119e-06
4.050000000000000000e+01 -8.827841156744398177e-06
4.060000000000000142e+01 -8.788925697444938123e-06
4.070000000000000284e+01 -8.756088391237426549e-06
4.079999999999999716e+01 -8.731444722798187286e-06
4.089999999999999858e+01 -8.717477612663060427e-06
4.100000000000000000e+01 -8.715453986951615661e-06
4.110000000000000142e+01 -8.724248800717759877e-06
4.120000000000000284e+01 -8.740978955756872892e-06
4.129999999999999716e+01 -8.761572644289117306e-06
4.139999999999999858e+01 -8.781395081314258277e-06
4.150000000000000000e+01 -8.796401743893511593e-06
4.160000000000000142e+01 -8.804106073512230068e-06
4.170000000000000284e+01 -8.803643140709027648e-06
4.179999999999999716e+01 -8.795434951025526971e-06
4.189999999999999858e+01 -8.780936695984564722e-06
4.200000000000000000e+01 -8.762699508224613965e-06
4.210000000000000142e+01 -8.744355000089854002e-06
4.220000000000000284e+01 -8.729704859433695674e-06
4.229999999999999716e+01 -8.720897312741726637e-06
4.239999999999999858e+01 -8.717905075172893703e-06
4.250000000000000000e+01 -8.719775905774440616e-06
4.260000000000000142e+01 -8.725053703528828919e-06
4.270000000000000284e+01 -8.731597517908085138e-06
4.279999999999999716e+01 -8.736848030821420252e-06
4.289999999999999858e+01 -8.738099495531059802e-06
4.300000000000000000e+01 -8.732625246921088547e-06
4.310000000000000142e+01 -8.718653589312452823e-06
4.320000000000000284e+01 -8.696250915818382055e-06
4.329999999999999716e+01 -8.667571819387376308e-06
4.339999999999999858e+01 -8.635805897938553244e-06
4.350000000000000000e+01 -8.603437890997156501e-06
4.360000000000000142e+01 -8.571445505367591977e-06
4.370000000000000284e+01 -8.539474038116168231e-06
4.379999999999999716e+01 -8.506064659741241485e-06
4.389999999999999858e+01 -8.469615750072989613e-06
4.400000000000000000e+01 -8.429636181972455233e-06
4.410000000000000142e+01 -8.385947694478090852e-06
4.420000000000000284e+01 -8.337682629644405097e-06
4.429999999999999716e+01 -8.284101568278856575e-06
4.439999999999999858e+01 -8.225285455409903079e-06
4.450000000000000000e+01 -8.162348422047216445e-06
4.460000000000000142e+01 -8.097338650259189308e-06
4.470000000000000284e+01 -8.033162885112687945e-06
4.479999999999999716e+01 -7.972839739522896707e-06
4.489999999999999858e+01 -7.919083145679906011e-06
4.500000000000000000e+01 -7.873484719311818480e-06
4.510000000000000142e+01 -7.836742042854893953e-06
4.520000000000000284e+01 -7.809259841451421380e-06
4.529999999999999716e+01 -7.790922609274275601e-06
4.539999999999999858e+01 -7.780756277497857809e-06
4.550000000000000000e+01 -7.776068741804920137e-06
4.560000000000000142e+01 -7.772381650283932686e-06
4.570000000000000284e+01 -7.764940164634026587e-06
4.579999999999999716e+01 -7.750016266072634608e-06
4.589999999999999858e+01 -7.724831448285840452e-06
4.600000000000000000e+01 -7.687295692448969930e-06
4.610000000000000142e+01 -7.637450835318304598e-06
4.620000000000000284e+01 -7.578057648061076179e-06
4.629999999999999716e+01 -7.513152468163752928e-06
4.639999999999999858e+01 -7.446519248333061114e-06
4.650000000000000000e+01 -7.380857823591213673e-06
4.660000000000000142e+01 -7.317778909055050462e-06
4.670000000000000284e+01 -7.257583092723507434e-06
4.679999999999999716e+01 -7.199001174740260467e-06
4.689999999999999858e+01 -7.140673005778808147e-06
4.700000000000000000e+01 -7.082016054482664913e-06
4.710000000000000142e+01 -7.022913450782652944e-06
4.720000000000000284e+01 -6.963955911487573758e-06
4.729999999999999716e+01 -6.906565886311000213e-06
4.739999999999999858e+01 -6.852666956547182053e-06
4.750000000000000000e+01 -6.804425538575742394e-06
4.760000000000000142e+01 -6.763749752281000838e-06
4.770000000000000284e+01 -6.731375378876691684e-06
4.779999999999999716e+01 -6.706369276798795909e-06
4.789999999999999858e+01 -6.686398592137265950e-06
4.800000000000000000e+01 -6.669249160040635616e-06
4.810000000000000142e+01 -6.654288881691172719e-06
4.820000000000000284e+01 -6.642037078563589603e-06
4.829999999999999716e+01 -6.632959411945194006e-06
4.839999999999999858e+01 -6.627585207752417773e-06
4.850000000000000000e+01 -6.627068614761810750e-06
4.860000000000000142e+01 -6.632960776187246665e-06
4.870000000000000284e+01 -6.646451311098644510e-06
4.879999999999999716e+01 -6.667593879683408886e-06
4.889999999999999858e+01 -6.694702278764452785e-06
4.900000000000000000e+01 -6.725193998136091977e-06
4.910000000000000142e+01 -6.756735729140928015e-06
4.920000000000000284e+01 -6.786738140363013372e-06
4.929999999999999716e+01 -6.812484116380801424e-06
4.939999999999999858e+01 -6.831307928223395720e-06
4.950000000000000000e+01 -6.839957677584607154e-06
4.960000000000000142e+01 -6.835789008619030938e-06
4.970000000000000284e+01 -6.818539986852556467e-06
4.979999999999999716e+01 -6.789385224692523479e-06
4.989999999999999858e+01 -6.749706699338275939e-06
5.000000000000000000e+01 -6.700590347463730723e-06
5.010000000000000142e+01 -6.643569122388726100e-06
5.020000000000000284e+01 -6.580911758646834642e-06
5.029999999999999716e+01 -6.514854703709715977e-06
5.039999999999999858e+01 -6.447917257901281118e-06
5.050000000000000000e+01 -6.383159870892995968e-06
5.060000000000000142e+01 -6.323765319393714890e-06
5.070000000000000284e+01 -6.272443897614721209e-06
5.079999999999999716e+01 -6.231714451132575050e-06
5.089999999999999858e+01 -6.204189958225470036e-06
5.100000000000000000e+01 -6.191318789205979556e-06
5.110000000000000142e+01 -6.192041382746538147e-06
5.120000000000000284e+01 -6.203239991009468213e-06
5.129999999999999716e+01 -6.221298917807871476e-06
5.139999999999999858e+01 -6.242358267627423629e-06
5.150000000000000000e+01 -6.262042006710544229e-06
5.160000000000000142e+01 -6.276614840317051858e-06
5.170000000000000284e+01 -6.283944912865990773e-06
5.179999999999999716e+01 -6.282950380409602076e-06
5.189999999999999858e+01 -6.272635800996795297e-06
5.200000000000000000e+01 -6.252746970858424902e-06
5.210000000000000142e+01 -6.224845947144785896e-06
5.220000000000000284e+01 -6.191830379975726828e-06
5.229999999999999716e+01 -6.157405096018919721e-06
5.239999999999999858e+01 -6.125457730377092957e-06
5.250000000000000000e+01 -6.099434358475264162e-06
5.260000000000000142e+01 -6.081627361709252000e-06
5.270000000000000284e+01 -6.072480573493521661e-06
5.279999999999999716e+01 -6.070747076591942459e-06
5.289999999999999858e+01 -6.074254088161978871e-06
5.300000000000000000e+01 -6.079785180190810934e-06
5.310000000000000142e+01 -6.083675998524995521e-06
5.320000000000000284e+01 -6.083804237277945504e-06
5.329999999999999716e+01 -6.080622370063792914e-06
5.339999999999999858e+01 -6.075940746086416766e-06
5.350000000000000000e+01 -6.071820280340034515e-06
5.360000000000000142e+01 -6.069868504710029811e-06
5.370000000000000284e+01 -6.070683411962818354e-06
5.379999999999999716e+01 -6.073821168683934957e-06
5.389999999999999858e+01 -6.077446414565201849e-06
5.400000000000000000e+01 -6.078515070839785039e-06
5.410000000000000142e+01 -6.073621079849544913e-06
5.420000000000000284e+01 -6.060287887521553785e-06
5.429999999999999716e+01 -6.038598257873672992e-06
5.439999999999999858e+01 -6.011237474012887105e-06
5.450000000000000000e+01 -5.981745289318496361e-06
5.460000000000000142e+01 -5.953442723694024608e-06
5.470000000000000284e+01 -5.929104190727230161e-06
5.479999999999999716e+01 -5.910007985221454874e-06
5.489999999999999858e+01 -5.895577487535774708e-06
5.500000000000000000e+01 -5.883721769350813702e-06
5.510000000000000142e+01 -5.871734174434095621e-06
5.520000000000000284e+01 -5.857379619556013495e-06
5.529999999999999716e+01 -5.839067853230517358e-06
5.539999999999999858e+01 -5.815775693918112665e-06
5.550000000000000000e+01 -5.787370355392340571e-06
5.560000000000000142e+01 -5.754931407864205539e-06
5.570000000000000284e+01 -5.719853106711525470e-06
5.579999999999999716e+01 -5.682929895556299016e-06
5.589999999999999858e+01 -5.645103556162212044e-06
5.600000000000000000e+01 -5.606834747595712543e-06
5.610000000000000142e+01 -5.567117113969288766e-06
5.620000000000000284e+01 -5.524834705283865333e-06
5.629999999999999716e+01 -5.479747869685525075e-06
5.639999999999999858e+01 -5.431657882581930608e-06
5.650000000000000000e+01 -5.379808499128557742e-06
5.660000000000000142e+01 -5.323929599398979917e-06
5.670000000000000284e+01 -5.265132131171412766e-06
5.679999999999999716e+01 -5.205954948905855417e-06
5.689999999999999858e+01 -5.149538537807529792e-06
5.700000000000000000e+01 -5.098303972772555426e-06
5.710000000000000142e+01 -5.054246685176622123e-06
5.720000000000000284e+01 -5.019396667194087058e-06
5.729999999999999716e+01 -4.994383289158577099e-06
5.739999999999999858e+01 -4.977915978088276461e-06
5.750000000000000000e+01 -4.967477707396028563e-06
5.760000000000000142e+01 -4.959583293384639546e-06
5.770000000000000284e+01 -4.950164111505728215e-06
5.779999999999999716e+01 -4.935877768730279058e-06
5.789999999999999858e+01 -4.915527370030758902e-06
5.800000000000000000e+01 -4.890128366241697222e-06
5.810000000000000142e+01 -4.861797151534119621e-06
5.820000000000000284e+01 -4.833234015677589923e-06
5.829999999999999716e+01 -4.807220648217480630e-06
5.839999999999999858e+01 -4.785055807587923482e-06
5.850000000000000000e+01 -4.765517132909735665e-06
5.860000000000000142e+01 -4.746344529849011451e-06
5.870000000000000284e+01 -4.725950475403806195e-06
5.879999999999999716e+01 -4.703455488197505474e-06
5.889999999999999858e+01 -4.678802724811248481e-06
5.900000000000000000e+01 -4.652522875403519720e-06
5.910000000000000142e+01 -4.624748726200778037e-06
5.920000000000000284e+01 -4.595596692524850368e-06
5.929999999999999716e+01 -4.565821200230857357e-06
5.939999999999999858e+01 -4.536378582997713238e-06
5.950000000000000000e+01 -4.507942321652080864e-06
5.960000000000000142e+01 -4.481127689359709620e-06
5.970000000000000284e+01 -4.457564955373527482e-06
5.979999999999999716e+01 -4.439201802597381175e-06
5.989999999999999858e+01 -4.426923169376095757e-06
6.000000000000000000e+01 -4.420032837515464053e-06
6.010000000000000142e+01 -4.415363491716561839e-06
6.020000000000000284e+01 -4.409111625136574730e-06
6.029999999999999716e+01 -4.399292265588883311e-06
6.039999999999999858e+01 -4.385224201541859657e-06
6.050000000000000000e+01 -4.366447683423757553e-06
6.060000000000000142e+01 -4.342928150435909629e-06
6.070000000000000284e+01 -4.315630121709546074e-06
6.079999999999999716e+01 -4.286602688807761297e-06
6.089999999999999858e+01 -4.258670287526911125e-06
6.100000000000000000e+01 -4.235118922224501148e-06
6.110000000000000142e+01 -4.218994945404119790e-06
6.120000000000000284e+01 -4.211899977235589176e-06
6.129999999999999716e+01 -4.213339252601144835e-06
6.139999999999999858e+01 -4.221309609420131892e-06
6.150000000000000000e+01 -4.233600520819891244e-06
6.160000000000000142e+01 -4.247122888045851141e-06
6.170000000000000284e+01 -4.257864929968491197e-06
6.179999999999999716e+01 -4.262462880433304235e-06
6.189999999999999858e+01 -4.258238732290919870e-06
6.200000000000000000e+01 -4.244179763190913945e-06
6.210000000000000142e+01 -4.221723884256789461e-06
6.220000000000000284e+01 -4.193114364170469344e-06
6.229999999999999716e+01 -4.160167463851394132e-06
6.239999999999999858e+01 -4.123839516978478059e-06
6.250000000000000000e+01 -4.084420652361586690e-06
6.260000000000000142e+01 -4.042222826683428138e-06
6.270000000000000284e+01 -3.997957719548139721e-06
6.279999999999999716e+01 -3.952752194891218096e-06
6.289999999999999858e+01 -3.906893653038423508e-06
6.300000000000000000e+01 -3.859575372189283371e-06
6.310000000000000142e+01 -3.810310317930998281e-06
6.320000000000000284e+01 -3.759936134883901104e-06
6.329999999999999716e+01 -3.709427346620941535e-06
6.339999999999999858e+01 -3.658514742710394785e-06
6.350000000000000000e+01 -3.606627387853222899e-06
6.360000000000000142e+01 -3.553738451955723576e-06
6.370000000000000284e+01 -3.500415459711803123e-06
6.379999999999999716e+01 -3.448052666499279439e-06
6.389999999999999858e+01 -3.398733724679914303e-06
6.400000000000000000e+01 -3.355067747179418802e-06
6.409999999999999432e+01 -3.320254108984954655e-06
6.420000000000000284e+01 -3.297321427453425713e-06
6.429999999999999716e+01 -3.287482059022295289e-06
6.440000000000000568e+01 -3.290246695542009547e-06
6.450000000000000000e+01 -3.305137170173111372e-06
6.459999999999999432e+01 -3.331136440465343185e-06
6.470000000000000284e+01 -3.365788870723918080e-06
6.479999999999999716e+01 -3.406748874112963676e-06
6.490000000000000568e+01 -3.453189037827542052e-06
6.500000000000000000e+01 -3.504110281937755644e-06
6.509999999999999432e+01 -3.557143600119161420e-06
6.520000000000000284e+01 -3.610105295592802577e-06
6.529999999999999716e+01 -3.661588834802387282e-06
6.540000000000000568e+01 -3.709844804689055309e-06
6.550000000000000000e+01 -3.752473276108503342e-06
6.559999999999999432e+01 -3.787936293520033360e-06
6.570000000000000284e+01 -3.816131084022345021e-06
6.579999999999999716e+01 -3.837707936327205971e-06
6.590000000000000568e+01 -3.854183887597173452e-06
6.600000000000000000e+01 -3.868008207064121962e-06
6.609999999999999432e+01 -3.881203156197443604e-06
6.620000000000000284e+01 -3.894916062563424930e-06
6.629999999999999716e+01 -3.909560746251372620e-06
6.640000000000000568e+01 -3.924056272808229551e-06
6.650000000000000000e+01 -3.936064786103088409e-06
6.659999999999999432e+01 -3.943729097954928875e-06
6.670000000000000284e+01 -3.946259766962612048e-06
6.679999999999999716e+01 -3.942991497751791030e-06
6.690000000000000568e+01 -3.933177140424959362e-06
6.700000000000000000e+01 -3.916779860446695238e-06
6.709999999999999432e+01 -3.893996108672581613e-06
6.720000000000000284e+01 -3.864185600832570344e-06
6.729999999999999716e+01 -3.827272394119063392e-06
6.740000000000000568e+01 -3.785318767768330872e-06
6.750000000000000000e+01 -3.742116405192064121e-06
6.759999999999999432e+01 -3.701198465932975523e-06
6.770000000000000284e+01 -3.665349822767893784e-06
6.779999999999999716e+01 -3.638036332631600089e-06
6.790000000000000568e+01 -3.622548319981433451e-06
6.800000000000000000e+01 -3.620240022428333759e-06
6.809999999999999432e+01 -3.630818582678330131e-06
6.820000000000000284e+01 -3.652226268968661316e-06
6.829999999999999716e+01 -3.680126610561273992e-06
6.840000000000000568e+01 -3.708435542648658156e-06
6.850000000000000000e+01 -3.730415528480079956e-06
6.859999999999999432e+01 -3.740961346920812503e-06
6.870000000000000284e+01 -3.738010036613559350e-06
6.879999999999999716e+01 -3.722781912074424326e-06
6.890000000000000568e+01 -3.698229875226388685e-06
6.900000000000000000e+01 -3.666528527901391499e-06
6.909999999999999432e+01 -3.628446620496106334e-06
6.920000000000000284e+01 -3.584575779314036481e-06
6.929999999999999716e+01 -3.536367785272886977e-06
6.940000000000000568e+01 -3.485865136099164374e-06
6.950000000000000000e+01 -3.434483460296178237e-06
6.959999999999999432e+01 -3.382933300599688664e-06
6.970000000000000284e+01 -3.332278083689743653e-06
6.979999999999999716e+01 -3.282775196566944942e-06
6.990000000000000568e+01 -3.233363486287998967e-06
7.000000000000000000e+01 -3.183767603331943974e-06
7.009999999999999432e+01 -3.134813141514314339e-06
7.020000000000000284e+01 -3.087014192715287209e-06
7.029999999999999716e+01 -3.040524916286813095e-06
7.040000000000000568e+01 -2.996108833031030372e-06
7.050000000000000000e+01 -2.955312538688303903e-06
7.059999999999999432e+01 -2.918906602644710802e-06
7.070000000000000284e+01 -2.886232778109842911e-06
7.079999999999999716e+01 -2.856044375221244991e-06
7.090000000000000568e+01 -2.826664967869874090e-06
7.100000000000000000e+01 -2.795702584990067407e-06
7.109999999999999432e+01 -2.760223878794931807e-06
7.120000000000000284e+01 -2.718323457884253003e-06
7.129999999999999716e+01 -2.669747573236236349e-06
7.140000000000000568e+01 -2.614559889480005950e-06
7.150000000000000000e+01 -2.552765636210097000e-06
7.159999999999999432e+01 -2.484768174326745793e-06
7.170000000000000284e+01 -2.412580670352326706e-06
7.179999999999999716e+01 -2.338876129215350375e-06
7.190000000000000568e+01 -2.265238890686305240e-06
7.200000000000000000e+01 -2.192453166571795009e-06
7.209999999999999432e+01 -2.121441866620443761e-06
7.220000000000000284e+01 -2.053328671536291949e-06
7.229999999999999716e+01 -1.988295025512343273e-06
7.240000000000000568e+01 -1.926159711729269475e-06
7.250000000000000000e+01 -1.867481842054985464e-06
7.259999999999999432e+01 -1.812795972000458278e-06
7.270000000000000284e+01 -1.762400074767356273e-06
7.279999999999999716e+01 -1.716851556921028532e-06
7.290000000000000568e+01 -1.677393584031960927e-06
7.300000000000000000e+01 -1.646189275561482646e-06
7.309999999999999432e+01 -1.625149479878018610e-06
7.320000000000000284e+01 -1.615504515939392149e-06
7.329999999999999716e+01 -1.617858856661769096e-06
7.340000000000000568e+01 -1.631556415304658003e-06
7.350000000000000000e+01 -1.654410652918159030e-06
7.359999999999999432e+01 -1.683632262938772328e-06
7.370000000000000284e+01 -1.716683982522226870e-06
7.379999999999999716e+01 -1.750655769683362450e-06
7.390000000000000568e+01 -1.782814592843351420e-06
7.400000000000000000e+01 -1.812242203413916286e-06
7.409999999999999432e+01 -1.839968376771139447e-06
7.420000000000000284e+01 -1.867367814156750683e-06
7.429999999999999716e+01 -1.895749505820276681e-06
7.440000000000000568e+01 -1.926994173118146136e-06
7.450000000000000000e+01 -1.961764837687951513e-06
7.459999999999999432e+01 -1.998347897824714892e-06
7.470000000000000284e+01 -2.034462340816389769e-06
7.479999999999999716e+01 -2.068468575089354999e-06
7.490000000000000568e+01 -2.099308403558097780e-06
7.500000000000000000e+01 -2.125501396221807227e-06
7.509999999999999432e+01 -2.145380676665809005e-06
7.520000000000000284e+01 -2.158384177164407447e-06
7.529999999999999716e+01 -2.164944817195646465e-06
7.540000000000000568e+01 -2.166416152249439619e-06
7.550000000000000000e+01 -2.164215629818500020e-06
7.559999999999999432e+01 -2.158923280148883350e-06
7.570000000000000284e+01 -2.151395392502308823e-06
7.579999999999999716e+01 -2.142551693395944312e-06
7.590000000000000568e+01 -2.132730969606200233e-06
7.600000000000000000e+01 -2.121748138961265795e-06
7.609999999999999432e+01 -2.109147089868201874e-06
7.620000000000000284e+01 -2.094940555252833292e-06
7.629999999999999716e+01 -2.079503019558615051e-06
7.640000000000000568e+01 -2.063580268441000953e-06
7.650000000000000000e+01 -2.047522912107524462e-06
7.659999999999999432e+01 -2.030138830377836712e-06
7.670000000000000284e+01 -2.010021944442996755e-06
7.679999999999999716e+01 -1.987365976674482226e-06
7.690000000000000568e+01 -1.964113607755280100e-06
7.700000000000000000e+01 -1.943132247106404975e-06
7.709999999999999432e+01 -1.927318180605652742e-06
7.720000000000000284e+01 -1.918027692227042280e-06
7.729999999999999716e+01 -1.914890617626952007e-06
7.740000000000000568e+01 -1.917186637001577765e-06
7.750000000000000000e+01 -1.923629042721586302e-06
7.759999999999999432e+01 -1.932360191858606413e-06
7.770000000000000284e+01 -1.941612254086066969e-06
7.779999999999999716e+01 -1.949620582308853045e-06
7.790000000000000568e+01 -1.954747176569071598e-06
7.800000000000000000e+01 -1.955256493602064438e-06
7.809999999999999432e+01 -1.949594206962501630e-06
7.820000000000000284e+01 -1.937313300004461780e-06
7.829999999999999716e+01 -1.919641363201662898e-06
7.840000000000000568e+01 -1.899013682304939721e-06
7.850000000000000000e+01 -1.877874069577956107e-06
7.859999999999999432e+01 -1.858569135038123932e-06
7.870000000000000284e+01 -1.842766323534306139e-06
7.879999999999999716e+01 -1.830322617024648935e-06
7.890000000000000568e+01 -1.820536112973059062e-06
7.900000000000000000e+01 -1.813216158552677371e-06
7.909999999999999432e+01 -1.807168928280589171e-06
7.920000000000000284e+01 -1.800029849619022571e-06
7.929999999999999716e+01 -1.790582246030680835e-06
7.940000000000000568e+01 -1.779234708010335453e-06
7.950000000000000000e+01 -1.766166292327397969e-06
7.959999999999999432e+01 -1.750883143358805683e-06
7.970000000000000284e+01 -1.733221552058239467e-06
7.979999999999999716e+01 -1.714179802547732834e-06
7.990000000000000568e+01 -1.695923515399044845e-06
8.000000000000000000e+01 -1.680725631558743771e-06
8.009999999999999432e+01 -1.669750758992449846e-06
8.020000000000000284e+01 -1.662560293880233075e-06
8.029999999999999716e+01 -1.658693349781970028e-06
8.040000000000000568e+01 -1.658648216107394546e-06
8.050000000000000000e+01 -1.662562681303825229e-06
8.059999999999999432e+01 -1.669075800236896612e-06
8.070000000000000284e+01 -1.676525243965443224e-06
8.079999999999999716e+01 -1.684803123680467252e-06
8.090000000000000568e+01 -1.695371565801906399e-06
8.100000000000000000e+01 -1.710525225462333765e-06
8.109999999999999432e+01 -1.732145165078691207e-06
8.120000000000000284e+01 -1.760853592713829130e-06
8.129999999999999716e+01 -1.795882212718424853e-06
8.140000000000000568e+01 -1.834871682149241678e-06
8.150000000000000000e+01 -1.874493818831979297e-06
8.159999999999999432e+01 -1.911251501951483078e-06
8.170000000000000284e+01 -1.942196604431956075e-06
8.179999999999999716e+01 -1.965910996659658849e-06
8.190000000000000568e+01 -1.981857394639519043e-06
8.200000000000000000e+01 -1.989557176784728654e-06
8.209999999999999432e+01 -1.989622660403256305e-06
8.220000000000000284e+01 -1.983337824640329927e-06
8.229999999999999716e+01 -1.971717438209452666e-06
8.240000000000000568e+01 -1.956384039658587426e-06
8.250000000000000000e+01 -1.939844423759495839e-06
8.259999999999999432e+01 -1.924818661791505292e-06
8.270000000000000284e+01 -1.912748530230601318e-06
8.279999999999999716e+01 -1.903526595015136991e-06
8.290000000000000568e+01 -1.897335437206493225e-06
8.300000000000000000e+01 -1.894791807899309788e-06
8.309999999999999432e+01 -1.895614559543901123e-06
8.320000000000000284e+01 -1.898268010336323641e-06
8.329999999999999716e+01 -1.899905328173190355e-06
8.340000000000000568e+01 -1.896857384053873830e-06
8.350000000000000000e+01 -1.885703795778681524e-06
8.359999999999999432e+01 -1.864429918896348681e-06
8.370000000000000284e+01 -1.832250177358218934e-06
8.379999999999999716e+01 -1.788020540516299661e-06
8.390000000000000568e+01 -1.731640395519207232e-06
8.400000000000000000e+01 -1.666279104028944857e-06
8.409999999999999432e+01 -1.596626361788366921e-06
8.420000000000000284e+01 -1.527399945189245045e-06
8.429999999999999716e+01 -1.463613671148777939e-06
8.440000000000000568e+01 -1.408998855367826764e-06
8.450000000000000000e+01 -1.365190996693854686e-06
8.459999999999999432e+01 -1.332095393991039600e-06
8.470000000000000284e+01 -1.307465140598651487e-06
8.479999999999999716e+01 -1.287649183723260649e-06
8.490000000000000568e+01 -1.268585720026749186e-06
8.500000000000000000e+01 -1.246026613443973474e-06
8.509999999999999432e+01 -1.216633108924725093e-06
8.520000000000000284e+01 -1.179227638203883544e-06
8.529999999999999716e+01 -1.134290300797147211e-06
8.540000000000000568e+01 -1.083716597349848598e-06
8.550000000000000000e+01 -1.031005695040221326e-06
8.559999999999999432e+01 -9.799450708669610322e-07
8.570000000000000284e+01 -9.333510888609453104e-07
8.579999999999999716e+01 -8.932213972911995370e-07
8.590000000000000568e+01 -8.602482921560294926e-07
8.600000000000000000e+01 -8.335351822097436525e-07
8.609999999999999432e+01 -8.117920629047148395e-07
8.620000000000000284e+01 -7.941276862766244449e-07
8.629999999999999716e+01 -7.799902732585906051e-07
8.640000000000000568e+01 -7.691853056712716352e-07
8.650000000000000000e+01 -7.613548405061010271e-07
8.659999999999999432e+01 -7.556742502856650390e-07
8.670000000000000284e+01 -7.516272262364509515e-07
8.679999999999999716e+01 -7.490991151826165151e-07
8.690000000000000568e+01 -7.483545232389587909e-07
8.700000000000000000e+01 -7.507759391955914907e-07
8.709999999999999432e+01 -7.583319643345021177e-07
8.720000000000000284e+01 -7.728561399744648952e-07
8.729999999999999716e+01 -7.965521149344567675e-07
8.740000000000000568e+01 -8.317128958879038692e-07
8.750000000000000000e+01 -8.793759889158536680e-07
8.759999999999999432e+01 -9.384747272633831017e-07
8.770000000000000284e+01 -1.006735942610248458e-06
8.779999999999999716e+01 -1.081247319234535098e-06
8.790000000000000568e+01 -1.158761961050913669e-06
8.800000000000000000e+01 -1.236458160747133661e-06
8.809999999999999432e+01 -1.311590949626406655e-06
8.820000000000000284e+01 -1.381974811920372304e-06
8.829999999999999716e+01 -1.446323267373372801e-06
8.840000000000000568e+01 -1.503623252574470825e-06
8.850000000000000000e+01 -1.553643073748389725e-06
8.859999999999999432e+01 -1.596242896084731910e-06
8.870000000000000284e+01 -1.630762881177361123e-06
8.879999999999999716e+01 -1.657351845096854959e-06
8.890000000000000568e+01 -1.676524675531254616e-06
8.900000000000000000e+01 -1.688381985331943724e-06
8.909999999999999432e+01 -1.692980958978296258e-06
8.920000000000000284e+01 -1.690656063146889210e-06
8.929999999999999716e+01 -1.681449475654517300e-06
8.940000000000000568e+01 -1.664425894887244795e-06
8.950000000000000000e+01 -1.638039293538895436e-06
8.959999999999999432e+01 -1.600300720383529551e-06
8.970000000000000284e+01 -1.548861519040656276e-06
8.979999999999999716e+01 -1.481995127505797427e-06
8.990000000000000568e+01 -1.400389692207681946e-06
9.000000000000000000e+01 -1.306918761656561401e-06
9.009999999999999432e+01 -1.205117314384551719e-06
9.020000000000000284e+01 -1.099780092772562057e-06
9.029999999999999716e+01 -9.970805194825516082e-07
9.040000000000000568e+01 -9.029804459714796394e-07
9.050000000000000000e+01 -8.219309961532417219e-07
9.059999999999999432e+01 -7.569614126623491757e-07
9.070000000000000284e+01 -7.097963816704577766e-07
9.079999999999999716e+01 -6.807354679949639831e-07
9.090000000000000568e+01 -6.684680329271941446e-07
9.100000000000000000e+01 -6.701955612697929610e-07
9.109999999999999432e+01 -6.825265472798491828e-07
9.120000000000000284e+01 -7.022049430815968663e-07
9.129999999999999716e+01 -7.264620194291637745e-07
9.140000000000000568e+01 -7.529046115450910293e-07
9.150000000000000000e+01 -7.797749503879458643e-07
9.159999999999999432e+01 -8.054783506850071717e-07
9.170000000000000284e+01 -8.281219265882100444e-07
9.179999999999999716e+01 -8.460659728370956145e-07
9.190000000000000568e+01 -8.588243076701473910e-07
9.200000000000000000e+01 -8.669852036291558761e-07
9.209999999999999432e+01 -8.705798677510756534e-07
9.220000000000000284e+01 -8.689015089657914359e-07
9.229999999999999716e+01 -8.608152484157471918e-07
9.240000000000000568e+01 -8.454102271571173333e-07
9.250000000000000000e+01 -8.227022476603451651e-07
9.259999999999999432e+01 -7.935051371532608755e-07
9.270000000000000284e+01 -7.594834414703655057e-07
9.279999999999999716e+01 -7.229290304167079739e-07
9.290000000000000568e+01 -6.864081001367594581e-07
9.300000000000000000e+01 -6.521828481709235348e-07
9.309999999999999432e+01 -6.216565680006169714e-07
9.320000000000000284e+01 -5.955390633971546777e-07
9.329999999999999716e+01 -5.747616569351521321e-07
9.340000000000000568e+01 -5.601414159173145890e-07
9.350000000000000000e+01 -5.515674388334446121e-07
9.359999999999999432e+01 -5.483615836965327617e-07
9.370000000000000284e+01 -5.492105401572189294e-07
9.379999999999999716e+01 -5.522546189240529202e-07
9.390000000000000568e+01 -5.565369747273507528e-07
9.400000000000000000e+01 -5.614843985313200392e-07
9.409999999999999432e+01 -5.657171868733712472e-07
9.420000000000000284e+01 -5.682358619196747895e-07
9.429999999999999716e+01 -5.689508952855248936e-07
9.440000000000000568e+01 -5.683467634298722260e-07
9.450000000000000000e+01 -5.666092306455539074e-07
9.459999999999999432e+01 -5.628788812828133814e-07
9.470000000000000284e+01 -5.564148750636377372e-07
9.479999999999999716e+01 -5.478370894707040861e-07
9.490000000000000568e+01 -5.383380994317121804e-07
9.500000000000000000e+01 -5.287265594233758748e-07
9.509999999999999432e+01 -5.199913744036166463e-07
9.520000000000000284e+01 -5.134463094691454899e-07
9.529999999999999716e+01 -5.107241349833202548e-07
9.540000000000000568e+01 -5.136548679729457945e-07
9.550000000000000000e+01 -5.229877046986075584e-07
9.559999999999999432e+01 -5.384662244978244416e-07
9.570000000000000284e+01 -5.599800374511687551e-07
9.579999999999999716e+01 -5.871875146112870425e-07
9.590000000000000568e+01 -6.194139814397203736e-07
9.600000000000000000e+01 -6.565910553035791963e-07
9.609999999999999432e+01 -6.988643121985660400e-07
9.620000000000000284e+01 -7.458722279807261657e-07
9.629999999999999716e+01 -7.975771723067737184e-07
9.640000000000000568e+01 -8.539452096556487959e-07
9.650000000000000000e+01 -9.137740448750264477e-07
9.659999999999999432e+01 -9.753263157108449377e-07
9.670000000000000284e+01 -1.037030642692116089e-06
9.679999999999999716e+01 -1.096652567866840400e-06
9.690000000000000568e+01 -1.151473270510905422e-06
9.700000000000000000e+01 -1.199693429043691140e-06
9.709999999999999432e+01 -1.241178097188821994e-06
9.720000000000000284e+01 -1.276852231058001053e-06
9.729999999999999716e+01 -1.306896137975854799e-06
9.740000000000000568e+01 -1.330115310338442214e-06
9.750000000000000000e+01 -1.344935071756481193e-06
9.759999999999999432e+01 -1.349710942122328561e-06
9.770000000000000284e+01 -1.342970904261164833e-06
9.779999999999999716e+01 -1.323737137681746390e-06
9.790000000000000568e+01 -1.291513854084769264e-06
9.800000000000000000e+01 -1.246916099262307398e-06
9.809999999999999432e+01 -1.191254114019102417e-06
9.820000000000000284e+01 -1.126059601119777653e-06
9.829999999999999716e+01 -1.053381424753752071e-06
9.840000000000000568e+01 -9.765756203705677763e-07
9.850000000000000000e+01 -9.003869081425364129e-07
9.859999999999999432e+01 -8.297478188978857361e-07
9.870000000000000284e+01 -7.685513310207170434e-07
9.879999999999999716e+01 -7.184232231338683050e-07
9.890000000000000568e+01 -6.792905651309411041e-07
9.900000000000000000e+01 -6.501594498331542127e-07
9.909999999999999432e+01 -6.290012493082031142e-07
9.920000000000000284e+01 -6.133087708803941496e-07
9.929999999999999716e+01 -6.010287734170560725e-07
9.940000000000000568e+01 -5.909075753152137622e-07
9.950000000000000000e+01 -5.819962325404048897e-07
9.959999999999999432e+01 -5.736781076848274097e-07
9.970000000000000284e+01 -5.660066335622104816e-07
9.979999999999999716e+01 -5.596543246610963251e-07
9.990000000000000568e+01 -5.551597155317722354e-07
1.000000000000000000e+02 -5.523642698790354189e-07
1.000999999999999943e+02 -5.509754146260092966e-07
1.002000000000000028e+02 -5.504599016603606287e-07
1.002999999999999972e+02 -5.492405534823774360e-07
1.004000000000000057e+02 -5.460285024128097575e-07
1.005000000000000000e+02 -5.408962238107051235e-07
1.005999999999999943e+02 -5.337197421795281116e-07
1.007000000000000028e+02 -5.240768246039806399e-07
1.007999999999999972e+02 -5.126013320477795787e-07
1.009000000000000057e+02 -5.006567675991391297e-07
1.010000000000000000e+02 -4.899334271613042802e-07
1.010999999999999943e+02 -4.827473389923397917e-07
1.012000000000000028e+02 -4.814308454115234781e-07
1.012999999999999972e+02 -4.870968837167310994e-07
1.014000000000000057e+02 -4.979834216101153288e-07
1.015000000000000000e+02 -5.107912102175760083e-07
1.015999999999999943e+02 -5.227589099376928061e-07
1.017000000000000028e+02 -5.325815664036781527e-07
1.017999999999999972e+02 -5.414320298768870998e-07
1.019000000000000057e+02 -5.518133434634364676e-07
1.020000000000000000e+02 -5.666353786182298791e-07
1.020999999999999943e+02 -5.891145065106684342e-07
1.022000000000000028e+02 -6.213371079866192304e-07
1.022999999999999972e+02 -6.630872348978300579e-07
1.024000000000000057e+02 -7.129793289095687214e-07

# Figure2_inset_DM-1c-10%.out
1.000000000000000056e-01 1.664666109718382359e-03
2.000000000000000111e-01 1.596262445673346519e-03
2.999999999999999889e-01 1.493886229582130909e-03
4.000000000000000222e-01 1.367081888020038605e-03
5.000000000000000000e-01 1.224984065629541874e-03
5.999999999999999778e-01 1.076416927389800549e-03
6.999999999999999556e-01 9.288606233894824982e-04
8.000000000000000444e-01 7.878703763708472252e-04
9.000000000000000222e-01 6.571045378223061562e-04
1.000000000000000000e+00 5.386207485571503639e-04
1.100000000000000089e+00 4.332465468905866146e-04
1.199999999999999956e+00 3.409458149690181017e-04
1.300000000000000044e+00 2.611238160170614719e-04
1.399999999999999911e+00 1.928540295921266079e-04
1.500000000000000000e+00 1.350391830783337355e-04
1.600000000000000089e+00 8.651553798699751496e-05
1.699999999999999956e+00 4.612345583154819906e-05
1.800000000000000044e+00 1.275331760552944615e-05
1.899999999999999911e+00 -1.462284126318991184e-05
2.000000000000000000e+00 -3.692922109621576965e-05
2.100000000000000089e+00 -5.497437086887657642e-05
2.200000000000000178e+00 -6.944937194930389524e-05
2.299999999999999822e+00 -8.093384531093761325e-05
2.399999999999999911e+00 -8.990418427856639028e-05
2.500000000000000000e+00 -9.674773173173889518e-05
2.600000000000000089e+00 -1.017814283841289580e-04
2.700000000000000178e+00 -1.052700899890623987e-04
2.799999999999999822e+00 -1.074404135579243302e-04
2.899999999999999911e+00 -1.084969262592494488e-04
3.000000000000000000e+00 -1.086345873773097992e-04
3.100000000000000089e+00 -1.080426009139046073e-04
3.200000000000000178e+00 -1.069031641236506402e-04
3.299999999999999822e+00 -1.053842133842408657e-04
3.399999999999999911e+00 -1.036278699757531285e-04
3.500000000000000000e+00 -1.017399117699824274e-04
3.600000000000000089e+00 -9.978901653084903955e-05
3.700000000000000178e+00 -9.781145490705966949e-05
3.799999999999999822e+00 -9.582120401319116354e-05
3.899999999999999911e+00 -9.382252756040543318e-05
4.000000000000000000e+00 -9.181988571071997285e-05
4.099999999999999645e+00 -8.982534927781671286e-05
4.200000000000000178e+00 -8.785764657659456134e-05
4.299999999999999822e+00 -8.593926031608134508e-05
4.400000000000000355e+00 -8.409130532527342439e-05
4.500000000000000000e+00 -8.233006519731134176e-05
4.599999999999999645e+00 -8.066510054050013423e-05
4.700000000000000178e+00 -7.909737178124487400e-05
4.799999999999999822e+00 -7.761970482533797622e-05
4.900000000000000355e+00 -7.621836266480386257e-05
5.000000000000000000e+00 -7.487875700462609529e-05
5.099999999999999645e+00 -7.358865696005523205e-05
5.200000000000000178e+00 -7.233948417706415057e-05
5.299999999999999822e+00 -7.112470484571531415e-05
5.400000000000000355e+00 -6.993791612330824137e-05
5.500000000000000000e+00 -6.877134728711098433e-05
5.599999999999999645e+00 -6.761615804862231016e-05
5.700000000000000178e+00 -6.646399560850113630e-05
5.799999999999999822e+00 -6.530889368150383234e-05
5.900000000000000355e+00 -6.414827657863497734e-05
6.000000000000000000e+00 -6.298231164691969752e-05
6.099999999999999645e+00 -6.181305070640519261e-05
6.200000000000000178e+00 -6.064365152269601822e-05
6.299999999999999822e+00 -5.947690078755840659e-05
6.400000000000000355e+00 -5.831344606122002006e-05
6.500000000000000000e+00 -5.715241422876715660e-05
6.599999999999999645e+00 -5.599383075605146587e-05
6.700000000000000178e+00 -5.484091889229603112e-05
6.799999999999999822e+00 -5.370065264287404716e-05
6.900000000000000355e+00 -5.258249075268395245e-05
7.000000000000000000e+00 -5.149631761014461517e-05
7.099999999999999645e+00 -5.045050056651234627e-05
7.200000000000000178e+00 -4.945247201249003410e-05
7.299999999999999822e+00 -4.851014091400429606e-05
7.400000000000000355e+00 -4.763165634358301759e-05
7.500000000000000000e+00 -4.682486178353428841e-05
7.599999999999999645e+00 -4.609682218870148063e-05
7.700000000000000178e+00 -4.545213960227556527e-05
7.799999999999999822e+00 -4.489044658839702606e-05
7.900000000000000355e+00 -4.440549673745408654e-05
8.000000000000000000e+00 -4.398511373437941074e-05
8.099999999999999645e+00 -4.361322498880326748e-05
8.199999999999999289e+00 -4.327255737734958529e-05
8.300000000000000711e+00 -4.294815516914241016e-05
8.400000000000000355e+00 -4.262875881977379322e-05
8.500000000000000000e+00 -4.230649574310518801e-05
8.599999999999999645e+00 -4.197678936179727316e-05
8.699999999999999289e+00 -4.163700941717252135e-05
8.800000000000000711e+00 -4.128529326408170164e-05
8.900000000000000355e+00 -4.092048766324296594e-05
9.000000000000000000e+00 -4.054249438922852278e-05
9.099999999999999645e+00 -4.015309968963265419e-05
9.199999999999999289e+00 -3.975590516347438097e-05
9.300000000000000711e+00 -3.935620043193921447e-05
9.400000000000000355e+00 -3.895923873642459512e-05
9.500000000000000000e+00 -3.856980038108304143e-05
9.599999999999999645e+00 -3.819301127805374563e-05
9.699999999999999289e+00 -3.783401189139112830e-05
9.800000000000000711e+00 -3.749649476958438754e-05
9.900000000000000355e+00 -3.718265361385419965e-05
1.000000000000000000e+01 -3.689447839860804379e-05
1.009999999999999964e+01 -3.663406823761761189e-05
1.019999999999999929e+01 -3.640240174718201160e-05
1.030000000000000071e+01 -3.619856943259947002e-05
1.040000000000000036e+01 -3.602066863095387816e-05
1.050000000000000000e+01 -3.586596722016111016e-05
1.059999999999999964e+01 -3.573026333469897509e-05
1.069999999999999929e+01 -3.560833283700048923e-05
1.080000000000000071e+01 -3.549531538737937808e-05
1.090000000000000036e+01 -3.538690725690685213e-05
1.100000000000000000e+01 -3.527875742292962968e-05
1.109999999999999964e+01 -3.516673677950166166e-05
1.119999999999999929e+01 -3.504762571537867188e-05
1.130000000000000071e+01 -3.492022733553312719e-05
1.140000000000000036e+01 -3.478524013189598918e-05
1.150000000000000000e+01 -3.464390465524047613e-05
1.159999999999999964e+01 -3.449784708209335804e-05
1.169999999999999929e+01 -3.434946120250970125e-05
1.180000000000000071e+01 -3.420155553612858057e-05
1.190000000000000036e+01 -3.405579991522245109e-05
1.200000000000000000e+01 -3.391320205992087722e-05
1.209999999999999964e+01 -3.377402754267677665e-05
1.219999999999999929e+01 -3.363869473105296493e-05
1.230000000000000071e+01 -3.350885890540666878e-05
1.240000000000000036e+01 -3.338737587910145521e-05
1.250000000000000000e+01 -3.327722151880152524e-05
1.259999999999999964e+01 -3.318122617201879621e-05
1.269999999999999929e+01 -3.310209285700693727e-05
1.280000000000000071e+01 -3.304167330497875810e-05
1.290000000000000036e+01 -3.299936724943108857e-05
1.300000000000000000e+01 -3.297217335784807801e-05
1.309999999999999964e+01 -3.295583155704662204e-05
1.319999999999999929e+01 -3.294459747849032283e-05
1.330000000000000071e+01 -3.293191184638999403e-05
1.340000000000000036e+01 -3.291219763923436403e-05
1.350000000000000000e+01 -3.288219159003347158e-05
1.359999999999999964e+01 -3.284013655502349138e-05
1.369999999999999929e+01 -3.278454096289351583e-05
1.380000000000000071e+01 -3.271450259489938617e-05
1.390000000000000036e+01 -3.262994141550734639e-05
1.400000000000000000e+01 -3.253050090279430151e-05
1.409999999999999964e+01 -3.241580998292192817e-05
1.419999999999999929e+01 -3.228697460144758224e-05
1.430000000000000071e+01 -3.214628668501973152e-05
1.440000000000000036e+01 -3.199566708644852042e-05
1.450000000000000000e+01 -3.183741500834003091e-05
1.459999999999999964e+01 -3.167545582982711494e-05
1.469999999999999929e+01 -3.151455166516825557e-05
1.480000000000000071e+01 -3.135942824883386493e-05
1.490000000000000036e+01 -3.121351255686022341e-05
1.500000000000000000e+01 -3.107820157310925424e-05
1.509999999999999964e+01 -3.095301508437842131e-05
1.519999999999999929e+01 -3.083608316956087947e-05
1.530000000000000071e+01 -3.072500840062275529e-05
1.540000000000000036e+01 -3.061628740397281945e-05
1.550000000000000000e+01 -3.050642044399864972e-05
1.559999999999999964e+01 -3.039191142306663096e-05
1.569999999999999929e+01 -3.026966624020133168e-05
1.580000000000000071e+01 -3.013722925970796496e-05
1.590000000000000036e+01 -2.999354910571128130e-05
1.600000000000000000e+01 -2.983924059662967920e-05
1.610000000000000142e+01 -2.967517866636626422e-05
1.619999999999999929e+01 -2.950251473521348089e-05
1.630000000000000071e+01 -2.932296774815768003e-05
1.639999999999999858e+01 -2.913806747528724372e-05
1.650000000000000000e+01 -2.894868157454766333e-05
1.660000000000000142e+01 -2.875504105759318918e-05
1.669999999999999929e+01 -2.855724596884101629e-05
1.680000000000000071e+01 -2.835634768416639417e-05
1.689999999999999858e+01 -2.815465268213301897e-05
1.700000000000000000e+01 -2.795487489493098110e-05
1.710000000000000142e+01 -2.775888424366712570e-05
1.719999999999999929e+01 -2.756714275164995342e-05
1.730000000000000071e+01 -2.737933755270205438e-05
1.739999999999999858e+01 -2.719470285228453577e-05
1.750000000000000000e+01 -2.701128869375679642e-05
1.760000000000000142e+01 -2.682667400222271681e-05
1.769999999999999929e+01 -2.663933810254093260e-05
1.780000000000000071e+01 -2.644875530677381903e-05
1.789999999999999858e+01 -2.625519664434250444e-05
1.800000000000000000e+01 -2.605960980872623622e-05
1.810000000000000142e+01 -2.586432128737214953e-05
1.819999999999999929e+01 -2.567291448940522969e-05
1.830000000000000071e+01 -2.548954762460198253e-05
1.839999999999999858e+01 -2.531731661292724311e-05
1.850000000000000000e+01 -2.515750747988931835e-05
1.860000000000000142e+01 -2.500995469745248556e-05
1.869999999999999929e+01 -2.487252277205698192e-05
1.880000000000000071e+01 -2.474163193255662918e-05
1.889999999999999858e+01 -2.461267831677105278e-05
1.900000000000000000e+01 -2.448093073326162994e-05
1.910000000000000142e+01 -2.434314046695362777e-05
1.919999999999999929e+01 -2.419871816528029740e-05
1.930000000000000071e+01 -2.404889892204664648e-05
1.939999999999999858e+01 -2.389511428191326559e-05
1.950000000000000000e+01 -2.374000359850469977e-05
1.960000000000000142e+01 -2.358772690058685839e-05
1.969999999999999929e+01 -2.344283711863681674e-05
1.980000000000000071e+01 -2.330964707653038204e-05
1.989999999999999858e+01 -2.319123996130656451e-05
2.000000000000000000e+01 -2.308954208274371922e-05
2.010000000000000142e+01 -2.300496271345764399e-05
2.019999999999999929e+01 -2.293708894285373390e-05
2.030000000000000071e+01 -2.288461291755083948e-05
2.039999999999999858e+01 -2.284545007569249719e-05
2.050000000000000000e+01 -2.281615343235898763e-05
2.060000000000000142e+01 -2.279256841575261205e-05
2.069999999999999929e+01 -2.277092971780803055e-05
2.080000000000000071e+01 -2.274777762067969888e-05
2.089999999999999858e+01 -2.272105484735220671e-05
2.100000000000000000e+01 -2.269072683702688664e-05
2.110000000000000142e+01 -2.265693910885602236e-05
2.119999999999999929e+01 -2.261869303765706718e-05
2.130000000000000071e+01 -2.257432424812577665e-05
2.139999999999999858e+01 -2.252231570309959352e-05
2.150000000000000000e+01 -2.246180883958004415e-05
2.160000000000000142e+01 -2.239281639049295336e-05
2.169999999999999929e+01 -2.231629514426458627e-05
2.180000000000000071e+01 -2.223382216470781714e-05
2.189999999999999858e+01 -2.214709820691496134e-05
2.200000000000000000e+01 -2.205790588050149381e-05
2.210000000000000142e+01 -2.196739296778105199e-05
2.219999999999999929e+01 -2.187523750762920827e-05
2.230000000000000071e+01 -2.177946407755371183e-05
2.239999999999999858e+01 -2.167766251659486443e-05
2.250000000000000000e+01 -2.156856680812779814e-05
2.260000000000000142e+01 -2.145176040357910097e-05
2.269999999999999929e+01 -2.132700683432631195e-05
2.280000000000000071e+01 -2.119425153068732470e-05
2.289999999999999858e+01 -2.105415296682622284e-05
2.300000000000000000e+01 -2.090817361022345722e-05
2.310000000000000142e+01 -2.075801785395015031e-05
2.319999999999999929e+01 -2.060522638203110546e-05
2.330000000000000071e+01 -2.045157270913477987e-05
2.339999999999999858e+01 -2.029975257755722851e-05
2.350000000000000000e+01 -2.015281825151760131e-05
2.360000000000000142e+01 -2.001277061935979873e-05
2.369999999999999929e+01 -1.988044641620945185e-05
2.380000000000000071e+01 -1.975580562429968268e-05
2.389999999999999858e+01 -1.963859904208220541e-05
2.400000000000000000e+01 -1.952886304934509099e-05
2.410000000000000142e+01 -1.942648304975591600e-05
2.419999999999999929e+01 -1.933120438479818404e-05
2.430000000000000071e+01 -1.924292155308648944e-05
2.439999999999999858e+01 -1.916167457238771021e-05
2.450000000000000000e+01 -1.908775266201701015e-05
2.460000000000000142e+01 -1.902113217511214316e-05
2.469999999999999929e+01 -1.896127287182025611e-05
2.480000000000000071e+01 -1.890703242679592222e-05
2.489999999999999858e+01 -1.885620804387144744e-05
2.500000000000000000e+01 -1.880651325336657465e-05
2.510000000000000142e+01 -1.875627094705123454e-05
2.519999999999999929e+01 -1.870412961579859257e-05
2.530000000000000071e+01 -1.864880687207914889e-05
2.539999999999999858e+01 -1.859000985859893262e-05
2.550000000000000000e+01 -1.852867899287957698e-05
2.560000000000000142e+01 -1.846610393840819597e-05
2.569999999999999929e+01 -1.840308505052234977e-05
2.580000000000000071e+01 -1.833979331422597170e-05
2.589999999999999858e+01 -1.827568303269799799e-05
2.600000000000000000e+01 -1.820978468458633870e-05
2.610000000000000142e+01 -1.814036841096822172e-05
2.619999999999999929e+01 -1.806537147786002606e-05
2.630000000000000071e+01 -1.798297671484760940e-05
2.639999999999999858e+01 -1.789185262168757617e-05
2.650000000000000000e+01 -1.779157901182770729e-05
2.660000000000000142e+01 -1.768297443049959838e-05
2.669999999999999929e+01 -1.756810343067627400e-05
2.680000000000000071e+01 -1.745002555253449827e-05
2.689999999999999858e+01 -1.733146564220078290e-05
2.700000000000000000e+01 -1.721350599837023765e-05
2.710000000000000142e+01 -1.709563730400986969e-05
2.719999999999999929e+01 -1.697647712717298418e-05
2.730000000000000071e+01 -1.685479583102278411e-05
2.739999999999999858e+01 -1.673046062933281064e-05
2.750000000000000000e+01 -1.660437919781543314e-05
2.760000000000000142e+01 -1.647846875130198896e-05
2.769999999999999929e+01 -1.635506669117603451e-05
2.780000000000000071e+01 -1.623639582248870283e-05
2.789999999999999858e+01 -1.612427695363294333e-05
2.800000000000000000e+01 -1.601974872755818069e-05
2.810000000000000142e+01 -1.592267108208034188e-05
2.819999999999999929e+01 -1.583214543643407524e-05
2.830000000000000071e+01 -1.574762245581950992e-05
2.839999999999999858e+01 -1.566920036566443741e-05
2.850000000000000000e+01 -1.559731390443630517e-05
2.860000000000000142e+01 -1.553281254018656909e-05
2.869999999999999929e+01 -1.547676583868451416e-05
2.880000000000000071e+01 -1.542959216749295592e-05
2.889999999999999858e+01 -1.539070217404514551e-05
2.900000000000000000e+01 -1.535797127871774137e-05
2.910000000000000142e+01 -1.532774695078842342e-05
2.919999999999999929e+01 -1.529624205431900918e-05
2.930000000000000071e+01 -1.526050073152873665e-05
2.939999999999999858e+01 -1.521849480923265219e-05
2.950000000000000000e+01 -1.516895008535357192e-05
2.960000000000000142e+01 -1.511193659098353237e-05
2.969999999999999929e+01 -1.504881947766989470e-05
2.980000000000000071e+01 -1.498057099524885416e-05
2.989999999999999858e+01 -1.490722661401377991e-05
3.000000000000000000e+01 -1.482923289586324245e-05
3.010000000000000142e+01 -1.474837881687562913e-05
3.019999999999999929e+01 -1.466731919208541512e-05
3.030000000000000071e+01 -1.458938822906930000e-05
3.039999999999999858e+01 -1.451820753572974354e-05
3.050000000000000000e+01 -1.445688667445210740e-05
3.060000000000000142e+01 -1.440738014935050160e-05
3.069999999999999929e+01 -1.436995808035135269e-05
3.080000000000000071e+01 -1.434310706827091053e-05
3.089999999999999858e+01 -1.432452518201898783e-05
3.100000000000000000e+01 -1.431089458492351696e-05
3.110000000000000142e+01 -1.429755775461671874e-05
3.119999999999999929e+01 -1.427903225703630596e-05
3.130000000000000071e+01 -1.424985657649813220e-05
3.139999999999999858e+01 -1.420552143827080727e-05
3.150000000000000000e+01 -1.414343114447547123e-05
3.160000000000000142e+01 -1.406335923093138263e-05
3.169999999999999929e+01 -1.396678453602362424e-05
3.180000000000000071e+01 -1.385579798807157204e-05
3.189999999999999858e+01 -1.373247687297407538e-05
3.200000000000000000e+01 -1.359849011350888759e-05
3.210000000000000142e+01 -1.345575765299145132e-05
3.220000000000000284e+01 -1.330677878286223859e-05
3.229999999999999716e+01 -1.315441295446362346e-05
3.239999999999999858e+01 -1.300144049309892580e-05
3.250000000000000000e+01 -1.285001781070604920e-05
3.260000000000000142e+01 -1.270236225536791608e-05
3.270000000000000284e+01 -1.256155337614472955e-05
3.279999999999999716e+01 -1.243096630787476897e-05
3.289999999999999858e+01 -1.231355236086528748e-05
3.300000000000000000e+01 -1.221078127855435014e-05
3.310000000000000142e+01 -1.212212646350963041e-05
3.320000000000000284e+01 -1.204588897962821648e-05
3.329999999999999716e+01 -1.197964957100339234e-05
3.339999999999999858e+01 -1.192082891066092998e-05
3.350000000000000000e+01 -1.186727331514703110e-05
3.360000000000000142e+01 -1.181724110210780054e-05
3.370000000000000284e+01 -1.176925707113696262e-05
3.379999999999999716e+01 -1.172247084468835965e-05
3.389999999999999858e+01 -1.167633945442503318e-05
3.400000000000000000e+01 -1.163063461717683822e-05
3.410000000000000142e+01 -1.158546001533977687e-05
3.420000000000000284e+01 -1.154131859948392957e-05
3.429999999999999716e+01 -1.149795571109279990e-05
3.439999999999999858e+01 -1.145423811976797879e-05
3.450000000000000000e+01 -1.140899075835477561e-05
3.460000000000000142e+01 -1.136190803663339466e-05
3.470000000000000284e+01 -1.131288627220783383e-05
3.479999999999999716e+01 -1.126122424466302618e-05
3.489999999999999858e+01 -1.120656543207587674e-05
3.500000000000000000e+01 -1.114927545131649822e-05
3.510000000000000142e+01 -1.109050026570912451e-05
3.520000000000000284e+01 -1.103280646930215880e-05
3.529999999999999716e+01 -1.097954009310342371e-05
3.539999999999999858e+01 -1.093349419534206390e-05
3.550000000000000000e+01 -1.089685338229173794e-05
3.560000000000000142e+01 -1.087128293875139207e-05
3.570000000000000284e+01 -1.085762414732016623e-05
3.579999999999999716e+01 -1.085519306798232719e-05
3.589999999999999858e+01 -1.086219890567008406e-05
3.600000000000000000e+01 -1.087637429009191692e-05
3.610000000000000142e+01 -1.089481702365446836e-05
3.620000000000000284e+01 -1.091383182938443497e-05
3.629999999999999716e+01 -1.092917682399274781e-05
3.639999999999999858e+01 -1.093716491595841944e-05
3.650000000000000000e+01 -1.093523769668536261e-05
3.660000000000000142e+01 -1.092177990358322859e-05
3.670000000000000284e+01 -1.089678153221029788e-05
3.679999999999999716e+01 -1.086154770746361464e-05
3.689999999999999858e+01 -1.081732079910580069e-05
3.700000000000000000e+01 -1.076504213415319100e-05
3.710000000000000142e+01 -1.070481448550708592e-05
3.720000000000000284e+01 -1.063559557223925367e-05
3.729999999999999716e+01 -1.055653228831943125e-05
3.739999999999999858e+01 -1.046798752213362604e-05
3.750000000000000000e+01 -1.037136280501727015e-05
3.760000000000000142e+01 -1.026903373713139445e-05
3.770000000000000284e+01 -1.016474652715260163e-05
3.779999999999999716e+01 -1.006331967801088467e-05
3.789999999999999858e+01 -9.969359780370723456e-06
3.800000000000000000e+01 -9.886176485451869667e-06
3.810000000000000142e+01 -9.815951671043876559e-06
3.820000000000000284e+01 -9.759593012859113514e-06
3.829999999999999716e+01 -9.716541171655990183e-06
3.839999999999999858e+01 -9.685070835985243320e-06
3.850000000000000000e+01 -9.662366210250183940e-06
3.860000000000000142e+01 -9.644713827583473176e-06
3.870000000000000284e+01 -9.628465704736299813e-06
3.879999999999999716e+01 -9.611250789021141827e-06
3.889999999999999858e+01 -9.592326932761352509e-06
3.900000000000000000e+01 -9.571508599037770182e-06
3.910000000000000142e+01 -9.548700290906708688e-06
3.920000000000000284e+01 -9.524572305963374674e-06
3.929999999999999716e+01 -9.500827218289487064e-06
3.939999999999999858e+01 -9.478929314354900271e-06
3.950000000000000000e+01 -9.459514330956153572e-06
3.960000000000000142e+01 -9.442134796699974686e-06
3.970000000000000284e+01 -9.425054486200679094e-06
3.979999999999999716e+01 -9.405829587194602937e-06
3.989999999999999858e+01 -9.382591997564304620e-06
4.000000000000000000e+01 -9.355326255899854004e-06
4.010000000000000142e+01 -9.325864084530621767e-06
4.020000000000000284e+01 -9.296916687162593007e-06
4.029999999999999716e+01 -9.271425369661301374e-06
4.039999999999999858e+01 -9.251982191926799715e-06
4.050000000000000000e+01 -9.240075996785890311e-06
4.060000000000000142e+01 -9.235402103513479233e-06
4.070000000000000284e+01 -9.236357072950340807e-06
4.079999999999999716e+01 -9.241248335456475616e-06
4.089999999999999858e+01 -9.249135473510250449e-06
4.100000000000000000e+01 -9.259465514332987368e-06
4.110000000000000142e+01 -9.271599083149340004e-06
4.120000000000000284e+01 -9.284720363211818039e-06
4.129999999999999716e+01 -9.298107215727213770e-06
4.139999999999999858e+01 -9.311053872806951404e-06
4.150000000000000000e+01 -9.322398909716866910e-06
4.160000000000000142e+01 -9.330890861747320741e-06
4.170000000000000284e+01 -9.335877621197141707e-06
4.179999999999999716e+01 -9.337121809949167073e-06
4.189999999999999858e+01 -9.333960406365804374e-06
4.200000000000000000e+01 -9.325932296633254737e-06
4.210000000000000142e+01 -9.313635018770582974e-06
4.220000000000000284e+01 -9.298236363974865526e-06
4.229999999999999716e+01 -9.280282029067166150e-06
4.239999999999999858e+01 -9.259904800273943692e-06
4.250000000000000000e+01 -9.238005077349953353e-06
4.260000000000000142e+01 -9.215911632054485381e-06
4.270000000000000284e+01 -9.194371159537695348e-06
4.279999999999999716e+01 -9.173673788609448820e-06
4.289999999999999858e+01 -9.153696737485006452e-06
4.300000000000000000e+01 -9.133969797403551638e-06
4.310000000000000142e+01 -9.114008207689039409e-06
4.320000000000000284e+01 -9.093599146581254900e-06
4.329999999999999716e+01 -9.072680768440477550e-06
4.339999999999999858e+01 -9.051324923348147422e-06
4.350000000000000000e+01 -9.029463399201631546e-06
4.360000000000000142e+01 -9.006103937281295657e-06
4.370000000000000284e+01 -8.978914593171793967e-06
4.379999999999999716e+01 -8.944951332523487508e-06
4.389999999999999858e+01 -8.902406079869251698e-06
4.400000000000000000e+01 -8.851736311044078320e-06
4.410000000000000142e+01 -8.794212590146344155e-06
4.420000000000000284e+01 -8.730396075407043099e-06
4.429999999999999716e+01 -8.661404535814654082e-06
4.439999999999999858e+01 -8.589142453274689615e-06
4.450000000000000000e+01 -8.514726687280926853e-06
4.460000000000000142e+01 -8.438636541541200131e-06
4.470000000000000284e+01 -8.362175321963150054e-06
4.479999999999999716e+01 -8.287095624837093055e-06
4.489999999999999858e+01 -8.215022717195097357e-06
4.500000000000000000e+01 -8.147277185344137251e-06
4.510000000000000142e+01 -8.084600267466157675e-06
4.520000000000000284e+01 -8.027074727579019964e-06
4.529999999999999716e+01 -7.974182153702713549e-06
4.539999999999999858e+01 -7.925167665234766901e-06
4.550000000000000000e+01 -7.879004442656878382e-06
4.560000000000000142e+01 -7.834444659238215536e-06
4.570000000000000284e+01 -7.790544259478338063e-06
4.579999999999999716e+01 -7.747328709228895605e-06
4.589999999999999858e+01 -7.705208190600387752e-06
4.600000000000000000e+01 -7.664109034521970898e-06
4.610000000000000142e+01 -7.623747023899341002e-06
4.620000000000000284e+01 -7.583714705106103793e-06
4.629999999999999716e+01 -7.543396350229158998e-06
4.639999999999999858e+01 -7.502353582822252065e-06
4.650000000000000000e+01 -7.460063443431863561e-06
4.660000000000000142e+01 -7.415736945404205471e-06
4.670000000000000284e+01 -7.368413207586854696e-06
4.679999999999999716e+01 -7.317310519283637404e-06
4.689999999999999858e+01 -7.262505732796853408e-06
4.700000000000000000e+01 -7.205277597677195445e-06
4.710000000000000142e+01 -7.147094493120675907e-06
4.720000000000000284e+01 -7.088537131494376808e-06
4.729999999999999716e+01 -7.029645530565176159e-06
4.739999999999999858e+01 -6.971086349949473515e-06
4.750000000000000000e+01 -6.914023288118187338e-06
4.760000000000000142e+01 -6.859349923615809530e-06
4.770000000000000284e+01 -6.808005764469271526e-06
4.779999999999999716e+01 -6.761089935025665909e-06
4.789999999999999858e+01 -6.719552857248345390e-06
4.800000000000000000e+01 -6.684521849820157513e-06
4.810000000000000142e+01 -6.657452559011289850e-06
4.820000000000000284e+01 -6.639569619437679648e-06
4.829999999999999716e+01 -6.631528322031954303e-06
4.839999999999999858e+01 -6.633390967181185260e-06
4.850000000000000000e+01 -6.644649147347081453e-06
4.860000000000000142e+01 -6.664203283435199410e-06
4.870000000000000284e+01 -6.690394457109505311e-06
4.879999999999999716e+01 -6.720884812239091843e-06
4.889999999999999858e+01 -6.752743502147495747e-06
4.900000000000000000e+01 -6.782688615203369409e-06
4.910000000000000142e+01 -6.807831141486531124e-06
4.920000000000000284e+01 -6.826134722359711304e-06
4.929999999999999716e+01 -6.836221928097074851e-06
4.939999999999999858e+01 -6.837307410023640841e-06
4.950000000000000000e+01 -6.829176072642439976e-06
4.960000000000000142e+01 -6.812802894273772836e-06
4.970000000000000284e+01 -6.790001407352974638e-06
4.979999999999999716e+01 -6.761888016626471654e-06
4.989999999999999858e+01 -6.729471351718530059e-06
5.000000000000000000e+01 -6.694470357615500689e-06
5.010000000000000142e+01 -6.658794063696404919e-06
5.020000000000000284e+01 -6.624033176194643602e-06
5.029999999999999716e+01 -6.591239980480168015e-06
5.039999999999999858e+01 -6.561792361026164144e-06
5.050000000000000000e+01 -6.538181878568138927e-06
5.060000000000000142e+01 -6.523213414766360074e-06
5.070000000000000284e+01 -6.518678674183320254e-06
5.079999999999999716e+01 -6.525647677335655317e-06
5.089999999999999858e+01 -6.544568350363988429e-06
5.100000000000000000e+01 -6.574694452865514904e-06
5.110000000000000142e+01 -6.614226549572777003e-06
5.120000000000000284e+01 -6.660345206910278648e-06
5.129999999999999716e+01 -6.709046829200815409e-06
5.139999999999999858e+01 -6.756366929039359093e-06
5.150000000000000000e+01 -6.799158200010424480e-06
5.160000000000000142e+01 -6.834638952568639070e-06
5.170000000000000284e+01 -6.860490884719183668e-06
5.179999999999999716e+01 -6.875189228594535962e-06
5.189999999999999858e+01 -6.877618488942971453e-06
5.200000000000000000e+01 -6.867467163829132915e-06
5.210000000000000142e+01 -6.845871212135534734e-06
5.220000000000000284e+01 -6.814610969740897417e-06
5.229999999999999716e+01 -6.775397196179255843e-06
5.239999999999999858e+01 -6.729748747602570802e-06
5.250000000000000000e+01 -6.679246325802523643e-06
5.260000000000000142e+01 -6.625158675888087600e-06
5.270000000000000284e+01 -6.567690434167161584e-06
5.279999999999999716e+01 -6.506685167551040649e-06
5.289999999999999858e+01 -6.442645826609805226e-06
5.300000000000000000e+01 -6.376604233082616702e-06
5.310000000000000142e+01 -6.309794116532430053e-06
5.320000000000000284e+01 -6.243510142667219043e-06
5.329999999999999716e+01 -6.179333468026015908e-06
5.339999999999999858e+01 -6.118874352978309616e-06
5.350000000000000000e+01 -6.062921329430537298e-06
5.360000000000000142e+01 -6.011159712215885520e-06
5.370000000000000284e+01 -5.962703198747476563e-06
5.379999999999999716e+01 -5.916923782933736220e-06
5.389999999999999858e+01 -5.873443114978726953e-06
5.400000000000000000e+01 -5.831784619658719748e-06
5.410000000000000142e+01 -5.791526746179442853e-06
5.420000000000000284e+01 -5.752771812694845721e-06
5.429999999999999716e+01 -5.716500709240790457e-06
5.439999999999999858e+01 -5.684579264197964221e-06
5.450000000000000000e+01 -5.659235284838359803e-06
5.460000000000000142e+01 -5.642293217533733696e-06
5.470000000000000284e+01 -5.634653462038841099e-06
5.479999999999999716e+01 -5.636316927848383784e-06
5.489999999999999858e+01 -5.646974841511109844e-06
5.500000000000000000e+01 -5.665314347425010055e-06
5.510000000000000142e+01 -5.688823875971138477e-06
5.520000000000000284e+01 -5.715058250643778592e-06
5.529999999999999716e+01 -5.741796485381200910e-06
5.539999999999999858e+01 -5.766689810116076842e-06
5.550000000000000000e+01 -5.787269401480443776e-06
5.560000000000000142e+01 -5.801228326163254678e-06
5.570000000000000284e+01 -5.806492936244467273e-06
5.579999999999999716e+01 -5.801255611004307866e-06
5.589999999999999858e+01 -5.784432232758263126e-06
5.600000000000000000e+01 -5.755754045821959153e-06
5.610000000000000142e+01 -5.715609859180403873e-06
5.620000000000000284e+01 -5.665348908223677427e-06
5.629999999999999716e+01 -5.606998456642031670e-06
5.639999999999999858e+01 -5.542739927477668971e-06
5.650000000000000000e+01 -5.474695626617176458e-06
5.660000000000000142e+01 -5.405026058724615723e-06
5.670000000000000284e+01 -5.336126378097105771e-06
5.679999999999999716e+01 -5.270701876725070179e-06
5.689999999999999858e+01 -5.211207280808594078e-06
5.700000000000000000e+01 -5.159429747436661273e-06
5.710000000000000142e+01 -5.117026830703252926e-06
5.720000000000000284e+01 -5.085630164103349671e-06
5.729999999999999716e+01 -5.066170615464216098e-06
5.739999999999999858e+01 -5.058560873294482008e-06
5.750000000000000000e+01 -5.061866886535426602e-06
5.760000000000000142e+01 -5.074399723525857553e-06
5.770000000000000284e+01 -5.093231266073416919e-06
5.779999999999999716e+01 -5.114068244438385591e-06
5.789999999999999858e+01 -5.132488695380743593e-06
5.800000000000000000e+01 -5.144716396898729727e-06
5.810000000000000142e+01 -5.147828233020845801e-06
5.820000000000000284e+01 -5.140077519172336906e-06
5.829999999999999716e+01 -5.120774403621908277e-06
5.839999999999999858e+01 -5.090157173981424421e-06
5.850000000000000000e+01 -5.049125320510938764e-06
5.860000000000000142e+01 -4.999663360649719834e-06
5.870000000000000284e+01 -4.944805368722882122e-06
5.879999999999999716e+01 -4.887455816060537472e-06
5.889999999999999858e+01 -4.830280431633582339e-06
5.900000000000000000e+01 -4.775408342538867146e-06
5.910000000000000142e+01 -4.723796337202657014e-06
5.920000000000000284e+01 -4.675771833717590198e-06
5.929999999999999716e+01 -4.631514912034617737e-06
5.939999999999999858e+01 -4.590560365613782778e-06
5.950000000000000000e+01 -4.551749952952377498e-06
5.960000000000000142e+01 -4.513532530836528167e-06
5.970000000000000284e+01 -4.474561592360259965e-06
5.979999999999999716e+01 -4.434360562299843878e-06
5.989999999999999858e+01 -4.392807113617891446e-06
6.000000000000000000e+01 -4.350097697169985622e-06
6.010000000000000142e+01 -4.306878508941736072e-06
6.020000000000000284e+01 -4.264027666067704558e-06
6.029999999999999716e+01 -4.222558800393017009e-06
6.039999999999999858e+01 -4.183370492683025077e-06
6.050000000000000000e+01 -4.146910669078351930e-06
6.060000000000000142e+01 -4.113158865948207676e-06
6.070000000000000284e+01 -4.082387931703124195e-06
6.079999999999999716e+01 -4.055765202792827040e-06
6.089999999999999858e+01 -4.034924131701700389e-06
6.100000000000000000e+01 -4.021043878310592845e-06
6.110000000000000142e+01 -4.014201294921804219e-06
6.120000000000000284e+01 -4.013892066723201424e-06
6.129999999999999716e+01 -4.019428615720244125e-06
6.139999999999999858e+01 -4.029375304526183754e-06
6.150000000000000000e+01 -4.041316969960462302e-06
6.160000000000000142e+01 -4.052376425534021109e-06
6.170000000000000284e+01 -4.060532774019520730e-06
6.179999999999999716e+01 -4.064801487402291968e-06
6.189999999999999858e+01 -4.064145286974962801e-06
6.200000000000000000e+01 -4.057645128341391683e-06
6.210000000000000142e+01 -4.045453351864125580e-06
6.220000000000000284e+01 -4.028622697660466656e-06
6.229999999999999716e+01 -4.008522410003934056e-06
6.239999999999999858e+01 -3.986503088526660576e-06
6.250000000000000000e+01 -3.963735707657178864e-06
6.260000000000000142e+01 -3.941686827602097765e-06
6.270000000000000284e+01 -3.922283212887123227e-06
6.279999999999999716e+01 -3.906849087798036635e-06
6.289999999999999858e+01 -3.895493591699050739e-06
6.300000000000000000e+01 -3.887989805662073195e-06
6.310000000000000142e+01 -3.884174930135486647e-06
6.320000000000000284e+01 -3.883656972902826965e-06
6.329999999999999716e+01 -3.885720616381149739e-06
6.339999999999999858e+01 -3.889333584083942696e-06
6.350000000000000000e+01 -3.893361281370744109e-06
6.360000000000000142e+01 -3.896780071954708546e-06
6.370000000000000284e+01 -3.898781869793310761e-06
6.379999999999999716e+01 -3.898309842043090612e-06
6.389999999999999858e+01 -3.893993380188476294e-06
6.400000000000000000e+01 -3.884980742441257462e-06
6.409999999999999432e+01 -3.871556600643089041e-06
6.420000000000000284e+01 -3.854459464491810650e-06
6.429999999999999716e+01 -3.833750270132441074e-06
6.440000000000000568e+01 -3.809223471762379631e-06
6.450000000000000000e+01 -3.781275154324248433e-06
6.459999999999999432e+01 -3.750837549887364730e-06
6.470000000000000284e+01 -3.719394953805021942e-06
6.479999999999999716e+01 -3.688911647259374149e-06
6.490000000000000568e+01 -3.661788923636777326e-06
6.500000000000000000e+01 -3.640315526354243048e-06
6.509999999999999432e+01 -3.625870249379659072e-06
6.520000000000000284e+01 -3.619425797296571545e-06
6.529999999999999716e+01 -3.622115855250740424e-06
6.540000000000000568e+01 -3.634125050666625611e-06
6.550000000000000000e+01 -3.654039346656645648e-06
6.559999999999999432e+01 -3.679716201077098958e-06
6.570000000000000284e+01 -3.708883014041930437e-06
6.579999999999999716e+01 -3.739241492439759895e-06
6.590000000000000568e+01 -3.768388069147476926e-06
6.600000000000000000e+01 -3.794021495195920579e-06
6.609999999999999432e+01 -3.814381898337160237e-06
6.620000000000000284e+01 -3.828768058156128973e-06
6.629999999999999716e+01 -3.838236352748936042e-06
6.640000000000000568e+01 -3.844637376460013911e-06
6.650000000000000000e+01 -3.849098447972210124e-06
6.659999999999999432e+01 -3.852548161376034841e-06
6.670000000000000284e+01 -3.856862349493894726e-06
6.679999999999999716e+01 -3.864010977849829942e-06
6.690000000000000568e+01 -3.874598860420519486e-06
6.700000000000000000e+01 -3.887784714606823400e-06
6.709999999999999432e+01 -3.901857326127355918e-06
6.720000000000000284e+01 -3.913840828317916021e-06
6.729999999999999716e+01 -3.919783466699300334e-06
6.740000000000000568e+01 -3.916213245247490704e-06
6.750000000000000000e+01 -3.901145646523218602e-06
6.759999999999999432e+01 -3.874374669976532459e-06
6.770000000000000284e+01 -3.836886662611505017e-06
6.779999999999999716e+01 -3.790804157688398845e-06
6.790000000000000568e+01 -3.738606665137922391e-06
6.800000000000000000e+01 -3.682475380628602579e-06
6.809999999999999432e+01 -3.624198825491475873e-06
6.820000000000000284e+01 -3.565131237337482162e-06
6.829999999999999716e+01 -3.506888560877996497e-06
6.840000000000000568e+01 -3.450943040661513805e-06
6.850000000000000000e+01 -3.397519776626722887e-06
6.859999999999999432e+01 -3.346435505591216497e-06
6.870000000000000284e+01 -3.297955800007912330e-06
6.879999999999999716e+01 -3.252342821724596433e-06
6.890000000000000568e+01 -3.210170689271762967e-06
6.900000000000000000e+01 -3.172257493133656681e-06
6.909999999999999432e+01 -3.138788770229439251e-06
6.920000000000000284e+01 -3.109744284301996231e-06
6.929999999999999716e+01 -3.085485559495282359e-06
6.940000000000000568e+01 -3.066214048885740340e-06
6.950000000000000000e+01 -3.051024123124079779e-06
6.959999999999999432e+01 -3.038006525457603857e-06
6.970000000000000284e+01 -3.025886599061777815e-06
6.979999999999999716e+01 -3.013275545526994392e-06
6.990000000000000568e+01 -2.997682713612448424e-06
7.000000000000000000e+01 -2.977245003421558067e-06
7.009999999999999432e+01 -2.951184342236956581e-06
7.020000000000000284e+01 -2.918799964390927926e-06
7.029999999999999716e+01 -2.879835847124923021e-06
7.040000000000000568e+01 -2.835256282196496613e-06
7.050000000000000000e+01 -2.786855247904895805e-06
7.059999999999999432e+01 -2.736833721428411081e-06
7.070000000000000284e+01 -2.687442247406579554e-06
7.079999999999999716e+01 -2.640050979607622139e-06
7.090000000000000568e+01 -2.595322939669131301e-06
7.100000000000000000e+01 -2.553817921580048278e-06
7.109999999999999432e+01 -2.515074129405547865e-06
7.120000000000000284e+01 -2.477892394381342456e-06
7.129999999999999716e+01 -2.441700871713692322e-06
7.140000000000000568e+01 -2.405984560027718544e-06
7.150000000000000000e+01 -2.369304638705216348e-06
7.159999999999999432e+01 -2.329837570869131014e-06
7.170000000000000284e+01 -2.287002189405029640e-06
7.179999999999999716e+01 -2.241052015961031429e-06
7.190000000000000568e+01 -2.191919520555529743e-06
7.200000000000000000e+01 -2.139658136002253741e-06
7.209999999999999432e+01 -2.084989318973384798e-06
7.220000000000000284e+01 -2.029318466156837530e-06
7.229999999999999716e+01 -1.973962298507103696e-06
7.240000000000000568e+01 -1.920151134982006624e-06
7.250000000000000000e+01 -1.869293328127241693e-06
7.259999999999999432e+01 -1.821831006054708268e-06
7.270000000000000284e+01 -1.777905936251045205e-06
7.279999999999999716e+01 -1.738623382152582053e-06
7.290000000000000568e+01 -1.704939904811908491e-06
7.300000000000000000e+01 -1.677058435234357603e-06
7.309999999999999432e+01 -1.655323330851388164e-06
7.320000000000000284e+01 -1.640317350393161178e-06
7.329999999999999716e+01 -1.632324369893467519e-06
7.340000000000000568e+01 -1.631114741940109525e-06
7.350000000000000000e+01 -1.635802618693560362e-06
7.359999999999999432e+01 -1.644823669266770594e-06
7.370000000000000284e+01 -1.656365043345431332e-06
7.379999999999999716e+01 -1.668591153247689363e-06
7.390000000000000568e+01 -1.679006118138204329e-06
7.400000000000000000e+01 -1.685335746515193023e-06
7.409999999999999432e+01 -1.687081407908408437e-06
7.420000000000000284e+01 -1.684336211837944575e-06
7.429999999999999716e+01 -1.676677129580639303e-06
7.440000000000000568e+01 -1.664381329646857921e-06
7.450000000000000000e+01 -1.649178784646210261e-06
7.459999999999999432e+01 -1.633432134440226946e-06
7.470000000000000284e+01 -1.619517547624127474e-06
7.479999999999999716e+01 -1.610005028851446696e-06
7.490000000000000568e+01 -1.607670697012508754e-06
7.500000000000000000e+01 -1.614372536096198019e-06
7.509999999999999432e+01 -1.630479914638272021e-06
7.520000000000000284e+01 -1.656040467423736118e-06
7.529999999999999716e+01 -1.690881958893442061e-06
7.540000000000000568e+01 -1.734195734570675995e-06
7.550000000000000000e+01 -1.784048208719468676e-06
7.559999999999999432e+01 -1.837490117395645939e-06
7.570000000000000284e+01 -1.892141199277830310e-06
7.579999999999999716e+01 -1.946747943293303251e-06
7.590000000000000568e+01 -2.000507265620399266e-06
7.600000000000000000e+01 -2.053111074928892776e-06
7.609999999999999432e+01 -2.104490022247773595e-06
7.620000000000000284e+01 -2.154433332179905847e-06
7.629999999999999716e+01 -2.202468294854043052e-06
7.640000000000000568e+01 -2.247951897516031750e-06
7.650000000000000000e+01 -2.290155180162400939e-06
7.659999999999999432e+01 -2.327943320779013447e-06
7.670000000000000284e+01 -2.360147846047766507e-06
7.679999999999999716e+01 -2.386115056651760824e-06
7.690000000000000568e+01 -2.406255816822522320e-06
7.700000000000000000e+01 -2.421817498543532565e-06
7.709999999999999432e+01 -2.434033149256720208e-06
7.720000000000000284e+01 -2.443675157337565906e-06
7.729999999999999716e+01 -2.451432237648987211e-06
7.740000000000000568e+01 -2.457941036482225172e-06
7.750000000000000000e+01 -2.463202008584630676e-06
7.759999999999999432e+01 -2.466897512931609526e-06
7.770000000000000284e+01 -2.468017100909492001e-06
7.779999999999999716e+01 -2.464392082401900552e-06
7.790000000000000568e+01 -2.453812612657202408e-06
7.800000000000000000e+01 -2.434911266391281970e-06
7.809999999999999432e+01 -2.408029558864654973e-06
7.820000000000000284e+01 -2.375210442551178858e-06
7.829999999999999716e+01 -2.339376123927650042e-06
7.840000000000000568e+01 -2.303910605405690148e-06
7.850000000000000000e+01 -2.271998482683557086e-06
7.859999999999999432e+01 -2.245639279863098636e-06
7.870000000000000284e+01 -2.224804575234884396e-06
7.879999999999999716e+01 -2.208101477663149126e-06
7.890000000000000568e+01 -2.194250100728822872e-06
7.900000000000000000e+01 -2.182414391427300870e-06
7.909999999999999432e+01 -2.170871539419749752e-06
7.920000000000000284e+01 -2.156937171093886718e-06
7.929999999999999716e+01 -2.138948957508546300e-06
7.940000000000000568e+01 -2.116237737936899066e-06
7.950000000000000000e+01 -2.087967232000664808e-06
7.959999999999999432e+01 -2.053539901680778712e-06
7.970000000000000284e+01 -2.013105358855682425e-06
7.979999999999999716e+01 -1.967610614883597009e-06
7.990000000000000568e+01 -1.918738234962802380e-06
8.000000000000000000e+01 -1.868508888946962543e-06
8.009999999999999432e+01 -1.818510781959048472e-06
8.020000000000000284e+01 -1.769307914400997106e-06
8.029999999999999716e+01 -1.721185981296002865e-06
8.040000000000000568e+01 -1.675657017585763242e-06
8.050000000000000000e+01 -1.634697014196717646e-06
8.059999999999999432e+01 -1.599292204446101096e-06
8.070000000000000284e+01 -1.570406084283604287e-06
8.079999999999999716e+01 -1.549355488350556698e-06
8.090000000000000568e+01 -1.537430421194585506e-06
8.100000000000000000e+01 -1.535717274236958474e-06
8.109999999999999432e+01 -1.544315409773844294e-06
8.120000000000000284e+01 -1.561754515932989307e-06
8.129999999999999716e+01 -1.585605559739633463e-06
8.140000000000000568e+01 -1.613241352060867939e-06
8.150000000000000000e+01 -1.642566303416970186e-06
8.159999999999999432e+01 -1.671983454798464663e-06
8.170000000000000284e+01 -1.699585141068382654e-06
8.179999999999999716e+01 -1.723885930005053524e-06
8.190000000000000568e+01 -1.744229848554823548e-06
8.200000000000000000e+01 -1.760136910888832062e-06
8.209999999999999432e+01 -1.771310053300112486e-06
8.220000000000000284e+01 -1.777668330760207027e-06
8.229999999999999716e+01 -1.779508579602406826e-06
8.240000000000000568e+01 -1.777945954017923214e-06
8.250000000000000000e+01 -1.774699398993107025e-06
8.259999999999999432e+01 -1.772073346728575416e-06
8.270000000000000284e+01 -1.772384507603419479e-06
8.279999999999999716e+01 -1.776497128957998939e-06
8.290000000000000568e+01 -1.784197252163721714e-06
8.300000000000000000e+01 -1.794797526599722914e-06
8.309999999999999432e+01 -1.807029320843867026e-06
8.320000000000000284e+01 -1.818830241973046213e-06
8.329999999999999716e+01 -1.827498635975643992e-06
8.340000000000000568e+01 -1.830361497923149727e-06
8.350000000000000000e+01 -1.824771743486053310e-06
8.359999999999999432e+01 -1.809302943911461625e-06
8.370000000000000284e+01 -1.784206347110739443e-06
8.379999999999999716e+01 -1.749958755681291223e-06
8.390000000000000568e+01 -1.707314027044048999e-06
8.400000000000000000e+01 -1.659081362959113903e-06
8.409999999999999432e+01 -1.609466949048510287e-06
8.420000000000000284e+01 -1.562081138217763510e-06
8.429999999999999716e+01 -1.519939473837439436e-06
8.440000000000000568e+01 -1.485627421971003059e-06
8.450000000000000000e+01 -1.461196006857790053e-06
8.459999999999999432e+01 -1.447888053007773124e-06
8.470000000000000284e+01 -1.445686393708456308e-06
8.479999999999999716e+01 -1.452924948353029322e-06
8.490000000000000568e+01 -1.466178787268290762e-06
8.500000000000000000e+01 -1.481081767451541964e-06
8.509999999999999432e+01 -1.493398713137139566e-06
8.520000000000000284e+01 -1.499301674812159035e-06
8.529999999999999716e+01 -1.494919843025854789e-06
8.540000000000000568e+01 -1.477116938986000605e-06
8.550000000000000000e+01 -1.444964482288924046e-06
8.559999999999999432e+01 -1.399779762323305476e-06
8.570000000000000284e+01 -1.344597421848447993e-06
8.579999999999999716e+01 -1.283162646359414794e-06
8.590000000000000568e+01 -1.218395254909410141e-06
8.600000000000000000e+01 -1.152730874309781939e-06
8.609999999999999432e+01 -1.088605472432391252e-06
8.620000000000000284e+01 -1.027936264108575415e-06
8.629999999999999716e+01 -9.722288041302817874e-07
8.640000000000000568e+01 -9.223329584528983105e-07
8.650000000000000000e+01 -8.783516705079819076e-07
8.659999999999999432e+01 -8.400572255595761817e-07
8.670000000000000284e+01 -8.073372441685933154e-07
8.679999999999999716e+01 -7.805889481460326351e-07
8.690000000000000568e+01 -7.610017860315565486e-07
8.700000000000000000e+01 -7.504356176468718331e-07
8.709999999999999432e+01 -7.504180530304438435e-07
8.720000000000000284e+01 -7.625044418091420084e-07
8.729999999999999716e+01 -7.890067763582919724e-07
8.740000000000000568e+01 -8.317453534800733905e-07
8.750000000000000000e+01 -8.908137942853500135e-07
8.759999999999999432e+01 -9.643940757086966187e-07
8.770000000000000284e+01 -1.048944909598503727e-06
8.779999999999999716e+01 -1.139433720709348563e-06
8.790000000000000568e+01 -1.230495968229661230e-06
8.800000000000000000e+01 -1.316674456575128715e-06
8.809999999999999432e+01 -1.392292006130446680e-06
8.820000000000000284e+01 -1.452889478059660178e-06
8.829999999999999716e+01 -1.495918922955752350e-06
8.840000000000000568e+01 -1.520139221611316316e-06
8.850000000000000000e+01 -1.525116431366768666e-06
8.859999999999999432e+01 -1.511119194219645578e-06
8.870000000000000284e+01 -1.478978902014205232e-06
8.879999999999999716e+01 -1.430181669093144592e-06
8.890000000000000568e+01 -1.366944275105197448e-06
8.900000000000000000e+01 -1.292202227887173649e-06
8.909999999999999432e+01 -1.209352831210708246e-06
8.920000000000000284e+01 -1.122179583035176620e-06
8.929999999999999716e+01 -1.034863771565142088e-06
8.940000000000000568e+01 -9.511010148344212212e-07
8.950000000000000000e+01 -8.731170169085089583e-07
8.959999999999999432e+01 -8.020113568818487693e-07
8.970000000000000284e+01 -7.383764568658079952e-07
8.979999999999999716e+01 -6.823665898991748691e-07
8.990000000000000568e+01 -6.334601607704826165e-07
9.000000000000000000e+01 -5.904170166104449891e-07
9.009999999999999432e+01 -5.524292987502121832e-07
9.020000000000000284e+01 -5.198222652325057425e-07
9.029999999999999716e+01 -4.931274588670930825e-07
9.040000000000000568e+01 -4.728359215278032934e-07
9.050000000000000000e+01 -4.591053368585562566e-07
9.059999999999999432e+01 -4.512577049808896845e-07
9.070000000000000284e+01 -4.486712441575946286e-07
9.079999999999999716e+01 -4.509478799263888504e-07
9.090000000000000568e+01 -4.573967942178569501e-07
9.100000000000000000e+01 -4.671561271152313566e-07
9.109999999999999432e+01 -4.799591124537982978e-07
9.120000000000000284e+01 -4.962656703355605714e-07
9.129999999999999716e+01 -5.160507612345099915e-07
9.140000000000000568e+01 -5.380589982451056130e-07
9.150000000000000000e+01 -5.604025545835611410e-07
9.159999999999999432e+01 -5.809208687423961237e-07
9.170000000000000284e+01 -5.972290182398864999e-07
9.179999999999999716e+01 -6.072165206205681898e-07
9.190000000000000568e+01 -6.094253421906614676e-07
9.200000000000000000e+01 -6.034947546140756458e-07
9.209999999999999432e+01 -5.900723181184730493e-07
9.220000000000000284e+01 -5.702783596461813431e-07
9.229999999999999716e+01 -5.448868591884092893e-07
9.240000000000000568e+01 -5.141630481375614181e-07
9.250000000000000000e+01 -4.790362595485930797e-07
9.259999999999999432e+01 -4.406491029840253759e-07
9.270000000000000284e+01 -3.989261188053205842e-07
9.279999999999999716e+01 -3.538108614975499222e-07
9.290000000000000568e+01 -3.070389595904998714e-07
9.300000000000000000e+01 -2.614233665099163773e-07
9.309999999999999432e+01 -2.192852264215616742e-07
9.320000000000000284e+01 -1.820182262690650532e-07
9.329999999999999716e+01 -1.502751700854787487e-07
9.340000000000000568e+01 -1.239048685874877265e-07
9.350000000000000000e+01 -1.026019944561085140e-07
9.359999999999999432e+01 -8.646569682468907558e-08
9.370000000000000284e+01 -7.535118129453621805e-08
9.379999999999999716e+01 -6.850712708228456904e-08
9.390000000000000568e+01 -6.537463548283994896e-08
9.400000000000000000e+01 -6.580335565331552061e-08
9.409999999999999432e+01 -6.976045341389180976e-08
9.420000000000000284e+01 -7.782284683344187215e-08
9.429999999999999716e+01 -9.116431698430460528e-08
9.440000000000000568e+01 -1.109731115889189823e-07
9.450000000000000000e+01 -1.377657810053278808e-07
9.459999999999999432e+01 -1.710768060547707137e-07
9.470000000000000284e+01 -2.096829518904996803e-07
9.479999999999999716e+01 -2.525165996303257998e-07
9.490000000000000568e+01 -2.987884784033667529e-07
9.500000000000000000e+01 -3.471964760137780104e-07
9.509999999999999432e+01 -3.954748990508960560e-07
9.520000000000000284e+01 -4.406755067520862212e-07
9.529999999999999716e+01 -4.799621251549979206e-07
9.540000000000000568e+01 -5.104796514387999196e-07
9.550000000000000000e+01 -5.295341907185502350e-07
9.559999999999999432e+01 -5.355882422009017318e-07
9.570000000000000284e+01 -5.283493464958155528e-07
9.579999999999999716e+01 -5.085132102067291271e-07
9.590000000000000568e+01 -4.783080385095672682e-07
9.600000000000000000e+01 -4.413344356635207077e-07
9.609999999999999432e+01 -4.013754733023233712e-07
9.620000000000000284e+01 -3.617300876612716820e-07
9.629999999999999716e+01 -3.258416541029873770e-07
9.640000000000000568e+01 -2.974310575609706575e-07
9.650000000000000000e+01 -2.795139266709156800e-07
9.659999999999999432e+01 -2.730747894474916393e-07
9.670000000000000284e+01 -2.773483060991566163e-07
9.679999999999999716e+01 -2.916322898727230495e-07
9.690000000000000568e+01 -3.155054741910134908e-07
9.700000000000000000e+01 -3.475816754416882759e-07
9.709999999999999432e+01 -3.854617602883081418e-07
9.720000000000000284e+01 -4.271414013601315673e-07
9.729999999999999716e+01 -4.708795700025802944e-07
9.740000000000000568e+01 -5.145454906596569344e-07
9.750000000000000000e+01 -5.557508302445057780e-07
9.759999999999999432e+01 -5.925497816861025058e-07
9.770000000000000284e+01 -6.244079031603178009e-07
9.779999999999999716e+01 -6.517798851746192668e-07
9.790000000000000568e+01 -6.758428980901953764e-07
9.800000000000000000e+01 -6.979423687880625948e-07
9.809999999999999432e+01 -7.190330393314070534e-07
9.820000000000000284e+01 -7.400138315460935701e-07
9.829999999999999716e+01 -7.618317567903432064e-07
9.840000000000000568e+01 -7.853324177631293423e-07
9.850000000000000000e+01 -8.108734732559241820e-07
9.859999999999999432e+01 -8.380217195735895075e-07
9.870000000000000284e+01 -8.653145187054178677e-07
9.879999999999999716e+01 -8.909020152714219876e-07
9.890000000000000568e+01 -9.134944889410689939e-07
9.900000000000000000e+01 -9.320042408944573253e-07
9.909999999999999432e+01 -9.459752732254855800e-07
9.920000000000000284e+01 -9.558584679325576872e-07
9.929999999999999716e+01 -9.622823426980176009e-07
9.940000000000000568e+01 -9.658502904130727984e-07
9.950000000000000000e+01 -9.670249028204125352e-07
9.959999999999999432e+01 -9.661520152803859673e-07
9.970000000000000284e+01 -9.630946351535385475e-07
9.979999999999999716e+01 -9.571938335284357890e-07
9.990000000000000568e+01 -9.477893172515905462e-07
1.000000000000000000e+02 -9.343895044366945513e-07
1.000999999999999943e+02 -9.170277621706190985e-07
1.002000000000000028e+02 -8.967272151494398713e-07
1.002999999999999972e+02 -8.746977187001903076e-07
1.004000000000000057e+02 -8.520611913809261750e-07
1.005000000000000000e+02 -8.305262895191845018e-07
1.005999999999999943e+02 -8.113718763524957467e-07
1.007000000000000028e+02 -7.951151133056555409e-07
1.007999999999999972e+02 -7.822209227015264332e-07
1.009000000000000057e+02 -7.731229629825975280e-07
1.010000000000000000e+02 -7.682497198402415961e-07
1.010999999999999943e+02 -7.676015343349718023e-07
1.012000000000000028e+02 -7.695670092289219610e-07
1.012999999999999972e+02 -7.711892067163717002e-07
1.014000000000000057e+02 -7.695489330217242241e-07
1.015000000000000000e+02 -7.623073656759515870e-07
1.015999999999999943e+02 -7.478134307348227594e-07
1.017000000000000028e+02 -7.246002269312157296e-07
1.017999999999999972e+02 -6.921163731021806598e-07
1.019000000000000057e+02 -6.521717068608268164e-07
1.020000000000000000e+02 -6.083502626097470056e-07
1.020999999999999943e+02 -5.642770588565326761e-07
1.022000000000000028e+02 -5.226829102866759058e-07
1.022999999999999972e+02 -4.852726078752311878e-07
1.024000000000000057e+02 -4.528604335973795969e-07
