# Supplementary material for: Synthetic Lagrangian turbulence by generative diffusion models
Source: Nat Mach Intell. 2024 Apr 17;6(4):393–403. doi: 10.1038/s42256-024-00810-0 (PMC12151855; doi:10.1038/s42256-024-00810-0)
Supplement: Supplementary file 6 — Source data for Fig. 3. [file 42256_2024_810_MOESM6_ESM.txt]

# Figure3b_linear.out
2.500000000000000052e-04 2.500000000005275780e-05
5.000000000000000104e-04 5.124340491380330320e-05
7.500000000000000156e-04 7.873011835934917713e-05
1.000000000000000021e-03 1.074600393169422574e-04
1.250000000000000026e-03 1.374330621295438704e-04
1.500000000000000031e-03 1.686490765037129691e-04
1.750000000000000036e-03 2.011079675098281783e-04
2.000000000000000042e-03 2.348096155834200616e-04
2.249999999999999830e-03 2.697538965251711218e-04
2.500000000000000052e-03 3.059406815023590909e-04
2.749999999999999840e-03 3.433698370490789742e-04
3.000000000000000062e-03 3.820412250675753185e-04
3.249999999999999851e-03 4.219547028289083457e-04
3.500000000000000073e-03 4.631101229733980418e-04
3.749999999999999861e-03 5.055073335124005141e-04
4.000000000000000083e-03 5.491461778283079909e-04
4.250000000000000305e-03 5.940264946763251785e-04
4.499999999999999660e-03 6.401481181848023283e-04
4.749999999999999882e-03 6.875108778567895484e-04
5.000000000000000104e-03 7.361145985704808936e-04
5.250000000000000326e-03 7.859591005809907216e-04
5.499999999999999681e-03 8.370441995212418718e-04
5.749999999999999903e-03 8.893697064025207766e-04
6.000000000000000125e-03 9.429354276165868853e-04
6.250000000000000347e-03 9.977411649360057311e-04
6.499999999999999702e-03 1.053786715516147332e-03
6.749999999999999924e-03 1.111071871895630281e-03
7.000000000000000146e-03 1.169596421998320146e-03
7.250000000000000368e-03 1.229360149134106628e-03
7.499999999999999722e-03 1.290362832000679916e-03
7.749999999999999944e-03 1.352604244684640911e-03
8.000000000000000167e-03 1.416084156662833493e-03
8.250000000000000389e-03 1.480802332804009858e-03
8.500000000000000611e-03 1.546758533370051758e-03
8.750000000000000833e-03 1.613952514017635842e-03
8.999999999999999320e-03 1.682384025799565919e-03
9.249999999999999542e-03 1.752052815166438293e-03
9.499999999999999764e-03 1.822958623968085057e-03
9.749999999999999986e-03 1.895101189455350443e-03
1.000000000000000021e-02 1.968480244281645142e-03
1.025000000000000043e-02 2.043095516504389586e-03
1.050000000000000065e-02 2.118946729587123379e-03
1.074999999999999914e-02 2.196033602400726537e-03
1.099999999999999936e-02 2.274355849225528914e-03
1.124999999999999958e-02 2.353913179752753493e-03
1.149999999999999981e-02 2.434705299086847852e-03
1.175000000000000003e-02 2.516731907746483365e-03
1.200000000000000025e-02 2.599992701667330763e-03
1.225000000000000047e-02 2.684487372203059330e-03
1.250000000000000069e-02 2.770215606128001440e-03
1.274999999999999918e-02 2.857177085638595848e-03
1.299999999999999940e-02 2.945371488355497114e-03
1.324999999999999963e-02 3.034798487325574001e-03
1.349999999999999985e-02 3.125457751024018904e-03
1.375000000000000007e-02 3.217348943356235225e-03
1.400000000000000029e-02 3.310471723659946797e-03
1.425000000000000051e-02 3.404825746707529355e-03
1.450000000000000074e-02 3.500410662707786891e-03
1.474999999999999922e-02 3.597226117308172100e-03
1.499999999999999944e-02 3.695271751597450915e-03
1.524999999999999967e-02 3.794547202107256823e-03
1.549999999999999989e-02 3.895052100814755391e-03
1.575000000000000011e-02 3.996786075144753703e-03
1.600000000000000033e-02 4.099748747972142837e-03
1.625000000000000056e-02 4.203939737623896278e-03
1.650000000000000078e-02 4.309358657882067511e-03
1.675000000000000100e-02 4.416005117985344341e-03
1.700000000000000122e-02 4.523878722632046490e-03
1.725000000000000144e-02 4.632979071982568087e-03
1.750000000000000167e-02 4.743305761661487097e-03
1.774999999999999842e-02 4.854858382760562918e-03
1.799999999999999864e-02 4.967636521840512742e-03
1.824999999999999886e-02 5.081639760934453243e-03
1.849999999999999908e-02 5.196867677549787956e-03
1.874999999999999931e-02 5.313319844671204883e-03
1.899999999999999953e-02 5.430995830763118981e-03
1.924999999999999975e-02 5.549895199772336696e-03
1.949999999999999997e-02 5.670017511131164589e-03
1.975000000000000019e-02 5.791362319759296717e-03
2.000000000000000042e-02 5.913929176067478366e-03
2.025000000000000064e-02 6.037717625959615475e-03
2.050000000000000086e-02 6.162727210835883263e-03
2.075000000000000108e-02 6.288957467595390760e-03
2.100000000000000130e-02 6.416407928639400460e-03
2.125000000000000153e-02 6.545078121873659782e-03
2.149999999999999828e-02 6.674967570711842768e-03
2.174999999999999850e-02 6.806075794078214614e-03
2.199999999999999872e-02 6.938402306410518250e-03
2.224999999999999895e-02 7.071946617663305013e-03
2.249999999999999917e-02 7.206708233310488154e-03
2.274999999999999939e-02 7.342686654349006581e-03
2.299999999999999961e-02 7.479881377301267342e-03
2.324999999999999983e-02 7.618291894218809368e-03
2.350000000000000006e-02 7.757917692684856981e-03
2.375000000000000028e-02 7.898758255817983631e-03
2.400000000000000050e-02 8.040813062275331546e-03
2.425000000000000072e-02 8.184081586255165242e-03
2.450000000000000094e-02 8.328563297500979346e-03
2.475000000000000117e-02 8.474257661304052114e-03
2.500000000000000139e-02 8.621164138507331209e-03
2.525000000000000161e-02 8.769282185508098237e-03
2.549999999999999836e-02 8.918611254262187593e-03
2.574999999999999858e-02 9.069150792286428953e-03
2.599999999999999881e-02 9.220900242662755097e-03
2.624999999999999903e-02 9.373859044041310540e-03
2.649999999999999925e-02 9.528026630643893213e-03
2.674999999999999947e-02 9.683402432267840254e-03
2.699999999999999969e-02 9.839985874288803558e-03
2.724999999999999992e-02 9.997776377665190672e-03
2.750000000000000014e-02 1.015677335894082933e-02
2.775000000000000036e-02 1.031697623024940835e-02
2.800000000000000058e-02 1.047838439931736421e-02
2.825000000000000080e-02 1.064099726946809987e-02
2.850000000000000103e-02 1.080481423962509346e-02
2.875000000000000125e-02 1.096983470431633911e-02
2.900000000000000147e-02 1.113605805367745560e-02
2.925000000000000169e-02 1.130348367345568317e-02
2.949999999999999845e-02 1.147211094501376927e-02
2.974999999999999867e-02 1.164193924533329927e-02
2.999999999999999889e-02 1.181296794701935937e-02
3.024999999999999911e-02 1.198519641830342319e-02
3.049999999999999933e-02 1.215862402304823675e-02
3.074999999999999956e-02 1.233325012075081606e-02
3.099999999999999978e-02 1.250907406654699905e-02
3.125000000000000000e-02 1.268609521121533135e-02
3.150000000000000022e-02 1.286431290118073001e-02
3.175000000000000044e-02 1.304372647851903544e-02
3.200000000000000067e-02 1.322433528096034205e-02
3.225000000000000089e-02 1.340613864189399429e-02
3.250000000000000111e-02 1.358913589037169523e-02
3.275000000000000133e-02 1.377332635111250259e-02
3.300000000000000155e-02 1.395870934450627043e-02
3.325000000000000178e-02 1.414528418661842313e-02
3.350000000000000200e-02 1.433305018919384111e-02
3.375000000000000222e-02 1.452200665966107973e-02
3.400000000000000244e-02 1.471215290113681018e-02
3.425000000000000266e-02 1.490348821242981625e-02
3.450000000000000289e-02 1.509601188804565730e-02
3.475000000000000311e-02 1.528972321819066504e-02
3.500000000000000333e-02 1.548462148877660649e-02
3.524999999999999661e-02 1.568070598142468075e-02
3.549999999999999684e-02 1.587797597347040401e-02
3.574999999999999706e-02 1.607643073796793942e-02
3.599999999999999728e-02 1.627606954369409387e-02
3.624999999999999750e-02 1.647689165515353604e-02
3.649999999999999772e-02 1.667889633258257120e-02
3.674999999999999795e-02 1.688208283195447024e-02
3.699999999999999817e-02 1.708645040498313339e-02
3.724999999999999839e-02 1.729199829912864139e-02
3.749999999999999861e-02 1.749872575760091920e-02
3.774999999999999883e-02 1.770663201936528708e-02
3.799999999999999906e-02 1.791571631914656848e-02
3.824999999999999928e-02 1.812597788743375293e-02
3.849999999999999950e-02 1.833741595048510309e-02
3.874999999999999972e-02 1.855002973033248459e-02
3.899999999999999994e-02 1.876381844478658412e-02
3.925000000000000017e-02 1.897878130744123926e-02
3.950000000000000039e-02 1.919491752767865655e-02
3.975000000000000061e-02 1.941222631067374138e-02
4.000000000000000083e-02 1.963070685739976007e-02
4.025000000000000105e-02 1.985035836463244774e-02
4.050000000000000128e-02 2.007118002495533737e-02
4.075000000000000150e-02 2.029317102676475582e-02
4.100000000000000172e-02 2.051633055427448671e-02
4.125000000000000194e-02 2.074065778752121059e-02
4.150000000000000216e-02 2.096615190236894577e-02
4.175000000000000239e-02 2.119281207051482152e-02
4.200000000000000261e-02 2.142063745949329689e-02
4.225000000000000283e-02 2.164962723268193390e-02
4.250000000000000305e-02 2.187978054930628247e-02
4.275000000000000328e-02 2.211109656444498750e-02
4.299999999999999656e-02 2.234357442903522895e-02
4.324999999999999678e-02 2.257721328987727372e-02
4.349999999999999700e-02 2.281201228964047090e-02
4.374999999999999722e-02 2.304797056686791468e-02
4.399999999999999745e-02 2.328508725598221751e-02
4.424999999999999767e-02 2.352336148729006204e-02
4.449999999999999789e-02 2.376279238698841834e-02
4.474999999999999811e-02 2.400337907716920682e-02
4.499999999999999833e-02 2.424512067582484942e-02
4.524999999999999856e-02 2.448801629685393166e-02
4.549999999999999878e-02 2.473206505006619871e-02
4.574999999999999900e-02 2.497726604118821747e-02
4.599999999999999922e-02 2.522361837186881672e-02
4.624999999999999944e-02 2.547112113968474922e-02
4.649999999999999967e-02 2.571977343814557670e-02
4.674999999999999989e-02 2.596957435670010916e-02
4.700000000000000011e-02 2.622052298074117882e-02
4.725000000000000033e-02 2.647261839161163532e-02
4.750000000000000056e-02 2.672585966660989687e-02
4.775000000000000078e-02 2.698024587899550131e-02
4.800000000000000100e-02 2.723577609799476829e-02
4.825000000000000122e-02 2.749244938880635036e-02
4.850000000000000144e-02 2.775026481260745026e-02
4.875000000000000167e-02 2.800922142655881686e-02
4.900000000000000189e-02 2.826931828381107348e-02
4.925000000000000211e-02 2.853055443351004694e-02
4.950000000000000233e-02 2.879292892080287380e-02
4.975000000000000255e-02 2.905644078684377352e-02
5.000000000000000278e-02 2.932108906879982158e-02
5.025000000000000300e-02 2.958687279985683372e-02
5.050000000000000322e-02 2.985379100922513906e-02
5.075000000000000344e-02 3.012184272214568637e-02
5.099999999999999672e-02 3.039102695989581715e-02
5.124999999999999695e-02 3.066134273979537195e-02
5.149999999999999717e-02 3.093278907521246346e-02
5.174999999999999739e-02 3.120536497556958277e-02
5.199999999999999761e-02 3.147906944634992765e-02
5.224999999999999784e-02 3.175390148910284260e-02
5.249999999999999806e-02 3.202986010145036921e-02
5.274999999999999828e-02 3.230694427709313032e-02
5.299999999999999850e-02 3.258515300581654728e-02
5.324999999999999872e-02 3.286448527349672410e-02
5.349999999999999895e-02 3.314494006210710886e-02
5.374999999999999917e-02 3.342651634972404473e-02
5.399999999999999939e-02 3.370921311053365343e-02
5.424999999999999961e-02 3.399302931483738632e-02
5.449999999999999983e-02 3.427796392905879674e-02
5.475000000000000006e-02 3.456401591574975729e-02
5.500000000000000028e-02 3.485118423359623296e-02
5.525000000000000050e-02 3.513946783742538660e-02
5.550000000000000072e-02 3.542886567821112997e-02
5.575000000000000094e-02 3.571937670308122925e-02
5.600000000000000117e-02 3.601099985532307812e-02
5.625000000000000139e-02 3.630373407439058120e-02
5.650000000000000161e-02 3.659757829591003819e-02
5.675000000000000183e-02 3.689253145168713832e-02
5.700000000000000205e-02 3.718859246971328858e-02
5.725000000000000228e-02 3.748576027417171996e-02
5.750000000000000250e-02 3.778403378544459290e-02
5.775000000000000272e-02 3.808341192011910348e-02
5.800000000000000294e-02 3.838389359099425580e-02
5.825000000000000316e-02 3.868547770708719025e-02
5.850000000000000339e-02 3.898816317364017792e-02
5.874999999999999667e-02 3.929194889212683783e-02
5.899999999999999689e-02 3.959683376025902035e-02
5.924999999999999711e-02 3.990281667199369053e-02
5.949999999999999734e-02 4.020989651753892336e-02
5.974999999999999756e-02 4.051807218336145322e-02
5.999999999999999778e-02 4.082734255219255814e-02
6.024999999999999800e-02 4.113770650303560927e-02
6.049999999999999822e-02 4.144916291117206608e-02
6.074999999999999845e-02 4.176171064816913692e-02
6.099999999999999867e-02 4.207534858188566318e-02
6.124999999999999889e-02 4.239007557647977986e-02
6.149999999999999911e-02 4.270589049241524382e-02
6.174999999999999933e-02 4.302279218646842818e-02
6.199999999999999956e-02 4.334077951173542775e-02
6.224999999999999978e-02 4.365985131763860938e-02
6.250000000000000000e-02 4.398000644993382835e-02
6.275000000000000022e-02 4.430124375071731180e-02
6.300000000000000044e-02 4.462356205843265311e-02
6.325000000000000067e-02 4.494696020787769530e-02
6.350000000000000089e-02 4.527143703021163645e-02
6.375000000000000111e-02 4.559699135296224615e-02
6.400000000000000133e-02 4.592362200003252681e-02
6.425000000000000155e-02 4.625132779170826325e-02
6.450000000000000178e-02 4.658010754466468395e-02
6.475000000000000200e-02 4.690996007197389961e-02
6.500000000000000222e-02 4.724088418311167548e-02
6.525000000000000244e-02 4.757287868396520292e-02
6.550000000000000266e-02 4.790594237683953871e-02
6.575000000000000289e-02 4.824007406046548763e-02
6.600000000000000311e-02 4.857527253000615275e-02
6.625000000000000333e-02 4.891153657706481805e-02
6.650000000000000355e-02 4.924886498969194282e-02
6.675000000000000377e-02 4.958725655239226704e-02
6.700000000000000400e-02 4.992671004613224994e-02
6.725000000000000422e-02 5.026722424834739744e-02
6.750000000000000444e-02 5.060879793294981166e-02
6.775000000000000466e-02 5.095142987033496329e-02
6.800000000000000488e-02 5.129511882738968520e-02
6.825000000000000511e-02 5.163986356749916684e-02
6.850000000000000533e-02 5.198566285055461478e-02
6.875000000000000555e-02 5.233251543296069119e-02
6.900000000000000577e-02 5.268042006764250829e-02
6.925000000000000600e-02 5.302937550405384393e-02
6.950000000000000622e-02 5.337938048818391401e-02
6.975000000000000644e-02 5.373043376256547710e-02
7.000000000000000666e-02 5.408253406628171778e-02
7.025000000000000688e-02 5.443568013497457336e-02
7.049999999999999323e-02 5.478987070085150624e-02
7.074999999999999345e-02 5.514510449269360848e-02
7.099999999999999367e-02 5.550138023586326241e-02
7.124999999999999389e-02 5.585869665231124603e-02
7.149999999999999412e-02 5.621705246058494865e-02
7.174999999999999434e-02 5.657644637583536529e-02
7.199999999999999456e-02 5.693687710982564543e-02
7.224999999999999478e-02 5.729834337093786534e-02
7.249999999999999500e-02 5.766084386418157681e-02
7.274999999999999523e-02 5.802437729120069054e-02
7.299999999999999545e-02 5.838894235028202484e-02
7.324999999999999567e-02 5.875453773636263310e-02
7.349999999999999589e-02 5.912116214103746437e-02
7.374999999999999611e-02 5.948881425256768996e-02
7.399999999999999634e-02 5.985749275588791996e-02
7.424999999999999656e-02 6.022719633261452987e-02
7.449999999999999678e-02 6.059792366105298811e-02
7.474999999999999700e-02 6.096967341620640468e-02
7.499999999999999722e-02 6.134244426978274767e-02
7.524999999999999745e-02 6.171623489020316988e-02
7.549999999999999767e-02 6.209104394260989146e-02
7.574999999999999789e-02 6.246687008887397141e-02
7.599999999999999811e-02 6.284371198760341226e-02
7.624999999999999833e-02 6.322156829415104262e-02
7.649999999999999856e-02 6.360043766062251080e-02
7.674999999999999878e-02 6.398031873588438945e-02
7.699999999999999900e-02 6.436121016557216912e-02
7.724999999999999922e-02 6.474311059209802988e-02
7.749999999999999944e-02 6.512601865465938999e-02
7.774999999999999967e-02 6.550993298924678854e-02
7.799999999999999989e-02 6.589485222865165692e-02
7.825000000000000011e-02 6.628077500247486764e-02
7.850000000000000033e-02 6.666769993713461684e-02
7.875000000000000056e-02 6.705562565587486201e-02
7.900000000000000078e-02 6.744455077877287152e-02
7.925000000000000100e-02 6.783447392274810639e-02
7.950000000000000122e-02 6.822539370156976979e-02
7.975000000000000144e-02 6.861730872586568886e-02
8.000000000000000167e-02 6.901021760312986419e-02
8.025000000000000189e-02 6.940411893773124064e-02
8.050000000000000211e-02 6.979901133092170085e-02
8.075000000000000233e-02 7.019489338084428098e-02
8.100000000000000255e-02 7.059176368254183043e-02
8.125000000000000278e-02 7.098962082796467232e-02
8.150000000000000300e-02 7.138846340597959639e-02
8.175000000000000322e-02 7.178829000237774149e-02
8.200000000000000344e-02 7.218909919988314439e-02
8.225000000000000366e-02 7.259088957816095533e-02
8.250000000000000389e-02 7.299365971382609786e-02
8.275000000000000411e-02 7.339740818045148441e-02
8.300000000000000433e-02 7.380213354857623198e-02
8.325000000000000455e-02 7.420783438571465496e-02
8.350000000000000477e-02 7.461450925636392562e-02
8.375000000000000500e-02 7.502215672201317798e-02
8.400000000000000522e-02 7.543077534115172345e-02
8.425000000000000544e-02 7.584036366927759953e-02
8.450000000000000566e-02 7.625092025890589653e-02
8.475000000000000588e-02 7.666244365957741724e-02
8.500000000000000611e-02 7.707493241786755878e-02
8.525000000000000633e-02 7.748838507739408410e-02
8.550000000000000655e-02 7.790280017882644792e-02
8.575000000000000677e-02 7.831817625989367926e-02
8.599999999999999312e-02 7.873451185539359631e-02
8.624999999999999334e-02 7.915180549720102210e-02
8.649999999999999356e-02 7.957005571427666624e-02
8.674999999999999378e-02 7.998926103267534060e-02
8.699999999999999400e-02 8.040941997555506315e-02
8.724999999999999423e-02 8.083053106318549563e-02
8.749999999999999445e-02 8.125259281295671432e-02
8.774999999999999467e-02 8.167560373938786977e-02
8.799999999999999489e-02 8.209956235413562453e-02
8.824999999999999512e-02 8.252446716600336796e-02
8.849999999999999534e-02 8.295031668094954291e-02
8.874999999999999556e-02 8.337710940209663857e-02
8.899999999999999578e-02 8.380484382973973911e-02
8.924999999999999600e-02 8.423351846135540555e-02
8.949999999999999623e-02 8.466313179161066849e-02
8.974999999999999645e-02 8.509368231237124380e-02
8.999999999999999667e-02 8.552516851271108056e-02
9.024999999999999689e-02 8.595758887892057665e-02
9.049999999999999711e-02 8.639094189451579364e-02
9.074999999999999734e-02 8.682522604024700552e-02
9.099999999999999756e-02 8.726043979410802454e-02
9.124999999999999778e-02 8.769658163134441686e-02
9.149999999999999800e-02 8.813365002446305052e-02
9.174999999999999822e-02 8.857164344324064409e-02
9.199999999999999845e-02 8.901056035473275951e-02
9.224999999999999867e-02 8.945039922328268389e-02
9.249999999999999889e-02 8.989115851053031125e-02
9.274999999999999911e-02 9.033283667542146844e-02
9.299999999999999933e-02 9.077543217421635280e-02
9.324999999999999956e-02 9.121894346049885804e-02
9.349999999999999978e-02 9.166336898518534504e-02
9.375000000000000000e-02 9.210870719653407868e-02
9.400000000000000022e-02 9.255495654015366558e-02
9.425000000000000044e-02 9.300211545901226895e-02
9.450000000000000067e-02 9.345018239344715649e-02
9.475000000000000089e-02 9.389915578117291606e-02
9.500000000000000111e-02 9.434903405729111459e-02
9.525000000000000133e-02 9.479981565429906887e-02
9.550000000000000155e-02 9.525149900209917142e-02
9.575000000000000178e-02 9.570408252800777227e-02
9.600000000000000200e-02 9.615756465676461584e-02
9.625000000000000222e-02 9.661194381054138969e-02
9.650000000000000244e-02 9.706721840895127240e-02
9.675000000000000266e-02 9.752338686905825949e-02
9.700000000000000289e-02 9.798044760538582310e-02
9.725000000000000311e-02 9.843839902992645996e-02
9.750000000000000333e-02 9.889723955215057316e-02
9.775000000000000355e-02 9.935696757901602005e-02
9.800000000000000377e-02 9.981758151497688303e-02
9.825000000000000400e-02 1.002790797619930174e-01
9.850000000000000422e-02 1.007414607195391554e-01
9.875000000000000444e-02 1.012047227846141206e-01
9.900000000000000466e-02 1.016688643517502655e-01
9.925000000000000488e-02 1.021338838130223525e-01
9.950000000000000511e-02 1.025997795580571026e-01
9.975000000000000533e-02 1.030665499740422986e-01
1.000000000000000056e-01 1.035341934457363333e-01
1.002500000000000058e-01 1.040027083554770915e-01
1.005000000000000060e-01 1.044720930831917194e-01
1.007500000000000062e-01 1.049423460064056179e-01
1.010000000000000064e-01 1.054134655002517684e-01
1.012500000000000067e-01 1.058854499374805025e-01
1.015000000000000069e-01 1.063582976884681619e-01
1.017499999999999932e-01 1.068320071212269795e-01
1.019999999999999934e-01 1.073065766014141831e-01
1.022499999999999937e-01 1.077820044923416543e-01
1.024999999999999939e-01 1.082582891549848103e-01
1.027499999999999941e-01 1.087354289479925962e-01
1.029999999999999943e-01 1.092134222276963662e-01
1.032499999999999946e-01 1.096922673481195432e-01
1.034999999999999948e-01 1.101719626609873881e-01
1.037499999999999950e-01 1.106525065157356602e-01
1.039999999999999952e-01 1.111338972595206087e-01
1.042499999999999954e-01 1.116161332372282988e-01
1.044999999999999957e-01 1.120992127914841596e-01
1.047499999999999959e-01 1.125831342626620879e-01
1.049999999999999961e-01 1.130678959888944402e-01
1.052499999999999963e-01 1.135534963060811364e-01
1.054999999999999966e-01 1.140399335478993192e-01
1.057499999999999968e-01 1.145272060458129015e-01
1.059999999999999970e-01 1.150153121290817815e-01
1.062499999999999972e-01 1.155042501247719455e-01
1.064999999999999974e-01 1.159940183577642392e-01
1.067499999999999977e-01 1.164846151507645811e-01
1.069999999999999979e-01 1.169760388243129556e-01
1.072499999999999981e-01 1.174682876967936274e-01
1.074999999999999983e-01 1.179613600844439114e-01
1.077499999999999986e-01 1.184552543013643877e-01
1.079999999999999988e-01 1.189499686595281158e-01
1.082499999999999990e-01 1.194455014687904049e-01
1.084999999999999992e-01 1.199418510368984725e-01
1.087499999999999994e-01 1.204390156695006597e-01
1.089999999999999997e-01 1.209369936701565340e-01
1.092499999999999999e-01 1.214357833403459930e-01
1.095000000000000001e-01 1.219353829794794786e-01
1.097500000000000003e-01 1.224357908849070808e-01
1.100000000000000006e-01 1.229370053519286410e-01
1.102500000000000008e-01 1.234390246738027441e-01
1.105000000000000010e-01 1.239418471417570444e-01
1.107500000000000012e-01 1.244454710449978130e-01
1.110000000000000014e-01 1.249498946707190417e-01
1.112500000000000017e-01 1.254551163041129902e-01
1.115000000000000019e-01 1.259611342283789570e-01
1.117500000000000021e-01 1.264679467247338263e-01
1.120000000000000023e-01 1.269755520724209497e-01
1.122500000000000026e-01 1.274839485487206936e-01
1.125000000000000028e-01 1.279931344289593209e-01
1.127500000000000030e-01 1.285031079865193160e-01
1.130000000000000032e-01 1.290138674928489326e-01
1.132500000000000034e-01 1.295254112174716310e-01
1.135000000000000037e-01 1.300377374279962917e-01
1.137500000000000039e-01 1.305508443901265414e-01
1.140000000000000041e-01 1.310647303676708564e-01
1.142500000000000043e-01 1.315793936225518879e-01
1.145000000000000046e-01 1.320948324148167874e-01
1.147500000000000048e-01 1.326110450026464216e-01
1.150000000000000050e-01 1.331280296423653642e-01
1.152500000000000052e-01 1.336457845884518880e-01
1.155000000000000054e-01 1.341643080935472909e-01
1.157500000000000057e-01 1.346835984084662208e-01
1.160000000000000059e-01 1.352036537822058904e-01
1.162500000000000061e-01 1.357244724619564025e-01
1.165000000000000063e-01 1.362460526931101867e-01
1.167500000000000066e-01 1.367683927192719917e-01
1.170000000000000068e-01 1.372914907822685437e-01
1.172499999999999931e-01 1.378153451221586501e-01
1.174999999999999933e-01 1.383399539772428577e-01
1.177499999999999936e-01 1.388653155840730014e-01
1.179999999999999938e-01 1.393914281774626396e-01
1.182499999999999940e-01 1.399182899904962696e-01
1.184999999999999942e-01 1.404458992545397633e-01
1.187499999999999944e-01 1.409742541992496934e-01
1.189999999999999947e-01 1.415033530525835470e-01
1.192499999999999949e-01 1.420331940408092741e-01
1.194999999999999951e-01 1.425637753885155012e-01
1.197499999999999953e-01 1.430950953186213015e-01
1.199999999999999956e-01 1.436271520523856315e-01
1.202499999999999958e-01 1.441599438094179897e-01
1.204999999999999960e-01 1.446934688076876308e-01
1.207499999999999962e-01 1.452277252635337801e-01
1.209999999999999964e-01 1.457627113916752926e-01
1.212499999999999967e-01 1.462984254052208666e-01
1.214999999999999969e-01 1.468348655156785920e-01
1.217499999999999971e-01 1.473720299329661643e-01
1.219999999999999973e-01 1.479099168654205432e-01
1.222499999999999976e-01 1.484485245198079451e-01
1.224999999999999978e-01 1.489878511013339457e-01
1.227499999999999980e-01 1.495278948136529173e-01
1.229999999999999982e-01 1.500686538588785757e-01
1.232499999999999984e-01 1.506101264375933058e-01
1.234999999999999987e-01 1.511523107488583761e-01
1.237499999999999989e-01 1.516952049902239308e-01
1.239999999999999991e-01 1.522388073577388701e-01
1.242499999999999993e-01 1.527831160459605098e-01
1.244999999999999996e-01 1.533281292479650171e-01
1.247499999999999998e-01 1.538738451553569586e-01
1.250000000000000000e-01 1.544202619582791813e-01
1.252500000000000002e-01 1.549673778454233597e-01
1.255000000000000004e-01 1.555151910040390995e-01
1.257500000000000007e-01 1.560636996199447069e-01
1.260000000000000009e-01 1.566129018775364035e-01
1.262500000000000011e-01 1.571627959597987623e-01
1.265000000000000013e-01 1.577133800483144777e-01
1.267500000000000016e-01 1.582646523232744684e-01
1.270000000000000018e-01 1.588166109634876477e-01
1.272500000000000020e-01 1.593692541463910262e-01
1.275000000000000022e-01 1.599225800480597037e-01
1.277500000000000024e-01 1.604765868432166398e-01
1.280000000000000027e-01 1.610312727052428672e-01
1.282500000000000029e-01 1.615866358061872621e-01
1.285000000000000031e-01 1.621426743167766471e-01
1.287500000000000033e-01 1.626993864064255613e-01
1.290000000000000036e-01 1.632567702432465850e-01
1.292500000000000038e-01 1.638148239940602213e-01
1.295000000000000040e-01 1.643735458244044434e-01
1.297500000000000042e-01 1.649329338985453530e-01
1.300000000000000044e-01 1.654929863794866174e-01
1.302500000000000047e-01 1.660537014289797941e-01
1.305000000000000049e-01 1.666150772075339903e-01
1.307500000000000051e-01 1.671771118744262985e-01
1.310000000000000053e-01 1.677398035877112337e-01
1.312500000000000056e-01 1.683031505042311693e-01
1.315000000000000058e-01 1.688671507796263294e-01
1.317500000000000060e-01 1.694318025683442253e-01
1.320000000000000062e-01 1.699971040236504249e-01
1.322500000000000064e-01 1.705630532976378788e-01
1.325000000000000067e-01 1.711296485412373558e-01
1.327500000000000069e-01 1.716968879042271023e-01
1.330000000000000071e-01 1.722647695352431674e-01
1.332500000000000073e-01 1.728332915817889504e-01
1.335000000000000075e-01 1.734024521902457483e-01
1.337500000000000078e-01 1.739722495058824148e-01
1.340000000000000080e-01 1.745426816728652408e-01
1.342500000000000082e-01 1.751137468342682801e-01
1.345000000000000084e-01 1.756854431320831189e-01
1.347500000000000087e-01 1.762577687072288679e-01
1.350000000000000089e-01 1.768307216995621545e-01
1.352500000000000091e-01 1.774043002478873365e-01
1.355000000000000093e-01 1.779785024899661616e-01
1.357500000000000095e-01 1.785533265625279808e-01
1.360000000000000098e-01 1.791287706012796299e-01
1.362500000000000100e-01 1.797048327409154211e-01
1.365000000000000102e-01 1.802815111151274685e-01
1.367500000000000104e-01 1.808588038566150136e-01
1.370000000000000107e-01 1.814367090970949725e-01
1.372500000000000109e-01 1.820152249673117062e-01
1.375000000000000111e-01 1.825943495970470121e-01
1.377500000000000113e-01 1.831740811151300052e-01
1.380000000000000115e-01 1.837544176494475545e-01
1.382500000000000118e-01 1.843353573269536083e-01
1.385000000000000120e-01 1.849168982736795197e-01
1.387500000000000122e-01 1.854990386147443715e-01
1.390000000000000124e-01 1.860817764743640801e-01
1.392500000000000127e-01 1.866651099758622756e-01
1.395000000000000129e-01 1.872490372416796278e-01
1.397500000000000131e-01 1.878335563933842822e-01
1.400000000000000133e-01 1.884186655516815190e-01
1.402500000000000135e-01 1.890043628364238559e-01
1.405000000000000138e-01 1.895906463666209296e-01
1.407499999999999862e-01 1.901775142604494873e-01
1.409999999999999865e-01 1.907649646352637118e-01
1.412499999999999867e-01 1.913529956076044369e-01
1.414999999999999869e-01 1.919416052932098049e-01
1.417499999999999871e-01 1.925307918070247037e-01
1.419999999999999873e-01 1.931205532632113142e-01
1.422499999999999876e-01 1.937108877751583247e-01
1.424999999999999878e-01 1.943017934554917003e-01
1.427499999999999880e-01 1.948932684160837869e-01
1.429999999999999882e-01 1.954853107680639690e-01
1.432499999999999885e-01 1.960779186218282177e-01
1.434999999999999887e-01 1.966710900870490830e-01
1.437499999999999889e-01 1.972648232726859074e-01
1.439999999999999891e-01 1.978591162869941522e-01
1.442499999999999893e-01 1.984539672375361663e-01
1.444999999999999896e-01 1.990493742311901793e-01
1.447499999999999898e-01 1.996453353741611814e-01
1.449999999999999900e-01 2.002418487719899165e-01
1.452499999999999902e-01 2.008389125295636513e-01
1.454999999999999905e-01 2.014365247511255008e-01
1.457499999999999907e-01 2.020346835402846430e-01
1.459999999999999909e-01 2.026333870000259774e-01
1.462499999999999911e-01 2.032326332327203389e-01
1.464999999999999913e-01 2.038324203401341572e-01
1.467499999999999916e-01 2.044327464234394487e-01
1.469999999999999918e-01 2.050336095832236971e-01
1.472499999999999920e-01 2.056350079194997349e-01
1.474999999999999922e-01 2.062369395317157350e-01
1.477499999999999925e-01 2.068394025187649810e-01
1.479999999999999927e-01 2.074423949789956367e-01
1.482499999999999929e-01 2.080459150102209609e-01
1.484999999999999931e-01 2.086499607097287434e-01
1.487499999999999933e-01 2.092545301742916308e-01
1.489999999999999936e-01 2.098596215001764520e-01
1.492499999999999938e-01 2.104652327831547654e-01
1.494999999999999940e-01 2.110713621185120736e-01
1.497499999999999942e-01 2.116780076010581491e-01
1.499999999999999944e-01 2.122851673251363591e-01
1.502499999999999947e-01 2.128928393846339917e-01
1.504999999999999949e-01 2.135010218729919140e-01
1.507499999999999951e-01 2.141097128832143426e-01
1.509999999999999953e-01 2.147189105078788351e-01
1.512499999999999956e-01 2.153286128391458387e-01
1.514999999999999958e-01 2.159388179687687925e-01
1.517499999999999960e-01 2.165495239881036760e-01
1.519999999999999962e-01 2.171607289881192226e-01
1.522499999999999964e-01 2.177724310594061352e-01
1.524999999999999967e-01 2.183846282921872994e-01
1.527499999999999969e-01 2.189973187763275542e-01
1.529999999999999971e-01 2.196105006013432392e-01
1.532499999999999973e-01 2.202241718564124096e-01
1.534999999999999976e-01 2.208383306303840499e-01
1.537499999999999978e-01 2.214529750117881779e-01
1.539999999999999980e-01 2.220681030888456142e-01
1.542499999999999982e-01 2.226837129494777523e-01
1.544999999999999984e-01 2.232998026813159953e-01
1.547499999999999987e-01 2.239163703717118592e-01
1.549999999999999989e-01 2.245334141077466317e-01
1.552499999999999991e-01 2.251509319762410311e-01
1.554999999999999993e-01 2.257689220637649763e-01
1.557499999999999996e-01 2.263873824566472459e-01
1.559999999999999998e-01 2.270063112409853590e-01
1.562500000000000000e-01 2.276257065026550119e-01
1.565000000000000002e-01 2.282455663273201818e-01
1.567500000000000004e-01 2.288658888004422298e-01
1.570000000000000007e-01 2.294866720072901156e-01
1.572500000000000009e-01 2.301079140329499451e-01
1.575000000000000011e-01 2.307296129623345182e-01
1.577500000000000013e-01 2.313517668801932103e-01
1.580000000000000016e-01 2.319743738711212977e-01
1.582500000000000018e-01 2.325974320195700606e-01
1.585000000000000020e-01 2.332209394098559985e-01
1.587500000000000022e-01 2.338448941261708214e-01
1.590000000000000024e-01 2.344692942525907764e-01
1.592500000000000027e-01 2.350941378730865283e-01
1.595000000000000029e-01 2.357194230715325967e-01
1.597500000000000031e-01 2.363451479317171255e-01
1.600000000000000033e-01 2.369713105373515427e-01
1.602500000000000036e-01 2.375979089720797743e-01
1.605000000000000038e-01 2.382249413194882370e-01
1.607500000000000040e-01 2.388524056631151637e-01
1.610000000000000042e-01 2.394803000864604847e-01
1.612500000000000044e-01 2.401086226729950424e-01
1.615000000000000047e-01 2.407373715061703612e-01
1.617500000000000049e-01 2.413665446694283068e-01
1.620000000000000051e-01 2.419961402462101896e-01
1.622500000000000053e-01 2.426261563199669791e-01
1.625000000000000056e-01 2.432565909741679633e-01
1.627500000000000058e-01 2.438874422923111851e-01
1.630000000000000060e-01 2.445187083579322129e-01
1.632500000000000062e-01 2.451503872546142437e-01
1.635000000000000064e-01 2.457824770659970959e-01
1.637500000000000067e-01 2.464149758757869790e-01
1.640000000000000069e-01 2.470478817677658201e-01
1.642500000000000071e-01 2.476811928258010331e-01
1.645000000000000073e-01 2.483149071338547342e-01
1.647500000000000075e-01 2.489490227759930674e-01
1.650000000000000078e-01 2.495835378363959745e-01
1.652500000000000080e-01 2.502184503993664100e-01
1.655000000000000082e-01 2.508537585493400002e-01
1.657500000000000084e-01 2.514894603708940357e-01
1.660000000000000087e-01 2.521255539487574637e-01
1.662500000000000089e-01 2.527620373678196586e-01
1.665000000000000091e-01 2.533989087131403029e-01
1.667500000000000093e-01 2.540361660699587132e-01
1.670000000000000095e-01 2.546738075237028331e-01
1.672500000000000098e-01 2.553118311599992252e-01
1.675000000000000100e-01 2.559502350646818414e-01
1.677500000000000102e-01 2.565890173238016825e-01
1.680000000000000104e-01 2.572281760236360126e-01
1.682500000000000107e-01 2.578677092506977964e-01
1.685000000000000109e-01 2.585076150917449134e-01
1.687500000000000111e-01 2.591478916337894844e-01
1.690000000000000113e-01 2.597885369641074194e-01
1.692500000000000115e-01 2.604295491702471876e-01
1.695000000000000118e-01 2.610709263400396996e-01
1.697500000000000120e-01 2.617126665616070769e-01
1.700000000000000122e-01 2.623547679233722008e-01
1.702500000000000124e-01 2.629972285140679267e-01
1.705000000000000127e-01 2.636400464227461882e-01
1.707500000000000129e-01 2.642832197387874338e-01
1.710000000000000131e-01 2.649267465519096199e-01
1.712500000000000133e-01 2.655706249521776474e-01
1.715000000000000135e-01 2.662148530300124660e-01
1.717500000000000138e-01 2.668594288762002886e-01
1.719999999999999862e-01 2.675043505819014733e-01
1.722499999999999865e-01 2.681496162386604043e-01
1.724999999999999867e-01 2.687952239384138187e-01
1.727499999999999869e-01 2.694411717735006873e-01
1.729999999999999871e-01 2.700874578366706524e-01
1.732499999999999873e-01 2.707340802210937980e-01
1.734999999999999876e-01 2.713810370203695310e-01
1.737499999999999878e-01 2.720283263285354636e-01
1.739999999999999880e-01 2.726759462400767386e-01
1.742499999999999882e-01 2.733238948499351340e-01
1.744999999999999885e-01 2.739721702535180547e-01
1.747499999999999887e-01 2.746207705467076376e-01
1.749999999999999889e-01 2.752696938258697434e-01
1.752499999999999891e-01 2.759189381878630609e-01
1.754999999999999893e-01 2.765685017300480997e-01
1.757499999999999896e-01 2.772183825502962939e-01
1.759999999999999898e-01 2.778685787469988844e-01
1.762499999999999900e-01 2.785190884190760219e-01
1.764999999999999902e-01 2.791699096659855384e-01
1.767499999999999905e-01 2.798210405877324947e-01
1.769999999999999907e-01 2.804724792848772852e-01
1.772499999999999909e-01 2.811242238585452968e-01
1.774999999999999911e-01 2.817762724104355687e-01
1.777499999999999913e-01 2.824286230428296740e-01
1.779999999999999916e-01 2.830812738586008237e-01
1.782499999999999918e-01 2.837342229612224154e-01
1.784999999999999920e-01 2.843874684547775811e-01
1.787499999999999922e-01 2.850410084439672920e-01
1.789999999999999925e-01 2.856948410341197953e-01
1.792499999999999927e-01 2.863489643311990518e-01
1.794999999999999929e-01 2.870033764418140620e-01
1.797499999999999931e-01 2.876580754732271927e-01
1.799999999999999933e-01 2.883130595333635027e-01
1.802499999999999936e-01 2.889683267308190695e-01
1.804999999999999938e-01 2.896238751748699825e-01
1.807499999999999940e-01 2.902797029754814462e-01
1.809999999999999942e-01 2.909358082433158854e-01
1.812499999999999944e-01 2.915921890897423818e-01
1.814999999999999947e-01 2.922488436268447787e-01
1.817499999999999949e-01 2.929057699674311177e-01
1.819999999999999951e-01 2.935629662250417438e-01
1.822499999999999953e-01 2.942204305139584086e-01
1.824999999999999956e-01 2.948781609492127087e-01
1.827499999999999958e-01 2.955361556465949668e-01
1.829999999999999960e-01 2.961944127226627810e-01
1.832499999999999962e-01 2.968529302947497950e-01
1.834999999999999964e-01 2.975117064809741363e-01
1.837499999999999967e-01 2.981707394002472977e-01
1.839999999999999969e-01 2.988300271722825752e-01
1.842499999999999971e-01 2.994895679176037273e-01
1.844999999999999973e-01 3.001493597575537464e-01
1.847499999999999976e-01 3.008094008143030740e-01
1.849999999999999978e-01 3.014696892108583715e-01
1.852499999999999980e-01 3.021302230710712911e-01
1.854999999999999982e-01 3.027910005196465804e-01
1.857499999999999984e-01 3.034520196821509641e-01
1.859999999999999987e-01 3.041132786850213598e-01
1.862499999999999989e-01 3.047747756555736487e-01
1.864999999999999991e-01 3.054365087220111130e-01
1.867499999999999993e-01 3.060984760134327631e-01
1.869999999999999996e-01 3.067606756598418860e-01
1.872499999999999998e-01 3.074231057921543719e-01
1.875000000000000000e-01 3.080857645422075963e-01
1.877500000000000002e-01 3.087486500427681912e-01
1.880000000000000004e-01 3.094117604275409272e-01
1.882500000000000007e-01 3.100750938311767069e-01
1.885000000000000009e-01 3.107386483892815576e-01
1.887500000000000011e-01 3.114024222384242924e-01
1.890000000000000013e-01 3.120664135161453911e-01
1.892500000000000016e-01 3.127306203609648838e-01
1.895000000000000018e-01 3.133950409123911207e-01
1.897500000000000020e-01 3.140596733109287664e-01
1.900000000000000022e-01 3.147245156980872371e-01
1.902500000000000024e-01 3.153895662163890279e-01
1.905000000000000027e-01 3.160548230093775945e-01
1.907500000000000029e-01 3.167202842216262360e-01
1.910000000000000031e-01 3.173859479987457544e-01
1.912500000000000033e-01 3.180518124873930041e-01
1.915000000000000036e-01 3.187178758352789965e-01
1.917500000000000038e-01 3.193841361911771148e-01
1.920000000000000040e-01 3.200505917049312199e-01
1.922500000000000042e-01 3.207172405274638649e-01
1.925000000000000044e-01 3.213840808107845115e-01
1.927500000000000047e-01 3.220511107079975233e-01
1.930000000000000049e-01 3.227183283733104924e-01
1.932500000000000051e-01 3.233857319620420112e-01
1.935000000000000053e-01 3.240533196306302210e-01
1.937500000000000056e-01 3.247210895366402506e-01
1.940000000000000058e-01 3.253890398387729865e-01
1.942500000000000060e-01 3.260571686968726235e-01
1.945000000000000062e-01 3.267254742719348792e-01
1.947500000000000064e-01 3.273939547261149885e-01
1.950000000000000067e-01 3.280626082227356966e-01
1.952500000000000069e-01 3.287314329262952528e-01
1.955000000000000071e-01 3.294004270024752934e-01
1.957500000000000073e-01 3.300695886181489458e-01
1.960000000000000075e-01 3.307389159413884894e-01
1.962500000000000078e-01 3.314084071414737931e-01
1.965000000000000080e-01 3.320780603888996430e-01
1.967500000000000082e-01 3.327478738553839577e-01
1.970000000000000084e-01 3.334178457138756713e-01
1.972500000000000087e-01 3.340879741385625046e-01
1.975000000000000089e-01 3.347582573048787369e-01
1.977500000000000091e-01 3.354286933895131995e-01
1.980000000000000093e-01 3.360992805704171582e-01
1.982500000000000095e-01 3.367700170268116411e-01
1.985000000000000098e-01 3.374409009391957648e-01
1.987500000000000100e-01 3.381119304893541733e-01
1.990000000000000102e-01 3.387831038603650313e-01
1.992500000000000104e-01 3.394544192366076851e-01
1.995000000000000107e-01 3.401258748037699897e-01
1.997500000000000109e-01 3.407974687488567467e-01
2.000000000000000111e-01 3.414691992601966986e-01
2.002500000000000113e-01 3.421410645274506335e-01
2.005000000000000115e-01 3.428130627416188236e-01
2.007500000000000118e-01 3.434851920950487969e-01
2.010000000000000120e-01 3.441574507814428863e-01
2.012500000000000122e-01 3.448298369958657794e-01
2.015000000000000124e-01 3.455023489347524013e-01
2.017500000000000127e-01 3.461749847959150195e-01
2.020000000000000129e-01 3.468477427785511269e-01
2.022500000000000131e-01 3.475206210832508802e-01
2.025000000000000133e-01 3.481936179120047603e-01
2.027500000000000135e-01 3.488667314682109000e-01
2.030000000000000138e-01 3.495399599566826332e-01
2.032499999999999862e-01 3.502133015836559338e-01
2.034999999999999865e-01 3.508867545567970758e-01
2.037499999999999867e-01 3.515603170852097392e-01
2.039999999999999869e-01 3.522339873794426701e-01
2.042499999999999871e-01 3.529077636514972305e-01
2.044999999999999873e-01 3.535816441148342815e-01
2.047499999999999876e-01 3.542556269843821770e-01
2.049999999999999878e-01 3.549297104765436472e-01
2.052499999999999880e-01 3.556038928092033480e-01
2.054999999999999882e-01 3.562781722017350772e-01
2.057499999999999885e-01 3.569525468750093244e-01
2.059999999999999887e-01 3.576270150514002655e-01
2.062499999999999889e-01 3.583015749547932005e-01
2.064999999999999891e-01 3.589762248105918818e-01
2.067499999999999893e-01 3.596509628457253971e-01
2.069999999999999896e-01 3.603257872886559410e-01
2.072499999999999898e-01 3.610006963693854765e-01
2.074999999999999900e-01 3.616756883194633954e-01
2.077499999999999902e-01 3.623507613719932907e-01
2.079999999999999905e-01 3.630259137616403953e-01
2.082499999999999907e-01 3.637011437246384649e-01
2.084999999999999909e-01 3.643764494987972169e-01
2.087499999999999911e-01 3.650518293235092138e-01
2.089999999999999913e-01 3.657272814397569682e-01
2.092499999999999916e-01 3.664028040901200489e-01
2.094999999999999918e-01 3.670783955187820746e-01
2.097499999999999920e-01 3.677540539715379309e-01
2.099999999999999922e-01 3.684297776958004311e-01
2.102499999999999925e-01 3.691055649406076444e-01
2.104999999999999927e-01 3.697814139566297786e-01
2.107499999999999929e-01 3.704573229961761749e-01
2.109999999999999931e-01 3.711332903132020800e-01
2.112499999999999933e-01 3.718093141633157517e-01
2.114999999999999936e-01 3.724853928037854534e-01
2.117499999999999938e-01 3.731615244935458930e-01
2.119999999999999940e-01 3.738377074932057731e-01
2.122499999999999942e-01 3.745139400650540074e-01
2.124999999999999944e-01 3.751902204730669377e-01
2.127499999999999947e-01 3.758665469829151062e-01
2.129999999999999949e-01 3.765429178619699169e-01
2.132499999999999951e-01 3.772193313793105185e-01
2.134999999999999953e-01 3.778957858057306884e-01
2.137499999999999956e-01 3.785722794137453828e-01
2.139999999999999958e-01 3.792488104775973978e-01
2.142499999999999960e-01 3.799253772732644752e-01
2.144999999999999962e-01 3.806019780784656303e-01
2.147499999999999964e-01 3.812786111726679250e-01
2.149999999999999967e-01 3.819552748370931283e-01
2.152499999999999969e-01 3.826319673547243783e-01
2.154999999999999971e-01 3.833086870103130650e-01
2.157499999999999973e-01 3.839854320903847151e-01
2.159999999999999976e-01 3.846622008832464301e-01
2.162499999999999978e-01 3.853389916789928815e-01
2.164999999999999980e-01 3.860158027695130833e-01
2.167499999999999982e-01 3.866926324484968314e-01
2.169999999999999984e-01 3.873694790114413644e-01
2.172499999999999987e-01 3.880463407556575817e-01
2.174999999999999989e-01 3.887232159802769260e-01
2.177499999999999991e-01 3.894001029862573793e-01
2.179999999999999993e-01 3.900770000763902345e-01
2.182499999999999996e-01 3.907539055553064244e-01
2.184999999999999998e-01 3.914308177294829605e-01
2.187500000000000000e-01 3.921077349072491502e-01
2.190000000000000002e-01 3.927846553987931477e-01
2.192500000000000004e-01 3.934615775161682816e-01
2.195000000000000007e-01 3.941384995732991614e-01
2.197500000000000009e-01 3.948154198859883390e-01
2.200000000000000011e-01 3.954923367719223037e-01
2.202500000000000013e-01 3.961692485506779215e-01
2.205000000000000016e-01 3.968461535437286525e-01
2.207500000000000018e-01 3.975230500744506568e-01
2.210000000000000020e-01 3.981999364681292342e-01
2.212500000000000022e-01 3.988768110519648191e-01
2.215000000000000024e-01 3.995536721550793091e-01
2.217500000000000027e-01 4.002305181085220598e-01
2.220000000000000029e-01 4.009073472452762132e-01
2.222500000000000031e-01 4.015841579002646933e-01
2.225000000000000033e-01 4.022609484103563116e-01
2.227500000000000036e-01 4.029377171143719849e-01
2.230000000000000038e-01 4.036144623530906195e-01
2.232500000000000040e-01 4.042911824692551059e-01
2.235000000000000042e-01 4.049678758075786478e-01
2.237500000000000044e-01 4.056445407147506454e-01
2.240000000000000047e-01 4.063211755394423585e-01
2.242500000000000049e-01 4.069977786323133451e-01
2.245000000000000051e-01 4.076743483460170125e-01
2.247500000000000053e-01 4.083508830352069463e-01
2.250000000000000056e-01 4.090273810565426826e-01
2.252500000000000058e-01 4.097038407686952599e-01
2.255000000000000060e-01 4.103802605323535468e-01
2.257500000000000062e-01 4.110566387102297936e-01
2.260000000000000064e-01 4.117329736670658491e-01
2.262500000000000067e-01 4.124092637696383790e-01
2.265000000000000069e-01 4.130855073867651939e-01
2.267500000000000071e-01 4.137617028893106896e-01
2.270000000000000073e-01 4.144378486501918424e-01
2.272500000000000075e-01 4.151139430443838707e-01
2.275000000000000078e-01 4.157899844489257868e-01
2.277500000000000080e-01 4.164659712429263916e-01
2.280000000000000082e-01 4.171419018075697149e-01
2.282500000000000084e-01 4.178177745261207887e-01
2.285000000000000087e-01 4.184935877839310869e-01
2.287500000000000089e-01 4.191693399684446319e-01
2.290000000000000091e-01 4.198450294692029905e-01
2.292500000000000093e-01 4.205206546778512688e-01
2.295000000000000095e-01 4.211962139881436640e-01
2.297500000000000098e-01 4.218717057959485706e-01
2.300000000000000100e-01 4.225471284992546872e-01
2.302500000000000102e-01 4.232224804981762345e-01
2.305000000000000104e-01 4.238977601949582841e-01
2.307500000000000107e-01 4.245729659939826428e-01
2.310000000000000109e-01 4.252480963017728488e-01
2.312500000000000111e-01 4.259231495269998335e-01
2.315000000000000113e-01 4.265981240804873620e-01
2.317500000000000115e-01 4.272730183752172506e-01
2.320000000000000118e-01 4.279478308263349184e-01
2.322500000000000120e-01 4.286225598511547163e-01
2.325000000000000122e-01 4.292972038691649228e-01
2.327500000000000124e-01 4.299717613020335172e-01
2.330000000000000127e-01 4.306462305736131757e-01
2.332500000000000129e-01 4.313206101099467116e-01
2.335000000000000131e-01 4.319948983392720709e-01
2.337500000000000133e-01 4.326690936920278840e-01
2.340000000000000135e-01 4.333431946008583502e-01
2.342500000000000138e-01 4.340171995006185668e-01
2.344999999999999862e-01 4.346911068283799695e-01
2.347499999999999865e-01 4.353649150234348841e-01
2.349999999999999867e-01 4.360386225273022998e-01
2.352499999999999869e-01 4.367122277837324207e-01
2.354999999999999871e-01 4.373857292387121065e-01
2.357499999999999873e-01 4.380591253404696461e-01
2.359999999999999876e-01 4.387324145394803088e-01
2.362499999999999878e-01 4.394055952884708960e-01
2.364999999999999880e-01 4.400786660424247376e-01
2.367499999999999882e-01 4.407516252585872429e-01
2.369999999999999885e-01 4.414244713964700084e-01
2.372499999999999887e-01 4.420972029178565910e-01
2.374999999999999889e-01 4.427698182868068377e-01
2.377499999999999891e-01 4.434423159696622152e-01
2.379999999999999893e-01 4.441146944350503611e-01
2.382499999999999896e-01 4.447869521538901916e-01
2.384999999999999898e-01 4.454590875993965637e-01
2.387499999999999900e-01 4.461310992470852721e-01
2.389999999999999902e-01 4.468029855747778223e-01
2.392499999999999905e-01 4.474747450626059830e-01
2.394999999999999907e-01 4.481463761930170042e-01
2.397499999999999909e-01 4.488178774507777247e-01
2.399999999999999911e-01 4.494892473229801233e-01
2.402499999999999913e-01 4.501604842990452049e-01
2.404999999999999916e-01 4.508315868707283292e-01
2.407499999999999918e-01 4.515025535321233185e-01
2.409999999999999920e-01 4.521733827796675653e-01
2.412499999999999922e-01 4.528440731121465834e-01
2.414999999999999925e-01 4.535146230306983384e-01
2.417499999999999927e-01 4.541850310388180212e-01
2.419999999999999929e-01 4.548552956423624893e-01
2.422499999999999931e-01 4.555254153495552627e-01
2.424999999999999933e-01 4.561953886709902983e-01
2.427499999999999936e-01 4.568652141196370975e-01
2.429999999999999938e-01 4.575348902108449245e-01
2.432499999999999940e-01 4.582044154623474697e-01
2.434999999999999942e-01 4.588737883942669571e-01
2.437499999999999944e-01 4.595430075291188077e-01
2.439999999999999947e-01 4.602120713918160799e-01
2.442499999999999949e-01 4.608809785096736888e-01
2.444999999999999951e-01 4.615497274124128468e-01
2.447499999999999953e-01 4.622183166321653935e-01
2.449999999999999956e-01 4.628867447034782368e-01
2.452499999999999958e-01 4.635550101633173492e-01
2.454999999999999960e-01 4.642231115510723205e-01
2.457499999999999962e-01 4.648910474085605760e-01
2.459999999999999964e-01 4.655588162800314844e-01
2.462499999999999967e-01 4.662264167121707992e-01
2.464999999999999969e-01 4.668938472541045437e-01
2.467499999999999971e-01 4.675611064574035636e-01
2.469999999999999973e-01 4.682281928760873013e-01
2.472499999999999976e-01 4.688951050666283482e-01
2.474999999999999978e-01 4.695618415879559970e-01
2.477499999999999980e-01 4.702284010014609050e-01
2.479999999999999982e-01 4.708947818709988686e-01
2.482499999999999984e-01 4.715609827628950423e-01
2.484999999999999987e-01 4.722270022459477135e-01
2.487499999999999989e-01 4.728928388914325209e-01
2.489999999999999991e-01 4.735584912731065632e-01
2.492499999999999993e-01 4.742239579672119509e-01
2.494999999999999996e-01 4.748892375524802478e-01
2.497499999999999998e-01 4.755543286101361344e-01
2.500000000000000000e-01 4.762192297239012939e-01
2.502499999999999725e-01 4.768839394799982978e-01
2.505000000000000004e-01 4.775484564671547139e-01
2.507499999999999729e-01 4.782127792766067698e-01
2.510000000000000009e-01 4.788769065021031279e-01
2.512499999999999734e-01 4.795408367399088823e-01
2.515000000000000013e-01 4.802045685888091109e-01
2.517499999999999738e-01 4.808681006501128730e-01
2.520000000000000018e-01 4.815314315276567614e-01
2.522499999999999742e-01 4.821945598278088996e-01
2.525000000000000022e-01 4.828574841594721612e-01
2.527499999999999747e-01 4.835202031340884998e-01
2.530000000000000027e-01 4.841827153656421689e-01
2.532499999999999751e-01 4.848450194706633853e-01
2.535000000000000031e-01 4.855071140682322151e-01
2.537499999999999756e-01 4.861689977799817930e-01
2.540000000000000036e-01 4.868306692301024308e-01
2.542499999999999760e-01 4.874921270453445032e-01
2.545000000000000040e-01 4.881533698550227784e-01
2.547499999999999765e-01 4.888143962910191931e-01
2.550000000000000044e-01 4.894752049877867384e-01
2.552499999999999769e-01 4.901357945823531237e-01
2.555000000000000049e-01 4.907961637143236633e-01
2.557499999999999774e-01 4.914563110258853840e-01
2.560000000000000053e-01 4.921162351618099118e-01
2.562499999999999778e-01 4.927759347694571357e-01
2.565000000000000058e-01 4.934354084987785383e-01
2.567499999999999782e-01 4.940946550023206374e-01
2.570000000000000062e-01 4.947536729352279838e-01
2.572499999999999787e-01 4.954124609552468250e-01
2.575000000000000067e-01 4.960710177227285467e-01
2.577499999999999791e-01 4.967293419006323374e-01
2.580000000000000071e-01 4.973874321545290744e-01
2.582499999999999796e-01 4.980452871526042102e-01
2.585000000000000075e-01 4.987029055656611032e-01
2.587499999999999800e-01 4.993602860671241261e-01
2.590000000000000080e-01 5.000174273330418862e-01
2.592499999999999805e-01 5.006743280420904441e-01
2.595000000000000084e-01 5.013309868755764231e-01
2.597499999999999809e-01 5.019874025174400067e-01
2.600000000000000089e-01 5.026435736542580468e-01
2.602499999999999813e-01 5.032994989752475057e-01
2.605000000000000093e-01 5.039551771722678986e-01
2.607499999999999818e-01 5.046106069398248462e-01
2.610000000000000098e-01 5.052657869750725173e-01
2.612499999999999822e-01 5.059207159778176255e-01
2.615000000000000102e-01 5.065753926505209837e-01
2.617499999999999827e-01 5.072298156983018336e-01
2.620000000000000107e-01 5.078839838289397335e-01
2.622499999999999831e-01 5.085378957528781108e-01
2.625000000000000111e-01 5.091915501832267044e-01
2.627499999999999836e-01 5.098449458357650066e-01
2.630000000000000115e-01 5.104980814289445945e-01
2.632499999999999840e-01 5.111509556838920165e-01
2.635000000000000120e-01 5.118035673244116790e-01
2.637499999999999845e-01 5.124559150769888438e-01
2.640000000000000124e-01 5.131079976707921819e-01
2.642499999999999849e-01 5.137598138376762158e-01
2.645000000000000129e-01 5.144113623121848722e-01
2.647499999999999853e-01 5.150626418315533694e-01
2.650000000000000133e-01 5.157136511357112152e-01
2.652499999999999858e-01 5.163643889672850928e-01
2.655000000000000138e-01 5.170148540716008601e-01
2.657499999999999862e-01 5.176650451966869904e-01
2.660000000000000142e-01 5.183149610932766826e-01
2.662499999999999867e-01 5.189646005148105257e-01
2.665000000000000147e-01 5.196139622174388295e-01
2.667499999999999871e-01 5.202630449600247342e-01
2.670000000000000151e-01 5.209118475041465413e-01
2.672499999999999876e-01 5.215603686140994899e-01
2.675000000000000155e-01 5.222086070568993099e-01
2.677499999999999880e-01 5.228565616022841089e-01
2.680000000000000160e-01 5.235042310227169260e-01
2.682499999999999885e-01 5.241516140933878409e-01
2.685000000000000164e-01 5.247987095922170830e-01
2.687499999999999889e-01 5.254455162998566964e-01
2.690000000000000169e-01 5.260920329996933154e-01
2.692499999999999893e-01 5.267382584778503851e-01
2.695000000000000173e-01 5.273841915231904931e-01
2.697499999999999898e-01 5.280298309273174784e-01
2.700000000000000178e-01 5.286751754845790963e-01
2.702499999999999902e-01 5.293202239920691277e-01
2.705000000000000182e-01 5.299649752496291555e-01
2.707499999999999907e-01 5.306094280598515622e-01
2.710000000000000187e-01 5.312535812280811953e-01
2.712499999999999911e-01 5.318974335624176986e-01
2.715000000000000191e-01 5.325409838737177326e-01
2.717499999999999916e-01 5.331842309755969733e-01
2.720000000000000195e-01 5.338271736844323323e-01
2.722499999999999920e-01 5.344698108193639552e-01
2.725000000000000200e-01 5.351121412022976642e-01
2.727499999999999925e-01 5.357541636579061795e-01
2.730000000000000204e-01 5.363958770136321164e-01
2.732499999999999929e-01 5.370372800996895402e-01
2.735000000000000209e-01 5.376783717490658532e-01
2.737499999999999933e-01 5.383191507975241263e-01
2.740000000000000213e-01 5.389596160836045424e-01
2.742499999999999938e-01 5.395997664486269496e-01
2.745000000000000218e-01 5.402396007366923047e-01
2.747499999999999942e-01 5.408791177946847828e-01
2.750000000000000222e-01 5.415183164722737752e-01
2.752499999999999947e-01 5.421571956219152222e-01
2.755000000000000226e-01 5.427957540988541663e-01
2.757499999999999951e-01 5.434339907611258624e-01
2.760000000000000231e-01 5.440719044695583317e-01
2.762499999999999956e-01 5.447094940877732494e-01
2.765000000000000235e-01 5.453467584821889425e-01
2.767499999999999960e-01 5.459836965220203897e-01
2.770000000000000240e-01 5.466203070792827745e-01
2.772499999999999964e-01 5.472565890287917068e-01
2.775000000000000244e-01 5.478925412481661095e-01
2.777499999999999969e-01 5.485281626178287739e-01
2.780000000000000249e-01 5.491634520210088022e-01
2.782499999999999973e-01 5.497984083437428282e-01
2.785000000000000253e-01 5.504330304748769054e-01
2.787499999999999978e-01 5.510673173060676167e-01
2.790000000000000258e-01 5.517012677317842950e-01
2.792499999999999982e-01 5.523348806493099117e-01
2.795000000000000262e-01 5.529681549587429634e-01
2.797499999999999987e-01 5.536010895629990269e-01
2.800000000000000266e-01 5.542336833678118690e-01
2.802499999999999991e-01 5.548659352817353341e-01
2.805000000000000271e-01 5.554978442161444541e-01
2.807499999999999996e-01 5.561294090852372252e-01
2.810000000000000275e-01 5.567606288060357178e-01
2.812500000000000000e-01 5.573915022983875200e-01
2.814999999999999725e-01 5.580220284849669588e-01
2.817500000000000004e-01 5.586522062912768760e-01
2.819999999999999729e-01 5.592820346456497393e-01
2.822500000000000009e-01 5.599115124792486409e-01
2.824999999999999734e-01 5.605406387260689627e-01
2.827500000000000013e-01 5.611694123229393760e-01
2.829999999999999738e-01 5.617978322095236177e-01
2.832500000000000018e-01 5.624258973283209340e-01
2.834999999999999742e-01 5.630536066246678573e-01
2.837500000000000022e-01 5.636809590467393161e-01
2.839999999999999747e-01 5.643079535455495233e-01
2.842500000000000027e-01 5.649345890749534194e-01
2.844999999999999751e-01 5.655608645916476718e-01
2.847500000000000031e-01 5.661867790551720070e-01
2.849999999999999756e-01 5.668123314279097658e-01
2.852500000000000036e-01 5.674375206750896794e-01
2.854999999999999760e-01 5.680623457647862029e-01
2.857500000000000040e-01 5.686868056679210692e-01
2.859999999999999765e-01 5.693108993582645105e-01
2.862500000000000044e-01 5.699346258124353692e-01
2.864999999999999769e-01 5.705579840099026523e-01
2.867500000000000049e-01 5.711809729329868635e-01
2.869999999999999774e-01 5.718035915668602254e-01
2.872500000000000053e-01 5.724258388995477898e-01
2.874999999999999778e-01 5.730477139219285476e-01
2.877500000000000058e-01 5.736692156277360954e-01
2.879999999999999782e-01 5.742903430135599674e-01
2.882500000000000062e-01 5.749110950788458574e-01
2.884999999999999787e-01 5.755314708258965073e-01
2.887500000000000067e-01 5.761514692598730392e-01
2.889999999999999791e-01 5.767710893887951773e-01
2.892500000000000071e-01 5.773903302235424695e-01
2.894999999999999796e-01 5.780091907778546201e-01
2.897500000000000075e-01 5.786276700683326002e-01
2.899999999999999800e-01 5.792457671144388698e-01
2.902500000000000080e-01 5.798634809384988209e-01
2.904999999999999805e-01 5.804808105657004447e-01
2.907500000000000084e-01 5.810977550240959966e-01
2.909999999999999809e-01 5.817143133446021075e-01
2.912500000000000089e-01 5.823304845610002278e-01
2.914999999999999813e-01 5.829462677099377377e-01
2.917500000000000093e-01 5.835616618309280579e-01
2.919999999999999818e-01 5.841766659663516492e-01
2.922500000000000098e-01 5.847912791614561234e-01
2.924999999999999822e-01 5.854055004643570204e-01
2.927500000000000102e-01 5.860193289260382521e-01
2.929999999999999827e-01 5.866327636003525470e-01
2.932500000000000107e-01 5.872458035440220048e-01
2.934999999999999831e-01 5.878584478166386518e-01
2.937500000000000111e-01 5.884706954806645518e-01
2.939999999999999836e-01 5.890825456014323613e-01
2.942500000000000115e-01 5.896939972471457736e-01
2.944999999999999840e-01 5.903050494888798516e-01
2.947500000000000120e-01 5.909157014005815833e-01
2.949999999999999845e-01 5.915259520590698816e-01
2.952500000000000124e-01 5.921358005440362504e-01
2.954999999999999849e-01 5.927452459380444516e-01
2.957500000000000129e-01 5.933542873265318374e-01
2.959999999999999853e-01 5.939629237978085730e-01
2.962500000000000133e-01 5.945711544430586359e-01
2.964999999999999858e-01 5.951789783563394831e-01
2.967500000000000138e-01 5.957863946345824946e-01
2.969999999999999862e-01 5.963934023775934179e-01
2.972500000000000142e-01 5.970000006880523680e-01
2.974999999999999867e-01 5.976061886715134941e-01
2.977500000000000147e-01 5.982119654364059791e-01
2.979999999999999871e-01 5.988173300940335952e-01
2.982500000000000151e-01 5.994222817585748153e-01
2.984999999999999876e-01 6.000268195470830346e-01
2.987500000000000155e-01 6.006309425794870149e-01
2.989999999999999880e-01 6.012346499785899967e-01
2.992500000000000160e-01 6.018379408700705868e-01
2.994999999999999885e-01 6.024408143824824258e-01
2.997500000000000164e-01 6.030432696472540766e-01
2.999999999999999889e-01 6.036453057986892468e-01
3.002500000000000169e-01 6.042469219739666775e-01
3.004999999999999893e-01 6.048481173131400324e-01
3.007500000000000173e-01 6.054488909591377865e-01
3.009999999999999898e-01 6.060492420577631156e-01
3.012500000000000178e-01 6.066491697576938957e-01
3.014999999999999902e-01 6.072486732104827034e-01
3.017500000000000182e-01 6.078477515705562606e-01
3.019999999999999907e-01 6.084464039952154346e-01
3.022500000000000187e-01 6.090446296446353491e-01
3.024999999999999911e-01 6.096424276818648291e-01
3.027500000000000191e-01 6.102397972728261788e-01
3.029999999999999916e-01 6.108367375863152926e-01
3.032500000000000195e-01 6.114332477940012112e-01
3.034999999999999920e-01 6.120293270704254551e-01
3.037500000000000200e-01 6.126249745930023582e-01
3.039999999999999925e-01 6.132201895420186233e-01
3.042500000000000204e-01 6.138149711006325449e-01
3.044999999999999929e-01 6.144093184548742315e-01
3.047500000000000209e-01 6.150032307936450504e-01
3.049999999999999933e-01 6.155967073087169616e-01
3.052500000000000213e-01 6.161897471947326288e-01
3.054999999999999938e-01 6.167823496492046420e-01
3.057500000000000218e-01 6.173745138725150738e-01
3.059999999999999942e-01 6.179662390679157014e-01
3.062500000000000222e-01 6.185575244415263407e-01
3.064999999999999947e-01 6.191483692023354024e-01
3.067500000000000226e-01 6.197387725621991139e-01
3.069999999999999951e-01 6.203287337358405207e-01
3.072500000000000231e-01 6.209182519408499301e-01
3.074999999999999956e-01 6.215073263976832463e-01
3.077500000000000235e-01 6.220959563296624140e-01
3.079999999999999960e-01 6.226841409629739754e-01
3.082500000000000240e-01 6.232718795266691814e-01
3.084999999999999964e-01 6.238591712526628807e-01
3.087500000000000244e-01 6.244460153757331877e-01
3.089999999999999969e-01 6.250324111335207045e-01
3.092500000000000249e-01 6.256183577665279660e-01
3.094999999999999973e-01 6.262038545181183302e-01
3.097500000000000253e-01 6.267889006345161995e-01
3.099999999999999978e-01 6.273734953648051338e-01
3.102500000000000258e-01 6.279576379609279613e-01
3.104999999999999982e-01 6.285413276776858904e-01
3.107500000000000262e-01 6.291245637727376216e-01
3.109999999999999987e-01 6.297073455065981262e-01
3.112500000000000266e-01 6.302896721426389792e-01
3.114999999999999991e-01 6.308715429470863612e-01
3.117500000000000271e-01 6.314529571890208359e-01
3.119999999999999996e-01 6.320339141403766847e-01
3.122500000000000275e-01 6.326144130759403517e-01
3.125000000000000000e-01 6.331944532733502218e-01
3.127499999999999725e-01 6.337740340130952887e-01
3.130000000000000004e-01 6.343531545785143777e-01
3.132499999999999729e-01 6.349318142557957012e-01
3.135000000000000009e-01 6.355100123339749718e-01
3.137499999999999734e-01 6.360877481049349580e-01
3.140000000000000013e-01 6.366650208634050401e-01
3.142499999999999738e-01 6.372418299069588787e-01
3.145000000000000018e-01 6.378181745360148591e-01
3.147499999999999742e-01 6.383940540538339814e-01
3.150000000000000022e-01 6.389694677665191946e-01
3.152499999999999747e-01 6.395444149830147307e-01
3.155000000000000027e-01 6.401188950151044388e-01
3.157499999999999751e-01 6.406929071774107864e-01
3.160000000000000031e-01 6.412664507873941933e-01
3.162499999999999756e-01 6.418395251653514766e-01
3.165000000000000036e-01 6.424121296344147414e-01
3.167499999999999760e-01 6.429842635205504919e-01
3.170000000000000040e-01 6.435559261525581887e-01
3.172499999999999765e-01 6.441271168620692489e-01
3.175000000000000044e-01 6.446978349835457145e-01
3.177499999999999769e-01 6.452680798542791418e-01
3.180000000000000049e-01 6.458378508143891583e-01
3.182499999999999774e-01 6.464071472068224633e-01
3.185000000000000053e-01 6.469759683773517178e-01
3.187499999999999778e-01 6.475443136745737682e-01
3.190000000000000058e-01 6.481121824499083139e-01
3.192499999999999782e-01 6.486795740575976854e-01
3.195000000000000062e-01 6.492464878547038465e-01
3.197499999999999787e-01 6.498129232011085055e-01
3.200000000000000067e-01 6.503788794595108946e-01
3.202499999999999791e-01 6.509443559954268821e-01
3.205000000000000071e-01 6.515093521771870844e-01
3.207499999999999796e-01 6.520738673759362003e-01
3.210000000000000075e-01 6.526379009656306796e-01
3.212499999999999800e-01 6.532014523230382785e-01
3.215000000000000080e-01 6.537645208277353959e-01
3.217499999999999805e-01 6.543271058621071834e-01
3.220000000000000084e-01 6.548892068113444376e-01
3.222499999999999809e-01 6.554508230634432664e-01
3.225000000000000089e-01 6.560119540092030910e-01
3.227499999999999813e-01 6.565725990422252023e-01
3.230000000000000093e-01 6.571327575589112069e-01
3.232499999999999818e-01 6.576924289584614725e-01
3.235000000000000098e-01 6.582516126428736847e-01
3.237499999999999822e-01 6.588103080169411818e-01
3.240000000000000102e-01 6.593685144882510674e-01
3.242499999999999827e-01 6.599262314671832108e-01
3.245000000000000107e-01 6.604834583669081383e-01
3.247499999999999831e-01 6.610401946033852560e-01
3.250000000000000111e-01 6.615964395953621846e-01
3.252499999999999836e-01 6.621521927643714278e-01
3.255000000000000115e-01 6.627074535347304840e-01
3.257499999999999840e-01 6.632622213335388484e-01
3.260000000000000120e-01 6.638164955906765696e-01
3.262499999999999845e-01 6.643702757388032509e-01
3.265000000000000124e-01 6.649235612133551632e-01
3.267499999999999849e-01 6.654763514525445789e-01
3.270000000000000129e-01 6.660286458973569967e-01
3.272499999999999853e-01 6.665804439915501423e-01
3.275000000000000133e-01 6.671317451816518584e-01
3.277499999999999858e-01 6.676825489169583294e-01
3.280000000000000138e-01 6.682328546495319710e-01
3.282499999999999862e-01 6.687826618342000984e-01
3.285000000000000142e-01 6.693319699285528168e-01
3.287499999999999867e-01 6.698807783929409121e-01
3.290000000000000147e-01 6.704290866904742963e-01
3.292499999999999871e-01 6.709768942870202313e-01
3.295000000000000151e-01 6.715242006512007755e-01
3.297499999999999876e-01 6.720710052543915625e-01
3.300000000000000155e-01 6.726173075707193583e-01
3.302499999999999880e-01 6.731631070770607295e-01
3.305000000000000160e-01 6.737084032530389344e-01
3.307499999999999885e-01 6.742531955810233679e-01
3.310000000000000164e-01 6.747974835461264531e-01
3.312499999999999889e-01 6.753412666362020866e-01
3.315000000000000169e-01 6.758845443418436405e-01
3.317499999999999893e-01 6.764273161563818526e-01
3.320000000000000173e-01 6.769695815758824953e-01
3.322499999999999898e-01 6.775113400991448209e-01
3.325000000000000178e-01 6.780525912276993417e-01
3.327499999999999902e-01 6.785933344658053867e-01
3.330000000000000182e-01 6.791335693204494373e-01
3.332499999999999907e-01 6.796732953013424616e-01
3.335000000000000187e-01 6.802125119209185833e-01
3.337499999999999911e-01 6.807512186943320831e-01
3.340000000000000191e-01 6.812894151394559561e-01
3.342499999999999916e-01 6.818271007768792469e-01
3.345000000000000195e-01 6.823642751299048292e-01
3.347499999999999920e-01 6.829009377245480739e-01
3.350000000000000200e-01 6.834370880895330735e-01
3.352499999999999925e-01 6.839727257562921992e-01
3.355000000000000204e-01 6.845078502589622138e-01
3.357499999999999929e-01 6.850424611343832737e-01
3.360000000000000209e-01 6.855765579220960415e-01
3.362499999999999933e-01 6.861101401643394659e-01
3.365000000000000213e-01 6.866432074060486723e-01
3.367499999999999938e-01 6.871757591948524091e-01
3.370000000000000218e-01 6.877077950810709384e-01
3.372499999999999942e-01 6.882393146177137044e-01
3.375000000000000222e-01 6.887703173604770024e-01
3.377499999999999947e-01 6.893008028677412025e-01
3.380000000000000226e-01 6.898307707005690848e-01
3.382499999999999951e-01 6.903602204227028416e-01
3.385000000000000231e-01 6.908891516005621902e-01
3.387499999999999956e-01 6.914175638032415971e-01
3.390000000000000235e-01 6.919454566025077247e-01
3.392499999999999960e-01 6.924728295727977656e-01
3.395000000000000240e-01 6.929996822912162235e-01
3.397499999999999964e-01 6.935260143375325814e-01
3.400000000000000244e-01 6.940518252941794142e-01
3.402499999999999969e-01 6.945771147462488360e-01
3.405000000000000249e-01 6.951018822814911680e-01
3.407499999999999973e-01 6.956261274903118297e-01
3.410000000000000253e-01 6.961498499657686745e-01
3.412499999999999978e-01 6.966730493035698801e-01
3.415000000000000258e-01 6.971957251020710622e-01
3.417499999999999982e-01 6.977178769622731647e-01
3.420000000000000262e-01 6.982395044878192403e-01
3.422499999999999987e-01 6.987606072849924521e-01
3.425000000000000266e-01 6.992811849627131870e-01
3.427499999999999991e-01 6.998012371325366132e-01
3.430000000000000271e-01 7.003207634086497935e-01
3.432499999999999996e-01 7.008397634078695759e-01
3.435000000000000275e-01 7.013582367496392633e-01
3.437500000000000000e-01 7.018761830560267256e-01
3.439999999999999725e-01 7.023936019517209584e-01
3.442500000000000004e-01 7.029104930640299731e-01
3.444999999999999729e-01 7.034268560228782441e-01
3.447500000000000009e-01 7.039426904608030444e-01
3.449999999999999734e-01 7.044579960129528917e-01
3.452500000000000013e-01 7.049727723170844396e-01
3.454999999999999738e-01 7.054870190135591468e-01
3.457500000000000018e-01 7.060007357453413901e-01
3.459999999999999742e-01 7.065139221579953555e-01
3.462500000000000022e-01 7.070265778996821515e-01
3.464999999999999747e-01 7.075387026211572561e-01
3.467500000000000027e-01 7.080502959757675185e-01
3.469999999999999751e-01 7.085613576194487173e-01
3.472500000000000031e-01 7.090718872107221182e-01
3.474999999999999756e-01 7.095818844106923651e-01
3.477500000000000036e-01 7.100913488830442599e-01
3.479999999999999760e-01 7.106002802940397656e-01
3.482500000000000040e-01 7.111086783125157851e-01
3.484999999999999765e-01 7.116165426098803870e-01
3.487500000000000044e-01 7.121238728601109180e-01
3.489999999999999769e-01 7.126306687397501172e-01
3.492500000000000049e-01 7.131369299279042284e-01
3.494999999999999774e-01 7.136426561062392260e-01
3.497500000000000053e-01 7.141478469589783717e-01
3.499999999999999778e-01 7.146525021728993288e-01
3.502500000000000058e-01 7.151566214373307195e-01
3.504999999999999782e-01 7.156602044441496835e-01
3.507500000000000062e-01 7.161632508877788794e-01
3.509999999999999787e-01 7.166657604651831548e-01
3.512500000000000067e-01 7.171677328758667702e-01
3.514999999999999791e-01 7.176691678218708459e-01
3.517500000000000071e-01 7.181700650077693648e-01
3.519999999999999796e-01 7.186704241406670635e-01
3.522500000000000075e-01 7.191702449301959899e-01
3.524999999999999800e-01 7.196695270885123952e-01
3.527500000000000080e-01 7.201682703302940691e-01
3.529999999999999805e-01 7.206664743727371203e-01
3.532500000000000084e-01 7.211641389355523124e-01
3.534999999999999809e-01 7.216612637409631770e-01
3.537500000000000089e-01 7.221578485137019054e-01
3.539999999999999813e-01 7.226538929810066847e-01
3.542500000000000093e-01 7.231493968726183663e-01
3.544999999999999818e-01 7.236443599207778021e-01
3.547500000000000098e-01 7.241387818602220694e-01
3.549999999999999822e-01 7.246326624281820283e-01
3.552500000000000102e-01 7.251260013643785474e-01
3.554999999999999827e-01 7.256187984110197275e-01
3.557500000000000107e-01 7.261110533127976829e-01
3.559999999999999831e-01 7.266027658168852099e-01
3.562500000000000111e-01 7.270939356729327896e-01
3.564999999999999836e-01 7.275845626330652571e-01
3.567500000000000115e-01 7.280746464518786931e-01
3.569999999999999840e-01 7.285641868864370929e-01
3.572500000000000120e-01 7.290531836962692580e-01
3.574999999999999845e-01 7.295416366433653543e-01
3.577500000000000124e-01 7.300295454921742477e-01
3.579999999999999849e-01 7.305169100095993961e-01
3.582500000000000129e-01 7.310037299649960740e-01
3.584999999999999853e-01 7.314900051301682637e-01
3.587500000000000133e-01 7.319757352793649918e-01
3.589999999999999858e-01 7.324609201892772203e-01
3.592500000000000138e-01 7.329455596390346273e-01
3.594999999999999862e-01 7.334296534102020537e-01
3.597500000000000142e-01 7.339132012867763954e-01
3.599999999999999867e-01 7.343962030551833831e-01
3.602500000000000147e-01 7.348786585042736963e-01
3.604999999999999871e-01 7.353605674253202995e-01
3.607500000000000151e-01 7.358419296120146669e-01
3.609999999999999876e-01 7.363227448604635628e-01
3.612500000000000155e-01 7.368030129691856001e-01
3.614999999999999880e-01 7.372827337391079094e-01
3.617500000000000160e-01 7.377619069735629198e-01
3.619999999999999885e-01 7.382405324782844724e-01
3.622500000000000164e-01 7.387186100614049344e-01
3.624999999999999889e-01 7.391961395334513130e-01
3.627500000000000169e-01 7.396731207073424796e-01
3.629999999999999893e-01 7.401495533983850628e-01
3.632500000000000173e-01 7.406254374242702276e-01
3.634999999999999898e-01 7.411007726050705680e-01
3.637500000000000178e-01 7.415755587632362200e-01
3.639999999999999902e-01 7.420497957235911990e-01
3.642500000000000182e-01 7.425234833133309564e-01
3.644999999999999907e-01 7.429966213620176063e-01
3.647500000000000187e-01 7.434692097015771495e-01
3.649999999999999911e-01 7.439412481662961429e-01
3.652500000000000191e-01 7.444127365928174811e-01
3.654999999999999916e-01 7.448836748201373981e-01
3.657500000000000195e-01 7.453540626896020260e-01
3.659999999999999920e-01 7.458239000449036205e-01
3.662500000000000200e-01 7.462931867320770074e-01
3.664999999999999925e-01 7.467619225994958088e-01
3.667500000000000204e-01 7.472301074978696667e-01
3.669999999999999929e-01 7.476977412802399137e-01
3.672500000000000209e-01 7.481648238019762420e-01
3.674999999999999933e-01 7.486313549207731510e-01
3.677500000000000213e-01 7.490973344966465053e-01
3.679999999999999938e-01 7.495627623919295379e-01
3.682500000000000218e-01 7.500276384712697419e-01
3.684999999999999942e-01 7.504919626016246514e-01
3.687500000000000222e-01 7.509557346522590660e-01
3.689999999999999947e-01 7.514189544947404986e-01
3.692500000000000226e-01 7.518816220029360675e-01
3.694999999999999951e-01 7.523437370530088319e-01
3.697500000000000231e-01 7.528052995234140177e-01
3.699999999999999956e-01 7.532663092948954642e-01
3.702500000000000235e-01 7.537267662504818500e-01
3.704999999999999960e-01 7.541866702754830287e-01
3.707500000000000240e-01 7.546460212574863657e-01
3.709999999999999964e-01 7.551048190863532961e-01
3.712500000000000244e-01 7.555630636542149947e-01
3.714999999999999969e-01 7.560207548554696011e-01
3.717500000000000249e-01 7.564778925867774451e-01
3.719999999999999973e-01 7.569344767470581603e-01
3.722500000000000253e-01 7.573905072374867986e-01
3.724999999999999978e-01 7.578459839614897220e-01
3.727500000000000258e-01 7.583009068247412721e-01
3.729999999999999982e-01 7.587552757351597732e-01
3.732500000000000262e-01 7.592090906029039798e-01
3.734999999999999987e-01 7.596623513403690797e-01
3.737500000000000266e-01 7.601150578621832521e-01
3.739999999999999991e-01 7.605672100852034490e-01
3.742500000000000271e-01 7.610188079285122864e-01
3.744999999999999996e-01 7.614698513134132707e-01
3.747500000000000275e-01 7.619203401634280226e-01
3.750000000000000000e-01 7.623702744042919477e-01
3.752499999999999725e-01 7.628196539639504614e-01
3.755000000000000004e-01 7.632684787725552145e-01
3.757499999999999729e-01 7.637167487624604290e-01
3.760000000000000009e-01 7.641644638682186796e-01
3.762499999999999734e-01 7.646116240265775632e-01
3.765000000000000013e-01 7.650582291764755904e-01
3.767499999999999738e-01 7.655042792590380785e-01
3.770000000000000018e-01 7.659497742175740420e-01
3.772499999999999742e-01 7.663947139975715306e-01
3.775000000000000022e-01 7.668390985466944088e-01
3.777499999999999747e-01 7.672829278147776932e-01
3.780000000000000027e-01 7.677262017538247774e-01
3.782499999999999751e-01 7.681689203180026571e-01
3.785000000000000031e-01 7.686110834636381561e-01
3.787499999999999756e-01 7.690526911492145956e-01
3.790000000000000036e-01 7.694937433353672418e-01
3.792499999999999760e-01 7.699342399848796425e-01
3.795000000000000040e-01 7.703741810626800746e-01
3.797499999999999765e-01 7.708135665358367694e-01
3.800000000000000044e-01 7.712523963735549160e-01
3.802499999999999769e-01 7.716906705471723305e-01
3.805000000000000049e-01 7.721283890301551267e-01
3.807499999999999774e-01 7.725655517980946074e-01
3.810000000000000053e-01 7.730021588287026013e-01
3.812499999999999778e-01 7.734382101018077993e-01
3.815000000000000058e-01 7.738737055993518688e-01
3.817499999999999782e-01 7.743086453053854568e-01
3.820000000000000062e-01 7.747430292060639712e-01
3.822499999999999787e-01 7.751768572896440279e-01
3.825000000000000067e-01 7.756101295464790102e-01
3.827499999999999791e-01 7.760428459690154046e-01
3.830000000000000071e-01 7.764750065517889155e-01
3.832499999999999796e-01 7.769066112914198019e-01
3.835000000000000075e-01 7.773376601866099911e-01
3.837499999999999800e-01 7.777681532381377494e-01
3.840000000000000080e-01 7.781980904488547957e-01
3.842499999999999805e-01 7.786274718236818604e-01
3.845000000000000084e-01 7.790562973696044669e-01
3.847499999999999809e-01 7.794845670956689343e-01
3.850000000000000089e-01 7.799122810129789363e-01
3.852499999999999813e-01 7.803394391346905046e-01
3.855000000000000093e-01 7.807660414760090317e-01
3.857499999999999818e-01 7.811920880541841639e-01
3.860000000000000098e-01 7.816175788885065812e-01
3.862499999999999822e-01 7.820425140003035569e-01
3.865000000000000102e-01 7.824668934129351827e-01
3.867499999999999827e-01 7.828907171517898167e-01
3.870000000000000107e-01 7.833139852442803086e-01
3.872499999999999831e-01 7.837366977198400031e-01
3.875000000000000111e-01 7.841588546099186319e-01
3.877499999999999836e-01 7.845804559479780949e-01
3.880000000000000115e-01 7.850015017694882413e-01
3.882499999999999840e-01 7.854219921119234282e-01
3.885000000000000120e-01 7.858419270147574132e-01
3.887499999999999845e-01 7.862613065194602457e-01
3.890000000000000124e-01 7.866801306694934937e-01
3.892499999999999849e-01 7.870983995103063569e-01
3.895000000000000129e-01 7.875161130893316708e-01
3.897499999999999853e-01 7.879332714559814654e-01
3.900000000000000133e-01 7.883498746616434127e-01
3.902499999999999858e-01 7.887659227596758305e-01
3.905000000000000138e-01 7.891814158054043515e-01
3.907499999999999862e-01 7.895963538561174833e-01
3.910000000000000142e-01 7.900107369710623884e-01
3.912499999999999867e-01 7.904245652114407772e-01
3.915000000000000147e-01 7.908378386404047999e-01
3.917499999999999871e-01 7.912505573230530498e-01
3.920000000000000151e-01 7.916627213264260110e-01
3.922499999999999876e-01 7.920743307195023952e-01
3.925000000000000155e-01 7.924853855731943675e-01
3.927499999999999880e-01 7.928958859603441045e-01
3.930000000000000160e-01 7.933058319557187987e-01
3.932499999999999885e-01 7.937152236360074387e-01
3.935000000000000164e-01 7.941240610798157018e-01
3.937499999999999889e-01 7.945323443676624020e-01
3.940000000000000169e-01 7.949400735819749375e-01
3.942499999999999893e-01 7.953472488070854052e-01
3.945000000000000173e-01 7.957538701292261596e-01
3.947499999999999898e-01 7.961599376365257053e-01
3.950000000000000178e-01 7.965654514190044777e-01
3.952499999999999902e-01 7.969704115685707357e-01
3.955000000000000182e-01 7.973748181790161205e-01
3.957499999999999907e-01 7.977786713460117696e-01
3.960000000000000187e-01 7.981819711671037654e-01
3.962499999999999911e-01 7.985847177417092491e-01
3.965000000000000191e-01 7.989869111711118688e-01
3.967499999999999916e-01 7.993885515584578938e-01
3.970000000000000195e-01 7.997896390087516627e-01
3.972499999999999920e-01 8.001901736288514755e-01
3.975000000000000200e-01 8.005901555274654857e-01
3.977499999999999925e-01 8.009895848151474818e-01
3.980000000000000204e-01 8.013884616042921127e-01
3.982499999999999929e-01 8.017867860091315579e-01
3.985000000000000209e-01 8.021845581457304197e-01
3.987499999999999933e-01 8.025817781319819488e-01
3.990000000000000213e-01 8.029784460876038255e-01
3.992499999999999938e-01 8.033745621341334964e-01
3.995000000000000218e-01 8.037701263949244002e-01
3.997499999999999942e-01 8.041651389951414153e-01
4.000000000000000222e-01 8.045596000617565302e-01
4.002499999999999947e-01 8.049535097235450687e-01
4.005000000000000226e-01 8.053468681110806937e-01
4.007499999999999951e-01 8.057396753567317438e-01
4.010000000000000231e-01 8.061319315946566810e-01
4.012499999999999956e-01 8.065236369607999833e-01
4.015000000000000235e-01 8.069147915928873704e-01
4.017499999999999960e-01 8.073053956304222512e-01
4.020000000000000240e-01 8.076954492146810605e-01
4.022499999999999964e-01 8.080849524887088187e-01
4.025000000000000244e-01 8.084739055973152455e-01
4.027499999999999969e-01 8.088623086870700973e-01
4.030000000000000249e-01 8.092501619062991702e-01
4.032499999999999973e-01 8.096374654050797481e-01
4.035000000000000253e-01 8.100242193352363840e-01
4.037499999999999978e-01 8.104104238503369029e-01
4.040000000000000258e-01 8.107960791056875172e-01
4.042499999999999982e-01 8.111811852583289406e-01
4.045000000000000262e-01 8.115657424670321696e-01
4.047499999999999987e-01 8.119497508922938200e-01
4.050000000000000266e-01 8.123332106963320198e-01
4.052499999999999991e-01 8.127161220430820787e-01
4.055000000000000271e-01 8.130984850981922696e-01
4.057499999999999996e-01 8.134803000290191655e-01
4.060000000000000275e-01 8.138615670046237538e-01
4.062500000000000000e-01 8.142422861957668845e-01
4.064999999999999725e-01 8.146224577749050511e-01
4.067500000000000004e-01 8.150020819161860608e-01
4.069999999999999729e-01 8.153811587954444828e-01
4.072500000000000009e-01 8.157596885901974293e-01
4.074999999999999734e-01 8.161376714796407805e-01
4.077500000000000013e-01 8.165151076446439671e-01
4.079999999999999738e-01 8.168919972677460839e-01
4.082500000000000018e-01 8.172683405331515605e-01
4.084999999999999742e-01 8.176441376267260530e-01
4.087500000000000022e-01 8.180193887359914484e-01
4.089999999999999747e-01 8.183940940501223116e-01
4.092500000000000027e-01 8.187682537599407784e-01
4.094999999999999751e-01 8.191418680579127809e-01
4.097500000000000031e-01 8.195149371381438286e-01
4.099999999999999756e-01 8.198874611963737902e-01
4.102500000000000036e-01 8.202594404299735631e-01
4.104999999999999760e-01 8.206308750379402994e-01
4.107500000000000040e-01 8.210017652208927430e-01
4.109999999999999765e-01 8.213721111810674547e-01
4.112500000000000044e-01 8.217419131223142603e-01
4.114999999999999769e-01 8.221111712500916990e-01
4.117500000000000049e-01 8.224798857714628042e-01
4.119999999999999774e-01 8.228480568950908847e-01
4.122500000000000053e-01 8.232156848312349728e-01
4.124999999999999778e-01 8.235827697917457169e-01
4.127500000000000058e-01 8.239493119900608287e-01
4.129999999999999782e-01 8.243153116412007542e-01
4.132500000000000062e-01 8.246807689617641213e-01
4.134999999999999787e-01 8.250456841699240762e-01
4.137500000000000067e-01 8.254100574854229544e-01
4.139999999999999791e-01 8.257738891295688388e-01
4.142500000000000071e-01 8.261371793252305640e-01
4.144999999999999796e-01 8.264999282968337191e-01
4.147500000000000075e-01 8.268621362703560962e-01
4.149999999999999800e-01 8.272238034733231382e-01
4.152500000000000080e-01 8.275849301348043863e-01
4.154999999999999805e-01 8.279455164854080396e-01
4.157500000000000084e-01 8.283055627572774027e-01
4.159999999999999809e-01 8.286650691840861116e-01
4.162500000000000089e-01 8.290240360010340259e-01
4.164999999999999813e-01 8.293824634448426769e-01
4.167500000000000093e-01 8.297403517537509376e-01
4.169999999999999818e-01 8.300977011675106931e-01
4.172500000000000098e-01 8.304545119273825105e-01
4.174999999999999822e-01 8.308107842761311979e-01
4.177500000000000102e-01 8.311665184580216970e-01
4.179999999999999827e-01 8.315217147188140867e-01
4.182500000000000107e-01 8.318763733057600307e-01
4.184999999999999831e-01 8.322304944675978922e-01
4.187500000000000111e-01 8.325840784545484041e-01
4.189999999999999836e-01 8.329371255183106726e-01
4.192500000000000115e-01 8.332896359120570695e-01
4.194999999999999840e-01 8.336416098904297911e-01
4.197500000000000120e-01 8.339930477095359729e-01
4.199999999999999845e-01 8.343439496269431377e-01
4.202500000000000124e-01 8.346943159016753100e-01
4.204999999999999849e-01 8.350441467942084639e-01
4.207500000000000129e-01 8.353934425664659713e-01
4.209999999999999853e-01 8.357422034818143830e-01
4.212500000000000133e-01 8.360904298050593209e-01
4.214999999999999858e-01 8.364381218024408149e-01
4.217500000000000138e-01 8.367852797416286403e-01
4.219999999999999862e-01 8.371319038917186539e-01
4.222500000000000142e-01 8.374779945232282419e-01
4.224999999999999867e-01 8.378235519080913241e-01
4.227500000000000147e-01 8.381685763196549122e-01
4.229999999999999871e-01 8.385130680326741137e-01
4.232500000000000151e-01 8.388570273233079133e-01
4.234999999999999876e-01 8.392004544691151757e-01
4.237500000000000155e-01 8.395433497490496499e-01
4.239999999999999880e-01 8.398857134434559724e-01
4.242500000000000160e-01 8.402275458340656700e-01
4.244999999999999885e-01 8.405688472039919423e-01
4.247500000000000164e-01 8.409096178377259978e-01
4.249999999999999889e-01 8.412498580211326127e-01
4.252500000000000169e-01 8.415895680414453572e-01
4.254999999999999893e-01 8.419287481872625989e-01
4.257500000000000173e-01 8.422673987485433944e-01
4.259999999999999898e-01 8.426055200166023829e-01
4.262500000000000178e-01 8.429431122841062329e-01
4.264999999999999902e-01 8.432801758450685359e-01
4.267500000000000182e-01 8.436167109948462528e-01
4.269999999999999907e-01 8.439527180301348297e-01
4.272500000000000187e-01 8.442881972489639786e-01
4.274999999999999911e-01 8.446231489506931256e-01
4.277500000000000191e-01 8.449575734360076362e-01
4.279999999999999916e-01 8.452914710069139304e-01
4.282500000000000195e-01 8.456248419667353744e-01
4.284999999999999920e-01 8.459576866201079515e-01
4.287500000000000200e-01 8.462900052729754874e-01
4.289999999999999925e-01 8.466217982325862090e-01
4.292500000000000204e-01 8.469530658074875262e-01
4.294999999999999929e-01 8.472838083075220350e-01
4.297500000000000209e-01 8.476140260438236318e-01
4.299999999999999933e-01 8.479437193288120733e-01
4.302500000000000213e-01 8.482728884761897570e-01
4.304999999999999938e-01 8.486015338009368358e-01
4.307500000000000218e-01 8.489296556193069998e-01
4.309999999999999942e-01 8.492572542488231457e-01
4.312500000000000222e-01 8.495843300082729366e-01
4.314999999999999947e-01 8.499108832177046935e-01
4.317500000000000226e-01 8.502369141984229550e-01
4.319999999999999951e-01 8.505624232729841472e-01
4.322500000000000231e-01 8.508874107651922536e-01
4.324999999999999956e-01 8.512118770000944856e-01
4.327500000000000235e-01 8.515358223039770635e-01
4.329999999999999960e-01 8.518592470043606646e-01
4.332500000000000240e-01 8.521821514299967593e-01
4.334999999999999964e-01 8.525045359108620602e-01
4.337500000000000244e-01 8.528264007781556355e-01
4.339999999999999969e-01 8.531477463642934689e-01
4.342500000000000249e-01 8.534685730029050177e-01
4.344999999999999973e-01 8.537888810288281061e-01
4.347500000000000253e-01 8.541086707781052612e-01
4.349999999999999978e-01 8.544279425879790502e-01
4.352500000000000258e-01 8.547466967968879725e-01
4.354999999999999982e-01 8.550649337444621301e-01
4.357500000000000262e-01 8.553826537715186751e-01
4.359999999999999987e-01 8.556998572200580355e-01
4.362500000000000266e-01 8.560165444332588081e-01
4.364999999999999991e-01 8.563327157554746494e-01
4.367500000000000271e-01 8.566483715322288361e-01
4.369999999999999996e-01 8.569635121102104902e-01
4.372500000000000275e-01 8.572781378372704708e-01
4.375000000000000000e-01 8.575922490624166006e-01
4.377499999999999725e-01 8.579058461358101129e-01
4.380000000000000004e-01 8.582189294087603226e-01
4.382499999999999729e-01 8.585314992337215179e-01
4.385000000000000009e-01 8.588435559642877415e-01
4.387499999999999734e-01 8.591550999551891277e-01
4.390000000000000013e-01 8.594661315622873499e-01
4.392499999999999738e-01 8.597766511425714020e-01
4.395000000000000018e-01 8.600866590541532686e-01
4.397499999999999742e-01 8.603961556562639279e-01
4.400000000000000022e-01 8.607051413092488001e-01
4.402499999999999747e-01 8.610136163745635285e-01
4.405000000000000027e-01 8.613215812147700934e-01
4.407499999999999751e-01 8.616290361935319275e-01
4.410000000000000031e-01 8.619359816756100301e-01
4.412499999999999756e-01 8.622424180268590810e-01
4.415000000000000036e-01 8.625483456142225558e-01
4.417499999999999760e-01 8.628537648057285070e-01
4.420000000000000040e-01 8.631586759704860112e-01
4.422499999999999765e-01 8.634630794786801733e-01
4.425000000000000044e-01 8.637669757015684624e-01
4.427499999999999769e-01 8.640703650114760492e-01
4.430000000000000049e-01 8.643732477817916982e-01
4.432499999999999774e-01 8.646756243869637704e-01
4.435000000000000053e-01 8.649774952024957830e-01
4.437499999999999778e-01 8.652788606049421904e-01
4.440000000000000058e-01 8.655797209719042762e-01
4.442499999999999782e-01 8.658800766820259343e-01
4.445000000000000062e-01 8.661799281149893392e-01
4.447499999999999787e-01 8.664792756515107275e-01
4.450000000000000067e-01 8.667781196733364002e-01
4.452499999999999791e-01 8.670764605632385047e-01
4.455000000000000071e-01 8.673742987050104825e-01
4.457499999999999796e-01 8.676716344834632944e-01
4.460000000000000075e-01 8.679684682844208687e-01
4.462499999999999800e-01 8.682648004947164377e-01
4.465000000000000080e-01 8.685606315021876522e-01
4.467499999999999805e-01 8.688559616956728071e-01
4.470000000000000084e-01 8.691507914650070665e-01
4.472499999999999809e-01 8.694451212010172458e-01
4.475000000000000089e-01 8.697389512955184809e-01
4.477499999999999813e-01 8.700322821413098984e-01
4.480000000000000093e-01 8.703251141321701745e-01
4.482499999999999818e-01 8.706174476628537606e-01
4.485000000000000098e-01 8.709092831290863312e-01
4.487499999999999822e-01 8.712006209275607871e-01
4.490000000000000102e-01 8.714914614559333694e-01
4.492499999999999827e-01 8.717818051128191081e-01
4.495000000000000107e-01 8.720716522977878249e-01
4.497499999999999831e-01 8.723610034113600253e-01
4.500000000000000111e-01 8.726498588550026803e-01
4.502499999999999836e-01 8.729382190311253398e-01
4.505000000000000115e-01 8.732260843430755815e-01
4.507499999999999840e-01 8.735134551951352355e-01
4.510000000000000120e-01 8.738003319925159440e-01
4.512499999999999845e-01 8.740867151413554970e-01
4.515000000000000124e-01 8.743726050487132806e-01
4.517499999999999849e-01 8.746580021225663915e-01
4.520000000000000129e-01 8.749429067718053066e-01
4.522499999999999853e-01 8.752273194062299977e-01
4.525000000000000133e-01 8.755112404365458234e-01
4.527499999999999858e-01 8.757946702743594214e-01
4.530000000000000138e-01 8.760776093321742675e-01
4.532499999999999862e-01 8.763600580233871229e-01
4.535000000000000142e-01 8.766420167622835935e-01
4.537499999999999867e-01 8.769234859640341329e-01
4.540000000000000147e-01 8.772044660446900455e-01
4.542499999999999871e-01 8.774849574211790459e-01
4.545000000000000151e-01 8.777649605113019282e-01
4.547499999999999876e-01 8.780444757337276807e-01
4.550000000000000155e-01 8.783235035079898223e-01
4.552499999999999880e-01 8.786020442544822950e-01
4.555000000000000160e-01 8.788800983944556888e-01
4.557499999999999885e-01 8.791576663500123567e-01
4.560000000000000164e-01 8.794347485441034173e-01
4.562499999999999889e-01 8.797113454005239808e-01
4.565000000000000169e-01 8.799874573439092629e-01
4.567499999999999893e-01 8.802630847997306995e-01
4.570000000000000173e-01 8.805382281942917277e-01
4.572499999999999898e-01 8.808128879547241219e-01
4.575000000000000178e-01 8.810870645089833308e-01
4.577499999999999902e-01 8.813607582858450362e-01
4.580000000000000182e-01 8.816339697149007115e-01
4.582499999999999907e-01 8.819066992265541804e-01
4.585000000000000187e-01 8.821789472520169539e-01
4.587499999999999911e-01 8.824507142233045665e-01
4.590000000000000191e-01 8.827220005732324681e-01
4.592499999999999916e-01 8.829928067354121390e-01
4.595000000000000195e-01 8.832631331442472034e-01
4.597499999999999920e-01 8.835329802349288775e-01
4.600000000000000200e-01 8.838023484434328614e-01
4.602499999999999925e-01 8.840712382065143427e-01
4.605000000000000204e-01 8.843396499617051099e-01
4.607499999999999929e-01 8.846075841473086676e-01
4.610000000000000209e-01 8.848750412023966838e-01
4.612499999999999933e-01 8.851420215668051039e-01
4.615000000000000213e-01 8.854085256811298210e-01
4.617499999999999938e-01 8.856745539867233452e-01
4.620000000000000218e-01 8.859401069256901406e-01
4.622499999999999942e-01 8.862051849408830728e-01
4.625000000000000222e-01 8.864697884758995228e-01
4.627499999999999947e-01 8.867339179750773903e-01
4.630000000000000226e-01 8.869975738834907641e-01
4.632499999999999951e-01 8.872607566469468132e-01
4.635000000000000231e-01 8.875234667119811238e-01
4.637499999999999956e-01 8.877857045258539248e-01
4.640000000000000235e-01 8.880474705365466459e-01
4.642499999999999960e-01 8.883087651927573658e-01
4.645000000000000240e-01 8.885695889438974815e-01
4.647499999999999964e-01 8.888299422400872674e-01
4.650000000000000244e-01 8.890898255321524335e-01
4.652499999999999969e-01 8.893492392716200179e-01
4.655000000000000249e-01 8.896081839107143896e-01
4.657499999999999973e-01 8.898666599023536961e-01
4.660000000000000253e-01 8.901246677001458663e-01
4.662499999999999978e-01 8.903822077583845029e-01
4.665000000000000258e-01 8.906392805320451078e-01
4.667499999999999982e-01 8.908958864767817509e-01
4.670000000000000262e-01 8.911520260489222967e-01
4.672499999999999987e-01 8.914076997054652951e-01
4.675000000000000266e-01 8.916629079040756523e-01
4.677499999999999991e-01 8.919176511030814103e-01
4.680000000000000271e-01 8.921719297614689737e-01
4.682499999999999996e-01 8.924257443388802225e-01
4.685000000000000275e-01 8.926790952956080716e-01
4.687500000000000000e-01 8.929319830925930290e-01
4.689999999999999725e-01 8.931844081914188660e-01
4.692500000000000004e-01 8.934363710543095083e-01
4.694999999999999729e-01 8.936878721441247064e-01
4.697500000000000009e-01 8.939389119243563719e-01
4.699999999999999734e-01 8.941894908591246915e-01
4.702500000000000013e-01 8.944396094131746855e-01
4.704999999999999738e-01 8.946892680518719887e-01
4.707500000000000018e-01 8.949384672411994091e-01
4.709999999999999742e-01 8.951872074477528196e-01
4.712500000000000022e-01 8.954354891387377169e-01
4.714999999999999747e-01 8.956833127819651130e-01
4.717500000000000027e-01 8.959306788458480941e-01
4.719999999999999751e-01 8.961775877993981565e-01
4.722500000000000031e-01 8.964240401122207658e-01
4.724999999999999756e-01 8.966700362545123593e-01
4.727500000000000036e-01 8.969155766970562382e-01
4.729999999999999760e-01 8.971606619112191261e-01
4.732500000000000040e-01 8.974052923689470607e-01
4.734999999999999765e-01 8.976494685427616194e-01
4.737500000000000044e-01 8.978931909057569216e-01
4.739999999999999769e-01 8.981364599315949659e-01
4.742500000000000049e-01 8.983792760945025213e-01
4.744999999999999774e-01 8.986216398692674634e-01
4.747500000000000053e-01 8.988635517312345558e-01
4.749999999999999778e-01 8.991050121563023412e-01
4.752500000000000058e-01 8.993460216209190339e-01
4.754999999999999782e-01 8.995865806020790778e-01
4.757500000000000062e-01 8.998266895773194829e-01
4.759999999999999787e-01 9.000663490247158283e-01
4.762500000000000067e-01 9.003055594228790426e-01
4.764999999999999791e-01 9.005443212509512962e-01
4.767500000000000071e-01 9.007826349886030037e-01
4.769999999999999796e-01 9.010205011160282718e-01
4.772500000000000075e-01 9.012579201139420126e-01
4.774999999999999800e-01 9.014948924635760585e-01
4.777500000000000080e-01 9.017314186466753867e-01
4.779999999999999805e-01 9.019674991454944557e-01
4.782500000000000084e-01 9.022031344427940969e-01
4.784999999999999809e-01 9.024383250218371844e-01
4.787500000000000089e-01 9.026730713663856376e-01
4.789999999999999813e-01 9.029073739606964244e-01
4.792500000000000093e-01 9.031412332895180084e-01
4.794999999999999818e-01 9.033746498380869072e-01
4.797500000000000098e-01 9.036076240921242508e-01
4.799999999999999822e-01 9.038401565378314517e-01
4.802500000000000102e-01 9.040722476618876513e-01
4.804999999999999827e-01 9.043038979514453901e-01
4.807500000000000107e-01 9.045351078941274992e-01
4.809999999999999831e-01 9.047658779780229921e-01
4.812500000000000111e-01 9.049962086916842896e-01
4.814999999999999836e-01 9.052261005241227787e-01
4.817500000000000115e-01 9.054555539648062590e-01
4.819999999999999840e-01 9.056845695036543908e-01
4.822500000000000120e-01 9.059131476310359199e-01
4.824999999999999845e-01 9.061412888377647912e-01
4.827500000000000124e-01 9.063689936150967075e-01
4.829999999999999849e-01 9.065962624547256876e-01
4.832500000000000129e-01 9.068230958487804028e-01
4.834999999999999853e-01 9.070494942898209567e-01
4.837500000000000133e-01 9.072754582708348892e-01
4.839999999999999858e-01 9.075009882852341780e-01
4.842500000000000138e-01 9.077260848268516868e-01
4.844999999999999862e-01 9.079507483899371678e-01
4.847500000000000142e-01 9.081749794691547084e-01
4.849999999999999867e-01 9.083987785595782904e-01
4.852500000000000147e-01 9.086221461566890145e-01
4.854999999999999871e-01 9.088450827563712142e-01
4.857500000000000151e-01 9.090675888549095696e-01
4.859999999999999876e-01 9.092896649489849992e-01
4.862500000000000155e-01 9.095113115356714406e-01
4.864999999999999880e-01 9.097325291124327418e-01
4.867500000000000160e-01 9.099533181771186641e-01
4.869999999999999885e-01 9.101736792279622179e-01
4.872500000000000164e-01 9.103936127635754438e-01
4.874999999999999889e-01 9.106131192829465260e-01
4.877500000000000169e-01 9.108321992854361282e-01
4.879999999999999893e-01 9.110508532707741747e-01
4.882500000000000173e-01 9.112690817390565190e-01
4.884999999999999898e-01 9.114868851907412806e-01
4.887500000000000178e-01 9.117042641266455139e-01
4.889999999999999902e-01 9.119212190479420999e-01
4.892500000000000182e-01 9.121377504561563043e-01
4.894999999999999907e-01 9.123538588531618920e-01
4.897500000000000187e-01 9.125695447411787953e-01
4.899999999999999911e-01 9.127848086227687840e-01
4.902500000000000191e-01 9.129996510008326904e-01
4.904999999999999916e-01 9.132140723786067449e-01
4.907500000000000195e-01 9.134280732596594676e-01
4.909999999999999920e-01 9.136416541478884490e-01
4.912500000000000200e-01 9.138548155475165746e-01
4.914999999999999925e-01 9.140675579630892500e-01
4.917500000000000204e-01 9.142798818994706256e-01
4.919999999999999929e-01 9.144917878618408213e-01
4.922500000000000209e-01 9.147032763556919299e-01
4.924999999999999933e-01 9.149143478868255741e-01
4.927500000000000213e-01 9.151250029613486880e-01
4.929999999999999938e-01 9.153352420856712968e-01
4.932500000000000218e-01 9.155450657665020753e-01
4.934999999999999942e-01 9.157544745108462392e-01
4.937500000000000222e-01 9.159634688260015478e-01
4.939999999999999947e-01 9.161720492195550847e-01
4.942500000000000226e-01 9.163802161993803708e-01
4.944999999999999951e-01 9.165879702736340340e-01
4.947500000000000231e-01 9.167953119507522564e-01
4.949999999999999956e-01 9.170022417394478875e-01
4.952500000000000235e-01 9.172087601487071140e-01
4.954999999999999960e-01 9.174148676877862396e-01
4.957500000000000240e-01 9.176205648662085768e-01
4.959999999999999964e-01 9.178258521937610048e-01
4.962500000000000244e-01 9.180307301804910836e-01
4.964999999999999969e-01 9.182351993367037224e-01
4.967500000000000249e-01 9.184392601729577388e-01
4.969999999999999973e-01 9.186429132000633047e-01
4.972500000000000253e-01 9.188461589290780607e-01
4.974999999999999978e-01 9.190489978713046737e-01
4.977500000000000258e-01 9.192514305382870621e-01
4.979999999999999982e-01 9.194534574418075090e-01
4.982500000000000262e-01 9.196550790938836650e-01
4.984999999999999987e-01 9.198562960067651062e-01
4.987500000000000266e-01 9.200571086929304476e-01
4.989999999999999991e-01 9.202575176650840127e-01
4.992500000000000271e-01 9.204575234361531688e-01
4.994999999999999996e-01 9.206571265192844411e-01
4.997500000000000275e-01 9.208563274278411814e-01
5.000000000000000000e-01 9.210551266753999045e-01
5.002499999999999725e-01 9.212535247757476231e-01
5.004999999999999449e-01 9.214515222428784069e-01
5.007500000000000284e-01 9.216491195909906065e-01
5.010000000000000009e-01 9.218463173344836337e-01
5.012499999999999734e-01 9.220431159879548533e-01
5.014999999999999458e-01 9.222395160661965852e-01
5.017500000000000293e-01 9.224355180841931068e-01
5.020000000000000018e-01 9.226311225571175445e-01
5.022499999999999742e-01 9.228263300003286540e-01
5.024999999999999467e-01 9.230211409293681557e-01
5.027500000000000302e-01 9.232155558599576262e-01
5.030000000000000027e-01 9.234095753079950564e-01
5.032499999999999751e-01 9.236031997895525203e-01
5.034999999999999476e-01 9.237964298208725111e-01
5.037500000000000311e-01 9.239892659183652768e-01
5.040000000000000036e-01 9.241817085986061553e-01
5.042499999999999760e-01 9.243737583783315781e-01
5.044999999999999485e-01 9.245654157744374047e-01
5.047500000000000320e-01 9.247566813039747036e-01
5.050000000000000044e-01 9.249475554841476432e-01
5.052499999999999769e-01 9.251380388323103832e-01
5.054999999999999494e-01 9.253281318659636323e-01
5.057500000000000329e-01 9.255178351027522066e-01
5.060000000000000053e-01 9.257071490604620312e-01
5.062499999999999778e-01 9.258960742570169211e-01
5.064999999999999503e-01 9.260846112104761385e-01
5.067500000000000338e-01 9.262727604390307290e-01
5.070000000000000062e-01 9.264605224610014123e-01
5.072499999999999787e-01 9.266478977948351403e-01
5.074999999999999512e-01 9.268348869591025441e-01
5.077500000000000346e-01 9.270214904724944915e-01
5.080000000000000071e-01 9.272077088538199785e-01
5.082499999999999796e-01 9.273935426220025757e-01
5.084999999999999520e-01 9.275789922960779865e-01
5.087500000000000355e-01 9.277640583951908271e-01
5.090000000000000080e-01 9.279487414385920729e-01
5.092499999999999805e-01 9.281330419456361724e-01
5.094999999999999529e-01 9.283169604357777160e-01
5.097500000000000364e-01 9.285004974285694379e-01
5.100000000000000089e-01 9.286836534436586632e-01
5.102499999999999813e-01 9.288664290007847546e-01
5.104999999999999538e-01 9.290488246197763367e-01
5.107500000000000373e-01 9.292308408205484094e-01
5.110000000000000098e-01 9.294124781230995724e-01
5.112499999999999822e-01 9.295937370475091388e-01
5.114999999999999547e-01 9.297746181139343591e-01
5.117500000000000382e-01 9.299551218426077570e-01
5.120000000000000107e-01 9.301352487538343539e-01
5.122499999999999831e-01 9.303149993679885599e-01
5.124999999999999556e-01 9.304943742055118427e-01
5.127500000000000391e-01 9.306733737869098411e-01
5.130000000000000115e-01 9.308519986327492557e-01
5.132499999999999840e-01 9.310302492636555183e-01
5.134999999999999565e-01 9.312081262003102378e-01
5.137500000000000400e-01 9.313856299634475366e-01
5.140000000000000124e-01 9.315627610738524966e-01
5.142499999999999849e-01 9.317395200523574950e-01
5.144999999999999574e-01 9.319159074198402060e-01
5.147500000000000409e-01 9.320919236972200483e-01
5.150000000000000133e-01 9.322675694054566309e-01
5.152499999999999858e-01 9.324428450655458667e-01
5.154999999999999583e-01 9.326177511985180857e-01
5.157500000000000417e-01 9.327922883254351483e-01
5.160000000000000142e-01 9.329664569673877805e-01
5.162499999999999867e-01 9.331402576454924658e-01
5.164999999999999591e-01 9.333136908808895571e-01
5.167500000000000426e-01 9.334867571947401688e-01
5.170000000000000151e-01 9.336594571082235117e-01
5.172499999999999876e-01 9.338317911425343398e-01
5.174999999999999600e-01 9.340037598188803969e-01
5.177500000000000435e-01 9.341753636584796405e-01
5.180000000000000160e-01 9.343466031825576890e-01
5.182499999999999885e-01 9.345174789123452674e-01
5.184999999999999609e-01 9.346879913690754327e-01
5.187500000000000444e-01 9.348581410739811304e-01
5.190000000000000169e-01 9.350279285482926417e-01
5.192499999999999893e-01 9.351973543132348077e-01
5.194999999999999618e-01 9.353664188900245868e-01
5.197500000000000453e-01 9.355351227998685015e-01
5.200000000000000178e-01 9.357034665639597515e-01
5.202499999999999902e-01 9.358714507034762153e-01
5.204999999999999627e-01 9.360390757395774530e-01
5.207500000000000462e-01 9.362063421934024854e-01
5.210000000000000187e-01 9.363732505860667965e-01
5.212499999999999911e-01 9.365398014386603354e-01
5.214999999999999636e-01 9.367059952722445182e-01
5.217500000000000471e-01 9.368718326078500080e-01
5.220000000000000195e-01 9.370373139664742723e-01
5.222499999999999920e-01 9.372024398690788072e-01
5.224999999999999645e-01 9.373672108365865840e-01
5.227500000000000480e-01 9.375316273898800512e-01
5.230000000000000204e-01 9.376956900497980252e-01
5.232499999999999929e-01 9.378593993371339144e-01
5.234999999999999654e-01 9.380227557726323884e-01
5.237500000000000488e-01 9.381857598769877127e-01
5.240000000000000213e-01 9.383484121708407510e-01
5.242499999999999938e-01 9.385107131747768561e-01
5.244999999999999662e-01 9.386726634093233157e-01
5.247500000000000497e-01 9.388342633949465776e-01
5.250000000000000222e-01 9.389955136520505841e-01
5.252499999999999947e-01 9.391564147009735519e-01
5.254999999999999671e-01 9.393169670619859746e-01
5.257500000000000506e-01 9.394771712552881793e-01
5.260000000000000231e-01 9.396370278010078847e-01
5.262499999999999956e-01 9.397965372191977584e-01
5.264999999999999680e-01 9.399557000298330856e-01
5.267500000000000515e-01 9.401145167528093261e-01
5.270000000000000240e-01 9.402729879079397834e-01
5.272499999999999964e-01 9.404311140149532733e-01
5.274999999999999689e-01 9.405888955934916806e-01
5.277500000000000524e-01 9.407463331631076286e-01
5.280000000000000249e-01 9.409034272432622581e-01
5.282499999999999973e-01 9.410601783533224518e-01
5.284999999999999698e-01 9.412165870125592804e-01
5.287500000000000533e-01 9.413726537401446715e-01
5.290000000000000258e-01 9.415283790551501886e-01
5.292499999999999982e-01 9.416837634765435894e-01
5.294999999999999707e-01 9.418388075231876044e-01
5.297500000000000542e-01 9.419935117138367175e-01
5.300000000000000266e-01 9.421478765671353894e-01
5.302499999999999991e-01 9.423019026016156152e-01
5.304999999999999716e-01 9.424555903356948150e-01
5.307500000000000551e-01 9.426089402876732803e-01
5.310000000000000275e-01 9.427619529757319539e-01
5.312500000000000000e-01 9.429146289179305418e-01
5.314999999999999725e-01 9.430669686322046275e-01
5.317499999999999449e-01 9.432189726363640059e-01
5.320000000000000284e-01 9.433706414480902414e-01
5.322500000000000009e-01 9.435219755849340029e-01
5.324999999999999734e-01 9.436729755643138429e-01
5.327499999999999458e-01 9.438236419035128666e-01
5.330000000000000293e-01 9.439739751196771778e-01
5.332500000000000018e-01 9.441239757298136581e-01
5.334999999999999742e-01 9.442736442507873029e-01
5.337499999999999467e-01 9.444229811993196666e-01
5.340000000000000302e-01 9.445719870919861982e-01
5.342500000000000027e-01 9.447206624452141321e-01
5.344999999999999751e-01 9.448690077752807115e-01
5.347499999999999476e-01 9.450170235983103018e-01
5.350000000000000311e-01 9.451647104302729474e-01
5.352500000000000036e-01 9.453120687869819294e-01
5.354999999999999760e-01 9.454590991840912118e-01
5.357499999999999485e-01 9.456058021370941091e-01
5.360000000000000320e-01 9.457521781613206224e-01
5.362500000000000044e-01 9.458982277719354403e-01
5.364999999999999769e-01 9.460439514839356079e-01
5.367499999999999494e-01 9.461893498121488610e-01
5.370000000000000329e-01 9.463344232712311843e-01
5.372500000000000053e-01 9.464791723756648123e-01
5.374999999999999778e-01 9.466235976397561203e-01
5.377499999999999503e-01 9.467676995776335147e-01
5.380000000000000338e-01 9.469114787032454350e-01
5.382500000000000062e-01 9.470549355303582439e-01
5.384999999999999787e-01 9.471980705725540073e-01
5.387499999999999512e-01 9.473408843432288284e-01
5.390000000000000346e-01 9.474833773555902949e-01
5.392500000000000071e-01 9.476255501226558131e-01
5.394999999999999796e-01 9.477674031572504987e-01
5.397499999999999520e-01 9.479089369720048452e-01
5.400000000000000355e-01 9.480501520793533921e-01
5.402500000000000080e-01 9.481910489915317264e-01
5.404999999999999805e-01 9.483316282205752623e-01
5.407499999999999529e-01 9.484718902783171313e-01
5.410000000000000364e-01 9.486118356763856285e-01
5.412500000000000089e-01 9.487514649262031030e-01
5.414999999999999813e-01 9.488907785389830707e-01
5.417499999999999538e-01 9.490297770257287713e-01
5.420000000000000373e-01 9.491684608972312809e-01
5.422500000000000098e-01 9.493068306640670695e-01
5.424999999999999822e-01 9.494448868365965577e-01
5.427499999999999547e-01 9.495826299249616742e-01
5.430000000000000382e-01 9.497200604390845236e-01
5.432500000000000107e-01 9.498571788886646106e-01
5.434999999999999831e-01 9.499939857831778411e-01
5.437499999999999556e-01 9.501304816318738578e-01
5.440000000000000391e-01 9.502666669437745961e-01
5.442500000000000115e-01 9.504025422276720647e-01
5.444999999999999840e-01 9.505381079921264575e-01
5.447499999999999565e-01 9.506733647454647107e-01
5.450000000000000400e-01 9.508083129957778379e-01
5.452500000000000124e-01 9.509429532509197092e-01
5.454999999999999849e-01 9.510772860185049415e-01
5.457499999999999574e-01 9.512113118059070116e-01
5.460000000000000409e-01 9.513450311202562570e-01
5.462500000000000133e-01 9.514784444684382114e-01
5.464999999999999858e-01 9.516115523570918278e-01
5.467499999999999583e-01 9.517443552926072581e-01
5.470000000000000417e-01 9.518768537811245212e-01
5.472500000000000142e-01 9.520090483285312821e-01
5.474999999999999867e-01 9.521409394404610760e-01
5.477499999999999591e-01 9.522725276222917534e-01
5.480000000000000426e-01 9.524038133791432603e-01
5.482500000000000151e-01 9.525347972158763055e-01
5.484999999999999876e-01 9.526654796370899181e-01
5.487499999999999600e-01 9.527958611471205597e-01
5.490000000000000435e-01 9.529259422500394594e-01
5.492500000000000160e-01 9.530557234496512820e-01
5.494999999999999885e-01 9.531852052494923511e-01
5.497499999999999609e-01 9.533143881528285402e-01
5.500000000000000444e-01 9.534432726626542731e-01
5.502500000000000169e-01 9.535718592816896377e-01
5.504999999999999893e-01 9.537001485123799416e-01
5.507499999999999618e-01 9.538281408568927144e-01
5.510000000000000453e-01 9.539558368171170422e-01
5.512500000000000178e-01 9.540832368946609021e-01
5.514999999999999902e-01 9.542103415908503861e-01
5.517499999999999627e-01 9.543371514067271466e-01
5.520000000000000462e-01 9.544636668430471760e-01
5.522500000000000187e-01 9.545898884002789186e-01
5.524999999999999911e-01 9.547158165786017170e-01
5.527499999999999636e-01 9.548414518779040350e-01
5.530000000000000471e-01 9.549667947977817928e-01
5.532500000000000195e-01 9.550918458375364795e-01
5.534999999999999920e-01 9.552166054961738206e-01
5.537499999999999645e-01 9.553410742724022242e-01
5.540000000000000480e-01 9.554652526646303379e-01
5.542500000000000204e-01 9.555891411709666050e-01
5.544999999999999929e-01 9.557127402892162671e-01
5.547499999999999654e-01 9.558360505168810306e-01
5.550000000000000488e-01 9.559590723511564025e-01
5.552500000000000213e-01 9.560818062889306912e-01
5.554999999999999938e-01 9.562042528267831187e-01
5.557499999999999662e-01 9.563264124609822669e-01
5.560000000000000497e-01 9.564482856874846339e-01
5.562500000000000222e-01 9.565698730019327467e-01
5.564999999999999947e-01 9.566911748996536069e-01
5.567499999999999671e-01 9.568121918756574695e-01
5.570000000000000506e-01 9.569329244246358446e-01
5.572500000000000231e-01 9.570533730409600537e-01
5.574999999999999956e-01 9.571735382186798979e-01
5.577499999999999680e-01 9.572934204515215484e-01
5.580000000000000515e-01 9.574130202328867689e-01
5.582500000000000240e-01 9.575323380558504738e-01
5.584999999999999964e-01 9.576513744131601724e-01
5.587499999999999689e-01 9.577701297972334160e-01
5.590000000000000524e-01 9.578886047001571313e-01
5.592500000000000249e-01 9.580067996136855113e-01
5.594999999999999973e-01 9.581247150292389048e-01
5.597499999999999698e-01 9.582423514379019291e-01
5.600000000000000533e-01 9.583597093304224712e-01
5.602500000000000258e-01 9.584767891972095777e-01
5.604999999999999982e-01 9.585935915283323450e-01
5.607499999999999707e-01 9.587101168135184759e-01
5.610000000000000542e-01 9.588263655421527254e-01
5.612500000000000266e-01 9.589423382032752352e-01
5.614999999999999991e-01 9.590580352855803126e-01
5.617499999999999716e-01 9.591734572774148759e-01
5.620000000000000551e-01 9.592886046667771227e-01
5.622500000000000275e-01 9.594034779413147529e-01
5.625000000000000000e-01 9.595180775883240809e-01
5.627499999999999725e-01 9.596324040947478151e-01
5.629999999999999449e-01 9.597464579471746138e-01
5.632500000000000284e-01 9.598602396318367536e-01
5.635000000000000009e-01 9.599737496346093524e-01
5.637499999999999734e-01 9.600869884410084820e-01
5.639999999999999458e-01 9.601999565361901690e-01
5.642500000000000293e-01 9.603126544049487290e-01
5.645000000000000018e-01 9.604250825317156570e-01
5.647499999999999742e-01 9.605372414005578507e-01
5.649999999999999467e-01 9.606491314951763894e-01
5.652500000000000302e-01 9.607607532989055343e-01
5.655000000000000027e-01 9.608721072947107311e-01
5.657499999999999751e-01 9.609831939651877208e-01
5.659999999999999476e-01 9.610940137925610971e-01
5.662500000000000311e-01 9.612045672586825296e-01
5.665000000000000036e-01 9.613148548450303199e-01
5.667499999999999760e-01 9.614248770327071814e-01
5.669999999999999485e-01 9.615346343024393505e-01
5.672500000000000320e-01 9.616441271345750330e-01
5.675000000000000044e-01 9.617533560090836264e-01
5.677499999999999769e-01 9.618623214055536108e-01
5.679999999999999494e-01 9.619710238031917715e-01
5.682500000000000329e-01 9.620794636808219780e-01
5.685000000000000053e-01 9.621876415168834074e-01
5.687499999999999778e-01 9.622955577894296564e-01
5.689999999999999503e-01 9.624032129761275201e-01
5.692500000000000338e-01 9.625106075542552153e-01
5.695000000000000062e-01 9.626177420007017149e-01
5.697499999999999787e-01 9.627246167919650821e-01
5.699999999999999512e-01 9.628312324041515824e-01
5.702500000000000346e-01 9.629375893129737962e-01
5.705000000000000071e-01 9.630436879937500638e-01
5.707499999999999796e-01 9.631495289214030420e-01
5.709999999999999520e-01 9.632551125704581496e-01
5.712500000000000355e-01 9.633604394150427908e-01
5.715000000000000080e-01 9.634655099288848001e-01
5.717499999999999805e-01 9.635703245853114440e-01
5.719999999999999529e-01 9.636748838572480880e-01
5.722500000000000364e-01 9.637791882172170865e-01
5.725000000000000089e-01 9.638832381373365621e-01
5.727499999999999813e-01 9.639870340893190725e-01
5.729999999999999538e-01 9.640905765444707232e-01
5.732500000000000373e-01 9.641938659736896122e-01
5.735000000000000098e-01 9.642969028474649429e-01
5.737499999999999822e-01 9.643996876358760240e-01
5.739999999999999547e-01 9.645022208085904936e-01
5.742500000000000382e-01 9.646045028348636530e-01
5.745000000000000107e-01 9.647065341835372454e-01
5.747499999999999831e-01 9.648083153230384568e-01
5.749999999999999556e-01 9.649098467213781394e-01
5.752500000000000391e-01 9.650111288461504788e-01
5.755000000000000115e-01 9.651121621645314397e-01
5.757499999999999840e-01 9.652129471432777663e-01
5.759999999999999565e-01 9.653134842487256506e-01
5.762500000000000400e-01 9.654137739467900658e-01
5.765000000000000124e-01 9.655138167029633234e-01
5.767499999999999849e-01 9.656136129823138514e-01
5.769999999999999574e-01 9.657131632494856399e-01
5.772500000000000409e-01 9.658124679686965752e-01
5.775000000000000133e-01 9.659115276037377740e-01
5.777499999999999858e-01 9.660103426179722508e-01
5.779999999999999583e-01 9.661089134743340301e-01
5.782500000000000417e-01 9.662072406353270360e-01
5.785000000000000142e-01 9.663053245630238708e-01
5.787499999999999867e-01 9.664031657190650382e-01
5.789999999999999591e-01 9.665007645646577217e-01
5.792500000000000426e-01 9.665981215605746746e-01
5.795000000000000151e-01 9.666952371671536648e-01
5.797499999999999876e-01 9.667921118442955875e-01
5.799999999999999600e-01 9.668887460514643539e-01
5.802500000000000435e-01 9.669851402476853375e-01
5.805000000000000160e-01 9.670812948915443741e-01
5.807499999999999885e-01 9.671772104411869853e-01
5.809999999999999609e-01 9.672728873543172678e-01
5.812500000000000444e-01 9.673683260881970059e-01
5.815000000000000169e-01 9.674635270996443381e-01
5.817499999999999893e-01 9.675584908450332033e-01
5.819999999999999618e-01 9.676532177802922297e-01
5.822500000000000453e-01 9.677477083609035136e-01
5.825000000000000178e-01 9.678419630419020647e-01
5.827499999999999902e-01 9.679359822778745848e-01
5.829999999999999627e-01 9.680297665229583570e-01
5.832500000000000462e-01 9.681233162308410245e-01
5.835000000000000187e-01 9.682166318547584805e-01
5.837499999999999911e-01 9.683097138474952015e-01
5.839999999999999636e-01 9.684025626613822491e-01
5.842500000000000471e-01 9.684951787482971586e-01
5.845000000000000195e-01 9.685875625596622740e-01
5.847499999999999920e-01 9.686797145464445258e-01
5.849999999999999645e-01 9.687716351591540986e-01
5.852500000000000480e-01 9.688633248478436544e-01
5.855000000000000204e-01 9.689547840621075547e-01
5.857499999999999929e-01 9.690460132510805291e-01
5.859999999999999654e-01 9.691370128634373415e-01
5.862500000000000488e-01 9.692277833473916804e-01
5.865000000000000213e-01 9.693183251506950482e-01
5.867499999999999938e-01 9.694086387206364286e-01
5.869999999999999662e-01 9.694987245040408430e-01
5.872500000000000497e-01 9.695885829472687956e-01
5.875000000000000222e-01 9.696782144962154959e-01
5.877499999999999947e-01 9.697676195963097490e-01
5.879999999999999671e-01 9.698567986925132889e-01
5.882500000000000506e-01 9.699457522293198908e-01
5.885000000000000231e-01 9.700344806507547046e-01
5.887499999999999956e-01 9.701229844003731451e-01
5.889999999999999680e-01 9.702112639212600032e-01
5.892500000000000515e-01 9.702993196560292244e-01
5.895000000000000240e-01 9.703871520468223544e-01
5.897499999999999964e-01 9.704747615353083168e-01
5.899999999999999689e-01 9.705621485626821920e-01
5.902500000000000524e-01 9.706493135696646624e-01
5.905000000000000249e-01 9.707362569965012344e-01
5.907499999999999973e-01 9.708229792829612403e-01
5.909999999999999698e-01 9.709094808683373934e-01
5.912500000000000533e-01 9.709957621914446779e-01
5.915000000000000258e-01 9.710818236906195722e-01
5.917499999999999982e-01 9.711676658037198262e-01
5.919999999999999707e-01 9.712532889681229076e-01
5.922500000000000542e-01 9.713386936207260014e-01
5.925000000000000266e-01 9.714238801979446780e-01
5.927499999999999991e-01 9.715088491357124489e-01
5.929999999999999716e-01 9.715936008694799897e-01
5.932500000000000551e-01 9.716781358342143626e-01
5.935000000000000275e-01 9.717624544643982398e-01
5.937500000000000000e-01 9.718465571940293479e-01
5.939999999999999725e-01 9.719304444566196910e-01
5.942499999999999449e-01 9.720141166851947734e-01
5.945000000000000284e-01 9.720975743122927115e-01
5.947500000000000009e-01 9.721808177699641229e-01
5.949999999999999734e-01 9.722638474897706828e-01
5.952499999999999458e-01 9.723466639027851244e-01
5.955000000000000293e-01 9.724292674395899061e-01
5.957500000000000018e-01 9.725116585302772121e-01
5.959999999999999742e-01 9.725938376044475087e-01
5.962499999999999467e-01 9.726758050912096554e-01
5.965000000000000302e-01 9.727575614191795728e-01
5.967500000000000027e-01 9.728391070164801313e-01
5.969999999999999751e-01 9.729204423107400412e-01
5.972499999999999476e-01 9.730015677290936305e-01
5.975000000000000311e-01 9.730824836981796233e-01
5.977500000000000036e-01 9.731631906441411406e-01
5.979999999999999760e-01 9.732436889926245893e-01
5.982499999999999485e-01 9.733239791687793296e-01
5.985000000000000320e-01 9.734040615972568977e-01
5.987500000000000044e-01 9.734839367022104506e-01
5.989999999999999769e-01 9.735636049072941001e-01
5.992499999999999494e-01 9.736430666356621355e-01
5.995000000000000329e-01 9.737223223099689129e-01
5.997500000000000053e-01 9.738013723523677445e-01
5.999999999999999778e-01 9.738802171845106770e-01
6.002499999999999503e-01 9.739588572275473810e-01
6.005000000000000338e-01 9.740372929021252624e-01
6.007500000000000062e-01 9.741155246283884628e-01
6.009999999999999787e-01 9.741935528259771937e-01
6.012499999999999512e-01 9.742713779140274033e-01
6.015000000000000346e-01 9.743490003111701103e-01
6.017500000000000071e-01 9.744264204355310710e-01
6.019999999999999796e-01 9.745036387047295579e-01
6.022499999999999520e-01 9.745806555358788037e-01
6.025000000000000355e-01 9.746574713455844474e-01
6.027500000000000080e-01 9.747340865499446450e-01
6.029999999999999805e-01 9.748105015645494031e-01
6.032499999999999529e-01 9.748867168044798026e-01
6.035000000000000364e-01 9.749627326843079977e-01
6.037500000000000089e-01 9.750385496180958844e-01
6.039999999999999813e-01 9.751141680193953221e-01
6.042499999999999538e-01 9.751895883012473565e-01
6.045000000000000373e-01 9.752648108761816648e-01
6.047500000000000098e-01 9.753398361562158891e-01
6.049999999999999822e-01 9.754146645528556370e-01
6.052499999999999547e-01 9.754892964770935926e-01
6.055000000000000382e-01 9.755637323394088511e-01
6.057500000000000107e-01 9.756379725497670297e-01
6.059999999999999831e-01 9.757120175176192678e-01
6.062499999999999556e-01 9.757858676519020058e-01
6.065000000000000391e-01 9.758595233610364295e-01
6.067500000000000115e-01 9.759329850529280259e-01
6.069999999999999840e-01 9.760062531349660286e-01
6.072499999999999565e-01 9.760793280140231953e-01
6.075000000000000400e-01 9.761522100964551418e-01
6.077500000000000124e-01 9.762248997880997869e-01
6.079999999999999849e-01 9.762973974942773525e-01
6.082499999999999574e-01 9.763697036197893642e-01
6.085000000000000409e-01 9.764418185689187624e-01
6.087500000000000133e-01 9.765137427454291252e-01
6.089999999999999858e-01 9.765854765525641135e-01
6.092499999999999583e-01 9.766570203930475813e-01
6.095000000000000417e-01 9.767283746690826884e-01
6.097500000000000142e-01 9.767995397823516779e-01
6.099999999999999867e-01 9.768705161340152099e-01
6.102499999999999591e-01 9.769413041247125840e-01
6.105000000000000426e-01 9.770119041545606287e-01
6.107500000000000151e-01 9.770823166231537016e-01
6.109999999999999876e-01 9.771525419295631343e-01
6.112499999999999600e-01 9.772225804723371212e-01
6.115000000000000435e-01 9.772924326495000535e-01
6.117500000000000160e-01 9.773620988585520752e-01
6.119999999999999885e-01 9.774315794964689719e-01
6.122499999999999609e-01 9.775008749597018376e-01
6.125000000000000444e-01 9.775699856441764091e-01
6.127500000000000169e-01 9.776389119452928433e-01
6.129999999999999893e-01 9.777076542579256069e-01
6.132499999999999618e-01 9.777762129764225874e-01
6.135000000000000453e-01 9.778445884946053157e-01
6.137500000000000178e-01 9.779127812057681890e-01
6.139999999999999902e-01 9.779807915026785814e-01
6.142499999999999627e-01 9.780486197775760671e-01
6.145000000000000462e-01 9.781162664221721981e-01
6.147500000000000187e-01 9.781837318276505044e-01
6.149999999999999911e-01 9.782510163846656059e-01
6.152499999999999636e-01 9.783181204833436562e-01
6.155000000000000471e-01 9.783850445132811213e-01
6.157500000000000195e-01 9.784517888635451133e-01
6.159999999999999920e-01 9.785183539226731675e-01
6.162499999999999645e-01 9.785847400786724659e-01
6.165000000000000480e-01 9.786509477190196149e-01
6.167500000000000204e-01 9.787169772306607562e-01
6.169999999999999929e-01 9.787828290000111231e-01
6.172499999999999654e-01 9.788485034129543738e-01
6.175000000000000488e-01 9.789140008548427030e-01
6.177500000000000213e-01 9.789793217104966194e-01
6.179999999999999938e-01 9.790444663642043910e-01
6.182499999999999662e-01 9.791094351997220446e-01
6.185000000000000497e-01 9.791742286002728113e-01
6.187500000000000222e-01 9.792388469485471258e-01
6.189999999999999947e-01 9.793032906267024051e-01
6.192499999999999671e-01 9.793675600163626038e-01
6.195000000000000506e-01 9.794316554986177703e-01
6.197500000000000231e-01 9.794955774540246018e-01
6.199999999999999956e-01 9.795593262626053344e-01
6.202499999999999680e-01 9.796229023038478534e-01
6.205000000000000515e-01 9.796863059567055831e-01
6.207500000000000240e-01 9.797495375995972644e-01
6.209999999999999964e-01 9.798125976104065105e-01
6.212499999999999689e-01 9.798754863664815851e-01
6.215000000000000524e-01 9.799382042446355134e-01
6.217500000000000249e-01 9.800007516211455272e-01
6.219999999999999973e-01 9.800631288717531753e-01
6.222499999999999698e-01 9.801253363716636580e-01
6.225000000000000533e-01 9.801873744955462708e-01
6.227500000000000258e-01 9.802492436175337387e-01
6.229999999999999982e-01 9.803109441112218825e-01
6.232499999999999707e-01 9.803724763496702854e-01
6.235000000000000542e-01 9.804338407054008497e-01
6.237500000000000266e-01 9.804950375503989068e-01
6.239999999999999991e-01 9.805560672561119961e-01
6.242499999999999716e-01 9.806169301934505311e-01
6.245000000000000551e-01 9.806776267327869112e-01
6.247500000000000275e-01 9.807381572439557438e-01
6.250000000000000000e-01 9.807985220962538442e-01
6.252499999999999725e-01 9.808587216584396806e-01
6.254999999999999449e-01 9.809187562987335962e-01
6.257500000000000284e-01 9.809786263848171428e-01
6.260000000000000009e-01 9.810383322838337472e-01
6.262499999999999734e-01 9.810978743623877119e-01
6.264999999999999458e-01 9.811572529865446590e-01
6.267500000000000293e-01 9.812164685218311977e-01
6.270000000000000018e-01 9.812755213332348125e-01
6.272499999999999742e-01 9.813344117852036419e-01
6.274999999999999467e-01 9.813931402416466998e-01
6.277500000000000302e-01 9.814517070659332099e-01
6.280000000000000027e-01 9.815101126208930493e-01
6.282499999999999751e-01 9.815683572688161940e-01
6.284999999999999476e-01 9.816264413714530512e-01
6.287500000000000311e-01 9.816843652900140160e-01
6.290000000000000036e-01 9.817421293851692488e-01
6.292499999999999760e-01 9.817997340170491194e-01
6.294999999999999485e-01 9.818571795452436524e-01
6.297500000000000320e-01 9.819144663288027486e-01
6.300000000000000044e-01 9.819715947262357414e-01
6.302499999999999769e-01 9.820285650955116186e-01
6.304999999999999494e-01 9.820853777940590223e-01
6.307500000000000329e-01 9.821420331787655833e-01
6.310000000000000053e-01 9.821985316059788085e-01
6.312499999999999778e-01 9.822548734315050822e-01
6.314999999999999503e-01 9.823110590106102213e-01
6.317500000000000338e-01 9.823670886980190309e-01
6.320000000000000062e-01 9.824229628479156373e-01
6.322499999999999787e-01 9.824786818139430444e-01
6.324999999999999512e-01 9.825342459492033553e-01
6.327500000000000346e-01 9.825896556062576614e-01
6.330000000000000071e-01 9.826449111371259315e-01
6.332499999999999796e-01 9.827000128932869005e-01
6.334999999999999520e-01 9.827549612256785139e-01
6.337500000000000355e-01 9.828097564846972611e-01
6.340000000000000080e-01 9.828643990201983982e-01
6.342499999999999805e-01 9.829188891814961693e-01
6.344999999999999529e-01 9.829732273173633628e-01
6.347500000000000364e-01 9.830274137760317554e-01
6.350000000000000089e-01 9.830814489051916683e-01
6.352499999999999813e-01 9.831353330519921885e-01
6.354999999999999538e-01 9.831890665630411696e-01
6.357500000000000373e-01 9.832426497844050095e-01
6.360000000000000098e-01 9.832960830616090941e-01
6.362499999999999822e-01 9.833493667396373539e-01
6.364999999999999547e-01 9.834025011629324853e-01
6.367500000000000382e-01 9.834554866753958402e-01
6.370000000000000107e-01 9.835083236203877588e-01
6.372499999999999831e-01 9.835610123407270144e-01
6.374999999999999556e-01 9.836135531786915909e-01
6.377500000000000391e-01 9.836659464760177940e-01
6.380000000000000115e-01 9.837181925739012511e-01
6.382499999999999840e-01 9.837702918129962448e-01
6.384999999999999565e-01 9.838222445334158239e-01
6.387500000000000400e-01 9.838740510747323587e-01
6.390000000000000124e-01 9.839257117759767635e-01
6.392499999999999849e-01 9.839772269756393852e-01
6.394999999999999574e-01 9.840285970116693370e-01
6.397500000000000409e-01 9.840798222214751645e-01
6.400000000000000133e-01 9.841309029419242904e-01
6.402499999999999858e-01 9.841818395093436811e-01
6.404999999999999583e-01 9.842326322595192911e-01
6.407500000000000417e-01 9.842832815276968406e-01
6.410000000000000142e-01 9.843337876485809268e-01
6.412499999999999867e-01 9.843841509563362457e-01
6.414999999999999591e-01 9.844343717845865926e-01
6.417500000000000426e-01 9.844844504664156393e-01
6.420000000000000151e-01 9.845343873343668228e-01
6.422499999999999876e-01 9.845841827204433461e-01
6.424999999999999600e-01 9.846338369561081771e-01
6.427500000000000435e-01 9.846833503722843828e-01
6.430000000000000160e-01 9.847327232993552393e-01
6.432499999999999885e-01 9.847819560671637884e-01
6.434999999999999609e-01 9.848310490050138366e-01
6.437500000000000444e-01 9.848800024416690668e-01
6.440000000000000169e-01 9.849288167053541487e-01
6.442499999999999893e-01 9.849774921237539616e-01
6.444999999999999618e-01 9.850260290240141492e-01
6.447500000000000453e-01 9.850744277327411202e-01
6.450000000000000178e-01 9.851226885760023810e-01
6.452499999999999902e-01 9.851708118793263136e-01
6.454999999999999627e-01 9.852187979677025087e-01
6.457500000000000462e-01 9.852666471655816549e-01
6.460000000000000187e-01 9.853143597968762046e-01
6.462499999999999911e-01 9.853619361849599301e-01
6.464999999999999636e-01 9.854093766526681453e-01
6.467500000000000471e-01 9.854566815222982612e-01
6.470000000000000195e-01 9.855038511156093417e-01
6.472499999999999920e-01 9.855508857538228806e-01
6.474999999999999645e-01 9.855977857576223577e-01
6.477500000000000480e-01 9.856445514471535718e-01
6.480000000000000204e-01 9.856911831420250847e-01
6.482499999999999929e-01 9.857376811613079992e-01
6.484999999999999654e-01 9.857840458235362924e-01
6.487500000000000488e-01 9.858302774467068152e-01
6.490000000000000213e-01 9.858763763482799591e-01
6.492499999999999938e-01 9.859223428451788784e-01
6.494999999999999662e-01 9.859681772537907118e-01
6.497500000000000497e-01 9.860138798899659163e-01
6.500000000000000222e-01 9.860594510690191550e-01
6.502499999999999947e-01 9.861048911057287425e-01
6.504999999999999671e-01 9.861502003143373107e-01
6.507500000000000506e-01 9.861953790085520311e-01
6.510000000000000231e-01 9.862404275015443922e-01
6.512499999999999956e-01 9.862853461059506444e-01
6.514999999999999680e-01 9.863301351338721323e-01
6.517500000000000515e-01 9.863747948968752954e-01
6.520000000000000240e-01 9.864193257059917785e-01
6.522499999999999964e-01 9.864637278717188762e-01
6.524999999999999689e-01 9.865080017040194216e-01
6.527500000000000524e-01 9.865521475123223416e-01
6.530000000000000249e-01 9.865961656055226570e-01
6.532499999999999973e-01 9.866400562919815931e-01
6.534999999999999698e-01 9.866838198795271353e-01
6.537500000000000533e-01 9.867274566754539178e-01
6.540000000000000258e-01 9.867709669865235567e-01
6.542499999999999982e-01 9.868143511189648720e-01
6.544999999999999707e-01 9.868576093784741099e-01
6.547500000000000542e-01 9.869007420702149425e-01
6.550000000000000266e-01 9.869437494988194670e-01
6.552499999999999991e-01 9.869866319683872069e-01
6.554999999999999716e-01 9.870293897824864437e-01
6.557500000000000551e-01 9.870720232441539954e-01
6.560000000000000275e-01 9.871145326558952160e-01
6.562500000000000000e-01 9.871569183196847730e-01
6.564999999999999725e-01 9.871991805369666473e-01
6.567499999999999449e-01 9.872413196086539111e-01
6.570000000000000284e-01 9.872833358351300603e-01
6.572500000000000009e-01 9.873252295162479042e-01
6.574999999999999734e-01 9.873670009513312307e-01
6.577499999999999458e-01 9.874086504391738073e-01
6.580000000000000293e-01 9.874501782780403802e-01
6.582500000000000018e-01 9.874915847656668966e-01
6.584999999999999742e-01 9.875328701992603930e-01
6.587499999999999467e-01 9.875740348754994402e-01
6.590000000000000302e-01 9.876150790905346977e-01
6.592500000000000027e-01 9.876560031399888029e-01
6.594999999999999751e-01 9.876968073189565933e-01
6.597499999999999476e-01 9.877374919220058835e-01
6.600000000000000311e-01 9.877780572431771322e-01
6.602500000000000036e-01 9.878185035759841082e-01
6.604999999999999760e-01 9.878588312134141125e-01
6.607499999999999485e-01 9.878990404479282006e-01
6.610000000000000320e-01 9.879391315714615152e-01
6.612500000000000044e-01 9.879791048754232863e-01
6.614999999999999769e-01 9.880189606506977196e-01
6.617499999999999494e-01 9.880586991876437741e-01
6.620000000000000329e-01 9.880983207760956066e-01
6.622500000000000053e-01 9.881378257053630154e-01
6.624999999999999778e-01 9.881772142642314405e-01
6.627499999999999503e-01 9.882164867409626297e-01
6.630000000000000338e-01 9.882556434232945275e-01
6.632500000000000062e-01 9.882946845984420525e-01
6.634999999999999787e-01 9.883336105530969862e-01
6.637499999999999512e-01 9.883724215734284169e-01
6.640000000000000346e-01 9.884111179450832951e-01
6.642500000000000071e-01 9.884496999531864336e-01
6.644999999999999796e-01 9.884881678823408402e-01
6.647499999999999520e-01 9.885265220166282729e-01
6.650000000000000355e-01 9.885647626396093512e-01
6.652500000000000080e-01 9.886028900343240000e-01
6.654999999999999805e-01 9.886409044832916715e-01
6.657499999999999529e-01 9.886788062685116785e-01
6.660000000000000364e-01 9.887165956714637494e-01
6.662500000000000089e-01 9.887542729731081392e-01
6.664999999999999813e-01 9.887918384538857408e-01
6.667499999999999538e-01 9.888292923937189727e-01
6.670000000000000373e-01 9.888666350720117793e-01
6.672500000000000098e-01 9.889038667676500749e-01
6.674999999999999822e-01 9.889409877590018549e-01
6.677499999999999547e-01 9.889779983239177508e-01
6.680000000000000382e-01 9.890148987397316960e-01
6.682500000000000107e-01 9.890516892832604823e-01
6.684999999999999831e-01 9.890883702308046477e-01
6.687499999999999556e-01 9.891249418581491426e-01
6.690000000000000391e-01 9.891614044405626638e-01
6.692500000000000115e-01 9.891977582527989865e-01
6.694999999999999840e-01 9.892340035690970756e-01
6.697499999999999565e-01 9.892701406631810856e-01
6.700000000000000400e-01 9.893061698082611377e-01
6.702500000000000124e-01 9.893420912770332087e-01
6.704999999999999849e-01 9.893779053416803526e-01
6.707499999999999574e-01 9.894136122738721451e-01
6.710000000000000409e-01 9.894492123447653498e-01
6.712500000000000133e-01 9.894847058250048066e-01
6.714999999999999858e-01 9.895200929847229876e-01
6.717499999999999583e-01 9.895553740935408849e-01
6.720000000000000417e-01 9.895905494205683439e-01
6.722500000000000142e-01 9.896256192344043967e-01
6.724999999999999867e-01 9.896605838031374835e-01
6.727499999999999591e-01 9.896954433943460083e-01
6.730000000000000426e-01 9.897301982750986715e-01
6.732500000000000151e-01 9.897648487119550254e-01
6.734999999999999876e-01 9.897993949709655848e-01
6.737499999999999600e-01 9.898338373176722715e-01
6.740000000000000435e-01 9.898681760171090804e-01
6.742500000000000160e-01 9.899024113338021902e-01
6.744999999999999885e-01 9.899365435317704076e-01
6.747499999999999609e-01 9.899705728745256117e-01
6.750000000000000444e-01 9.900044996250731977e-01
6.752500000000000169e-01 9.900383240459124101e-01
6.754999999999999893e-01 9.900720463990368980e-01
6.757499999999999618e-01 9.901056669459347148e-01
6.760000000000000453e-01 9.901391859475893176e-01
6.762500000000000178e-01 9.901726036644794560e-01
6.764999999999999902e-01 9.902059203565797274e-01
6.767499999999999627e-01 9.902391362833614652e-01
6.770000000000000462e-01 9.902722517037922945e-01
6.772500000000000187e-01 9.903052668763371313e-01
6.774999999999999911e-01 9.903381820589586271e-01
6.777499999999999636e-01 9.903709975091171680e-01
6.780000000000000471e-01 9.904037134837718748e-01
6.782500000000000195e-01 9.904363302393804913e-01
6.784999999999999920e-01 9.904688480319000510e-01
6.787499999999999645e-01 9.905012671167872096e-01
6.790000000000000480e-01 9.905335877489991336e-01
6.792500000000000204e-01 9.905658101829929452e-01
6.794999999999999929e-01 9.905979346727272761e-01
6.797499999999999654e-01 9.906299614716620461e-01
6.800000000000000488e-01 9.906618908327586848e-01
6.802500000000000213e-01 9.906937230084813528e-01
6.804999999999999938e-01 9.907254582507968310e-01
6.807499999999999662e-01 9.907570968111749643e-01
6.810000000000000497e-01 9.907886389405892169e-01
6.812500000000000222e-01 9.908200848895171164e-01
6.814999999999999947e-01 9.908514349079409200e-01
6.817499999999999671e-01 9.908826892453475033e-01
6.820000000000000506e-01 9.909138481507292484e-01
6.822500000000000231e-01 9.909449118725844885e-01
6.824999999999999956e-01 9.909758806589177293e-01
6.827499999999999680e-01 9.910067547572402047e-01
6.830000000000000515e-01 9.910375344145706533e-01
6.832500000000000240e-01 9.910682198774348750e-01
6.834999999999999964e-01 9.910988113918675069e-01
6.837499999999999689e-01 9.911293092034110241e-01
6.840000000000000524e-01 9.911597135571176276e-01
6.842500000000000249e-01 9.911900246975484663e-01
6.844999999999999973e-01 9.912202428687749700e-01
6.847499999999999698e-01 9.912503683143789601e-01
6.850000000000000533e-01 9.912804012774528717e-01
6.852500000000000258e-01 9.913103420006008637e-01
6.854999999999999982e-01 9.913401907259385970e-01
6.857499999999999707e-01 9.913699476950943446e-01
6.860000000000000542e-01 9.913996131492088804e-01
6.862500000000000266e-01 9.914291873289364787e-01
6.864999999999999991e-01 9.914586704744446921e-01
6.867499999999999716e-01 9.914880628254157946e-01
6.870000000000000551e-01 9.915173646210463376e-01
6.872500000000000275e-01 9.915465761000481493e-01
6.875000000000000000e-01 9.915756975006486673e-01
6.877499999999999725e-01 9.916047290605916054e-01
6.879999999999999449e-01 9.916336710171369528e-01
6.882500000000000284e-01 9.916625236070619742e-01
6.885000000000000009e-01 9.916912870666615420e-01
6.887499999999999734e-01 9.917199616317482480e-01
6.889999999999999458e-01 9.917485475376537352e-01
6.892500000000000293e-01 9.917770450192282539e-01
6.895000000000000018e-01 9.918054543108416610e-01
6.897499999999999742e-01 9.918337756463839749e-01
6.899999999999999467e-01 9.918620092592653759e-01
6.902500000000000302e-01 9.918901553824175377e-01
6.905000000000000027e-01 9.919182142482931841e-01
6.907499999999999751e-01 9.919461860888671989e-01
6.909999999999999476e-01 9.919740711356369589e-01
6.912500000000000311e-01 9.920018696196226671e-01
6.915000000000000036e-01 9.920295817713683517e-01
6.917499999999999760e-01 9.920572078209417555e-01
6.919999999999999485e-01 9.920847479979351125e-01
6.922500000000000320e-01 9.921122025314657034e-01
6.925000000000000044e-01 9.921395716501764106e-01
6.927499999999999769e-01 9.921668555822359403e-01
6.929999999999999494e-01 9.921940545553395996e-01
6.932500000000000329e-01 9.922211687967098515e-01
6.935000000000000053e-01 9.922481985330964260e-01
6.937499999999999778e-01 9.922751439907773197e-01
6.939999999999999503e-01 9.923020053955590170e-01
6.942500000000000338e-01 9.923287829727769349e-01
6.945000000000000062e-01 9.923554769472964221e-01
6.947499999999999787e-01 9.923820875435125366e-01
6.949999999999999512e-01 9.924086149853511563e-01
6.952500000000000346e-01 9.924350594962694228e-01
6.955000000000000071e-01 9.924614212992558526e-01
6.957499999999999796e-01 9.924877006168313365e-01
6.959999999999999520e-01 9.925138976710493610e-01
6.962500000000000355e-01 9.925400126834967862e-01
6.965000000000000080e-01 9.925660458752940674e-01
6.967499999999999805e-01 9.925919974670960322e-01
6.969999999999999529e-01 9.926178676790922140e-01
6.972500000000000364e-01 9.926436567310075176e-01
6.975000000000000089e-01 9.926693648421027749e-01
6.977499999999999813e-01 9.926949922311751884e-01
6.979999999999999538e-01 9.927205391165586645e-01
6.982500000000000373e-01 9.927460057161248130e-01
6.985000000000000098e-01 9.927713922472830577e-01
6.987499999999999822e-01 9.927966989269815246e-01
6.989999999999999547e-01 9.928219259717071532e-01
6.992500000000000382e-01 9.928470735974865846e-01
6.995000000000000107e-01 9.928721420198864944e-01
6.997499999999999831e-01 9.928971314540144810e-01
6.999999999999999556e-01 9.929220421145189546e-01
7.002500000000000391e-01 9.929468742155903582e-01
7.005000000000000115e-01 9.929716279709611682e-01
7.007499999999999840e-01 9.929963035939067817e-01
7.009999999999999565e-01 9.930209012972461835e-01
7.012500000000000400e-01 9.930454212933417235e-01
7.015000000000000124e-01 9.930698637941007823e-01
7.017499999999999849e-01 9.930942290109752157e-01
7.019999999999999574e-01 9.931185171549629098e-01
7.022500000000000409e-01 9.931427284366073360e-01
7.025000000000000133e-01 9.931668630659988839e-01
7.027499999999999858e-01 9.931909212527750830e-01
7.029999999999999583e-01 9.932149032061211580e-01
7.032500000000000417e-01 9.932388091347706949e-01
7.035000000000000142e-01 9.932626392470058629e-01
7.037499999999999867e-01 9.932863937506585250e-01
7.039999999999999591e-01 9.933100728531102375e-01
7.042500000000000426e-01 9.933336767612931384e-01
7.045000000000000151e-01 9.933572056816905027e-01
7.047499999999999876e-01 9.933806598203369642e-01
7.049999999999999600e-01 9.934040393828195148e-01
7.052500000000000435e-01 9.934273445742777264e-01
7.055000000000000160e-01 9.934505755994045284e-01
7.057499999999999885e-01 9.934737326624466514e-01
7.059999999999999609e-01 9.934968159672051824e-01
7.062500000000000444e-01 9.935198257170361202e-01
7.065000000000000169e-01 9.935427621148510413e-01
7.067499999999999893e-01 9.935656253631176549e-01
7.069999999999999618e-01 9.935884156638601361e-01
7.072500000000000453e-01 9.936111332186600142e-01
7.075000000000000178e-01 9.936337782286562836e-01
7.077499999999999902e-01 9.936563508945467360e-01
7.079999999999999627e-01 9.936788514165876274e-01
7.082500000000000462e-01 9.937012799945948993e-01
7.085000000000000187e-01 9.937236368279444010e-01
7.087499999999999911e-01 9.937459221155726663e-01
7.089999999999999636e-01 9.937681360559773580e-01
7.092500000000000471e-01 9.937902788472177118e-01
7.095000000000000195e-01 9.938123506869156465e-01
7.097499999999999920e-01 9.938343517722554310e-01
7.099999999999999645e-01 9.938562822999852386e-01
7.102500000000000480e-01 9.938781424664169251e-01
7.105000000000000204e-01 9.938999324674272495e-01
7.107499999999999929e-01 9.939216524984578749e-01
7.109999999999999654e-01 9.939433027545161448e-01
7.112500000000000488e-01 9.939648834301759717e-01
7.115000000000000213e-01 9.939863947195780591e-01
7.117499999999999938e-01 9.940078368164304568e-01
7.119999999999999662e-01 9.940292099140092263e-01
7.122500000000000497e-01 9.940505142051593301e-01
7.125000000000000222e-01 9.940717498822946308e-01
7.127499999999999947e-01 9.940929171373988904e-01
7.129999999999999671e-01 9.941140161620262150e-01
7.132500000000000506e-01 9.941350471473014982e-01
7.135000000000000231e-01 9.941560102839214208e-01
7.137499999999999956e-01 9.941769057621545613e-01
7.139999999999999680e-01 9.941977337718420626e-01
7.142500000000000515e-01 9.942184945023986309e-01
7.145000000000000240e-01 9.942391881428125355e-01
7.147499999999999964e-01 9.942598148816466086e-01
7.149999999999999689e-01 9.942803749070385777e-01
7.152500000000000524e-01 9.943008684067019542e-01
7.155000000000000249e-01 9.943212955679262555e-01
7.157499999999999973e-01 9.943416565775777816e-01
7.159999999999999698e-01 9.943619516221001708e-01
7.162500000000000533e-01 9.943821808875151769e-01
7.165000000000000258e-01 9.944023445594226684e-01
7.167499999999999982e-01 9.944224428230019619e-01
7.169999999999999707e-01 9.944424758630121541e-01
7.172500000000000542e-01 9.944624438637921227e-01
7.175000000000000266e-01 9.944823470092621909e-01
7.177499999999999991e-01 9.945021854829237951e-01
7.179999999999999716e-01 9.945219594678604835e-01
7.182500000000000551e-01 9.945416691467385828e-01
7.185000000000000275e-01 9.945613147018075306e-01
7.187500000000000000e-01 9.945808963149005422e-01
7.189999999999999725e-01 9.946004141674353871e-01
7.192499999999999449e-01 9.946198684404148338e-01
7.195000000000000284e-01 9.946392593144269823e-01
7.197500000000000009e-01 9.946585869696465965e-01
7.199999999999999734e-01 9.946778515858348824e-01
7.202499999999999458e-01 9.946970533423404870e-01
7.205000000000000293e-01 9.947161924181000536e-01
7.207500000000000018e-01 9.947352689916388879e-01
7.209999999999999742e-01 9.947542832410714020e-01
7.212499999999999467e-01 9.947732353441017805e-01
7.215000000000000302e-01 9.947921254780245359e-01
7.217500000000000027e-01 9.948109538197251744e-01
7.219999999999999751e-01 9.948297205456806402e-01
7.222499999999999476e-01 9.948484258319603146e-01
7.225000000000000311e-01 9.948670698542259050e-01
7.227500000000000036e-01 9.948856527877329992e-01
7.229999999999999760e-01 9.949041748073307323e-01
7.232499999999999485e-01 9.949226360874627861e-01
7.235000000000000320e-01 9.949410368021681661e-01
7.237500000000000044e-01 9.949593771250816454e-01
7.239999999999999769e-01 9.949776572294342092e-01
7.242499999999999494e-01 9.949958772880538316e-01
7.245000000000000329e-01 9.950140374733659199e-01
7.247500000000000053e-01 9.950321379573943137e-01
7.249999999999999778e-01 9.950501789117612850e-01
7.252499999999999503e-01 9.950681605076887593e-01
7.255000000000000338e-01 9.950860829159983156e-01
7.257500000000000062e-01 9.951039463071124080e-01
7.259999999999999787e-01 9.951217508510542542e-01
7.262499999999999512e-01 9.951394967174490569e-01
7.265000000000000346e-01 9.951571840755245590e-01
7.267500000000000071e-01 9.951748130941111548e-01
7.269999999999999796e-01 9.951923839416429995e-01
7.272499999999999520e-01 9.952098967861582324e-01
7.275000000000000355e-01 9.952273517952999748e-01
7.277500000000000080e-01 9.952447491363166643e-01
7.279999999999999805e-01 9.952620889760627199e-01
7.282499999999999529e-01 9.952793714809990977e-01
7.285000000000000364e-01 9.952965968171940681e-01
7.287500000000000089e-01 9.953137651503235483e-01
7.289999999999999813e-01 9.953308766456719914e-01
7.292499999999999538e-01 9.953479314681328294e-01
7.295000000000000373e-01 9.953649297822091402e-01
7.297500000000000098e-01 9.953818717520140913e-01
7.299999999999999822e-01 9.953987575412719391e-01
7.302499999999999547e-01 9.954155873133181398e-01
7.305000000000000382e-01 9.954323612311002378e-01
7.307500000000000107e-01 9.954490794571786427e-01
7.309999999999999831e-01 9.954657421537267403e-01
7.312499999999999556e-01 9.954823494825320029e-01
7.315000000000000391e-01 9.954989016049962114e-01
7.317500000000000115e-01 9.955153986821363432e-01
7.319999999999999840e-01 9.955318408745850167e-01
7.322499999999999565e-01 9.955482283425911572e-01
7.325000000000000400e-01 9.955645612460206628e-01
7.327500000000000124e-01 9.955808397443569602e-01
7.329999999999999849e-01 9.955970639967013369e-01
7.332499999999999574e-01 9.956132341617741632e-01
7.335000000000000409e-01 9.956293503979150028e-01
7.337500000000000133e-01 9.956454128630832789e-01
7.339999999999999858e-01 9.956614217148592738e-01
7.342499999999999583e-01 9.956773771104441284e-01
7.345000000000000417e-01 9.956932792066609528e-01
7.347500000000000142e-01 9.957091281599550481e-01
7.349999999999999867e-01 9.957249241263949058e-01
7.352499999999999591e-01 9.957406672616726517e-01
7.355000000000000426e-01 9.957563577211046013e-01
7.357500000000000151e-01 9.957719956596315924e-01
7.359999999999999876e-01 9.957875812318204289e-01
7.362499999999999600e-01 9.958031145918636584e-01
7.365000000000000435e-01 9.958185958935803495e-01
7.367500000000000160e-01 9.958340252904173129e-01
7.369999999999999885e-01 9.958494029354486576e-01
7.372499999999999609e-01 9.958647289813774561e-01
7.375000000000000444e-01 9.958800035805357442e-01
7.377500000000000169e-01 9.958952268848850764e-01
7.379999999999999893e-01 9.959103990460176359e-01
7.382499999999999618e-01 9.959255202151564568e-01
7.385000000000000453e-01 9.959405905431557571e-01
7.387500000000000178e-01 9.959556101805026040e-01
7.389999999999999902e-01 9.959705792773161370e-01
7.392499999999999627e-01 9.959854979833492328e-01
7.395000000000000462e-01 9.960003664479888386e-01
7.397500000000000187e-01 9.960151848202563052e-01
7.399999999999999911e-01 9.960299532488081642e-01
7.402499999999999636e-01 9.960446718819369050e-01
7.405000000000000471e-01 9.960593408675715299e-01
7.407500000000000195e-01 9.960739603532777764e-01
7.409999999999999920e-01 9.960885304862592271e-01
7.412499999999999645e-01 9.961030514133578651e-01
7.415000000000000480e-01 9.961175232810542957e-01
7.417500000000000204e-01 9.961319462354686349e-01
7.419999999999999929e-01 9.961463204223613976e-01
7.422499999999999654e-01 9.961606459871333863e-01
7.425000000000000488e-01 9.961749230748270234e-01
7.427500000000000213e-01 9.961891518301265736e-01
7.429999999999999938e-01 9.962033323973586985e-01
7.432499999999999662e-01 9.962174649204934562e-01
7.435000000000000497e-01 9.962315495431445234e-01
7.437500000000000222e-01 9.962455864085699719e-01
7.439999999999999947e-01 9.962595756596728247e-01
7.442499999999999671e-01 9.962735174390018322e-01
7.445000000000000506e-01 9.962874118887518060e-01
7.447500000000000231e-01 9.963012591507642846e-01
7.449999999999999956e-01 9.963150593665284216e-01
7.452499999999999680e-01 9.963288126771814301e-01
7.455000000000000515e-01 9.963425192235090266e-01
7.457500000000000240e-01 9.963561791459462080e-01
7.459999999999999964e-01 9.963697925845778069e-01
7.462499999999999689e-01 9.963833596791392688e-01
7.465000000000000524e-01 9.963968805690169850e-01
7.467500000000000249e-01 9.964103553932490698e-01
7.469999999999999973e-01 9.964237842905260267e-01
7.472499999999999698e-01 9.964371673991910816e-01
7.475000000000000533e-01 9.964505048572411816e-01
7.477500000000000258e-01 9.964637968023272174e-01
7.479999999999999982e-01 9.964770433717550224e-01
7.482499999999999707e-01 9.964902447024857057e-01
7.485000000000000542e-01 9.965034009311360963e-01
7.487500000000000266e-01 9.965165121939799642e-01
7.489999999999999991e-01 9.965295786269479095e-01
7.492499999999999716e-01 9.965426003656286946e-01
7.495000000000000551e-01 9.965555775452690224e-01
7.497500000000000275e-01 9.965685103007749790e-01
7.500000000000000000e-01 9.965813987667120344e-01
7.502499999999999725e-01 9.965942430773060412e-01
7.504999999999999449e-01 9.966070433664433459e-01
7.507500000000000284e-01 9.966197997676721210e-01
7.510000000000000009e-01 9.966325124142022540e-01
7.512499999999999734e-01 9.966451814389065689e-01
7.514999999999999458e-01 9.966578069743208257e-01
7.517500000000000293e-01 9.966703891526448311e-01
7.520000000000000018e-01 9.966829281057428824e-01
7.522499999999999742e-01 9.966954239651442116e-01
7.524999999999999467e-01 9.967078768620437623e-01
7.527500000000000302e-01 9.967202869273027455e-01
7.530000000000000027e-01 9.967326542914494159e-01
7.532499999999999751e-01 9.967449790846791835e-01
7.534999999999999476e-01 9.967572614368559458e-01
7.537500000000000311e-01 9.967695014775120876e-01
7.540000000000000036e-01 9.967816993358491473e-01
7.542499999999999760e-01 9.967938551407389269e-01
7.544999999999999485e-01 9.968059690207234924e-01
7.547500000000000320e-01 9.968180411040160616e-01
7.550000000000000044e-01 9.968300715185016703e-01
7.552499999999999769e-01 9.968420603917375056e-01
7.554999999999999494e-01 9.968540078509539049e-01
7.557500000000000329e-01 9.968659140230544669e-01
7.560000000000000053e-01 9.968777790346172729e-01
7.562499999999999778e-01 9.968896030118947760e-01
7.564999999999999503e-01 9.969013860808149108e-01
7.567500000000000338e-01 9.969131283669816490e-01
7.570000000000000062e-01 9.969248299956754433e-01
7.572499999999999787e-01 9.969364910918537825e-01
7.574999999999999512e-01 9.969481117801520798e-01
7.577500000000000346e-01 9.969596921848840054e-01
7.580000000000000071e-01 9.969712324300420425e-01
7.582499999999999796e-01 9.969827326392984856e-01
7.584999999999999520e-01 9.969941929360056632e-01
7.587500000000000355e-01 9.970056134431964923e-01
7.590000000000000080e-01 9.970169942835854782e-01
7.592499999999999805e-01 9.970283355795689362e-01
7.594999999999999529e-01 9.970396374532257688e-01
7.597500000000000364e-01 9.970509000263179100e-01
7.600000000000000089e-01 9.970621234202913241e-01
7.602499999999999813e-01 9.970733077562758950e-01
7.604999999999999538e-01 9.970844531550868695e-01
7.607500000000000373e-01 9.970955597372247459e-01
7.610000000000000098e-01 9.971066276228762737e-01
7.612499999999999822e-01 9.971176569319148975e-01
7.614999999999999547e-01 9.971286477839013118e-01
7.617500000000000382e-01 9.971396002980843498e-01
7.620000000000000107e-01 9.971505145934009828e-01
7.622499999999999831e-01 9.971613907884778749e-01
7.624999999999999556e-01 9.971722290016307166e-01
7.627500000000000391e-01 9.971830293508660015e-01
7.630000000000000115e-01 9.971937919538810258e-01
7.632499999999999840e-01 9.972045169280644439e-01
7.634999999999999565e-01 9.972152043904969343e-01
7.637500000000000400e-01 9.972258544579521988e-01
7.640000000000000124e-01 9.972364672468967406e-01
7.642499999999999849e-01 9.972470428734914183e-01
7.644999999999999574e-01 9.972575814535912242e-01
7.647500000000000409e-01 9.972680831027462833e-01
7.650000000000000133e-01 9.972785479362022976e-01
7.652499999999999858e-01 9.972889760689012117e-01
7.654999999999999583e-01 9.972993676154821019e-01
7.657500000000000417e-01 9.973097226902809531e-01
7.660000000000000142e-01 9.973200414073319919e-01
7.662499999999999867e-01 9.973303238803682413e-01
7.664999999999999591e-01 9.973405702228215208e-01
7.667500000000000426e-01 9.973507805478236676e-01
7.670000000000000151e-01 9.973609549682068698e-01
7.672499999999999876e-01 9.973710935965041102e-01
7.674999999999999600e-01 9.973811965449501660e-01
7.677500000000000435e-01 9.973912639254816082e-01
7.680000000000000160e-01 9.974012958497379122e-01
7.682499999999999885e-01 9.974112924290619020e-01
7.684999999999999609e-01 9.974212537745003049e-01
7.687500000000000444e-01 9.974311799968039738e-01
7.690000000000000169e-01 9.974410712064291085e-01
7.692499999999999893e-01 9.974509275135376996e-01
7.694999999999999618e-01 9.974607490279975286e-01
7.697500000000000453e-01 9.974705358593836113e-01
7.700000000000000178e-01 9.974802881169779756e-01
7.702499999999999902e-01 9.974900059097709937e-01
7.704999999999999627e-01 9.974996893464611603e-01
7.707500000000000462e-01 9.975093385354566466e-01
7.710000000000000187e-01 9.975189535848748568e-01
7.712499999999999911e-01 9.975285346025437594e-01
7.714999999999999636e-01 9.975380816960021102e-01
7.717500000000000471e-01 9.975475949725002289e-01
7.720000000000000195e-01 9.975570745390004435e-01
7.722499999999999920e-01 9.975665205021775339e-01
7.724999999999999645e-01 9.975759329684197318e-01
7.727500000000000480e-01 9.975853120438288313e-01
7.730000000000000204e-01 9.975946578342212989e-01
7.732499999999999929e-01 9.976039704451281631e-01
7.734999999999999654e-01 9.976132499817961241e-01
7.737500000000000488e-01 9.976224965491882202e-01
7.740000000000000213e-01 9.976317102519837166e-01
7.742499999999999938e-01 9.976408911945794378e-01
7.744999999999999662e-01 9.976500394810899897e-01
7.747500000000000497e-01 9.976591552153482034e-01
7.750000000000000222e-01 9.976682385009060239e-01
7.752499999999999947e-01 9.976772894410349535e-01
7.754999999999999671e-01 9.976863081387266075e-01
7.757500000000000506e-01 9.976952946966931579e-01
7.760000000000000231e-01 9.977042492173682220e-01
7.762499999999999956e-01 9.977131718029071950e-01
7.764999999999999680e-01 9.977220625551878053e-01
7.767500000000000515e-01 9.977309215758107808e-01
7.770000000000000240e-01 9.977397489661005148e-01
7.772499999999999964e-01 9.977485448271053992e-01
7.774999999999999689e-01 9.977573092595986015e-01
7.777500000000000524e-01 9.977660423640783982e-01
7.780000000000000249e-01 9.977747442407691736e-01
7.782499999999999973e-01 9.977834149896214200e-01
7.784999999999999698e-01 9.977920547103127369e-01
7.787500000000000533e-01 9.978006635022481641e-01
7.790000000000000258e-01 9.978092414645610697e-01
7.792499999999999982e-01 9.978177886961131504e-01
7.794999999999999707e-01 9.978263052954955414e-01
7.797500000000000542e-01 9.978347913610292608e-01
7.800000000000000266e-01 9.978432469907653202e-01
7.802499999999999991e-01 9.978516722824861684e-01
7.804999999999999716e-01 9.978600673337052473e-01
7.807500000000000551e-01 9.978684322416684349e-01
7.810000000000000275e-01 9.978767671033538234e-01
7.812500000000000000e-01 9.978850720154731624e-01
7.814999999999999725e-01 9.978933470744716372e-01
7.817499999999999449e-01 9.979015923765286455e-01
7.820000000000000284e-01 9.979098080175586860e-01
7.822500000000000009e-01 9.979179940932115800e-01
7.824999999999999734e-01 9.979261506988730268e-01
7.827499999999999458e-01 9.979342779296653809e-01
7.830000000000000293e-01 9.979423758804480959e-01
7.832500000000000018e-01 9.979504446458181688e-01
7.834999999999999742e-01 9.979584843201109168e-01
7.837499999999999467e-01 9.979664949974004218e-01
7.840000000000000302e-01 9.979744767714998632e-01
7.842500000000000027e-01 9.979824297359626284e-01
7.844999999999999751e-01 9.979903539840823123e-01
7.847499999999999476e-01 9.979982496088936061e-01
7.850000000000000311e-01 9.980061167031726299e-01
7.852500000000000036e-01 9.980139553594375990e-01
7.854999999999999760e-01 9.980217656699497120e-01
7.857499999999999485e-01 9.980295477267127069e-01
7.860000000000000320e-01 9.980373016214747484e-01
7.862500000000000044e-01 9.980450274457278725e-01
7.864999999999999769e-01 9.980527252907090974e-01
7.867499999999999494e-01 9.980603952474008667e-01
7.870000000000000329e-01 9.980680374065314941e-01
7.872500000000000053e-01 9.980756518585758297e-01
7.874999999999999778e-01 9.980832386937558143e-01
7.877499999999999503e-01 9.980907980020409243e-01
7.880000000000000338e-01 9.980983298731487263e-01
7.882500000000000062e-01 9.981058343965456547e-01
7.884999999999999787e-01 9.981133116614471223e-01
7.887499999999999512e-01 9.981207617568185197e-01
7.890000000000000346e-01 9.981281847713754374e-01
7.892500000000000071e-01 9.981355807935843316e-01
7.894999999999999796e-01 9.981429499116633020e-01
7.897499999999999520e-01 9.981502922135819800e-01
7.900000000000000355e-01 9.981576077870628616e-01
7.902500000000000080e-01 9.981648967195813071e-01
7.904999999999999805e-01 9.981721590983660963e-01
7.907499999999999529e-01 9.981793950104005386e-01
7.910000000000000364e-01 9.981866045424222511e-01
7.912500000000000089e-01 9.981937877809241577e-01
7.914999999999999813e-01 9.982009448121549333e-01
7.917499999999999538e-01 9.982080757221193368e-01
7.920000000000000373e-01 9.982151805965793212e-01
7.922500000000000098e-01 9.982222595210537008e-01
7.924999999999999822e-01 9.982293125808195944e-01
7.927499999999999547e-01 9.982363398609123140e-01
7.930000000000000382e-01 9.982433414461261423e-01
7.932500000000000107e-01 9.982503174210148877e-01
7.934999999999999831e-01 9.982572678698923285e-01
7.937499999999999556e-01 9.982641928768327677e-01
7.940000000000000391e-01 9.982710925256718104e-01
7.942500000000000115e-01 9.982779669000062528e-01
7.944999999999999840e-01 9.982848160831954143e-01
7.947499999999999565e-01 9.982916401583612487e-01
7.950000000000000400e-01 9.982984392083886771e-01
7.952500000000000124e-01 9.983052133159264763e-01
7.954999999999999849e-01 9.983119625633878336e-01
7.957499999999999574e-01 9.983186870329504581e-01
7.960000000000000409e-01 9.983253868065576908e-01
7.962500000000000133e-01 9.983320619659183937e-01
7.964999999999999858e-01 9.983387125925079486e-01
7.967499999999999583e-01 9.983453387675687019e-01
7.970000000000000417e-01 9.983519405721102968e-01
7.972500000000000142e-01 9.983585180869103404e-01
7.974999999999999867e-01 9.983650713925149578e-01
7.977499999999999591e-01 9.983716005692392370e-01
7.980000000000000426e-01 9.983781056971678947e-01
7.982500000000000151e-01 9.983845868561552761e-01
7.984999999999999876e-01 9.983910441258267987e-01
7.987499999999999600e-01 9.983974775855786188e-01
7.990000000000000435e-01 9.984038873145786308e-01
7.992500000000000160e-01 9.984102733917666894e-01
7.994999999999999885e-01 9.984166358958554977e-01
7.997499999999999609e-01 9.984229749053307179e-01
8.000000000000000444e-01 9.984292904984517492e-01
8.002500000000000169e-01 9.984355827532522820e-01
8.004999999999999893e-01 9.984418517475404098e-01
8.007499999999999618e-01 9.984480975588996277e-01
8.010000000000000453e-01 9.984543202646892768e-01
8.012500000000000178e-01 9.984605199420447663e-01
8.014999999999999902e-01 9.984666966678782396e-01
8.017499999999999627e-01 9.984728505188790182e-01
8.020000000000000462e-01 9.984789815715146011e-01
8.022500000000000187e-01 9.984850899020303316e-01
8.024999999999999911e-01 9.984911755864505079e-01
8.027499999999999636e-01 9.984972387005788264e-01
8.030000000000000471e-01 9.985032793199986045e-01
8.032500000000000195e-01 9.985092975200736687e-01
8.034999999999999920e-01 9.985152933759485760e-01
8.037499999999999645e-01 9.985212669625491699e-01
8.040000000000000480e-01 9.985272183545833569e-01
8.042500000000000204e-01 9.985331476265411066e-01
8.044999999999999929e-01 9.985390548526953403e-01
8.047499999999999654e-01 9.985449401071024855e-01
8.050000000000000488e-01 9.985508034636026986e-01
8.052500000000000213e-01 9.985566449958203084e-01
8.054999999999999938e-01 9.985624647771650375e-01
8.057499999999999662e-01 9.985682628808313366e-01
8.060000000000000497e-01 9.985740393797999381e-01
8.062500000000000222e-01 9.985797943468378568e-01
8.064999999999999947e-01 9.985855278544989444e-01
8.067499999999999671e-01 9.985912399751243340e-01
8.070000000000000506e-01 9.985969307808432172e-01
8.072500000000000231e-01 9.986026003435730658e-01
8.074999999999999956e-01 9.986082487350199655e-01
8.077499999999999680e-01 9.986138760266797254e-01
8.080000000000000515e-01 9.986194822898378787e-01
8.082500000000000240e-01 9.986250675955701261e-01
8.084999999999999964e-01 9.986306320147432247e-01
8.087499999999999689e-01 9.986361756180150984e-01
8.090000000000000524e-01 9.986416984758356152e-01
8.092500000000000249e-01 9.986472006584469208e-01
8.094999999999999973e-01 9.986526822358838817e-01
8.097499999999999698e-01 9.986581432779748635e-01
8.100000000000000533e-01 9.986635838543416188e-01
8.102500000000000258e-01 9.986690040344006203e-01
8.104999999999999982e-01 9.986744038873629492e-01
8.107499999999999707e-01 9.986797834822347397e-01
8.110000000000000542e-01 9.986851428878180670e-01
8.112500000000000266e-01 9.986904821727111692e-01
8.114999999999999991e-01 9.986958014053090027e-01
8.117499999999999716e-01 9.987011006538036861e-01
8.120000000000000551e-01 9.987063799861851665e-01
8.122500000000000275e-01 9.987116394702412192e-01
8.125000000000000000e-01 9.987168791735584472e-01
8.127499999999999725e-01 9.987220991635227252e-01
8.129999999999999449e-01 9.987272995073193105e-01
8.132500000000000284e-01 9.987324802719336203e-01
8.135000000000000009e-01 9.987376415241516758e-01
8.137499999999999734e-01 9.987427833305604352e-01
8.139999999999999458e-01 9.987479057575485708e-01
8.142500000000000293e-01 9.987530088713063581e-01
8.145000000000000018e-01 9.987580927378270079e-01
8.147499999999999742e-01 9.987631574229065556e-01
8.149999999999999467e-01 9.987682029921441940e-01
8.152500000000000302e-01 9.987732295109433833e-01
8.155000000000000027e-01 9.987782370445116298e-01
8.157499999999999751e-01 9.987832256578615953e-01
8.159999999999999476e-01 9.987881954158110975e-01
8.162500000000000311e-01 9.987931463829836654e-01
8.165000000000000036e-01 9.987980786238092046e-01
8.167499999999999760e-01 9.988029922025245533e-01
8.169999999999999485e-01 9.988078871831733707e-01
8.172500000000000320e-01 9.988127636296071366e-01
8.175000000000000044e-01 9.988176216054854839e-01
8.177499999999999769e-01 9.988224611742768655e-01
8.179999999999999494e-01 9.988272823992584426e-01
8.182500000000000329e-01 9.988320853435170843e-01
8.185000000000000053e-01 9.988368700699498115e-01
8.187499999999999778e-01 9.988416366412639080e-01
8.189999999999999503e-01 9.988463851199775867e-01
8.192500000000000338e-01 9.988511155684206555e-01
8.195000000000000062e-01 9.988558280487345176e-01
8.197499999999999787e-01 9.988605226228732814e-01
8.199999999999999512e-01 9.988651993526034278e-01
8.202500000000000346e-01 9.988698582995048092e-01
8.205000000000000071e-01 9.988744995249712044e-01
8.207499999999999796e-01 9.988791230902103191e-01
8.209999999999999520e-01 9.988837290562445625e-01
8.212500000000000355e-01 9.988883174839113810e-01
8.215000000000000080e-01 9.988928884338638126e-01
8.217499999999999805e-01 9.988974419665708204e-01
8.219999999999999529e-01 9.989019781423178479e-01
8.222500000000000364e-01 9.989064970212072625e-01
8.225000000000000089e-01 9.989109986631588001e-01
8.227499999999999813e-01 9.989154831279098978e-01
8.229999999999999538e-01 9.989199504750163605e-01
8.232500000000000373e-01 9.989244007638528045e-01
8.235000000000000098e-01 9.989288340536126576e-01
8.237499999999999822e-01 9.989332504033092697e-01
8.239999999999999547e-01 9.989376498717759123e-01
8.242500000000000382e-01 9.989420325176665560e-01
8.245000000000000107e-01 9.989463983994559815e-01
8.247499999999999831e-01 9.989507475754402233e-01
8.249999999999999556e-01 9.989550801037374583e-01
8.252500000000000391e-01 9.989593960422878949e-01
8.255000000000000115e-01 9.989636954488548826e-01
8.257499999999999840e-01 9.989679783810244684e-01
8.259999999999999565e-01 9.989722448962066181e-01
8.262500000000000400e-01 9.989764950516353270e-01
8.265000000000000124e-01 9.989807289043691751e-01
8.267499999999999849e-01 9.989849465112915494e-01
8.269999999999999574e-01 9.989891479291113097e-01
8.272500000000000409e-01 9.989933332143631217e-01
8.275000000000000133e-01 9.989975024234080125e-01
8.277499999999999858e-01 9.990016556124335922e-01
8.279999999999999583e-01 9.990057928374547203e-01
8.282500000000000417e-01 9.990099141543139494e-01
8.285000000000000142e-01 9.990140196186815258e-01
8.287499999999999867e-01 9.990181092860564993e-01
8.289999999999999591e-01 9.990221832117666123e-01
8.292500000000000426e-01 9.990262414509690769e-01
8.295000000000000151e-01 9.990302840586506861e-01
8.297499999999999876e-01 9.990343110896287016e-01
8.299999999999999600e-01 9.990383225985506321e-01
8.302500000000000435e-01 9.990423186398954547e-01
8.305000000000000160e-01 9.990462992679733922e-01
8.307499999999999885e-01 9.990502645369265800e-01
8.309999999999999609e-01 9.990542145007296204e-01
8.312500000000000444e-01 9.990581492131898056e-01
8.315000000000000169e-01 9.990620687279475609e-01
8.317499999999999893e-01 9.990659730984772224e-01
8.319999999999999618e-01 9.990698623780868148e-01
8.322500000000000453e-01 9.990737366199190506e-01
8.325000000000000178e-01 9.990775958769515519e-01
8.327499999999999902e-01 9.990814402019972951e-01
8.329999999999999627e-01 9.990852696477048323e-01
8.332500000000000462e-01 9.990890842665589577e-01
8.335000000000000187e-01 9.990928841108812630e-01
8.337499999999999911e-01 9.990966692328300258e-01
8.339999999999999636e-01 9.991004396844012092e-01
8.342500000000000471e-01 9.991041955174285727e-01
8.345000000000000195e-01 9.991079367835841163e-01
8.347499999999999920e-01 9.991116635343785246e-01
8.349999999999999645e-01 9.991153758211614999e-01
8.352500000000000480e-01 9.991190736951224283e-01
8.355000000000000204e-01 9.991227572072907126e-01
8.357499999999999929e-01 9.991264264085357727e-01
8.359999999999999654e-01 9.991300813495680444e-01
8.362500000000000488e-01 9.991337220809392017e-01
8.365000000000000213e-01 9.991373486530422676e-01
8.367499999999999938e-01 9.991409611161125026e-01
8.369999999999999662e-01 9.991445595202275154e-01
8.372500000000000497e-01 9.991481439153074851e-01
8.375000000000000222e-01 9.991517143511163823e-01
8.377499999999999947e-01 9.991552708772613034e-01
8.379999999999999671e-01 9.991588135431935802e-01
8.382500000000000506e-01 9.991623423982091134e-01
8.385000000000000231e-01 9.991658574914484836e-01
8.387499999999999956e-01 9.991693588718976171e-01
8.389999999999999680e-01 9.991728465883883414e-01
8.392500000000000515e-01 9.991763206895980520e-01
8.395000000000000240e-01 9.991797812240512666e-01
8.397499999999999964e-01 9.991832282401187371e-01
8.399999999999999689e-01 9.991866617860191147e-01
8.402500000000000524e-01 9.991900819098182840e-01
8.405000000000000249e-01 9.991934886594303622e-01
8.407499999999999973e-01 9.991968820826182540e-01
8.409999999999999698e-01 9.992002622269932077e-01
8.412500000000000533e-01 9.992036291400162584e-01
8.415000000000000258e-01 9.992069828689978950e-01
8.417499999999999982e-01 9.992103234610986151e-01
8.419999999999999707e-01 9.992136509633295915e-01
8.422500000000000542e-01 9.992169654225527831e-01
8.425000000000000266e-01 9.992202668854813785e-01
8.427499999999999991e-01 9.992235553986804630e-01
8.429999999999999716e-01 9.992268310085667959e-01
8.432500000000000551e-01 9.992300937614099210e-01
8.435000000000000275e-01 9.992333437033319443e-01
8.437500000000000000e-01 9.992365808803085336e-01
8.439999999999999725e-01 9.992398053381688072e-01
8.442499999999999449e-01 9.992430171225957780e-01
8.445000000000000284e-01 9.992462162791271307e-01
8.447500000000000009e-01 9.992494028531551109e-01
8.449999999999999734e-01 9.992525768899271910e-01
8.452499999999999458e-01 9.992557384345465143e-01
8.455000000000000293e-01 9.992588875319722286e-01
8.457500000000000018e-01 9.992620242270194852e-01
8.459999999999999742e-01 9.992651485643605502e-01
8.462499999999999467e-01 9.992682605885245817e-01
8.465000000000000302e-01 9.992713603438981851e-01
8.467500000000000027e-01 9.992744478747260795e-01
8.469999999999999751e-01 9.992775232251108752e-01
8.472499999999999476e-01 9.992805864390141846e-01
8.475000000000000311e-01 9.992836375602565102e-01
8.477500000000000036e-01 9.992866766325174677e-01
8.479999999999999760e-01 9.992897036993368953e-01
8.482499999999999485e-01 9.992927188041145214e-01
8.485000000000000320e-01 9.992957219901105193e-01
8.487500000000000044e-01 9.992987133004462841e-01
8.489999999999999769e-01 9.993016927781042114e-01
8.492499999999999494e-01 9.993046604659284737e-01
8.495000000000000329e-01 9.993076164066252431e-01
8.497500000000000053e-01 9.993105606427630239e-01
8.499999999999999778e-01 9.993134932167730966e-01
8.502499999999999503e-01 9.993164141709501846e-01
8.505000000000000338e-01 9.993193235474521208e-01
8.507500000000000062e-01 9.993222213883007354e-01
8.509999999999999787e-01 9.993251077353824119e-01
8.512499999999999512e-01 9.993279826304477531e-01
8.515000000000000346e-01 9.993308461151124700e-01
8.517500000000000071e-01 9.993336982308579364e-01
8.519999999999999796e-01 9.993365390190308561e-01
8.522499999999999520e-01 9.993393685208442623e-01
8.525000000000000355e-01 9.993421867773775169e-01
8.527500000000000080e-01 9.993449938295769774e-01
8.529999999999999805e-01 9.993477897182558856e-01
8.532499999999999529e-01 9.993505744840954774e-01
8.535000000000000364e-01 9.993533481676445396e-01
8.537500000000000089e-01 9.993561108093202972e-01
8.539999999999999813e-01 9.993588624494086359e-01
8.542499999999999538e-01 9.993616031280642131e-01
8.545000000000000373e-01 9.993643328853114571e-01
8.547500000000000098e-01 9.993670517610440118e-01
8.549999999999999822e-01 9.993697597950261802e-01
8.552499999999999547e-01 9.993724570268921470e-01
8.555000000000000382e-01 9.993751434961472002e-01
8.557500000000000107e-01 9.993778192421677309e-01
8.559999999999999831e-01 9.993804843042014552e-01
8.562499999999999556e-01 9.993831387213683026e-01
8.565000000000000391e-01 9.993857825326601940e-01
8.567500000000000115e-01 9.993884157769413745e-01
8.569999999999999840e-01 9.993910384929495239e-01
8.572499999999999565e-01 9.993936507192952012e-01
8.575000000000000400e-01 9.993962524944627335e-01
8.577500000000000124e-01 9.993988438568103261e-01
8.579999999999999849e-01 9.994014248445707294e-01
8.582499999999999574e-01 9.994039954958510164e-01
8.585000000000000409e-01 9.994065558486335821e-01
8.587500000000000133e-01 9.994091059407760325e-01
8.589999999999999858e-01 9.994116458100117395e-01
8.592499999999999583e-01 9.994141754939499522e-01
8.595000000000000417e-01 9.994166950300766850e-01
8.597500000000000142e-01 9.994192044557543841e-01
8.599999999999999867e-01 9.994217038082228166e-01
8.602499999999999591e-01 9.994241931245988475e-01
8.605000000000000426e-01 9.994266724418774395e-01
8.607500000000000151e-01 9.994291417969316527e-01
8.609999999999999876e-01 9.994316012265127558e-01
8.612499999999999600e-01 9.994340507672510032e-01
8.615000000000000435e-01 9.994364904556558571e-01
8.617500000000000160e-01 9.994389203281160983e-01
8.619999999999999885e-01 9.994413404209003815e-01
8.622499999999999609e-01 9.994437507701575685e-01
8.625000000000000444e-01 9.994461514119168388e-01
8.627500000000000169e-01 9.994485423820884673e-01
8.629999999999999893e-01 9.994509237164637128e-01
8.632499999999999618e-01 9.994532954507152622e-01
8.635000000000000453e-01 9.994556576203977860e-01
8.637500000000000178e-01 9.994580102609480488e-01
8.639999999999999902e-01 9.994603534076854645e-01
8.642499999999999627e-01 9.994626870958118747e-01
8.645000000000000462e-01 9.994650113604127695e-01
8.647500000000000187e-01 9.994673262364567323e-01
8.649999999999999911e-01 9.994696317587963286e-01
8.652499999999999636e-01 9.994719279621684382e-01
8.655000000000000471e-01 9.994742148811940341e-01
8.657500000000000195e-01 9.994764925503792918e-01
8.659999999999999920e-01 9.994787610041152570e-01
8.662499999999999645e-01 9.994810202766784002e-01
8.665000000000000480e-01 9.994832704022312830e-01
8.667500000000000204e-01 9.994855114148222253e-01
8.669999999999999929e-01 9.994877433483861928e-01
8.672499999999999654e-01 9.994899662367447979e-01
8.675000000000000488e-01 9.994921801136067430e-01
8.677500000000000213e-01 9.994943850125682649e-01
8.679999999999999938e-01 9.994965809671130241e-01
8.682499999999999662e-01 9.994987680106131034e-01
8.685000000000000497e-01 9.995009461763285641e-01
8.687500000000000222e-01 9.995031154974085563e-01
8.689999999999999947e-01 9.995052760068907638e-01
8.692499999999999671e-01 9.995074277377026251e-01
8.695000000000000506e-01 9.995095707226608894e-01
8.697500000000000231e-01 9.995117049944723941e-01
8.699999999999999956e-01 9.995138305857342864e-01
8.702499999999999680e-01 9.995159475289341344e-01
8.705000000000000515e-01 9.995180558564505935e-01
8.707500000000000240e-01 9.995201556005534060e-01
8.709999999999999964e-01 9.995222467934039567e-01
8.712499999999999689e-01 9.995243294670552725e-01
8.715000000000000524e-01 9.995264036534525776e-01
8.717500000000000249e-01 9.995284693844336266e-01
8.719999999999999973e-01 9.995305266917290377e-01
8.722499999999999698e-01 9.995325756069622924e-01
8.725000000000000533e-01 9.995346161616504022e-01
8.727500000000000258e-01 9.995366483872039076e-01
8.729999999999999982e-01 9.995386723149275454e-01
8.732499999999999707e-01 9.995406879760202479e-01
8.735000000000000542e-01 9.995426954015755872e-01
8.737500000000000266e-01 9.995446946225821083e-01
8.739999999999999991e-01 9.995466856699234404e-01
8.742499999999999716e-01 9.995486685743789623e-01
8.745000000000000551e-01 9.995506433666235813e-01
8.747500000000000275e-01 9.995526100772286204e-01
8.750000000000000000e-01 9.995545687366617083e-01
8.752499999999999725e-01 9.995565193752872224e-01
8.754999999999999449e-01 9.995584620233666229e-01
8.757500000000000284e-01 9.995603967110585630e-01
8.760000000000000009e-01 9.995623234684195557e-01
8.762499999999999734e-01 9.995642423254039732e-01
8.764999999999999458e-01 9.995661533118641584e-01
8.767500000000000293e-01 9.995680564575514238e-01
8.770000000000000018e-01 9.995699517921157184e-01
8.772499999999999742e-01 9.995718393451059613e-01
8.774999999999999467e-01 9.995737191459707072e-01
8.777500000000000302e-01 9.995755912240581464e-01
8.780000000000000027e-01 9.995774556086164386e-01
8.782499999999999751e-01 9.995793123287941562e-01
8.784999999999999476e-01 9.995811614136403955e-01
8.787500000000000311e-01 9.995830028921049992e-01
8.790000000000000036e-01 9.995848367930393330e-01
8.792499999999999760e-01 9.995866631451959528e-01
8.794999999999999485e-01 9.995884819772291596e-01
8.797500000000000320e-01 9.995902933176954441e-01
8.800000000000000044e-01 9.995920971950535971e-01
8.802499999999999769e-01 9.995938936376650430e-01
8.804999999999999494e-01 9.995956826737940615e-01
8.807500000000000329e-01 9.995974643316081210e-01
8.810000000000000053e-01 9.995992386391783224e-01
8.812499999999999778e-01 9.996010056244793995e-01
8.814999999999999503e-01 9.996027653153900516e-01
8.817500000000000338e-01 9.996045177396936099e-01
8.820000000000000062e-01 9.996062629250778153e-01
8.822499999999999787e-01 9.996080008991351518e-01
8.824999999999999512e-01 9.996097316893638451e-01
8.827500000000000346e-01 9.996114553231669753e-01
8.830000000000000071e-01 9.996131718278536971e-01
8.832499999999999796e-01 9.996148812306391296e-01
8.834999999999999520e-01 9.996165835586446891e-01
8.837500000000000355e-01 9.996182788388985330e-01
8.840000000000000080e-01 9.996199670983353380e-01
8.842499999999999805e-01 9.996216483637972994e-01
8.844999999999999529e-01 9.996233226620336865e-01
8.847500000000000364e-01 9.996249900197018423e-01
8.850000000000000089e-01 9.996266504633668504e-01
8.852499999999999813e-01 9.996283040195019787e-01
8.854999999999999538e-01 9.996299507144891239e-01
8.857500000000000373e-01 9.996315905746190333e-01
8.860000000000000098e-01 9.996332236260914161e-01
8.862499999999999822e-01 9.996348498950153871e-01
8.864999999999999547e-01 9.996364694074095780e-01
8.867500000000000382e-01 9.996380821892026924e-01
8.870000000000000107e-01 9.996396882662333949e-01
8.872499999999999831e-01 9.996412876642508660e-01
8.874999999999999556e-01 9.996428804089149134e-01
8.877500000000000391e-01 9.996444665257964157e-01
8.880000000000000115e-01 9.996460460403774340e-01
8.882499999999999840e-01 9.996476189780514332e-01
8.884999999999999565e-01 9.996491853641238379e-01
8.887500000000000400e-01 9.996507452238118097e-01
8.890000000000000124e-01 9.996522985822451357e-01
8.892499999999999849e-01 9.996538454644658955e-01
8.894999999999999574e-01 9.996553858954291272e-01
8.897500000000000409e-01 9.996569199000030492e-01
8.900000000000000133e-01 9.996584475029688388e-01
8.902499999999999858e-01 9.996599687290218528e-01
8.904999999999999583e-01 9.996614836027708506e-01
8.907500000000000417e-01 9.996629921487388826e-01
8.910000000000000142e-01 9.996644943913635117e-01
8.912499999999999867e-01 9.996659903549967030e-01
8.914999999999999591e-01 9.996674800639057112e-01
8.917500000000000426e-01 9.996689635422725262e-01
8.920000000000000151e-01 9.996704408141947606e-01
8.922499999999999876e-01 9.996719119036859835e-01
8.924999999999999600e-01 9.996733768346751647e-01
8.927500000000000435e-01 9.996748356310077854e-01
8.930000000000000160e-01 9.996762883164459490e-01
8.932499999999999885e-01 9.996777349146681590e-01
8.934999999999999609e-01 9.996791754492699855e-01
8.937500000000000444e-01 9.996806099437641757e-01
8.940000000000000169e-01 9.996820384215810984e-01
8.942499999999999893e-01 9.996834609060686327e-01
8.944999999999999618e-01 9.996848774204928345e-01
8.947500000000000453e-01 9.996862879880378250e-01
8.950000000000000178e-01 9.996876926318063461e-01
8.952499999999999902e-01 9.996890913748197605e-01
8.954999999999999627e-01 9.996904842400182734e-01
8.957500000000000462e-01 9.996918712502615989e-01
8.960000000000000187e-01 9.996932524283287380e-01
8.962499999999999911e-01 9.996946277969185335e-01
8.964999999999999636e-01 9.996959973786495590e-01
8.967500000000000471e-01 9.996973611960608963e-01
8.970000000000000195e-01 9.996987192716118020e-01
8.972499999999999920e-01 9.997000716276825960e-01
8.974999999999999645e-01 9.997014182865739951e-01
8.977500000000000480e-01 9.997027592705085564e-01
8.980000000000000204e-01 9.997040946016296781e-01
8.982499999999999929e-01 9.997054243020028208e-01
8.984999999999999654e-01 9.997067483936151744e-01
8.987500000000000488e-01 9.997080668983762131e-01
8.990000000000000213e-01 9.997093798381175844e-01
8.992499999999999938e-01 9.997106872345938866e-01
8.994999999999999662e-01 9.997119891094824462e-01
8.997500000000000497e-01 9.997132854843835403e-01
9.000000000000000222e-01 9.997145763808210628e-01
9.002499999999999947e-01 9.997158618202424130e-01
9.004999999999999671e-01 9.997171418240187180e-01
9.007500000000000506e-01 9.997184164134452766e-01
9.010000000000000231e-01 9.997196856097416706e-01
9.012499999999999956e-01 9.997209494340519864e-01
9.014999999999999680e-01 9.997222079074451484e-01
9.017500000000000515e-01 9.997234610509150299e-01
9.020000000000000240e-01 9.997247088853807861e-01
9.022499999999999964e-01 9.997259514316869655e-01
9.024999999999999689e-01 9.997271887106038424e-01
9.027500000000000524e-01 9.997284207428277503e-01
9.030000000000000249e-01 9.997296475489810819e-01
9.032499999999999973e-01 9.997308691496126221e-01
9.034999999999999698e-01 9.997320855651976590e-01
9.037500000000000533e-01 9.997332968161387612e-01
9.040000000000000258e-01 9.997345029227651114e-01
9.042499999999999982e-01 9.997357039053335059e-01
9.044999999999999707e-01 9.997368997840281324e-01
9.047500000000000542e-01 9.997380905789610139e-01
9.050000000000000266e-01 9.997392763101721203e-01
9.052499999999999991e-01 9.997404569976297006e-01
9.054999999999999716e-01 9.997416326612303950e-01
9.057500000000000551e-01 9.997428033207995668e-01
9.060000000000000275e-01 9.997439689960915254e-01
9.062500000000000000e-01 9.997451297067896370e-01
9.064999999999999725e-01 9.997462854725064352e-01
9.067499999999999449e-01 9.997474363127843988e-01
9.070000000000000284e-01 9.997485822470953964e-01
9.072500000000000009e-01 9.997497232948416857e-01
9.074999999999999734e-01 9.997508594753554689e-01
9.077499999999999458e-01 9.997519908078995599e-01
9.080000000000000293e-01 9.997531173116672720e-01
9.082500000000000018e-01 9.997542390057829742e-01
9.084999999999999742e-01 9.997553559093020903e-01
9.087499999999999467e-01 9.997564680412114324e-01
9.090000000000000302e-01 9.997575754204292009e-01
9.092500000000000027e-01 9.997586780658054284e-01
9.094999999999999751e-01 9.997597759961222019e-01
9.097499999999999476e-01 9.997608692300937738e-01
9.100000000000000311e-01 9.997619577863666729e-01
9.102500000000000036e-01 9.997630416835202594e-01
9.104999999999999760e-01 9.997641209400665030e-01
9.107499999999999485e-01 9.997651955744505381e-01
9.110000000000000320e-01 9.997662656050508856e-01
9.112500000000000044e-01 9.997673310501793420e-01
9.114999999999999769e-01 9.997683919280815346e-01
9.117499999999999494e-01 9.997694482569368102e-01
9.120000000000000329e-01 9.997705000548587906e-01
9.122500000000000053e-01 9.997715473398953723e-01
9.124999999999999778e-01 9.997725901300290596e-01
9.127499999999999503e-01 9.997736284431768539e-01
9.130000000000000338e-01 9.997746622971909192e-01
9.132500000000000062e-01 9.997756917098585827e-01
9.134999999999999787e-01 9.997767166989023346e-01
9.137499999999999512e-01 9.997777372819804942e-01
9.140000000000000346e-01 9.997787534766869877e-01
9.142500000000000071e-01 9.997797653005517926e-01
9.144999999999999796e-01 9.997807727710409376e-01
9.147499999999999520e-01 9.997817759055569464e-01
9.150000000000000355e-01 9.997827747214390604e-01
9.152500000000000080e-01 9.997837692359632378e-01
9.154999999999999805e-01 9.997847594663421544e-01
9.157499999999999529e-01 9.997857454297262025e-01
9.160000000000000364e-01 9.997867271432028247e-01
9.162500000000000089e-01 9.997877046237971799e-01
9.164999999999999813e-01 9.997886778884721437e-01
9.167499999999999538e-01 9.997896469541287523e-01
9.170000000000000373e-01 9.997906118376062024e-01
9.172500000000000098e-01 9.997915725556820732e-01
9.174999999999999822e-01 9.997925291250725488e-01
9.177499999999999547e-01 9.997934815624326399e-01
9.180000000000000382e-01 9.997944298843562949e-01
9.182500000000000107e-01 9.997953741073767331e-01
9.184999999999999831e-01 9.997963142479666665e-01
9.187499999999999556e-01 9.997972503225381891e-01
9.190000000000000391e-01 9.997981823474433316e-01
9.192500000000000115e-01 9.997991103389741729e-01
9.194999999999999840e-01 9.998000343133627288e-01
9.197499999999999565e-01 9.998009542867815069e-01
9.200000000000000400e-01 9.998018702753437292e-01
9.202500000000000124e-01 9.998027822951032206e-01
9.204999999999999849e-01 9.998036903620548532e-01
9.207499999999999574e-01 9.998045944921344352e-01
9.210000000000000409e-01 9.998054947012194882e-01
9.212500000000000133e-01 9.998063910051285808e-01
9.214999999999999858e-01 9.998072834196225500e-01
9.217499999999999583e-01 9.998081719604036133e-01
9.220000000000000417e-01 9.998090566431164783e-01
9.222500000000000142e-01 9.998099374833478992e-01
9.224999999999999867e-01 9.998108144966272315e-01
9.227499999999999591e-01 9.998116876984265433e-01
9.230000000000000426e-01 9.998125571041605042e-01
9.232500000000000151e-01 9.998134227291871623e-01
9.234999999999999876e-01 9.998142845888073893e-01
9.237499999999999600e-01 9.998151426982659906e-01
9.240000000000000435e-01 9.998159970727508172e-01
9.242500000000000160e-01 9.998168477273939869e-01
9.244999999999999885e-01 9.998176946772711071e-01
9.247499999999999609e-01 9.998185379374023851e-01
9.250000000000000444e-01 9.998193775227519620e-01
9.252500000000000169e-01 9.998202134482289116e-01
9.254999999999999893e-01 9.998210457286865749e-01
9.257499999999999618e-01 9.998218743789235585e-01
9.260000000000000453e-01 9.998226994136831802e-01
9.262500000000000178e-01 9.998235208476542457e-01
9.264999999999999902e-01 9.998243386954709377e-01
9.267499999999999627e-01 9.998251529717130381e-01
9.270000000000000462e-01 9.998259636909059278e-01
9.272500000000000187e-01 9.998267708675213639e-01
9.274999999999999911e-01 9.998275745159767025e-01
9.277499999999999636e-01 9.998283746506360092e-01
9.280000000000000471e-01 9.998291712858098368e-01
9.282500000000000195e-01 9.998299644357551141e-01
9.284999999999999920e-01 9.998307541146760347e-01
9.287499999999999645e-01 9.998315403367233900e-01
9.290000000000000480e-01 9.998323231159954583e-01
9.292500000000000204e-01 9.998331024665377820e-01
9.294999999999999929e-01 9.998338784023435011e-01
9.297499999999999654e-01 9.998346509373533531e-01
9.300000000000000488e-01 9.998354200854562279e-01
9.302500000000000213e-01 9.998361858604888353e-01
9.304999999999999938e-01 9.998369482762362592e-01
9.307499999999999662e-01 9.998377073464319587e-01
9.310000000000000497e-01 9.998384630847578780e-01
9.312500000000000222e-01 9.998392155048448915e-01
9.314999999999999947e-01 9.998399646202728031e-01
9.317499999999999671e-01 9.998407104445703464e-01
9.320000000000000506e-01 9.998414529912155180e-01
9.322500000000000231e-01 9.998421922736361322e-01
9.324999999999999956e-01 9.998429283052090444e-01
9.327499999999999680e-01 9.998436610992612605e-01
9.330000000000000515e-01 9.998443906690697158e-01
9.332500000000000240e-01 9.998451170278612743e-01
9.334999999999999964e-01 9.998458401888131730e-01
9.337499999999999689e-01 9.998465601650531331e-01
9.340000000000000524e-01 9.998472769696594709e-01
9.342500000000000249e-01 9.998479906156610975e-01
9.344999999999999973e-01 9.998487011160381854e-01
9.347499999999999698e-01 9.998494084837217244e-01
9.350000000000000533e-01 9.998501127315940762e-01
9.352500000000000258e-01 9.998508138724891969e-01
9.354999999999999982e-01 9.998515119191921929e-01
9.357499999999999707e-01 9.998522068844405419e-01
9.360000000000000542e-01 9.998528987809230939e-01
9.362500000000000266e-01 9.998535876212809592e-01
9.364999999999999991e-01 9.998542734181077307e-01
9.367499999999999716e-01 9.998549561839490396e-01
9.370000000000000551e-01 9.998556359313033326e-01
9.372500000000000275e-01 9.998563126726216499e-01
9.375000000000000000e-01 9.998569864203079582e-01
9.377499999999999725e-01 9.998576571867192619e-01
9.379999999999999449e-01 9.998583249841657139e-01
9.382500000000000284e-01 9.998589898249109487e-01
9.385000000000000009e-01 9.998596517211720824e-01
9.387499999999999734e-01 9.998603106851197131e-01
9.389999999999999458e-01 9.998609667288785863e-01
9.392500000000000293e-01 9.998616198645272624e-01
9.395000000000000018e-01 9.998622701040982275e-01
9.397499999999999742e-01 9.998629174595787816e-01
9.399999999999999467e-01 9.998635619429102617e-01
9.402500000000000302e-01 9.998642035659887073e-01
9.405000000000000027e-01 9.998648423406649721e-01
9.407499999999999751e-01 9.998654782787448347e-01
9.409999999999999476e-01 9.998661113919889987e-01
9.412500000000000311e-01 9.998667416921136475e-01
9.415000000000000036e-01 9.998673691907900007e-01
9.417499999999999760e-01 9.998679938996452021e-01
9.419999999999999485e-01 9.998686158302617644e-01
9.422500000000000320e-01 9.998692349941781243e-01
9.425000000000000044e-01 9.998698514028886430e-01
9.427499999999999769e-01 9.998704650678439387e-01
9.429999999999999494e-01 9.998710760004508868e-01
9.432500000000000329e-01 9.998716842120725090e-01
9.435000000000000053e-01 9.998722897140288612e-01
9.437499999999999778e-01 9.998728925175964788e-01
9.439999999999999503e-01 9.998734926340085982e-01
9.442500000000000338e-01 9.998740900744558235e-01
9.445000000000000062e-01 9.998746848500857931e-01
9.447499999999999787e-01 9.998752769720032907e-01
9.449999999999999512e-01 9.998758664512706895e-01
9.452500000000000346e-01 9.998764532989081744e-01
9.455000000000000071e-01 9.998770375258932974e-01
9.457499999999999796e-01 9.998776191431618665e-01
9.459999999999999520e-01 9.998781981616073899e-01
9.462500000000000355e-01 9.998787745920818537e-01
9.465000000000000080e-01 9.998793484453953884e-01
9.467499999999999805e-01 9.998799197323166021e-01
9.469999999999999529e-01 9.998804884635729140e-01
9.472500000000000364e-01 9.998810546498503316e-01
9.475000000000000089e-01 9.998816183017937842e-01
9.477499999999999813e-01 9.998821794300071231e-01
9.479999999999999538e-01 9.998827380450536761e-01
9.482500000000000373e-01 9.998832941574559152e-01
9.485000000000000098e-01 9.998838477776956779e-01
9.487499999999999822e-01 9.998843989162146118e-01
9.489999999999999547e-01 9.998849475834140632e-01
9.492500000000000382e-01 9.998854937896550776e-01
9.495000000000000107e-01 9.998860375452588434e-01
9.497499999999999831e-01 9.998865788605069138e-01
9.499999999999999556e-01 9.998871177456407633e-01
9.502500000000000391e-01 9.998876542108625642e-01
9.505000000000000115e-01 9.998881882663350762e-01
9.507499999999999840e-01 9.998887199221814237e-01
9.509999999999999565e-01 9.998892491884859846e-01
9.512500000000000400e-01 9.998897760752940567e-01
9.515000000000000124e-01 9.998903005926117471e-01
9.517499999999999849e-01 9.998908227504067492e-01
9.519999999999999574e-01 9.998913425586080095e-01
9.522500000000000409e-01 9.998918600271059498e-01
9.525000000000000133e-01 9.998923751657528003e-01
9.527499999999999858e-01 9.998928879843623774e-01
9.529999999999999583e-01 9.998933984927106389e-01
9.532500000000000417e-01 9.998939067005353509e-01
9.535000000000000142e-01 9.998944126175365321e-01
9.537499999999999867e-01 9.998949162533768975e-01
9.539999999999999591e-01 9.998954176176809705e-01
9.542500000000000426e-01 9.998959167200363041e-01
9.545000000000000151e-01 9.998964135699930367e-01
9.547499999999999876e-01 9.998969081770641143e-01
9.549999999999999600e-01 9.998974005507256235e-01
9.552500000000000435e-01 9.998978907004164585e-01
9.555000000000000160e-01 9.998983786355389869e-01
9.557499999999999885e-01 9.998988643654588282e-01
9.559999999999999609e-01 9.998993478995050754e-01
9.562500000000000444e-01 9.998998292469705174e-01
9.565000000000000169e-01 9.999003084171116384e-01
9.567499999999999893e-01 9.999007854191488409e-01
9.569999999999999618e-01 9.999012602622664447e-01
9.572500000000000453e-01 9.999017329556130207e-01
9.575000000000000178e-01 9.999022035083010573e-01
9.577499999999999902e-01 9.999026719294079601e-01
9.579999999999999627e-01 9.999031382279750524e-01
9.582500000000000462e-01 9.999036024130087963e-01
9.585000000000000187e-01 9.999040644934801270e-01
9.587499999999999911e-01 9.999045244783247854e-01
9.589999999999999636e-01 9.999049823764437628e-01
9.592500000000000471e-01 9.999054381967029670e-01
9.595000000000000195e-01 9.999058919479336671e-01
9.597499999999999920e-01 9.999063436389324933e-01
9.599999999999999645e-01 9.999067932784613255e-01
9.602500000000000480e-01 9.999072408752480712e-01
9.605000000000000204e-01 9.999076864379861096e-01
9.607499999999999929e-01 9.999081299753347363e-01
9.609999999999999654e-01 9.999085714959191629e-01
9.612500000000000488e-01 9.999090110083307392e-01
9.615000000000000213e-01 9.999094485211270644e-01
9.617499999999999938e-01 9.999098840428319868e-01
9.619999999999999662e-01 9.999103175819359368e-01
9.622500000000000497e-01 9.999107491468959275e-01
9.625000000000000222e-01 9.999111787461353318e-01
9.627499999999999947e-01 9.999116063880448824e-01
9.629999999999999671e-01 9.999120320809817830e-01
9.632500000000000506e-01 9.999124558332703749e-01
9.635000000000000231e-01 9.999128776532024698e-01
9.637499999999999956e-01 9.999132975490366837e-01
9.639999999999999680e-01 9.999137155289995471e-01
9.642500000000000515e-01 9.999141316012845060e-01
9.645000000000000240e-01 9.999145457740532539e-01
9.647499999999999964e-01 9.999149580554347327e-01
9.649999999999999689e-01 9.999153684535261322e-01
9.652500000000000524e-01 9.999157769763922232e-01
9.655000000000000249e-01 9.999161836320661356e-01
9.657499999999999973e-01 9.999165884285492467e-01
9.659999999999999698e-01 9.999169913738110704e-01
9.662500000000000533e-01 9.999173924757895904e-01
9.665000000000000258e-01 9.999177917423913708e-01
9.667499999999999982e-01 9.999181891814916678e-01
9.669999999999999707e-01 9.999185848009344291e-01
9.672500000000000542e-01 9.999189786085324050e-01
9.675000000000000266e-01 9.999193706120677039e-01
9.677499999999999991e-01 9.999197608192911257e-01
9.679999999999999716e-01 9.999201492379227174e-01
9.682500000000000551e-01 9.999205358756521056e-01
9.685000000000000275e-01 9.999209207401382749e-01
9.687500000000000000e-01 9.999213038390095676e-01
9.689999999999999725e-01 9.999216851798641281e-01
9.692499999999999449e-01 9.999220647702697917e-01
9.695000000000000284e-01 9.999224426177643066e-01
9.697500000000000009e-01 9.999228187298555559e-01
9.699999999999999734e-01 9.999231931140211138e-01
9.702499999999999458e-01 9.999235657777091335e-01
9.705000000000000293e-01 9.999239367283379032e-01
9.707500000000000018e-01 9.999243059732961791e-01
9.709999999999999742e-01 9.999246735199431857e-01
9.712499999999999467e-01 9.999250393756086153e-01
9.715000000000000302e-01 9.999254035475932945e-01
9.717500000000000027e-01 9.999257660431685180e-01
9.719999999999999751e-01 9.999261268695766036e-01
9.722499999999999476e-01 9.999264860340311145e-01
9.725000000000000311e-01 9.999268435437164149e-01
9.727500000000000036e-01 9.999271994057884472e-01
9.729999999999999760e-01 9.999275536273742881e-01
9.732499999999999485e-01 9.999279062155727038e-01
9.735000000000000320e-01 9.999282571774538164e-01
9.737500000000000044e-01 9.999286065200594376e-01
9.739999999999999769e-01 9.999289542504031791e-01
9.742499999999999494e-01 9.999293003754706755e-01
9.745000000000000329e-01 9.999296449022193611e-01
9.747500000000000053e-01 9.999299878375788042e-01
9.749999999999999778e-01 9.999303291884507061e-01
9.752499999999999503e-01 9.999306689617092347e-01
9.755000000000000338e-01 9.999310071642005804e-01
9.757500000000000062e-01 9.999313438027437329e-01
9.759999999999999787e-01 9.999316788841301484e-01
9.762499999999999512e-01 9.999320124151239719e-01
9.765000000000000346e-01 9.999323444024621477e-01
9.767500000000000071e-01 9.999326748528546416e-01
9.769999999999999796e-01 9.999330037729839971e-01
9.772499999999999520e-01 9.999333311695061122e-01
9.775000000000000355e-01 9.999336570490502396e-01
9.777500000000000080e-01 9.999339814182185426e-01
9.779999999999999805e-01 9.999343042835868722e-01
9.782499999999999529e-01 9.999346256517042120e-01
9.785000000000000364e-01 9.999349455290933442e-01
9.787500000000000089e-01 9.999352639222507388e-01
9.789999999999999813e-01 9.999355808376464427e-01
9.792499999999999538e-01 9.999358962817246343e-01
9.795000000000000373e-01 9.999362102609031799e-01
9.797500000000000098e-01 9.999365227815741886e-01
9.799999999999999822e-01 9.999368338501036790e-01
9.802499999999999547e-01 9.999371434728321351e-01
9.805000000000000382e-01 9.999374516560742832e-01
9.807500000000000107e-01 9.999377584061193147e-01
9.809999999999999831e-01 9.999380637292307750e-01
9.812499999999999556e-01 9.999383676316472291e-01
9.815000000000000391e-01 9.999386701195813743e-01
9.817500000000000115e-01 9.999389711992211494e-01
9.819999999999999840e-01 9.999392708767292914e-01
9.822499999999999565e-01 9.999395691582435575e-01
9.825000000000000400e-01 9.999398660498765024e-01
9.827500000000000124e-01 9.999401615577162561e-01
9.829999999999999849e-01 9.999404556878258576e-01
9.832499999999999574e-01 9.999407484462439211e-01
9.835000000000000409e-01 9.999410398389845245e-01
9.837500000000000133e-01 9.999413298720372101e-01
9.839999999999999858e-01 9.999416185513669841e-01
9.842499999999999583e-01 9.999419058829148721e-01
9.845000000000000417e-01 9.999421918725974745e-01
9.847500000000000142e-01 9.999424765263074111e-01
9.849999999999999867e-01 9.999427598499132097e-01
9.852499999999999591e-01 9.999430418492595285e-01
9.855000000000000426e-01 9.999433225301671557e-01
9.857500000000000151e-01 9.999436018984331209e-01
9.859999999999999876e-01 9.999438799598309169e-01
9.862499999999999600e-01 9.999441567201102776e-01
9.865000000000000435e-01 9.999444321849976225e-01
9.867500000000000160e-01 9.999447063601957231e-01
9.869999999999999885e-01 9.999449792513843693e-01
9.872499999999999609e-01 9.999452508642198145e-01
9.875000000000000444e-01 9.999455212043354413e-01
9.877500000000000169e-01 9.999457902773414286e-01
9.879999999999999893e-01 9.999460580888249739e-01
9.882499999999999618e-01 9.999463246443505149e-01
9.885000000000000453e-01 9.999465899494595078e-01
9.887500000000000178e-01 9.999468540096709823e-01
9.889999999999999902e-01 9.999471168304809865e-01
9.892499999999999627e-01 9.999473784173633639e-01
9.895000000000000462e-01 9.999476387757691986e-01
9.897500000000000187e-01 9.999478979111275923e-01
9.899999999999999911e-01 9.999481558288447758e-01
9.902499999999999636e-01 9.999484125343054419e-01
9.905000000000000471e-01 9.999486680328716348e-01
9.907500000000000195e-01 9.999489223298835272e-01
9.909999999999999920e-01 9.999491754306595315e-01
9.912499999999999645e-01 9.999494273404959666e-01
9.915000000000000480e-01 9.999496780646673910e-01
9.917500000000000204e-01 9.999499276084266031e-01
9.919999999999999929e-01 9.999501759770049736e-01
9.922499999999999654e-01 9.999504231756121131e-01
9.925000000000000488e-01 9.999506692094362048e-01
9.927500000000000213e-01 9.999509140836441157e-01
9.929999999999999938e-01 9.999511578033813963e-01
9.932499999999999662e-01 9.999514003737722811e-01
9.935000000000000497e-01 9.999516417999200213e-01
9.937500000000000222e-01 9.999518820869066626e-01
9.939999999999999947e-01 9.999521212397932679e-01
9.942499999999999671e-01 9.999523592636200275e-01
9.945000000000000506e-01 9.999525961634062599e-01
9.947500000000000231e-01 9.999528319441507440e-01
9.949999999999999956e-01 9.999530666108311650e-01
9.952499999999999680e-01 9.999533001684050015e-01
9.955000000000000515e-01 9.999535326218090825e-01
9.957500000000000240e-01 9.999537639759596974e-01
9.959999999999999964e-01 9.999539942357529299e-01
9.962499999999999689e-01 9.999542234060645463e-01
9.965000000000000524e-01 9.999544514917498850e-01
9.967500000000000249e-01 9.999546784976445224e-01
9.969999999999999973e-01 9.999549044285638288e-01
9.972499999999999698e-01 9.999551292893028576e-01
9.975000000000000533e-01 9.999553530846373439e-01
9.977500000000000258e-01 9.999555758193228172e-01
9.979999999999999982e-01 9.999557974980950448e-01
9.982499999999999707e-01 9.999560181256702540e-01
9.985000000000000542e-01 9.999562377067451324e-01
9.987500000000000266e-01 9.999564562459966055e-01
9.989999999999999991e-01 9.999566737480822809e-01
9.992499999999999716e-01 9.999568902176403373e-01
9.995000000000000551e-01 9.999571056592897467e-01
9.997500000000000275e-01 9.999573200776301629e-01
1.000000000000000000e+00 9.999575334772419222e-01

# Figure3b_power4.out
1.250000000000000026e-03 2.441380431150719232e-12
2.500000000000000052e-03 3.906253098762135778e-11
3.749999999999999861e-03 1.977539243469550456e-10
5.000000000000000104e-03 6.250000517127318744e-10
6.250000000000000347e-03 1.525878867703056585e-09
7.499999999999999722e-03 3.164062456484373342e-09
8.750000000000000833e-03 5.861816365637650961e-09
1.000000000000000021e-02 1.000000005024759275e-08
1.124999999999999958e-02 1.601806642881342668e-08
1.250000000000000069e-02 2.441406254938272014e-08
1.375000000000000007e-02 3.574462892341756515e-08
1.499999999999999944e-02 5.062499996988378825e-08
1.625000000000000056e-02 6.972900390422864803e-08
1.750000000000000167e-02 9.378906251633623015e-08
1.874999999999999931e-02 1.235961913925720523e-07
2.000000000000000042e-02 1.600000000268053668e-07
2.125000000000000153e-02 2.039086913763199505e-07
2.249999999999999917e-02 2.562890625279479195e-07
2.375000000000000028e-02 3.181665039209136125e-07
2.500000000000000139e-02 3.906250000129674049e-07
2.624999999999999903e-02 4.748071289473188017e-07
2.750000000000000014e-02 5.719140625526364374e-07
2.875000000000000125e-02 6.832055664540703788e-07
2.999999999999999889e-02 8.099999999622298219e-07
3.125000000000000000e-02 9.536743164062500000e-07
3.250000000000000111e-02 1.115664062467658368e-06
3.375000000000000222e-02 1.297463378957530722e-06
3.500000000000000333e-02 1.500625000039335077e-06
3.624999999999999750e-02 1.726760253895065489e-06
3.749999999999999861e-02 1.977539062503197442e-06
3.874999999999999972e-02 2.254689941416643251e-06
4.000000000000000083e-02 2.559999999984796659e-06
4.125000000000000194e-02 2.895314941353532845e-06
4.250000000000000305e-02 3.262539062465208417e-06
4.374999999999999722e-02 3.663635253947639114e-06
4.499999999999999833e-02 4.100625000003077503e-06
4.624999999999999944e-02 4.575588378852302185e-06
4.750000000000000056e-02 5.090664062512573196e-06
4.875000000000000167e-02 5.648049316353542793e-06
5.000000000000000278e-02 6.249999999985433874e-06
5.124999999999999695e-02 6.898830566370861561e-06
5.249999999999999806e-02 7.596914062490967012e-06
5.374999999999999917e-02 8.346682128901328213e-06
5.500000000000000028e-02 9.150624999954004579e-06
5.625000000000000139e-02 1.001129150390855926e-05
5.750000000000000250e-02 1.093128906248796994e-05
5.874999999999999667e-02 1.191328369143374033e-05
5.999999999999999778e-02 1.295999999995078866e-05
6.124999999999999889e-02 1.407422119137358152e-05
6.250000000000000000e-02 1.525878906250000000e-05
6.375000000000000111e-02 1.651660400392440664e-05
6.500000000000000222e-02 1.785062500003764541e-05
6.625000000000000333e-02 1.926386962891601939e-05
6.750000000000000444e-02 2.075941406254333543e-05
6.875000000000000555e-02 2.234039306636681488e-05
7.000000000000000666e-02 2.400999999996322742e-05
7.124999999999999389e-02 2.577148681637275729e-05
7.249999999999999500e-02 2.762816406254309243e-05
7.374999999999999611e-02 2.958340087888533532e-05
7.499999999999999722e-02 3.164062500005115908e-05
7.624999999999999833e-02 3.380332275393360675e-05
7.749999999999999944e-02 3.607503906255526971e-05
7.875000000000000056e-02 3.845937744140215386e-05
8.000000000000000167e-02 4.095999999997879115e-05
8.125000000000000278e-02 4.358062744136415034e-05
8.250000000000000389e-02 4.632503906254470394e-05
8.375000000000000500e-02 4.919707275385931666e-05
8.500000000000000611e-02 5.220062499999844619e-05
8.624999999999999334e-02 5.533965087889392009e-05
8.749999999999999445e-02 5.861816406249609201e-05
8.874999999999999556e-02 6.204023681644077470e-05
8.999999999999999667e-02 6.561000000004924004e-05
9.124999999999999778e-02 6.933164306643924135e-05
9.249999999999999889e-02 7.320941406252501338e-05
9.375000000000000000e-02 7.724761962890625000e-05
9.500000000000000111e-02 8.145062499997912653e-05
9.625000000000000222e-02 8.582285400393629970e-05
9.750000000000000333e-02 9.036878906254486310e-05
9.875000000000000444e-02 9.509297119136839171e-05
1.000000000000000056e-01 9.999999999998898659e-05
1.012500000000000067e-01 1.050945336914521633e-04
1.024999999999999939e-01 1.103812890624888965e-04
1.037499999999999950e-01 1.158650415039597092e-04
1.049999999999999961e-01 1.215506249999664945e-04
1.062499999999999972e-01 1.274429321288517158e-04
1.074999999999999983e-01 1.335469140625322737e-04
1.087499999999999994e-01 1.398675805663884830e-04
1.100000000000000006e-01 1.464100000000412294e-04
1.112500000000000017e-01 1.531792993163527683e-04
1.125000000000000028e-01 1.601806640625369482e-04
1.137500000000000039e-01 1.674193383789379652e-04
1.150000000000000050e-01 1.749006250000295637e-04
1.162500000000000061e-01 1.826298852538599249e-04
1.174999999999999933e-01 1.906125390624957561e-04
1.187499999999999944e-01 1.988540649413561567e-04
1.199999999999999956e-01 2.073599999999897747e-04
1.212499999999999967e-01 2.161359399414086724e-04
1.224999999999999978e-01 2.251875390625324158e-04
1.237499999999999989e-01 2.345205102538550079e-04
1.250000000000000000e-01 2.441406250000000000e-04
1.262500000000000011e-01 2.540537133789433355e-04
1.275000000000000022e-01 2.642656640624574393e-04
1.287500000000000033e-01 2.747824243164442848e-04
1.300000000000000044e-01 2.856100000000472150e-04
1.312500000000000056e-01 2.967544555664280992e-04
1.325000000000000067e-01 3.082219140625452880e-04
1.337500000000000078e-01 3.200185571289315689e-04
1.350000000000000089e-01 3.321506250000272331e-04
1.362500000000000100e-01 3.446244165039580309e-04
1.375000000000000111e-01 3.574462890625351719e-04
1.387500000000000122e-01 3.706226586913663468e-04
1.400000000000000133e-01 3.841599999999667503e-04
1.412499999999999867e-01 3.980648461914260139e-04
1.424999999999999878e-01 4.123437890625192281e-04
1.437499999999999889e-01 4.270034790039289874e-04
1.449999999999999900e-01 4.420506250000233450e-04
1.462499999999999911e-01 4.574919946288558137e-04
1.474999999999999922e-01 4.733344140624984320e-04
1.487499999999999933e-01 4.895847680663756307e-04
1.499999999999999944e-01 5.062500000000413891e-04
1.512499999999999956e-01 5.233371118164020785e-04
1.524999999999999967e-01 5.408531640624936188e-04
1.537499999999999978e-01 5.588052758789263663e-04
1.549999999999999989e-01 5.772006249999961369e-04
1.562500000000000000e-01 5.960464477539062500e-04
1.575000000000000011e-01 6.153500390625454841e-04
1.587500000000000022e-01 6.351187524413770547e-04
1.600000000000000033e-01 6.553599999999937253e-04
1.612500000000000044e-01 6.760812524414516744e-04
1.625000000000000056e-01 6.972900390624925393e-04
1.637500000000000067e-01 7.189939477538764834e-04
1.650000000000000078e-01 7.412006250000491292e-04
1.662500000000000089e-01 7.639177758789195138e-04
1.675000000000000100e-01 7.871531640625262227e-04
1.687500000000000111e-01 8.109146118163712558e-04
1.700000000000000122e-01 8.352099999999751390e-04
1.712500000000000133e-01 8.600472680664328351e-04
1.724999999999999867e-01 8.854344140625247661e-04
1.737499999999999878e-01 9.113794946289388577e-04
1.749999999999999889e-01 9.378906250000484945e-04
1.762499999999999900e-01 9.649759790039125207e-04
1.774999999999999911e-01 9.926437890624972837e-04
1.787499999999999922e-01 1.020902346191454590e-03
1.799999999999999933e-01 1.049760000000010685e-03
1.812499999999999944e-01 1.079225158691410336e-03
1.824999999999999956e-01 1.109306289062472750e-03
1.837499999999999967e-01 1.140011916503924638e-03
1.849999999999999978e-01 1.171350624999956125e-03
1.862499999999999989e-01 1.203331057128886883e-03
1.875000000000000000e-01 1.235961914062500000e-03
1.887500000000000011e-01 1.269251955566375045e-03
1.900000000000000022e-01 1.303209999999999091e-03
1.912500000000000033e-01 1.337844924316433648e-03
1.925000000000000044e-01 1.373165664062536706e-03
1.937500000000000056e-01 1.409181213378851716e-03
1.950000000000000067e-01 1.445900625000051676e-03
1.962500000000000078e-01 1.483333010253939932e-03
1.975000000000000089e-01 1.521487539062449379e-03
1.987500000000000100e-01 1.560373439941420415e-03
2.000000000000000111e-01 1.600000000000045830e-03
2.012500000000000122e-01 1.640376564941425919e-03
2.025000000000000133e-01 1.681512539062457456e-03
2.037499999999999867e-01 1.723417385253944722e-03
2.049999999999999878e-01 1.766100625000044388e-03
2.062499999999999889e-01 1.809571838378931652e-03
2.074999999999999900e-01 1.853840664062467170e-03
2.087499999999999911e-01 1.898916799316419102e-03
2.099999999999999922e-01 1.944810000000019024e-03
2.112499999999999933e-01 1.991530080566406014e-03
2.124999999999999944e-01 2.039086914062515632e-03
2.137499999999999956e-01 2.087490432128857876e-03
2.149999999999999967e-01 2.136750624999961268e-03
2.162499999999999978e-01 2.186877541503928768e-03
2.174999999999999989e-01 2.237881289062548795e-03
2.187500000000000000e-01 2.289772033691406250e-03
2.200000000000000011e-01 2.342559999999993536e-03
2.212500000000000022e-01 2.396255471191377495e-03
2.225000000000000033e-01 2.450868789062532471e-03
2.237500000000000044e-01 2.506410354003896224e-03
2.250000000000000056e-01 2.562890625000036060e-03
2.262500000000000067e-01 2.620320119628871680e-03
2.275000000000000078e-01 2.678709414062452332e-03
2.287500000000000089e-01 2.738069143066401701e-03
2.300000000000000100e-01 2.798410000000028930e-03
2.312500000000000111e-01 2.859742736816439646e-03
2.325000000000000122e-01 2.922078164062535954e-03
2.337500000000000133e-01 2.985427150878905422e-03
2.349999999999999867e-01 3.049800625000043119e-03
2.362499999999999878e-01 3.115209572753907530e-03
2.374999999999999889e-01 3.181665039062475664e-03
2.387499999999999900e-01 3.249178127441409991e-03
2.399999999999999911e-01 3.317759999999947418e-03
2.412499999999999922e-01 3.387421877441454399e-03
2.424999999999999933e-01 3.458175039062538758e-03
2.437499999999999944e-01 3.530030822753937869e-03
2.449999999999999956e-01 3.603000624999963541e-03
2.462499999999999967e-01 3.677095900878946111e-03
2.474999999999999978e-01 3.752328164062457283e-03
2.487499999999999989e-01 3.828708986816420357e-03
2.500000000000000000e-01 3.906250000000000000e-03
2.512499999999999734e-01 3.984962893066379408e-03
2.525000000000000022e-01 4.064859414062538256e-03
2.537499999999999756e-01 4.145951369628919636e-03
2.550000000000000044e-01 4.228250624999985163e-03
2.562499999999999778e-01 4.311769104003881914e-03
2.575000000000000067e-01 4.396518789062553445e-03
2.587499999999999800e-01 4.482511721191406728e-03
2.600000000000000089e-01 4.569759999999978284e-03
2.612499999999999822e-01 4.658275783691379068e-03
2.625000000000000111e-01 4.748071289062516520e-03
2.637499999999999845e-01 4.839158791503872514e-03
2.650000000000000133e-01 4.931550624999947452e-03
2.662499999999999867e-01 5.025259182128927193e-03
2.675000000000000155e-01 5.120296914062461013e-03
2.687499999999999889e-01 5.216676330566438757e-03
2.700000000000000178e-01 5.314409999999991641e-03
2.712499999999999911e-01 5.413510549316380427e-03
2.725000000000000200e-01 5.513990664062551339e-03
2.737499999999999933e-01 5.615863088378914014e-03
2.750000000000000222e-01 5.719140625000007638e-03
2.762499999999999956e-01 5.823836135253945834e-03
2.775000000000000244e-01 5.929962539062527682e-03
2.787499999999999978e-01 6.037532814941459769e-03
2.800000000000000266e-01 6.146560000000023116e-03
2.812500000000000000e-01 6.257057189941406250e-03
2.824999999999999734e-01 6.369037539062483155e-03
2.837500000000000022e-01 6.482514260253924299e-03
2.849999999999999756e-01 6.597500624999974583e-03
2.862500000000000044e-01 6.714009963378897439e-03
2.874999999999999778e-01 6.832055664062530731e-03
2.887500000000000067e-01 6.951651174316397785e-03
2.899999999999999800e-01 7.072810000000040453e-03
2.912500000000000089e-01 7.195545705566352979e-03
2.924999999999999822e-01 7.319871914062470175e-03
2.937500000000000111e-01 7.445802307128879249e-03
2.949999999999999845e-01 7.573350624999974912e-03
2.962500000000000133e-01 7.702530666503948353e-03
2.974999999999999867e-01 7.833356289062454181e-03
2.987500000000000155e-01 7.965841408691387571e-03
2.999999999999999889e-01 8.099999999999996092e-03
3.012500000000000178e-01 8.235846096191434818e-03
3.024999999999999911e-01 8.373393789062544279e-03
3.037500000000000200e-01 8.512657229003961490e-03
3.049999999999999933e-01 8.653650625000008922e-03
3.062500000000000222e-01 8.796388244628916553e-03
3.074999999999999956e-01 8.940884414062488794e-03
3.087500000000000244e-01 9.087153518066437563e-03
3.099999999999999978e-01 9.235210000000049213e-03
3.112500000000000266e-01 9.385068361816406579e-03
3.125000000000000000e-01 9.536743164062500000e-03
3.137499999999999734e-01 9.690249025878894251e-03
3.150000000000000022e-01 9.845600624999950590e-03
3.162499999999999756e-01 1.000281269775393778e-02
3.175000000000000044e-01 1.016190003906247696e-02
3.187499999999999778e-01 1.032287750244142988e-02
3.200000000000000067e-01 1.048576000000001063e-02
3.212499999999999800e-01 1.065056250244145186e-02
3.225000000000000089e-01 1.081730003906244963e-02
3.237499999999999822e-01 1.098598769775394057e-02
3.250000000000000111e-01 1.115664062499999165e-02
3.262499999999999845e-01 1.132927402587891041e-02
3.275000000000000133e-01 1.150390316406246782e-02
3.287499999999999867e-01 1.168054336181645336e-02
3.300000000000000155e-01 1.185921000000000891e-02
3.312499999999999889e-01 1.203991851806640589e-02
3.325000000000000178e-01 1.222268441406249018e-02
3.337499999999999911e-01 1.240752324462890410e-02
3.350000000000000200e-01 1.259445062499997547e-02
3.362499999999999933e-01 1.278348222900393960e-02
3.375000000000000222e-01 1.297463378906249520e-02
3.387499999999999956e-01 1.316792109619135953e-02
3.400000000000000244e-01 1.336336000000004631e-02
3.412499999999999978e-01 1.356096640869142167e-02
3.425000000000000266e-01 1.376075628906248127e-02
3.437500000000000000e-01 1.396274566650390625e-02
3.449999999999999734e-01 1.416695062499995217e-02
3.462500000000000022e-01 1.437338730712889312e-02
3.474999999999999756e-01 1.458207191406246661e-02
3.487500000000000044e-01 1.479302070556642867e-02
3.499999999999999778e-01 1.500624999999999876e-02
3.512500000000000067e-01 1.522177617431641483e-02
3.524999999999999800e-01 1.543961566406248931e-02
3.537500000000000089e-01 1.565978496337894210e-02
3.549999999999999822e-01 1.588230062499995654e-02
3.562500000000000111e-01 1.610717926025395652e-02
3.574999999999999845e-01 1.633443753906249629e-02
3.587500000000000133e-01 1.656409218994137067e-02
3.599999999999999867e-01 1.679615999999994891e-02
3.612500000000000155e-01 1.703065781494139674e-02
3.624999999999999889e-01 1.726760253906245435e-02
3.637500000000000178e-01 1.750701113525388042e-02
3.649999999999999911e-01 1.774890062500000809e-02
3.662500000000000200e-01 1.799328808837885596e-02
3.674999999999999933e-01 1.824019066406246115e-02
3.687500000000000222e-01 1.848962554931643520e-02
3.699999999999999956e-01 1.874160999999996413e-02
3.712500000000000244e-01 1.899616133056636347e-02
3.724999999999999978e-01 1.925329691406252319e-02
3.737500000000000266e-01 1.951303418212890772e-02
3.750000000000000000e-01 1.977539062500000000e-02
3.762499999999999734e-01 2.004038379150385740e-02
3.775000000000000022e-01 2.030803128906244481e-02
3.787499999999999756e-01 2.057835078369141257e-02
3.800000000000000044e-01 2.085135999999998546e-02
3.812499999999999778e-01 2.112707672119140678e-02
3.825000000000000067e-01 2.140551878906249428e-02
3.837499999999999800e-01 2.168670410400386217e-02
3.850000000000000089e-01 2.197065062500003219e-02
3.862499999999999822e-01 2.225737636962887844e-02
3.875000000000000111e-01 2.254689941406251563e-02
3.887499999999999845e-01 2.283923789306641083e-02
3.900000000000000133e-01 2.313441000000004966e-02
3.912499999999999867e-01 2.343243398681638112e-02
3.925000000000000155e-01 2.373332816406248380e-02
3.937499999999999889e-01 2.403711090087889968e-02
3.950000000000000178e-01 2.434380062499996722e-02
3.962499999999999911e-01 2.465341582275393240e-02
3.975000000000000200e-01 2.496597503906250459e-02
3.987499999999999933e-01 2.528149687744141172e-02
4.000000000000000222e-01 2.559999999999995612e-02
4.012499999999999956e-01 2.592150312744145868e-02
4.025000000000000244e-01 2.624602503906248163e-02
4.037499999999999978e-01 2.657358457275393882e-02
4.050000000000000266e-01 2.690420062499998544e-02
4.062500000000000000e-01 2.723789215087890625e-02
4.074999999999999734e-01 2.757467816406244943e-02
4.087500000000000022e-01 2.791457773681638166e-02
4.099999999999999756e-01 2.825761000000004408e-02
4.112500000000000044e-01 2.860379414306635226e-02
4.124999999999999778e-01 2.895314941406246234e-02
4.137500000000000067e-01 2.930569511962888285e-02
4.149999999999999800e-01 2.966145062500002982e-02
4.162500000000000089e-01 3.002043535400389374e-02
4.174999999999999822e-01 3.038266878906248358e-02
4.187500000000000111e-01 3.074817047119138280e-02
4.199999999999999845e-01 3.111695999999997131e-02
4.212500000000000133e-01 3.148905703369142550e-02
4.224999999999999867e-01 3.186448128906249622e-02
4.237500000000000155e-01 3.224325254150395281e-02
4.249999999999999889e-01 3.262539062500002807e-02
4.262500000000000178e-01 3.301091543212886226e-02
4.274999999999999911e-01 3.339984691406250317e-02
4.287500000000000200e-01 3.379220508056646199e-02
4.299999999999999933e-01 3.418801000000004642e-02
4.312500000000000222e-01 3.458728179931647162e-02
4.324999999999999956e-01 3.499004066406252722e-02
4.337500000000000244e-01 3.539630683837891034e-02
4.349999999999999978e-01 3.580610062500000357e-02
4.362500000000000266e-01 3.621944238525387494e-02
4.375000000000000000e-01 3.663635253906250000e-02
4.387499999999999734e-01 3.705685156494142873e-02
4.400000000000000022e-01 3.748096000000000760e-02
4.412499999999999756e-01 3.790869843994137955e-02
4.425000000000000044e-01 3.834008753906248401e-02
4.437499999999999778e-01 3.877514801025394586e-02
4.450000000000000067e-01 3.921390062499996443e-02
4.462499999999999800e-01 3.965636621337886858e-02
4.475000000000000089e-01 4.010256566406256162e-02
4.487499999999999822e-01 4.055251992431641028e-02
4.500000000000000111e-01 4.100625000000002185e-02
4.512499999999999845e-01 4.146377695556635601e-02
4.525000000000000133e-01 4.192512191406250199e-02
4.537499999999999867e-01 4.239030605712890143e-02
4.550000000000000155e-01 4.285935062500001447e-02
4.562499999999999889e-01 4.333227691650387570e-02
4.575000000000000178e-01 4.380910628906253823e-02
4.587499999999999911e-01 4.428986015869140758e-02
4.600000000000000200e-01 4.477456000000001879e-02
4.612499999999999933e-01 4.526322734619137034e-02
4.625000000000000222e-01 4.575588378906247922e-02
4.637499999999999956e-01 4.625255097900393686e-02
4.650000000000000244e-01 4.675325062500002016e-02
4.662499999999999978e-01 4.725800449462891351e-02
4.675000000000000266e-01 4.776683441406248676e-02
4.687500000000000000e-01 4.827976226806640625e-02
4.699999999999999734e-01 4.879681000000002378e-02
4.712500000000000022e-01 4.931799961181637659e-02
4.724999999999999756e-01 4.984335316406252048e-02
4.737500000000000044e-01 5.037289277587886360e-02
4.749999999999999778e-01 5.090664062499994369e-02
4.762500000000000067e-01 5.144461894775387290e-02
4.774999999999999800e-01 5.198685003906244884e-02
4.787500000000000089e-01 5.253335625244137663e-02
4.799999999999999822e-01 5.308416000000004686e-02
4.812500000000000111e-01 5.363928375244142455e-02
4.824999999999999845e-01 5.419875003906249322e-02
4.837500000000000133e-01 5.476258144775392189e-02
4.849999999999999867e-01 5.533080062499995400e-02
4.862500000000000155e-01 5.590343027587896252e-02
4.874999999999999889e-01 5.648049316406245079e-02
4.887500000000000178e-01 5.706201211181638477e-02
4.899999999999999911e-01 5.764800999999997178e-02
4.912500000000000200e-01 5.823850976806643764e-02
4.924999999999999933e-01 5.883353441406247164e-02
4.937500000000000222e-01 5.943310699462889257e-02
4.949999999999999956e-01 6.003725062499998266e-02
4.962500000000000244e-01 6.064598847900393164e-02
4.974999999999999978e-01 6.125934378906250366e-02
4.987500000000000266e-01 6.187733984619137040e-02
5.000000000000000000e-01 6.250000000000000000e-02
5.012499999999999734e-01 6.312734765869143505e-02
5.024999999999999467e-01 6.375940628906251462e-02
5.037500000000000311e-01 6.439619941650387425e-02
5.050000000000000044e-01 6.503775062499994597e-02
5.062499999999999778e-01 6.568408355712884727e-02
5.074999999999999512e-01 6.633522191406249213e-02
5.087500000000000355e-01 6.699118945556636895e-02
5.100000000000000089e-01 6.765200999999998466e-02
5.112499999999999822e-01 6.831770742431642063e-02
5.124999999999999556e-01 6.898830566406244369e-02
5.137500000000000400e-01 6.966382871337895022e-02
5.150000000000000133e-01 7.034430062499996694e-02
5.162499999999999867e-01 7.102974551025387218e-02
5.174999999999999600e-01 7.172018753906250765e-02
5.187500000000000444e-01 7.241565093994140057e-02
5.200000000000000178e-01 7.311615999999998561e-02
5.212499999999999911e-01 7.382173906494138294e-02
5.224999999999999645e-01 7.453241253906250918e-02
5.237500000000000488e-01 7.524820488525396645e-02
5.250000000000000222e-01 7.596914062500004228e-02
5.262499999999999956e-01 7.669524433837893174e-02
5.274999999999999689e-01 7.742654066406251534e-02
5.287500000000000533e-01 7.816305429931647009e-02
5.300000000000000266e-01 7.890481000000004741e-02
5.312500000000000000e-01 7.965183258056640625e-02
5.324999999999999734e-01 8.040414691406250203e-02
5.337499999999999467e-01 8.116177793212886460e-02
5.350000000000000311e-01 8.192475062500004235e-02
5.362500000000000044e-01 8.269309004150393605e-02
5.374999999999999778e-01 8.346682128906246501e-02
5.387499999999999512e-01 8.424596953369134500e-02
5.400000000000000355e-01 8.503055999999997727e-02
5.412500000000000089e-01 8.582061797119144853e-02
5.424999999999999822e-01 8.661616878906253092e-02
5.437499999999999556e-01 8.741723785400390412e-02
5.450000000000000400e-01 8.822385062500004427e-02
5.462500000000000133e-01 8.903603261962889093e-02
5.474999999999999867e-01 8.985380941406251321e-02
5.487499999999999600e-01 9.067720664306633260e-02
5.500000000000000444e-01 9.150625000000001119e-02
5.512500000000000178e-01 9.234096523681645241e-02
5.524999999999999911e-01 9.318137816406246721e-02
5.537499999999999645e-01 9.402751465087888505e-02
5.550000000000000488e-01 9.487940062499999883e-02
5.562500000000000222e-01 9.573706207275389790e-02
5.574999999999999956e-01 9.660052503906246812e-02
5.587499999999999689e-01 9.746981562744139183e-02
5.600000000000000533e-01 9.834496000000003679e-02
5.612500000000000266e-01 9.922598437744145627e-02
5.625000000000000000e-01 1.001129150390625000e-01
5.637499999999999734e-01 1.010057783227539252e-01
5.649999999999999467e-01 1.019046006249999525e-01
5.662500000000000311e-01 1.028094084008789322e-01
5.675000000000000044e-01 1.037202281640624557e-01
5.687499999999999778e-01 1.046370864868163553e-01
5.699999999999999512e-01 1.055600099999999264e-01
5.712500000000000355e-01 1.064890253930663722e-01
5.725000000000000089e-01 1.074241594140624700e-01
5.737499999999999822e-01 1.083654388696289050e-01
5.749999999999999556e-01 1.093128906249999366e-01
5.762500000000000400e-01 1.102665416040039537e-01
5.775000000000000133e-01 1.112264187890624756e-01
5.787499999999999867e-01 1.121925492211913733e-01
5.799999999999999600e-01 1.131649599999999811e-01
5.812500000000000444e-01 1.141436782836914299e-01
5.825000000000000178e-01 1.151287312890625358e-01
5.837499999999999911e-01 1.161201462915039118e-01
5.849999999999999645e-01 1.171179506249999669e-01
5.862500000000000488e-01 1.181221716821289069e-01
5.875000000000000222e-01 1.191328369140625121e-01
5.887499999999999956e-01 1.201499738305663589e-01
5.899999999999999689e-01 1.211736099999999317e-01
5.912500000000000533e-01 1.222037730493163998e-01
5.925000000000000266e-01 1.232404906640625075e-01
5.937500000000000000e-01 1.242837905883789062e-01
5.949999999999999734e-01 1.253337006249999330e-01
5.962499999999999467e-01 1.263902486352538324e-01
5.975000000000000311e-01 1.274534625390625342e-01
5.987500000000000044e-01 1.285233703149414319e-01
5.999999999999999778e-01 1.295999999999999375e-01
6.012499999999999512e-01 1.306833796899413702e-01
6.025000000000000355e-01 1.317735375390625130e-01
6.037500000000000089e-01 1.328705017602539451e-01
6.049999999999999822e-01 1.339743006250000423e-01
6.062499999999999556e-01 1.350849624633788659e-01
6.075000000000000400e-01 1.362025156640624957e-01
6.087500000000000133e-01 1.373269886743164747e-01
6.099999999999999867e-01 1.384584099999999207e-01
6.112499999999999600e-01 1.395968082055663029e-01
6.125000000000000444e-01 1.407422119140625538e-01
6.137500000000000178e-01 1.418946498071289586e-01
6.149999999999999911e-01 1.430541506250000428e-01
6.162499999999999645e-01 1.442207431665039064e-01
6.175000000000000488e-01 1.453944562890625569e-01
6.187500000000000222e-01 1.465753189086914654e-01
6.199999999999999956e-01 1.477633600000000103e-01
6.212499999999999689e-01 1.489586085961913664e-01
6.225000000000000533e-01 1.501610937890625053e-01
6.237500000000000266e-01 1.513708447290039727e-01
6.250000000000000000e-01 1.525878906250000000e-01
6.262499999999999734e-01 1.538122607446288370e-01
6.274999999999999467e-01 1.550439844140624190e-01
6.287500000000000311e-01 1.562830910180664779e-01
6.300000000000000044e-01 1.575296099999999866e-01
6.312499999999999778e-01 1.587835708618163810e-01
6.324999999999999512e-01 1.600450031640624493e-01
6.337500000000000355e-01 1.613139365258788871e-01
6.350000000000000089e-01 1.625904006250000755e-01
6.362499999999999822e-01 1.638744251977538591e-01
6.374999999999999556e-01 1.651660400390624339e-01
6.387500000000000400e-01 1.664652750024414596e-01
6.400000000000000133e-01 1.677721599999999480e-01
6.412499999999999867e-01 1.690867250024413737e-01
6.424999999999999600e-01 1.704090000390624526e-01
6.437500000000000444e-01 1.717390151977539192e-01
6.450000000000000178e-01 1.730768006250000823e-01
6.462499999999999911e-01 1.744223865258789363e-01
6.474999999999999645e-01 1.757758031640624941e-01
6.487500000000000488e-01 1.771370808618164538e-01
6.500000000000000222e-01 1.785062500000000885e-01
6.512499999999999956e-01 1.798833410180664671e-01
6.524999999999999689e-01 1.812683844140624556e-01
6.537500000000000533e-01 1.826614107446289381e-01
6.550000000000000266e-01 1.840624506250000403e-01
6.562500000000000000e-01 1.854715347290039062e-01
6.574999999999999734e-01 1.868886937890624766e-01
6.587499999999999467e-01 1.883139585961913776e-01
6.600000000000000311e-01 1.897473600000000316e-01
6.612500000000000044e-01 1.911889289086914356e-01
6.624999999999999778e-01 1.926386962890624943e-01
6.637499999999999512e-01 1.940966931665037976e-01
6.650000000000000355e-01 1.955629506250000649e-01
6.662500000000000089e-01 1.970374998071289241e-01
6.674999999999999822e-01 1.985203719140624656e-01
6.687499999999999556e-01 2.000115982055663544e-01
6.700000000000000400e-01 2.015112100000000517e-01
6.712500000000000133e-01 2.030192386743163713e-01
6.724999999999999867e-01 2.045357156640624785e-01
6.737499999999999600e-01 2.060606724633788911e-01
6.750000000000000444e-01 2.075941406250000343e-01
6.762500000000000178e-01 2.091361517602539077e-01
6.774999999999999911e-01 2.106867375390625297e-01
6.787499999999999645e-01 2.122459296899413816e-01
6.800000000000000488e-01 2.138137600000000749e-01
6.812500000000000222e-01 2.153902603149414618e-01
6.824999999999999956e-01 2.169754625390625247e-01
6.837499999999999689e-01 2.185693986352539309e-01
6.850000000000000533e-01 2.201721006250000334e-01
6.862500000000000266e-01 2.217836005883789818e-01
6.875000000000000000e-01 2.234039306640625000e-01
6.887499999999999734e-01 2.250331230493163304e-01
6.899999999999999467e-01 2.266712099999999008e-01
6.912500000000000311e-01 2.283182238305664358e-01
6.925000000000000044e-01 2.299741969140625120e-01
6.937499999999999778e-01 2.316391616821288357e-01
6.949999999999999512e-01 2.333131506249999099e-01
6.962500000000000355e-01 2.349961962915039226e-01
6.975000000000000089e-01 2.366883312890625257e-01
6.987499999999999822e-01 2.383895882836913893e-01
6.999999999999999556e-01 2.400999999999999801e-01
7.012500000000000400e-01 2.418195992211914502e-01
7.025000000000000133e-01 2.435484187890625263e-01
7.037499999999999867e-01 2.452864916040038423e-01
7.049999999999999600e-01 2.470338506249999400e-01
7.062500000000000444e-01 2.487905288696289352e-01
7.075000000000000178e-01 2.505565594140625185e-01
7.087499999999999911e-01 2.523319753930663989e-01
7.099999999999999645e-01 2.541168099999999708e-01
7.112500000000000488e-01 2.559110964868165361e-01
7.125000000000000222e-01 2.577148681640625272e-01
7.137499999999999956e-01 2.595281584008788389e-01
7.149999999999999689e-01 2.613510006249999407e-01
7.162500000000000533e-01 2.631834283227539872e-01
7.175000000000000266e-01 2.650254750390625968e-01
7.187500000000000000e-01 2.668771743774414062e-01
7.199999999999999734e-01 2.687385599999999597e-01
7.212499999999999467e-01 2.706096656274412648e-01
7.225000000000000311e-01 2.724905250390625699e-01
7.237500000000000044e-01 2.743811720727539205e-01
7.249999999999999778e-01 2.762816406249999357e-01
7.262499999999999512e-01 2.781919646508788091e-01
7.275000000000000355e-01 2.801121781640625308e-01
7.287500000000000089e-01 2.820423152368164432e-01
7.299999999999999822e-01 2.839824099999999074e-01
7.312499999999999556e-01 2.859324966430663029e-01
7.325000000000000400e-01 2.878926094140625835e-01
7.337500000000000133e-01 2.898627826196289448e-01
7.349999999999999867e-01 2.918430506250000445e-01
7.362499999999999600e-01 2.938334478540038930e-01
7.375000000000000444e-01 2.958340087890625192e-01
7.387500000000000178e-01 2.978447679711914153e-01
7.399999999999999911e-01 2.998657599999999812e-01
7.412499999999999645e-01 3.018970195336914131e-01
7.425000000000000488e-01 3.039385812890625926e-01
7.437500000000000222e-01 3.059904800415038650e-01
7.449999999999999956e-01 3.080527506249999270e-01
7.462499999999999689e-01 3.101254279321288276e-01
7.475000000000000533e-01 3.122085469140625236e-01
7.487500000000000266e-01 3.143021425805664348e-01
7.500000000000000000e-01 3.164062500000000000e-01
7.512499999999999734e-01 3.185209042993163431e-01
7.524999999999999467e-01 3.206461406640623846e-01
7.537500000000000311e-01 3.227819943383789525e-01
7.550000000000000044e-01 3.249285006250000052e-01
7.562499999999999778e-01 3.270856948852538526e-01
7.574999999999999512e-01 3.292536125390623791e-01
7.587500000000000355e-01 3.314322890649414877e-01
7.600000000000000089e-01 3.336217599999999894e-01
7.612499999999999822e-01 3.358220609399413803e-01
7.624999999999999556e-01 3.380332275390623975e-01
7.637500000000000400e-01 3.402552955102540189e-01
7.650000000000000133e-01 3.424883006250000195e-01
7.662499999999999867e-01 3.447322787133788591e-01
7.674999999999999600e-01 3.469872656640624609e-01
7.687500000000000444e-01 3.492532974243165445e-01
7.700000000000000178e-01 3.515304100000000709e-01
7.712499999999999911e-01 3.538186394555664638e-01
7.724999999999999645e-01 3.561180219140624992e-01
7.737500000000000488e-01 3.584285935571289716e-01
7.750000000000000222e-01 3.607503906250000281e-01
7.762499999999999956e-01 3.630834494165038340e-01
7.774999999999999689e-01 3.654278062890624623e-01
7.787500000000000533e-01 3.677834976586915605e-01
7.800000000000000266e-01 3.701505600000001284e-01
7.812500000000000000e-01 3.725290298461914062e-01
7.824999999999999734e-01 3.749189437890624310e-01
7.837499999999999467e-01 3.773203384790038140e-01
7.850000000000000311e-01 3.797332506250000739e-01
7.862500000000000044e-01 3.821577169946288599e-01
7.874999999999999778e-01 3.845937744140623948e-01
7.887499999999999512e-01 3.870414597680662538e-01
7.900000000000000355e-01 3.895008100000001416e-01
7.912500000000000089e-01 3.919718621118164492e-01
7.924999999999999822e-01 3.944546531640624742e-01
7.937499999999999556e-01 3.969492202758788668e-01
7.950000000000000400e-01 3.994556006250000735e-01
7.962500000000000133e-01 4.019738314477538932e-01
7.974999999999999867e-01 4.045039500390624765e-01
7.987499999999999600e-01 4.070459937524413263e-01
8.000000000000000444e-01 4.096000000000000751e-01
8.012500000000000178e-01 4.121660062524414858e-01
8.024999999999999911e-01 4.147440500390624507e-01
8.037499999999999645e-01 4.173341689477538807e-01
8.050000000000000488e-01 4.199364006250001502e-01
8.062500000000000222e-01 4.225507827758789858e-01
8.074999999999999956e-01 4.251773531640624659e-01
8.087499999999999689e-01 4.278161496118163543e-01
8.100000000000000533e-01 4.304672100000001000e-01
8.112500000000000266e-01 4.331305722680665049e-01
8.125000000000000000e-01 4.358062744140625000e-01
8.137499999999999734e-01 4.384943544946289240e-01
8.149999999999999467e-01 4.411948506249998569e-01
8.162500000000000311e-01 4.439078009790039525e-01
8.175000000000000044e-01 4.466332437890625506e-01
8.187499999999999778e-01 4.493712173461913428e-01
8.199999999999999512e-01 4.521217599999998171e-01
8.212500000000000355e-01 4.548849101586914800e-01
8.225000000000000089e-01 4.576607062890625244e-01
8.237499999999999822e-01 4.604491869165039386e-01
8.249999999999999556e-01 4.632503906249998415e-01
8.262500000000000400e-01 4.660643560571289257e-01
8.275000000000000133e-01 4.688911219140625697e-01
8.287499999999999867e-01 4.717307269555663929e-01
8.299999999999999600e-01 4.745832099999999221e-01
8.312500000000000444e-01 4.774486099243164805e-01
8.325000000000000178e-01 4.803269656640625218e-01
8.337499999999999911e-01 4.832183162133789622e-01
8.349999999999999645e-01 4.861227006249999594e-01
8.362500000000000488e-01 4.890401580102540224e-01
8.375000000000000222e-01 4.919707275390625689e-01
8.387499999999999956e-01 4.949144484399414790e-01
8.399999999999999689e-01 4.978713599999999850e-01
8.412500000000000533e-01 5.008415015649415603e-01
8.425000000000000266e-01 5.038249125390625860e-01
8.437500000000000000e-01 5.068216323852539062e-01
8.449999999999999734e-01 5.098317006249999395e-01
8.462499999999999467e-01 5.128551568383787895e-01
8.475000000000000311e-01 5.158920406640625789e-01
8.487500000000000044e-01 5.189423917993164492e-01
8.499999999999999778e-01 5.220062499999998940e-01
8.512499999999999512e-01 5.250836550805663139e-01
8.525000000000000355e-01 5.281746469140625733e-01
8.537500000000000089e-01 5.312792654321288888e-01
8.549999999999999822e-01 5.343975506249999397e-01
8.562499999999999556e-01 5.375295425415037576e-01
8.575000000000000400e-01 5.406752812890626148e-01
8.587500000000000133e-01 5.438348070336914697e-01
8.599999999999999867e-01 5.470081599999999655e-01
8.612499999999999600e-01 5.501953804711913198e-01
8.625000000000000444e-01 5.533965087890626577e-01
8.637500000000000178e-01 5.566115853540039016e-01
8.649999999999999911e-01 5.598406506249999914e-01
8.662499999999999645e-01 5.630837451196287757e-01
8.675000000000000488e-01 5.663409094140626765e-01
8.687500000000000222e-01 5.696121841430664690e-01
8.699999999999999956e-01 5.728976099999999461e-01
8.712499999999999689e-01 5.761972277368163642e-01
8.725000000000000533e-01 5.795110781640626652e-01
8.737500000000000266e-01 5.828392021508790322e-01
8.750000000000000000e-01 5.861816406250000000e-01
8.762499999999999734e-01 5.895384345727537889e-01
8.774999999999999467e-01 5.929096250390623046e-01
8.787500000000000311e-01 5.962952531274414714e-01
8.800000000000000044e-01 5.996953600000000106e-01
8.812499999999999778e-01 6.031099868774413286e-01
8.824999999999999512e-01 6.065391750390624059e-01
8.837500000000000355e-01 6.099829658227540197e-01
8.850000000000000089e-01 6.134414006250000773e-01
8.862499999999999822e-01 6.169145209008788378e-01
8.874999999999999556e-01 6.204023681640623566e-01
8.887500000000000400e-01 6.239049839868164860e-01
8.900000000000000133e-01 6.274224099999999860e-01
8.912499999999999867e-01 6.309546878930664127e-01
8.924999999999999600e-01 6.345018594140623414e-01
8.937500000000000444e-01 6.380639663696290320e-01
8.950000000000000178e-01 6.416410506250000978e-01
8.962499999999999911e-01 6.452331541040038365e-01
8.974999999999999645e-01 6.488403187890623425e-01
8.987500000000000488e-01 6.524625867211915065e-01
9.000000000000000222e-01 6.561000000000000165e-01
9.012499999999999956e-01 6.597526007836913564e-01
9.024999999999999689e-01 6.634204312890623623e-01
9.037500000000000533e-01 6.671035337915041108e-01
9.050000000000000266e-01 6.708019506250000319e-01
9.062500000000000000e-01 6.745157241821289062e-01
9.074999999999999734e-01 6.782448969140624229e-01
9.087499999999999467e-01 6.819895113305662893e-01
9.100000000000000311e-01 6.857496100000001205e-01
9.112500000000000044e-01 6.895252355493164398e-01
9.124999999999999778e-01 6.933164306640624552e-01
9.137499999999999512e-01 6.971232380883787272e-01
9.150000000000000355e-01 7.009457006250000566e-01
9.162500000000000089e-01 7.047838611352539306e-01
9.174999999999999822e-01 7.086377625390624102e-01
9.187499999999999556e-01 7.125074478149412416e-01
9.200000000000000400e-01 7.163929600000000786e-01
9.212500000000000133e-01 7.202943421899414833e-01
9.224999999999999867e-01 7.242116375390624805e-01
9.237499999999999600e-01 7.281448892602537803e-01
9.250000000000000444e-01 7.320941406250001116e-01
9.262500000000000178e-01 7.360594349633790001e-01
9.274999999999999911e-01 7.400408156640624346e-01
9.287499999999999645e-01 7.440383261743163112e-01
9.300000000000000488e-01 7.480520100000002115e-01
9.312500000000000222e-01 7.520819107055665143e-01
9.324999999999999956e-01 7.561280719140625051e-01
9.337499999999999689e-01 7.601905373071288219e-01
9.350000000000000533e-01 7.642693506250001212e-01
9.362500000000000266e-01 7.683645556665039678e-01
9.375000000000000000e-01 7.724761962890625000e-01
9.387499999999999734e-01 7.766043164086913198e-01
9.399999999999999467e-01 7.807489599999998253e-01
9.412500000000000311e-01 7.849101710961915446e-01
9.425000000000000044e-01 7.890879937890624696e-01
9.437499999999999778e-01 7.932824722290038322e-01
9.449999999999999512e-01 7.974936506249998835e-01
9.462500000000000355e-01 8.017215732446290044e-01
9.475000000000000089e-01 8.059662844140624838e-01
9.487499999999999822e-01 8.102278285180662953e-01
9.499999999999999556e-01 8.145062499999998762e-01
9.512500000000000400e-01 8.188015933618165709e-01
9.525000000000000133e-01 8.231139031640625214e-01
9.537499999999999867e-01 8.274432240258788873e-01
9.549999999999999600e-01 8.317896006249998475e-01
9.562500000000000444e-01 8.361530776977540436e-01
9.575000000000000178e-01 8.405337000390625812e-01
9.587499999999999911e-01 8.449315125024413620e-01
9.599999999999999645e-01 8.493465599999998616e-01
9.612500000000000488e-01 8.537788875024415747e-01
9.625000000000000222e-01 8.582285400390625707e-01
9.637499999999999956e-01 8.626955626977539371e-01
9.649999999999999689e-01 8.671800006249998916e-01
9.662500000000000533e-01 8.716818990258791144e-01
9.675000000000000266e-01 8.762013031640626393e-01
9.687500000000000000e-01 8.807382583618164062e-01
9.699999999999999734e-01 8.852928099999999301e-01
9.712499999999999467e-01 8.898650035180661888e-01
9.725000000000000311e-01 8.944548844140626231e-01
9.737500000000000044e-01 8.990624982446289160e-01
9.749999999999999778e-01 9.036878906249998789e-01
9.762499999999999512e-01 9.083311072290036758e-01
9.775000000000000355e-01 9.129921937890626005e-01
9.787500000000000089e-01 9.176711960961914105e-01
9.799999999999999822e-01 9.223681599999998815e-01
9.812499999999999556e-01 9.270831314086912522e-01
9.825000000000000400e-01 9.318161562890626692e-01
9.837500000000000133e-01 9.365672806665039651e-01
9.849999999999999867e-01 9.413365506249999903e-01
9.862499999999999600e-01 9.461240123071287256e-01
9.875000000000000444e-01 9.509297119140627252e-01
9.887500000000000178e-01 9.557536957055664528e-01
9.899999999999999911e-01 9.605960099999999446e-01
9.912499999999999645e-01 9.654567011743162563e-01
9.925000000000000488e-01 9.703358156640626841e-01
9.937500000000000222e-01 9.752333999633789885e-01
9.949999999999999956e-01 9.801495006249999475e-01
9.962499999999999689e-01 9.850841642602538029e-01
9.975000000000000533e-01 9.900374375390627035e-01
9.987500000000000266e-01 9.950093671899414849e-01
1.000000000000000000e+00 9.999950093671899909e-01

# Figure3b_tanh6-1.out
1.250000000000000026e-03 1.231492197106831554e-07
2.500000000000000052e-03 2.484724912488189830e-07
3.749999999999999861e-03 3.760081941361903546e-07
5.000000000000000104e-03 5.057953855747143734e-07
6.250000000000000347e-03 6.378738125478733423e-07
7.499999999999999722e-03 7.722839235890788245e-07
8.750000000000000833e-03 9.090668808831026126e-07
1.000000000000000021e-02 1.048264573921819931e-06
1.124999999999999958e-02 1.189919630939506590e-06
1.250000000000000069e-02 1.334075433234716002e-06
1.375000000000000007e-02 1.480776127493754757e-06
1.499999999999999944e-02 1.630066640223581942e-06
1.625000000000000056e-02 1.781992690741418528e-06
1.750000000000000167e-02 1.936600805163557482e-06
1.874999999999999931e-02 2.093938331726441504e-06
2.000000000000000042e-02 2.254053453554227815e-06
2.125000000000000153e-02 2.416995204979066614e-06
2.249999999999999917e-02 2.582813485529911190e-06
2.375000000000000028e-02 2.751559076030751783e-06
2.500000000000000139e-02 2.923283653588626407e-06
2.624999999999999903e-02 3.098039807136743207e-06
2.750000000000000014e-02 3.275881054420892724e-06
2.875000000000000125e-02 3.456861857986659459e-06
2.999999999999999889e-02 3.641037641277655723e-06
3.125000000000000000e-02 3.828464806621134642e-06
3.250000000000000111e-02 4.019200751770313218e-06
3.375000000000000222e-02 4.213303887778963031e-06
3.500000000000000333e-02 4.410833656653956325e-06
3.624999999999999750e-02 4.611850550007012828e-06
3.749999999999999861e-02 4.816416126818268140e-06
3.874999999999999972e-02 5.024593033198243575e-06
4.000000000000000083e-02 5.236445021039592973e-06
4.125000000000000194e-02 5.452036967112938726e-06
4.250000000000000305e-02 5.671434894383153846e-06
4.374999999999999722e-02 5.894705990217019576e-06
4.499999999999999833e-02 6.121918628920752781e-06
4.624999999999999944e-02 6.353142391279931189e-06
4.750000000000000056e-02 6.588448086319864672e-06
4.875000000000000167e-02 6.827907773288011128e-06
5.000000000000000278e-02 7.071594783081280866e-06
5.124999999999999695e-02 7.319583741227653206e-06
5.249999999999999806e-02 7.571950590867793096e-06
5.374999999999999917e-02 7.828772615181556205e-06
5.500000000000000028e-02 8.090128461923917769e-06
5.625000000000000139e-02 8.356098166961700713e-06
5.750000000000000250e-02 8.626763179253593705e-06
5.874999999999999667e-02 8.902206385053013094e-06
5.999999999999999778e-02 9.182512134331410891e-06
6.124999999999999889e-02 9.467766265314203622e-06
6.250000000000000000e-02 9.758056131681236423e-06
6.375000000000000111e-02 1.005347062965622484e-05
6.500000000000000222e-02 1.035410022376392902e-05
6.625000000000000333e-02 1.066003697602901923e-05
6.750000000000000444e-02 1.097137457306551767e-05
6.875000000000000555e-02 1.128820835583077553e-05
7.000000000000000666e-02 1.161063534760309324e-05
7.124999999999999389e-02 1.193875428451285359e-05
7.249999999999999500e-02 1.227266564585161035e-05
7.374999999999999611e-02 1.261247168404810992e-05
7.499999999999999722e-02 1.295827645675373674e-05
7.624999999999999833e-02 1.331018585826182488e-05
7.749999999999999944e-02 1.366830765192617037e-05
7.875000000000000056e-02 1.403275150413385575e-05
8.000000000000000167e-02 1.440362901572456167e-05
8.125000000000000278e-02 1.478105375862792670e-05
8.250000000000000389e-02 1.516514130828205964e-05
8.375000000000000500e-02 1.555600928149214468e-05
8.500000000000000611e-02 1.595377737007019903e-05
8.624999999999999334e-02 1.635856737924878956e-05
8.749999999999999445e-02 1.677050326387430346e-05
8.874999999999999556e-02 1.718971116693168710e-05
8.999999999999999667e-02 1.761631945762509588e-05
9.124999999999999778e-02 1.805045877145694533e-05
9.249999999999999889e-02 1.849226204952980623e-05
9.375000000000000000e-02 1.894186457940261192e-05
9.500000000000000111e-02 1.939940403672402169e-05
9.625000000000000222e-02 1.986502052719885114e-05
9.750000000000000333e-02 2.033885662944268091e-05
9.875000000000000444e-02 2.082105743861362157e-05
1.000000000000000056e-01 2.131177061104327919e-05
1.012500000000000067e-01 2.181114640920078784e-05
1.024999999999999939e-01 2.231933774765604284e-05
1.037499999999999950e-01 2.283650024037520154e-05
1.049999999999999961e-01 2.336279224735005045e-05
1.062499999999999972e-01 2.389837492411395203e-05
1.074999999999999983e-01 2.444341227059165789e-05
1.087499999999999994e-01 2.499807118128138939e-05
1.100000000000000006e-01 2.556252149621407455e-05
1.112500000000000017e-01 2.613693605324485247e-05
1.125000000000000028e-01 2.672149074078866704e-05
1.137500000000000039e-01 2.731636455177710587e-05
1.150000000000000050e-01 2.792173963828137317e-05
1.162500000000000061e-01 2.853780136713446325e-05
1.174999999999999933e-01 2.916473837688560167e-05
1.187499999999999944e-01 2.980274263575388716e-05
1.199999999999999956e-01 3.045200949991500039e-05
1.212499999999999967e-01 3.111273777312018041e-05
1.224999999999999978e-01 3.178512976831360248e-05
1.237499999999999989e-01 3.246939136902771139e-05
1.250000000000000000e-01 3.316573209255491150e-05
1.262500000000000011e-01 3.387436515345232380e-05
1.275000000000000022e-01 3.459550753004414503e-05
1.287500000000000033e-01 3.532938002959173929e-05
1.300000000000000044e-01 3.607620735646133170e-05
1.312500000000000056e-01 3.683621818073579135e-05
1.325000000000000067e-01 3.760964520815868184e-05
1.337500000000000078e-01 3.839672525185466867e-05
1.350000000000000089e-01 3.919769930360583743e-05
1.362500000000000100e-01 4.001281260856970334e-05
1.375000000000000111e-01 4.084231474021926545e-05
1.387500000000000122e-01 4.168645967650430606e-05
1.400000000000000133e-01 4.254550587734495792e-05
1.412499999999999867e-01 4.341971636434571735e-05
1.424999999999999878e-01 4.430935880050945741e-05
1.437499999999999889e-01 4.521470557239393173e-05
1.449999999999999900e-01 4.613603387371156828e-05
1.462499999999999911e-01 4.707362579015050841e-05
1.474999999999999922e-01 4.802776838519484670e-05
1.487499999999999933e-01 4.899875378827633909e-05
1.499999999999999944e-01 4.998687928392531177e-05
1.512499999999999956e-01 5.099244740314201607e-05
1.524999999999999967e-01 5.201576601543411726e-05
1.537499999999999978e-01 5.305714842318565161e-05
1.549999999999999989e-01 5.411691345758029570e-05
1.562500000000000000e-01 5.519538557618997032e-05
1.575000000000000011e-01 5.629289496189571196e-05
1.587500000000000022e-01 5.740977762391796801e-05
1.600000000000000033e-01 5.854637550117836042e-05
1.612500000000000044e-01 5.970303656621656074e-05
1.625000000000000056e-01 6.088011493154965592e-05
1.637500000000000067e-01 6.207797095858502701e-05
1.650000000000000078e-01 6.329697136731038398e-05
1.662500000000000089e-01 6.453748934887038047e-05
1.675000000000000100e-01 6.579990467892038453e-05
1.687500000000000111e-01 6.708460383497705237e-05
1.700000000000000122e-01 6.839198011310276826e-05
1.712500000000000133e-01 6.972243375003017718e-05
1.724999999999999867e-01 7.107637204306627154e-05
1.737499999999999878e-01 7.245420947743497209e-05
1.749999999999999889e-01 7.385636785095517354e-05
1.762499999999999900e-01 7.528327640338172699e-05
1.774999999999999911e-01 7.673537194863300215e-05
1.787499999999999922e-01 7.821309900712947183e-05
1.799999999999999933e-01 7.971690994224012172e-05
1.812499999999999944e-01 8.124726509883828385e-05
1.824999999999999956e-01 8.280463294363382687e-05
1.837499999999999967e-01 8.438949020805885937e-05
1.849999999999999978e-01 8.600232203481716908e-05
1.862499999999999989e-01 8.764362212565490751e-05
1.875000000000000000e-01 8.931389289235092122e-05
1.887500000000000011e-01 9.101364561048264079e-05
1.900000000000000022e-01 9.274340057519037117e-05
1.912500000000000033e-01 9.450368726082736259e-05
1.925000000000000044e-01 9.629504448216419377e-05
1.937500000000000056e-01 9.811802055970098024e-05
1.950000000000000067e-01 9.997317348664491732e-05
1.962500000000000078e-01 1.018610710996625812e-04
1.975000000000000089e-01 1.037822912527408548e-04
1.987500000000000100e-01 1.057374219928242098e-04
2.000000000000000111e-01 1.077270617407810605e-04
2.012500000000000122e-01 1.097518194728142049e-04
2.025000000000000133e-01 1.118123149077554501e-04
2.037499999999999867e-01 1.139091786956925034e-04
2.049999999999999878e-01 1.160430526108147120e-04
2.062499999999999889e-01 1.182145897475894714e-04
2.074999999999999900e-01 1.204244547200472581e-04
2.087499999999999911e-01 1.226733238648414215e-04
2.099999999999999922e-01 1.249618854479717101e-04
2.112499999999999933e-01 1.272908398749494907e-04
2.124999999999999944e-01 1.296608999044046584e-04
2.137499999999999956e-01 1.320727908663554828e-04
2.149999999999999967e-01 1.345272508828099234e-04
2.162499999999999978e-01 1.370250310944731709e-04
2.174999999999999989e-01 1.395668958887874567e-04
2.187500000000000000e-01 1.421536231343001333e-04
2.200000000000000011e-01 1.447860044172522009e-04
2.212500000000000022e-01 1.474648452842730606e-04
2.225000000000000033e-01 1.501909654872957134e-04
2.237500000000000044e-01 1.529651992348002310e-04
2.250000000000000056e-01 1.557883954452776720e-04
2.262500000000000067e-01 1.586614180077994263e-04
2.275000000000000078e-01 1.615851460442518928e-04
2.287500000000000089e-01 1.645604741786765857e-04
2.300000000000000100e-01 1.675883128094968200e-04
2.312500000000000111e-01 1.706695883880726683e-04
2.325000000000000122e-01 1.738052437011416984e-04
2.337500000000000133e-01 1.769962381579226474e-04
2.349999999999999867e-01 1.802435480835473669e-04
2.362499999999999878e-01 1.835481670168226387e-04
2.374999999999999889e-01 1.869111060129879931e-04
2.387499999999999900e-01 1.903333939521356655e-04
2.399999999999999911e-01 1.938160778537367790e-04
2.412499999999999922e-01 1.973602231948312635e-04
2.424999999999999933e-01 2.009669142356562688e-04
2.437499999999999944e-01 2.046372543503816033e-04
2.449999999999999956e-01 2.083723663633962886e-04
2.462499999999999967e-01 2.121733928913682732e-04
2.474999999999999978e-01 2.160414966919654844e-04
2.487499999999999989e-01 2.199778610185720851e-04
2.500000000000000000e-01 2.239836899800007330e-04
2.512499999999999734e-01 2.280602089083094697e-04
2.525000000000000022e-01 2.322086647326138120e-04
2.537499999999999756e-01 2.364303263575617819e-04
2.550000000000000044e-01 2.407264850519119648e-04
2.562499999999999778e-01 2.450984548403312147e-04
2.575000000000000067e-01 2.495475729048513003e-04
2.587499999999999800e-01 2.540751999915435988e-04
2.600000000000000089e-01 2.586827208258535293e-04
2.612499999999999822e-01 2.633715445330420124e-04
2.625000000000000111e-01 2.681431050686189366e-04
2.637499999999999845e-01 2.729988616542167179e-04
2.650000000000000133e-01 2.779402992225676883e-04
2.662499999999999867e-01 2.829689288688097548e-04
2.675000000000000155e-01 2.880862883110069106e-04
2.687499999999999889e-01 2.932939423583302840e-04
2.700000000000000178e-01 2.985934833868997273e-04
2.712499999999999911e-01 3.039865318247292336e-04
2.725000000000000200e-01 3.094747366452210713e-04
2.737499999999999933e-01 3.150597758674322790e-04
2.750000000000000222e-01 3.207433570683315693e-04
2.762499999999999956e-01 3.265272179011624587e-04
2.775000000000000244e-01 3.324131266240204496e-04
2.787499999999999978e-01 3.384028826380891530e-04
2.800000000000000266e-01 3.444983170342030832e-04
2.812500000000000000e-01 3.507012931505126829e-04
2.824999999999999734e-01 3.570137071376988658e-04
2.837500000000000022e-01 3.634374885362889884e-04
2.849999999999999756e-01 3.699746008624105187e-04
2.862500000000000044e-01 3.766270422053130673e-04
2.874999999999999778e-01 3.833968458336611818e-04
2.887500000000000067e-01 3.902860808133734594e-04
2.899999999999999800e-01 3.972968526365638908e-04
2.912500000000000089e-01 4.044313038606972555e-04
2.924999999999999822e-01 4.116916147588467467e-04
2.937500000000000111e-01 4.190800039824971179e-04
2.949999999999999845e-01 4.265987292342288129e-04
2.962500000000000133e-01 4.342500879532806835e-04
2.974999999999999867e-01 4.420364180131031162e-04
2.987500000000000155e-01 4.499600984302354334e-04
2.999999999999999889e-01 4.580235500863949483e-04
3.012500000000000178e-01 4.662292364626674512e-04
3.024999999999999911e-01 4.745796643864652609e-04
3.037500000000000200e-01 4.830773847916969288e-04
3.049999999999999933e-01 4.917249934922596211e-04
3.062500000000000222e-01 5.005251319691872425e-04
3.074999999999999956e-01 5.094804881701220367e-04
3.087500000000000244e-01 5.185937973249954425e-04
3.099999999999999978e-01 5.278678427735883361e-04
3.112500000000000266e-01 5.373054568096335970e-04
3.125000000000000000e-01 5.469095215372421492e-04
3.137499999999999734e-01 5.566829697449815484e-04
3.150000000000000022e-01 5.666287857919449777e-04
3.162499999999999756e-01 5.767500065125830133e-04
3.175000000000000044e-01 5.870497221344139760e-04
3.187499999999999778e-01 5.975310772134978521e-04
3.200000000000000067e-01 6.081972715847872024e-04
3.212499999999999800e-01 6.190515613309077736e-04
3.225000000000000089e-01 6.300972597648168971e-04
3.237499999999999822e-01 6.413377384331120368e-04
3.250000000000000111e-01 6.527764281331061014e-04
3.262499999999999845e-01 6.644168199503308614e-04
3.275000000000000133e-01 6.762624663125826885e-04
3.287499999999999867e-01 6.883169820622869750e-04
3.300000000000000155e-01 7.005840455486245233e-04
3.312499999999999889e-01 7.130673997362002581e-04
3.325000000000000178e-01 7.257708533356943548e-04
3.337499999999999911e-01 7.386982819522769361e-04
3.350000000000000200e-01 7.518536292535626941e-04
3.362499999999999933e-01 7.652409081602140617e-04
3.375000000000000222e-01 7.788642020535307964e-04
3.387499999999999956e-01 7.927276660065762925e-04
3.400000000000000244e-01 8.068355280362871085e-04
3.412499999999999978e-01 8.211920903755665080e-04
3.425000000000000266e-01 8.358017307693588194e-04
3.437500000000000000e-01 8.506689037912629203e-04
3.449999999999999734e-01 8.657981421845706294e-04
3.462500000000000022e-01 8.811940582245103570e-04
3.474999999999999756e-01 8.968613451060258868e-04
3.487500000000000044e-01 9.128047783530934822e-04
3.499999999999999778e-01 9.290292172547953697e-04
3.512500000000000067e-01 9.455396063240417703e-04
3.524999999999999800e-01 9.623409767826052175e-04
3.537500000000000089e-01 9.794384480708018259e-04
3.549999999999999822e-01 9.968372293835958686e-04
3.562500000000000111e-01 1.014542621233349706e-03
3.574999999999999845e-01 1.032560017038774980e-03
3.587500000000000133e-01 1.050894904740640179e-03
3.599999999999999867e-01 1.069552868447454230e-03
3.612500000000000155e-01 1.088539590106241128e-03
3.624999999999999889e-01 1.107860851203845698e-03
3.637500000000000178e-01 1.127522534497660267e-03
3.649999999999999911e-01 1.147530625773773849e-03
3.662500000000000200e-01 1.167891215638094948e-03
3.674999999999999933e-01 1.188610501335118919e-03
3.687500000000000222e-01 1.209694788600113036e-03
3.699999999999999956e-01 1.231150493541610658e-03
3.712500000000000244e-01 1.252984144555990831e-03
3.724999999999999978e-01 1.275202384275364587e-03
3.737500000000000266e-01 1.297811971547990773e-03
3.750000000000000000e-01 1.320819783453108798e-03
3.762499999999999734e-01 1.344232817348189890e-03
3.775000000000000022e-01 1.368058192954046959e-03
3.787499999999999756e-01 1.392303154472251947e-03
3.800000000000000044e-01 1.416975072740189745e-03
3.812499999999999778e-01 1.442081447422305374e-03
3.825000000000000067e-01 1.467629909238321595e-03
3.837499999999999800e-01 1.493628222229537172e-03
3.850000000000000089e-01 1.520084286062317602e-03
3.862499999999999822e-01 1.547006138372108985e-03
3.875000000000000111e-01 1.574401957145976638e-03
3.887499999999999845e-01 1.602280063145666844e-03
3.900000000000000133e-01 1.630648922370969700e-03
3.912499999999999867e-01 1.659517148566158617e-03
3.925000000000000155e-01 1.688893505766286829e-03
3.937499999999999889e-01 1.718786910888114861e-03
3.950000000000000178e-01 1.749206436363559547e-03
3.962499999999999911e-01 1.780161312817996055e-03
3.975000000000000200e-01 1.811660931793523943e-03
3.987499999999999933e-01 1.843714848516198046e-03
4.000000000000000222e-01 1.876332784712220203e-03
4.012499999999999956e-01 1.909524631469095013e-03
4.025000000000000244e-01 1.943300452145302337e-03
4.037499999999999978e-01 1.977670485328819616e-03
4.050000000000000266e-01 2.012645147843827864e-03
4.062500000000000000e-01 2.048235037809265080e-03
4.074999999999999734e-01 2.084450937746562538e-03
4.087500000000000022e-01 2.121303817739894626e-03
4.099999999999999756e-01 2.158804838647943036e-03
4.112500000000000044e-01 2.196965355370505968e-03
4.124999999999999778e-01 2.235796920167620883e-03
4.137500000000000067e-01 2.275311286033643299e-03
4.149999999999999800e-01 2.315520410128724116e-03
4.162500000000000089e-01 2.356436457264354800e-03
4.174999999999999822e-01 2.398071803448309502e-03
4.187500000000000111e-01 2.440439039486763662e-03
4.199999999999999845e-01 2.483550974646364651e-03
4.212500000000000133e-01 2.527420640375366290e-03
4.224999999999999867e-01 2.572061294086935845e-03
4.237500000000000155e-01 2.617486423002746143e-03
4.249999999999999889e-01 2.663709748061626748e-03
4.262500000000000178e-01 2.710745227889055364e-03
4.274999999999999911e-01 2.758607062833706713e-03
4.287500000000000200e-01 2.807309699068505360e-03
4.299999999999999933e-01 2.856867832758180903e-03
4.312500000000000222e-01 2.907296414295101883e-03
4.324999999999999956e-01 2.958610652602500224e-03
4.337500000000000244e-01 3.010826019508305862e-03
4.349999999999999978e-01 3.063958254188370312e-03
4.362500000000000266e-01 3.118023367682520863e-03
4.375000000000000000e-01 3.173037647482335188e-03
4.387499999999999734e-01 3.229017662191857596e-03
4.400000000000000022e-01 3.285980266264476590e-03
4.412499999999999756e-01 3.343942604813965325e-03
4.425000000000000044e-01 3.402922118503681759e-03
4.437499999999999778e-01 3.462936548512041135e-03
4.450000000000000067e-01 3.524003941577591448e-03
4.462499999999999800e-01 3.586142655124358036e-03
4.475000000000000089e-01 3.649371362467790370e-03
4.487499999999999822e-01 3.713709058102532268e-03
4.500000000000000111e-01 3.779175063074347030e-03
4.512499999999999845e-01 3.845789030435198264e-03
4.525000000000000133e-01 3.913570950785261182e-03
4.537499999999999867e-01 3.982541157899865958e-03
4.550000000000000155e-01 4.052720334446036077e-03
4.562499999999999889e-01 4.124129517786623289e-03
4.575000000000000178e-01 4.196790105874703691e-03
4.587499999999999911e-01 4.270723863239789253e-03
4.600000000000000200e-01 4.345952927065854787e-03
4.612499999999999933e-01 4.422499813362845700e-03
4.625000000000000222e-01 4.500387423233664919e-03
4.637499999999999956e-01 4.579639049236972070e-03
4.650000000000000244e-01 4.660278381845128770e-03
4.662499999999999978e-01 4.742329516004062384e-03
4.675000000000000266e-01 4.825816957789053063e-03
4.687500000000000000e-01 4.910765631163993561e-03
4.699999999999999734e-01 4.997200884840014012e-03
4.712500000000000022e-01 5.085148499239466879e-03
4.724999999999999756e-01 5.174634693562829568e-03
4.737500000000000044e-01 5.265686132961078236e-03
4.749999999999999778e-01 5.358329935816086298e-03
4.762500000000000067e-01 5.452593681126827185e-03
4.774999999999999800e-01 5.548505416006044300e-03
4.787500000000000089e-01 5.646093663287277131e-03
4.799999999999999822e-01 5.745387429242687638e-03
4.812500000000000111e-01 5.846416211413574260e-03
4.824999999999999845e-01 5.949210006555349928e-03
4.837500000000000133e-01 6.053799318696428955e-03
4.849999999999999867e-01 6.160215167314464502e-03
4.862500000000000155e-01 6.268489095629159458e-03
4.874999999999999889e-01 6.378653179013316077e-03
4.887500000000000178e-01 6.490740033524566854e-03
4.899999999999999911e-01 6.604782824557231535e-03
4.912500000000000200e-01 6.720815275615077411e-03
4.924999999999999933e-01 6.838871677208646638e-03
4.937500000000000222e-01 6.958986895875596268e-03
4.949999999999999956e-01 7.081196383326604504e-03
4.962500000000000244e-01 7.205536185717176245e-03
4.974999999999999978e-01 7.332042953046347122e-03
4.987500000000000266e-01 7.460753948684395453e-03
5.000000000000000000e-01 7.591707059028784954e-03
5.012499999999999734e-01 7.724940803291002744e-03
5.024999999999999467e-01 7.860494343414070606e-03
5.037500000000000311e-01 7.998407494121950734e-03
5.050000000000000044e-01 8.138720733102067229e-03
5.062499999999999778e-01 8.281475211320943330e-03
5.074999999999999512e-01 8.426712763476174040e-03
5.087500000000000355e-01 8.574475918580626299e-03
5.100000000000000089e-01 8.724807910685195012e-03
5.112499999999999822e-01 8.877752689736784220e-03
5.124999999999999556e-01 9.033354932575621277e-03
5.137500000000000400e-01 9.191660054067574137e-03
5.150000000000000133e-01 9.352714218377244926e-03
5.162499999999999867e-01 9.516564350379175252e-03
5.174999999999999600e-01 9.683258147209605760e-03
5.187500000000000444e-01 9.852844089956347418e-03
5.200000000000000178e-01 1.002537145548998421e-02
5.212499999999999911e-01 1.020089032843596311e-02
5.224999999999999645e-01 1.037945161328635013e-02
5.237500000000000488e-01 1.056110704665313982e-02
5.250000000000000222e-01 1.074590920966256302e-02
5.262499999999999956e-01 1.093391154048950487e-02
5.274999999999999689e-01 1.112516834703336510e-02
5.287500000000000533e-01 1.131973481973524986e-02
5.300000000000000266e-01 1.151766704453438539e-02
5.312500000000000000e-01 1.171902201596519699e-02
5.324999999999999734e-01 1.192385765039405410e-02
5.337499999999999467e-01 1.213223279939512622e-02
5.350000000000000311e-01 1.234420726326457274e-02
5.362500000000000044e-01 1.255984180467262235e-02
5.374999999999999778e-01 1.277919816245265405e-02
5.387499999999999512e-01 1.300233906552583640e-02
5.400000000000000355e-01 1.322932824696132492e-02
5.412500000000000089e-01 1.346023045816868713e-02
5.424999999999999822e-01 1.369511148322444249e-02
5.437499999999999556e-01 1.393403815332772133e-02
5.450000000000000400e-01 1.417707836138615285e-02
5.462500000000000133e-01 1.442430107672831863e-02
5.474999999999999867e-01 1.467577635994277152e-02
5.487499999999999600e-01 1.493157537783906808e-02
5.500000000000000444e-01 1.519177041853070342e-02
5.512500000000000178e-01 1.545643490663672903e-02
5.524999999999999911e-01 1.572564341859872261e-02
5.537499999999999645e-01 1.599947169811277714e-02
5.550000000000000488e-01 1.627799667166884845e-02
5.562500000000000222e-01 1.656129646420034796e-02
5.574999999999999956e-01 1.684945041483498773e-02
5.587499999999999689e-01 1.714253909274765508e-02
5.600000000000000533e-01 1.744064431310821117e-02
5.612500000000000266e-01 1.774384915312154920e-02
5.625000000000000000e-01 1.805223796815758064e-02
5.637499999999999734e-01 1.836589640796104650e-02
5.649999999999999467e-01 1.868491143294359613e-02
5.662500000000000311e-01 1.900937133054747541e-02
5.675000000000000044e-01 1.933936573167738260e-02
5.687499999999999778e-01 1.967498562719582900e-02
5.699999999999999512e-01 2.001632338447500992e-02
5.712500000000000355e-01 2.036347276399907980e-02
5.725000000000000089e-01 2.071652893601005907e-02
5.737499999999999822e-01 2.107558849719215477e-02
5.749999999999999556e-01 2.144074948738550201e-02
5.762500000000000400e-01 2.181211140632266510e-02
5.775000000000000133e-01 2.218977523037934940e-02
5.787499999999999867e-01 2.257384342933321797e-02
5.799999999999999600e-01 2.296441998312004351e-02
5.812500000000000444e-01 2.336161039857831412e-02
5.825000000000000178e-01 2.376552172617507619e-02
5.837499999999999911e-01 2.417626257670091316e-02
5.849999999999999645e-01 2.459394313792551134e-02
5.862500000000000488e-01 2.501867519120282157e-02
5.875000000000000222e-01 2.545057212801316027e-02
5.887499999999999956e-01 2.588974896643547741e-02
5.899999999999999689e-01 2.633632236753091771e-02
5.912500000000000533e-01 2.679041065163290103e-02
5.925000000000000266e-01 2.725213381452396000e-02
5.937500000000000000e-01 2.772161354349078621e-02
5.949999999999999734e-01 2.819897323324271898e-02
5.962499999999999467e-01 2.868433800167580205e-02
5.975000000000000311e-01 2.917783470547374858e-02
5.987500000000000044e-01 2.967959195552405394e-02
5.999999999999999778e-01 3.018974013213748808e-02
6.012499999999999512e-01 3.070841140005242664e-02
6.025000000000000355e-01 3.123573972320770054e-02
6.037500000000000089e-01 3.177186087926542335e-02
6.049999999999999822e-01 3.231691247386569987e-02
6.062499999999999556e-01 3.287103395459523014e-02
6.075000000000000400e-01 3.343436662464838172e-02
6.087500000000000133e-01 3.400705365616119025e-02
6.099999999999999867e-01 3.458924010319841535e-02
6.112499999999999600e-01 3.518107291436978201e-02
6.125000000000000444e-01 3.578270094505586751e-02
6.137500000000000178e-01 3.639427496921698868e-02
6.149999999999999911e-01 3.701594769076610447e-02
6.162499999999999645e-01 3.764787375447664619e-02
6.175000000000000488e-01 3.829020975640229363e-02
6.187500000000000222e-01 3.894311425378305103e-02
6.199999999999999956e-01 3.960674777441131056e-02
6.212499999999999689e-01 4.028127282542715015e-02
6.225000000000000533e-01 4.096685390152021711e-02
6.237500000000000266e-01 4.166365749250233730e-02
6.250000000000000000e-01 4.237185209022908960e-02
6.262499999999999734e-01 4.309160819483093263e-02
6.274999999999999467e-01 4.382309832023001395e-02
6.287500000000000311e-01 4.456649699890680161e-02
6.300000000000000044e-01 4.532198078588234313e-02
6.312499999999999778e-01 4.608972826188584282e-02
6.324999999999999512e-01 4.686992003567003184e-02
6.337500000000000355e-01 4.766273874543924816e-02
6.350000000000000089e-01 4.846836905935536510e-02
6.362499999999999822e-01 4.928699767508137874e-02
6.374999999999999556e-01 5.011881331832790387e-02
6.387500000000000400e-01 5.096400674036183354e-02
6.400000000000000133e-01 5.182277071443630589e-02
6.412499999999999867e-01 5.269530003110356464e-02
6.424999999999999600e-01 5.358179149236974581e-02
6.437500000000000444e-01 5.448244390464429543e-02
6.450000000000000178e-01 5.539745807044782477e-02
6.462499999999999911e-01 5.632703677883044158e-02
6.474999999999999645e-01 5.727138479445492703e-02
6.487500000000000488e-01 5.823070884530234803e-02
6.500000000000000222e-01 5.920521760895247620e-02
6.512499999999999956e-01 6.019512169739094087e-02
6.524999999999999689e-01 6.120063364029693087e-02
6.537500000000000533e-01 6.222196786676137403e-02
6.550000000000000266e-01 6.325934068538874300e-02
6.562500000000000000e-01 6.431297026272919659e-02
6.574999999999999734e-01 6.538307659999398336e-02
6.587499999999999467e-01 6.646988150800103856e-02
6.600000000000000311e-01 6.757360858029937134e-02
6.612500000000000044e-01 6.869448316441983948e-02
6.624999999999999778e-01 6.983273233120024237e-02
6.637499999999999512e-01 7.098858484213055320e-02
6.650000000000000355e-01 7.216227111466710920e-02
6.662500000000000089e-01 7.335402318545658495e-02
6.674999999999999822e-01 7.456407467142134315e-02
6.687499999999999556e-01 7.579266072864843107e-02
6.700000000000000400e-01 7.704001800902693375e-02
6.712500000000000133e-01 7.830638461458017119e-02
6.724999999999999867e-01 7.959200004943878248e-02
6.737499999999999600e-01 8.089710516939596641e-02
6.750000000000000444e-01 8.222194212899358590e-02
6.762500000000000178e-01 8.356675432608273724e-02
6.774999999999999911e-01 8.493178634380393888e-02
6.787499999999999645e-01 8.631728388993487044e-02
6.800000000000000488e-01 8.772349373354781932e-02
6.812500000000000222e-01 8.915066363892631962e-02
6.824999999999999956e-01 9.059904229669091258e-02
6.837499999999999689e-01 9.206887925207341006e-02
6.850000000000000533e-01 9.356042483029891610e-02
6.862500000000000266e-01 9.507393005901687566e-02
6.875000000000000000e-01 9.660964658773729674e-02
6.887499999999999734e-01 9.816782660422052054e-02
6.899999999999999467e-01 9.974872274777690784e-02
6.912500000000000311e-01 1.013525880194277029e-01
6.925000000000000044e-01 1.029796756888859965e-01
6.937499999999999778e-01 1.046302391983149338e-01
6.949999999999999512e-01 1.063045320628214219e-01
6.962500000000000355e-01 1.080028077676500331e-01
6.975000000000000089e-01 1.097253196620365800e-01
6.987499999999999822e-01 1.114723208496937179e-01
6.999999999999999556e-01 1.132440640758911599e-01
7.012500000000000400e-01 1.150408016111049703e-01
7.025000000000000133e-01 1.168627851312092902e-01
7.037499999999999867e-01 1.187102655941897345e-01
7.049999999999999600e-01 1.205834931133548116e-01
7.062500000000000444e-01 1.224827168270311573e-01
7.075000000000000178e-01 1.244081847647302563e-01
7.087499999999999911e-01 1.263601437097781055e-01
7.099999999999999645e-01 1.283388390583994898e-01
7.112500000000000488e-01 1.303445146752593153e-01
7.125000000000000222e-01 1.323774127454611094e-01
7.137499999999999956e-01 1.344377736230160103e-01
7.149999999999999689e-01 1.365258356757854674e-01
7.162500000000000533e-01 1.386418351269260718e-01
7.175000000000000266e-01 1.407860058928481761e-01
7.187500000000000000e-01 1.429585794177267166e-01
7.199999999999999734e-01 1.451597845045882185e-01
7.212499999999999467e-01 1.473898471430182822e-01
7.225000000000000311e-01 1.496489903335358473e-01
7.237500000000000044e-01 1.519374339086785319e-01
7.249999999999999778e-01 1.542553943508654379e-01
7.262499999999999512e-01 1.566030846070931570e-01
7.275000000000000355e-01 1.589807139005420256e-01
7.287500000000000089e-01 1.613884875391641271e-01
7.299999999999999822e-01 1.638266067213451915e-01
7.312499999999999556e-01 1.662952683387237673e-01
7.325000000000000400e-01 1.687946647762730290e-01
7.337500000000000133e-01 1.713249837097484685e-01
7.349999999999999867e-01 1.738864079006183783e-01
7.362499999999999600e-01 1.764791149885984733e-01
7.375000000000000444e-01 1.791032772819173280e-01
7.387500000000000178e-01 1.817590615454577341e-01
7.399999999999999911e-01 1.844466287869148680e-01
7.412499999999999645e-01 1.871661340411295837e-01
7.425000000000000488e-01 1.899177261527553728e-01
7.437500000000000222e-01 1.927015475574344050e-01
7.449999999999999956e-01 1.955177340616651716e-01
7.462499999999999689e-01 1.983664146215406987e-01
7.475000000000000533e-01 2.012477111205643876e-01
7.487500000000000266e-01 2.041617381467432102e-01
7.500000000000000000e-01 2.071086027691747544e-01
7.512499999999999734e-01 2.100884043143487201e-01
7.524999999999999467e-01 2.131012341423943468e-01
7.537500000000000311e-01 2.161471754235151366e-01
7.550000000000000044e-01 2.192263029148531217e-01
7.562499999999999778e-01 2.223386827380426922e-01
7.574999999999999512e-01 2.254843721577151072e-01
7.587500000000000355e-01 2.286634193612249177e-01
7.600000000000000089e-01 2.318758632398731923e-01
7.612499999999999822e-01 2.351217331719217540e-01
7.624999999999999556e-01 2.384010488076824252e-01
7.637500000000000400e-01 2.417138198569815932e-01
7.650000000000000133e-01 2.450600458793100733e-01
7.662499999999999867e-01 2.484397160769675761e-01
7.674999999999999600e-01 2.518528090915175266e-01
7.687500000000000444e-01 2.552992928038742004e-01
7.700000000000000178e-01 2.587791241383520235e-01
7.712499999999999911e-01 2.622922488710094369e-01
7.724999999999999645e-01 2.658386014426167288e-01
7.737500000000000488e-01 2.694181047765913384e-01
7.750000000000000222e-01 2.730306701022390259e-01
7.762499999999999956e-01 2.766761967836510738e-01
7.774999999999999689e-01 2.803545721545893654e-01
7.787500000000000533e-01 2.840656713597191629e-01
7.800000000000000266e-01 2.878093572025267610e-01
7.812500000000000000e-01 2.915854800002710689e-01
7.824999999999999734e-01 2.953938774463129580e-01
7.837499999999999467e-01 2.992343744801653216e-01
7.850000000000000311e-01 3.031067831656032441e-01
7.862500000000000044e-01 3.070109025771712297e-01
7.874999999999999778e-01 3.109465186954204485e-01
7.887499999999999512e-01 3.149134043112009618e-01
7.900000000000000355e-01 3.189113189393365522e-01
7.912500000000000089e-01 3.229400087419850296e-01
7.924999999999999822e-01 3.269992064620084182e-01
7.937499999999999556e-01 3.310886313666372427e-01
7.950000000000000400e-01 3.352079892017245655e-01
7.962500000000000133e-01 3.393569721568691078e-01
7.974999999999999867e-01 3.435352588416803465e-01
7.987499999999999600e-01 3.477425142734350549e-01
8.000000000000000444e-01 3.519783898763728658e-01
8.012500000000000178e-01 3.562425234928640050e-01
8.024999999999999911e-01 3.605345394066657994e-01
8.037499999999999645e-01 3.648540483784656896e-01
8.050000000000000488e-01 3.692006476938979320e-01
8.062500000000000222e-01 3.735739212242040752e-01
8.074999999999999956e-01 3.779734394996928648e-01
8.087499999999999689e-01 3.823987597961202578e-01
8.100000000000000533e-01 3.868494262341181100e-01
8.112500000000000266e-01 3.913249698917583563e-01
8.125000000000000000e-01 3.958249089303293999e-01
8.137499999999999734e-01 4.003487487333799999e-01
8.149999999999999467e-01 4.048959820590600778e-01
8.162500000000000311e-01 4.094660892057747636e-01
8.175000000000000044e-01 4.140585381911343621e-01
8.187499999999999778e-01 4.186727849441717053e-01
8.199999999999999512e-01 4.233082735107654981e-01
8.212500000000000355e-01 4.279644362721953810e-01
8.225000000000000089e-01 4.326406941767139136e-01
8.237499999999999822e-01 4.373364569840252347e-01
8.249999999999999556e-01 4.420511235225036417e-01
8.262500000000000400e-01 4.467840819589832257e-01
8.275000000000000133e-01 4.515347100809200542e-01
8.287499999999999867e-01 4.563023755907069656e-01
8.299999999999999600e-01 4.610864364118891778e-01
8.312500000000000444e-01 4.658862410070124804e-01
8.325000000000000178e-01 4.707011287068140204e-01
8.337499999999999911e-01 4.755304300504412662e-01
8.349999999999999645e-01 4.803734671363568687e-01
8.362500000000000488e-01 4.852295539835700389e-01
8.375000000000000222e-01 4.900979969028170791e-01
8.387499999999999956e-01 4.949780948772934952e-01
8.399999999999999689e-01 4.998691399524995971e-01
8.412500000000000533e-01 5.047704176347787008e-01
8.425000000000000266e-01 5.096812072980760888e-01
8.437500000000000000e-01 5.146007825984457718e-01
8.449999999999999734e-01 5.195284118958110042e-01
8.462499999999999467e-01 5.244633586824711813e-01
8.475000000000000311e-01 5.294048820178265391e-01
8.487500000000000044e-01 5.343522369687898621e-01
8.499999999999999778e-01 5.393046750553288637e-01
8.512499999999999512e-01 5.442614447005826861e-01
8.525000000000000355e-01 5.492217916849813086e-01
8.537500000000000089e-01 5.541849596037782266e-01
8.549999999999999822e-01 5.591501903274278540e-01
8.562499999999999556e-01 5.641167244641946965e-01
8.575000000000000400e-01 5.690838018244039898e-01
8.587500000000000133e-01 5.740506618857301735e-01
8.599999999999999867e-01 5.790165442589205735e-01
8.612499999999999600e-01 5.839806891533447786e-01
8.625000000000000444e-01 5.889423378417627530e-01
8.637500000000000178e-01 5.939007331237118326e-01
8.649999999999999911e-01 5.988551197869140807e-01
8.662499999999999645e-01 6.038047450660999349e-01
8.675000000000000488e-01 6.087488590986629422e-01
8.687500000000000222e-01 6.136867153765586114e-01
8.699999999999999956e-01 6.186175711938832755e-01
8.712499999999999689e-01 6.235406880895459913e-01
8.725000000000000533e-01 6.284553322845005674e-01
8.737500000000000266e-01 6.333607751129812780e-01
8.750000000000000000e-01 6.382562934472182370e-01
8.762499999999999734e-01 6.431411701151140692e-01
8.774999999999999467e-01 6.480146943103830548e-01
8.787500000000000311e-01 6.528761619946685801e-01
8.800000000000000044e-01 6.577248762911707125e-01
8.812499999999999778e-01 6.625601478693372570e-01
8.824999999999999512e-01 6.673812953201854192e-01
8.837500000000000355e-01 6.721876455218482871e-01
8.850000000000000089e-01 6.769785339949476732e-01
8.862499999999999822e-01 6.817533052474381572e-01
8.874999999999999556e-01 6.865113131085625042e-01
8.887500000000000400e-01 6.912519210515979395e-01
8.900000000000000133e-01 6.959745025050920741e-01
8.912499999999999867e-01 7.006784411523099276e-01
8.924999999999999600e-01 7.053631312186330327e-01
8.937500000000000444e-01 7.100279777466755871e-01
8.950000000000000178e-01 7.146723968589157039e-01
8.962499999999999911e-01 7.192958160076524665e-01
8.974999999999999645e-01 7.238976742121276953e-01
8.987500000000000488e-01 7.284774222826722045e-01
9.000000000000000222e-01 7.330345230317680816e-01
9.012499999999999956e-01 7.375684514719365037e-01
9.024999999999999689e-01 7.420786950003770421e-01
9.037500000000000533e-01 7.465647535703225923e-01
9.050000000000000266e-01 7.510261398490868379e-01
9.062500000000000000e-01 7.554623793628035822e-01
9.074999999999999734e-01 7.598730106278839269e-01
9.087499999999999467e-01 7.642575852692349292e-01
9.100000000000000311e-01 7.686156681253063505e-01
9.112500000000000044e-01 7.729468373400517622e-01
9.124999999999999778e-01 7.772506844419099226e-01
9.137499999999999512e-01 7.815268144099309922e-01
9.150000000000000355e-01 7.857748457271966913e-01
9.162500000000000089e-01 7.899944104216821694e-01
9.174999999999999822e-01 7.941851540947592047e-01
9.187499999999999556e-01 7.983467359375165939e-01
9.200000000000000400e-01 8.024788287351160010e-01
9.212500000000000133e-01 8.065811188594085301e-01
9.224999999999999867e-01 8.106533062500512754e-01
9.237499999999999600e-01 8.146951043843730922e-01
9.250000000000000444e-01 8.187062402362519364e-01
9.262500000000000178e-01 8.226864542242844358e-01
9.274999999999999911e-01 8.266355001495309107e-01
9.287499999999999645e-01 8.305531451231289441e-01
9.300000000000000488e-01 8.344391694840803675e-01
9.312500000000000222e-01 8.382933667075247453e-01
9.324999999999999956e-01 8.421155433038207683e-01
9.337499999999999689e-01 8.459055187087507477e-01
9.350000000000000533e-01 8.496631251651910466e-01
9.362500000000000266e-01 8.533882075965735226e-01
9.375000000000000000e-01 8.570806234724831496e-01
9.387499999999999734e-01 8.607402426667283279e-01
9.399999999999999467e-01 8.643669473082318255e-01
9.412500000000000311e-01 8.679606316250847442e-01
9.425000000000000044e-01 8.715212017821114543e-01
9.437499999999999778e-01 8.750485757122895558e-01
9.449999999999999512e-01 8.785426829423723660e-01
9.462500000000000355e-01 8.820034644130584356e-01
9.475000000000000089e-01 8.854308722940437137e-01
9.487499999999999822e-01 8.888248697943084142e-01
9.499999999999999556e-01 8.921854309679653205e-01
9.512500000000000400e-01 8.955125405160032637e-01
9.525000000000000133e-01 8.988061935842601713e-01
9.537499999999999867e-01 9.020663955579475424e-01
9.549999999999999600e-01 9.052931618530445368e-01
9.562500000000000444e-01 9.084865177048750962e-01
9.575000000000000178e-01 9.116464979541792912e-01
9.587499999999999911e-01 9.147731468309797664e-01
9.599999999999999645e-01 9.178665177365378236e-01
9.612500000000000488e-01 9.209266730236865817e-01
9.625000000000000222e-01 9.239536837758246524e-01
9.637499999999999956e-01 9.269476295848464442e-01
9.649999999999999689e-01 9.299085983282693313e-01
9.662500000000000533e-01 9.328366859458213645e-01
9.675000000000000266e-01 9.357319962157396587e-01
9.687500000000000000e-01 9.385946405310199303e-01
9.699999999999999734e-01 9.414247376758537733e-01
9.712499999999999467e-01 9.442224136024774950e-01
9.725000000000000311e-01 9.469878012086526686e-01
9.737500000000000044e-01 9.497210401159854598e-01
9.749999999999999778e-01 9.524222764492860094e-01
9.762499999999999512e-01 9.550916626171600532e-01
9.775000000000000355e-01 9.577293570940179634e-01
9.787500000000000089e-01 9.603355242036704098e-01
9.799999999999999822e-01 9.629103339046878318e-01
9.812499999999999556e-01 9.654539615776718264e-01
9.825000000000000400e-01 9.679665878145931046e-01
9.837500000000000133e-01 9.704483982103370154e-01
9.849999999999999867e-01 9.728995831565920849e-01
9.862499999999999600e-01 9.753203376382056922e-01
9.875000000000000444e-01 9.777108610321207927e-01
9.887500000000000178e-01 9.800713569090109267e-01
9.899999999999999911e-01 9.824020328377126576e-01
9.912499999999999645e-01 9.847031001925476978e-01
9.925000000000000488e-01 9.869747739636265393e-01
9.937500000000000222e-01 9.892172725702095271e-01
9.949999999999999956e-01 9.914308176772071990e-01
9.962499999999999689e-01 9.936156340148747379e-01
9.975000000000000533e-01 9.957719492017708118e-01
9.987500000000000266e-01 9.978999935710307634e-01
1.000000000000000000e+00 9.999978999935710267e-01

# Figure3c_DNS.out
-2.958580132845527189e+01 1.572294120124540630e-09
-2.926068263253818102e+01 7.861470600622704388e-09
-2.893556393662109016e+01 4.716882360373622302e-09
-2.861044524070399930e+01 4.716882360373622302e-09
-2.828532654478690844e+01 4.716882360373622302e-09
-2.796020784886981758e+01 1.415064708112086691e-08
-2.763508915295272672e+01 1.100605884087178647e-08
-2.730997045703563586e+01 1.572294120124540878e-08
-2.698485176111854500e+01 1.572294120124540878e-08
-2.665973306520145414e+01 1.572294120124540878e-08
-2.633461436928436328e+01 1.572294120124540878e-08
-2.600949567336727242e+01 1.886752944149448921e-08
-2.568437697745018156e+01 2.830129416224173381e-08
-2.535925828153309070e+01 3.301817652261535281e-08
-2.503413958561599983e+01 2.987358828236627568e-08
-2.470902088969890897e+01 4.245194124336260403e-08
-2.438390219378181811e+01 5.345800008423438389e-08
-2.405878349786472725e+01 7.389782364585340835e-08
-2.373366480194763639e+01 5.345800008423438389e-08
-2.340854610603054553e+01 1.132051766489669353e-07
-2.308342741011345467e+01 9.590994132759698130e-08
-2.275830871419636381e+01 1.210666472495896380e-07
-2.243319001827927295e+01 1.383618825709595787e-07
-2.210807132236218209e+01 1.760969414539485836e-07
-2.178295262644509123e+01 2.091151179765639298e-07
-2.145783393052800037e+01 2.531393533400510492e-07
-2.113271523461090950e+01 3.003081769437872656e-07
-2.080759653869381864e+01 3.726337064695161519e-07
-2.048247784277672778e+01 3.616276476286443787e-07
-2.015735914685963692e+01 4.795497066379849197e-07
-1.983224045094254606e+01 5.455860596832156650e-07
-1.950712175502545520e+01 6.996708834554205963e-07
-1.918200305910836434e+01 8.113037659842630492e-07
-1.885688436319127348e+01 9.748223544772151390e-07
-1.853176566727418262e+01 1.058153942843815799e-06
-1.820664697135709176e+01 1.278275119661251687e-06
-1.788152827544000090e+01 1.444938296394453006e-06
-1.755640957952291004e+01 1.726378943896745584e-06
-1.723129088360581918e+01 1.924488003032416962e-06
-1.690617218768872476e+01 2.267248121219587828e-06
-1.658105349177163390e+01 2.776671416139938839e-06
-1.625593479585454304e+01 3.226347534495557668e-06
-1.593081609993745218e+01 3.713758711734165132e-06
-1.560569740402036132e+01 4.402423536348713531e-06
-1.528057870810327046e+01 5.034485772638779191e-06
-1.495546001218617960e+01 6.010880421236119262e-06
-1.463034131626908874e+01 6.841051716661876840e-06
-1.430522262035199788e+01 8.047001306797400700e-06
-1.398010392443490701e+01 9.567409720957829704e-06
-1.365498522851781615e+01 1.109725189983900957e-05
-1.332986653260072529e+01 1.304375202055318914e-05
-1.300474783668363443e+01 1.521509020044518214e-05
-1.267962914076654357e+01 1.758139285123261339e-05
-1.235451044484945271e+01 2.091622868001676746e-05
-1.202939174893236185e+01 2.448061945033909938e-05
-1.170427305301527099e+01 2.865034345690937884e-05
-1.137915435709818013e+01 3.415808975970564343e-05
-1.105403566118108927e+01 4.032305500471397260e-05
-1.072891696526399841e+01 4.700373272112314573e-05
-1.040379826934690755e+01 5.635102126526353997e-05
-1.007867957342981668e+01 6.647187851650521032e-05
-9.753560877512725824e+00 7.853766359434094610e-05
-9.428442181595634963e+00 9.369929579470188182e-05
-9.103323485678544102e+00 1.112335198223307663e-04
-8.778204789761453242e+00 1.325113761499761627e-04
-8.453086093844362381e+00 1.595013770160340230e-04
-8.127967397927271520e+00 1.918151657728336035e-04
-7.802848702010180659e+00 2.305124686573388124e-04
-7.477730006093089798e+00 2.788322115570061421e-04
-7.152611310175998938e+00 3.389630278870491291e-04
-6.827492614258908077e+00 4.129567614742301013e-04
-6.502373918341817216e+00 5.074422043289942468e-04
-6.177255222424726355e+00 6.253312451618123127e-04
-5.852136526507635494e+00 7.765230477529880791e-04
-5.527017830590544634e+00 9.678004889367390748e-04
-5.201899134673453773e+00 1.223414633221866143e-03
-4.876780438756362912e+00 1.558145045337540075e-03
-4.551661742839272051e+00 2.004810220453120267e-03
-4.226543046922181190e+00 2.614786441237795887e-03
-3.901424351005090330e+00 3.454740550678968552e-03
-3.576305655087999469e+00 4.631742633768878847e-03
-3.251186959170908608e+00 6.327460270029075518e-03
-2.926068263253817747e+00 8.844846235113397459e-03
-2.600949567336726886e+00 1.267205068449690775e-02
-2.275830871419636026e+00 1.870355960458906092e-02
-1.950712175502545165e+00 2.872649437802937342e-02
-1.625593479585454304e+00 4.606719258388222021e-02
-1.300474783668359890e+00 7.806710426548181536e-02
-9.753560877512690297e-01 1.410591845799156197e-01
-6.502373918341781689e-01 2.720124219737307669e-01
-3.251186959170873081e-01 5.264925334017768188e-01
3.552713678800500929e-15 7.489798729358232432e-01
3.251186959170944135e-01 5.342757949482762614e-01
6.502373918341852743e-01 2.731666635271376986e-01
9.753560877512761351e-01 1.407819498191846819e-01
1.300474783668366996e+00 7.766277782643295213e-02
1.625593479585457857e+00 4.574313333196033254e-02
1.950712175502548718e+00 2.848753868994696389e-02
2.275830871419639578e+00 1.857337994061922931e-02
2.600949567336730439e+00 1.256122753343992884e-02
2.926068263253821300e+00 8.785463830784531747e-03
3.251186959170912161e+00 6.285115244785881641e-03
3.576305655088003022e+00 4.602301426369546054e-03
3.901424351005093882e+00 3.431882538760598015e-03
4.226543046922184743e+00 2.592661118379403513e-03
4.551661742839275604e+00 1.990846676372294219e-03
4.876780438756366465e+00 1.550904630914366408e-03
5.201899134673457326e+00 1.218958751685433103e-03
5.527017830590548186e+00 9.639923925777974141e-04
5.852136526507639047e+00 7.700058886250717854e-04
6.177255222424729908e+00 6.195043231526307361e-04
6.502373918341820769e+00 5.019659039086004715e-04
6.827492614258911630e+00 4.098420468222634030e-04
7.152611310176002490e+00 3.340291689380983295e-04
7.477730006093093351e+00 2.749486450802985423e-04
7.802848702010184212e+00 2.266163238276701776e-04
8.127967397927275073e+00 1.888120840033957184e-04
8.453086093844365934e+00 1.572608578948565762e-04
8.778204789761456794e+00 1.321324532670261546e-04
9.103323485678547655e+00 1.111611942928050317e-04
9.428442181595638516e+00 9.337854779419646424e-05
9.753560877512729377e+00 7.852822982962018338e-05
1.007867957342982024e+01 6.628163092797014497e-05
1.040379826934691110e+01 5.662931732452558629e-05
1.072891696526400196e+01 4.748957160424162636e-05
1.105403566118109282e+01 4.037179612243782750e-05
1.137915435709818368e+01 3.384992011216123378e-05
1.170427305301527454e+01 2.925410439903720715e-05
1.202939174893236540e+01 2.423691386171979438e-05
1.235451044484945626e+01 2.067881226787795964e-05
1.267962914076654712e+01 1.777478502800793072e-05
1.300474783668363798e+01 1.508930667083521636e-05
1.332986653260072885e+01 1.278589578485276546e-05
1.365498522851781971e+01 1.091643807602468662e-05
1.398010392443491057e+01 9.449487661948490486e-06
1.430522262035200143e+01 8.015555424394907983e-06
1.463034131626909229e+01 6.666527069328052766e-06
1.495546001218618315e+01 5.691704714850837838e-06
1.528057870810327401e+01 5.076937713882141987e-06
1.560569740402036487e+01 4.194880712492274984e-06
1.593081609993745573e+01 3.633571711607813701e-06
1.625593479585454659e+01 3.155594299089953290e-06
1.658105349177163745e+01 2.644598710049477560e-06
1.690617218768872831e+01 2.273537297700085864e-06
1.723129088360581918e+01 2.050271532642400958e-06
1.755640957952291004e+01 1.712228296815624793e-06
1.788152827544000090e+01 1.427643061073082986e-06
1.820664697135709176e+01 1.235823178417889103e-06
1.853176566727418262e+01 1.012557413360204197e-06
1.885688436319127348e+01 9.166474720326072553e-07
1.918200305910836434e+01 7.547011776597794625e-07
1.950712175502545520e+01 7.232552952572887574e-07
1.983224045094254606e+01 6.021886480076991459e-07
2.015735914685963692e+01 5.078510008002267131e-07
2.048247784277672778e+01 4.260917065537505094e-07
2.080759653869381864e+01 3.915012359110106279e-07
2.113271523461090950e+01 3.348986475865272000e-07
2.145783393052800037e+01 2.767237651419191574e-07
2.178295262644509123e+01 2.484224709796774699e-07
2.210807132236218209e+01 2.185488826973111678e-07
2.243319001827927295e+01 1.635185884929522486e-07
2.275830871419636381e+01 1.603740002527031517e-07
2.308342741011345467e+01 9.748223544772151655e-08
2.340854610603054553e+01 1.257835296099632702e-07
2.373366480194763639e+01 8.647617660684974331e-08
2.405878349786472725e+01 8.175929424647612432e-08
2.438390219378181811e+01 6.760864716535525410e-08
2.470902088969890897e+01 7.704241188610249209e-08
2.503413958561599983e+01 6.289176480498163511e-08
2.535925828153309070e+01 5.503029420435892576e-08
2.568437697745018156e+01 4.087964712323806216e-08
2.600949567336727242e+01 2.672900004211719194e-08
2.633461436928436328e+01 3.616276476286443655e-08
2.665973306520145414e+01 3.459047064273989468e-08
2.698485176111854500e+01 2.830129416224173381e-08
2.730997045703563586e+01 7.861470600622704388e-09
2.763508915295272672e+01 9.433764720747244604e-09
2.796020784886981758e+01 1.572294120124540878e-08
2.828532654478690844e+01 6.289176480498162518e-09
2.861044524070399930e+01 6.289176480498162518e-09
2.893556393662109016e+01 4.716882360373622302e-09
2.926068263253818102e+01 3.144588240249081259e-09

# Figure3c_A.out
-2.607193374633789062e+01 1.929297112090835168e-08
-2.575398445129394531e+01 1.446964153863000602e-08
-2.543603324890136719e+01 9.646485560454175842e-09
-2.511808395385742188e+01 1.929285538484000582e-08
-2.480013275146484375e+01 1.446964153863000602e-08
-2.448218154907226562e+01 3.858594224181670337e-08
-2.416423225402832031e+01 2.893928307726001204e-08
-2.384628105163574219e+01 3.376269946158961462e-08
-2.352833175659179688e+01 5.787856615452002407e-08
-2.321038055419921875e+01 6.752499384694001705e-08
-2.289242935180664062e+01 7.717188448363340673e-08
-2.257448005676269531e+01 7.234820769315002678e-08
-2.225652885437011719e+01 1.157578267254501035e-07
-2.193857955932617188e+01 1.688124846173500625e-07
-2.162062835693359375e+01 1.591660569249300430e-07
-2.130267715454101562e+01 2.604551101322627527e-07
-2.098472785949707031e+01 2.170446230794500803e-07
-2.066677665710449219e+01 1.977529539893105791e-07
-2.034882736206054688e+01 2.700999753877600682e-07
-2.003087615966796875e+01 3.279805090554419555e-07
-1.971292686462402344e+01 3.810338938505901199e-07
-1.939497566223144531e+01 4.389124600051101836e-07
-1.907702445983886719e+01 6.125518330888401453e-07
-1.875907516479492188e+01 5.836088753914102372e-07
-1.844112396240234375e+01 7.186631742538361109e-07
-1.812317466735839844e+01 9.067642030874803992e-07
-1.780522346496582031e+01 1.061107046166200393e-06
-1.748727226257324219e+01 1.311922036221767822e-06
-1.716932296752929688e+01 1.509665933863730622e-06
-1.685137176513671875e+01 1.649549030837664153e-06
-1.653342247009277344e+01 1.953401607715050617e-06
-1.621547126770019531e+01 2.426076564643631173e-06
-1.589752006530761719e+01 3.062759165444200726e-06
-1.557957077026367188e+01 3.525769321579511326e-06
-1.526161956787109375e+01 4.119036979451579803e-06
-1.494366931915283203e+01 4.881107052933253606e-06
-1.462571907043457031e+01 5.811990117376058111e-06
-1.430776882171630859e+01 6.636762158929008669e-06
-1.398981857299804688e+01 7.890801520354547152e-06
-1.367186832427978516e+01 8.932592043180924407e-06
-1.335391712188720703e+01 1.100178378235252081e-05
-1.303596687316894531e+01 1.291178219436988169e-05
-1.271801662445068359e+01 1.547773965697906497e-05
-1.240006637573242188e+01 1.766748531116058094e-05
-1.208211612701416016e+01 2.068194097254849037e-05
-1.176416492462158203e+01 2.508078722851078999e-05
-1.144621467590332031e+01 2.927699586097317567e-05
-1.112826442718505859e+01 3.383012338861051299e-05
-1.081031417846679688e+01 4.105531940174689178e-05
-1.049236392974853516e+01 4.929806872211242721e-05
-1.017441272735595703e+01 5.779192164846467584e-05
-9.856462478637695312e+00 6.898181133503102861e-05
-9.538512229919433594e+00 8.317174903239232472e-05
-9.220561981201171875e+00 9.854820089479471551e-05
-8.902611732482910156e+00 1.191771483902448356e-04
-8.584661483764648438e+00 1.440308118755230971e-04
-8.266710281372070312e+00 1.722181901502319826e-04
-7.948760032653808594e+00 2.067235655026870150e-04
-7.630809783935546875e+00 2.516905230664189517e-04
-7.312859535217285156e+00 3.039738621047815767e-04
-6.994908809661865234e+00 3.682486584826096410e-04
-6.676958560943603516e+00 4.533786382101511175e-04
-6.359008312225341797e+00 5.584759455952676777e-04
-6.041057586669921875e+00 6.870929893533663088e-04
-5.723107337951660156e+00 8.555622479982637760e-04
-5.405156612396240234e+00 1.069357949314063069e-03
-5.087206363677978516e+00 1.349341529665567261e-03
-4.769256114959716797e+00 1.714867315554360764e-03
-4.451305389404296875e+00 2.207688063506530515e-03
-4.133355140686035156e+00 2.862005070365098661e-03
-3.815404653549194336e+00 3.787142976161821366e-03
-3.497454166412353516e+00 5.067664700858555589e-03
-3.179503917694091797e+00 6.925412710688792252e-03
-2.861553430557250977e+00 9.678403256465276452e-03
-2.543602943420410156e+00 1.378864510170512564e-02
-2.225652694702148438e+00 2.023705466647764128e-02
-1.907702207565307617e+00 3.082921784168077620e-02
-1.589751720428466797e+00 4.916725232917956018e-02
-1.271801352500915527e+00 8.240960751668059692e-02
-9.538508653640747070e-01 1.471788819072877008e-01
-6.359004378318786621e-01 2.795767836521300675e-01
-3.179500401020050049e-01 5.318662704010922448e-01
3.874301910400390625e-07 7.495545320373414588e-01
3.179508149623870850e-01 5.390099257220315465e-01
6.359012126922607422e-01 2.810258061622403769e-01
9.538516402244567871e-01 1.470697757209762646e-01
1.271802067756652832e+00 8.207992563900581851e-02
1.589752554893493652e+00 4.875171207288504088e-02
1.907702922821044922e+00 3.055817672986512953e-02
2.225653409957885742e+00 2.004735241594252440e-02
2.543603897094726562e+00 1.363676164212323898e-02
2.861554145812988281e+00 9.537444514712235463e-03
3.179504632949829102e+00 6.825186101497066407e-03
3.497455120086669922e+00 5.012583433522095101e-03
3.815405368804931641e+00 3.751566870800984721e-03
4.133356094360351562e+00 2.846300650753536519e-03
4.451306343078613281e+00 2.192118682511601333e-03
4.769256591796875000e+00 1.697426548130231451e-03
5.087207317352294922e+00 1.338204695490445790e-03
5.405157566070556641e+00 1.055529753740189767e-03
5.723107814788818359e+00 8.432775039083142965e-04
6.041058540344238281e+00 6.777986283938778039e-04
6.359008789062500000e+00 5.522298742970798303e-04
6.676959514617919922e+00 4.504268224824879057e-04
6.994909763336181641e+00 3.677132801398472271e-04
7.312860012054443359e+00 3.000959923567174761e-04
7.630810737609863281e+00 2.473303246713086422e-04
7.948760986328125000e+00 2.048907387436804575e-04
8.266711235046386719e+00 1.700815000074953822e-04
8.584661483764648438e+00 1.395307533570091412e-04
8.902612686157226562e+00 1.172382106083484199e-04
9.220562934875488281e+00 9.861090286286597871e-05
9.538513183593750000e+00 8.126175062037495876e-05
9.856463432312011719e+00 6.816186252179125358e-05
1.017441368103027344e+01 5.850093621050141547e-05
1.049236392974853516e+01 4.864211163902786917e-05
1.081031513214111328e+01 4.156175837463028304e-05
1.112826538085937500e+01 3.444749661269693288e-05
1.144621562957763672e+01 2.960979861458225477e-05
1.176416587829589844e+01 2.474316124658852689e-05
1.208211612701416016e+01 2.057583026793186859e-05
1.240006732940673828e+01 1.696811720575018220e-05
1.271801757812500000e+01 1.495683099915614544e-05
1.303596782684326172e+01 1.236675739498108962e-05
1.335391807556152344e+01 1.055804677754040800e-05
1.367186832427978516e+01 9.342565220108772336e-06
1.398981952667236328e+01 8.160902305892356274e-06
1.430776977539062500e+01 6.487242081220578377e-06
1.462572002410888672e+01 5.469540907140622876e-06
1.494367027282714844e+01 4.697824377032598021e-06
1.526162052154541016e+01 4.123860207764755329e-06
1.557957077026367188e+01 3.241199704653121454e-06
1.589752197265625000e+01 3.115814836026698815e-06
1.621547126770019531e+01 2.585242621568561296e-06
1.653342247009277344e+01 2.083628381562720602e-06
1.685137367248535156e+01 1.664018759178345161e-06
1.716932296752929688e+01 1.389085587708480684e-06
1.748727416992187500e+01 1.205810695056771856e-06
1.780522346496582031e+01 1.036990976935150490e-06
1.812317466735839844e+01 9.019409892412702703e-07
1.844112586975097656e+01 7.861885731770153137e-07
1.875907516479492188e+01 6.463106553921403239e-07
1.907702636718750000e+01 5.402031913854338339e-07
1.939497566223144531e+01 5.305535230831001964e-07
1.971292686462402344e+01 4.099731769278501517e-07
2.003087806701660156e+01 3.135107807147607355e-07
2.034882736206054688e+01 2.508071200029201352e-07
2.066677856445312500e+01 2.990410523740794627e-07
2.098472785949707031e+01 2.218678369256600768e-07
2.130267906188964844e+01 1.881064684288564148e-07
2.162062835693359375e+01 1.832821261559800520e-07
2.193857955932617188e+01 1.881053400021900749e-07
2.225653076171875000e+01 1.061113411649959392e-07
2.257448005676269531e+01 1.109339184628300384e-07
2.289243125915527344e+01 7.234864170340632460e-08
2.321038055419921875e+01 1.012874907704100454e-07
2.352833175659179688e+01 3.858571076968001164e-08
2.384628295898437500e+01 4.823242780227088086e-08
2.416423225402832031e+01 7.234820769315002678e-08
2.448218345642089844e+01 5.787891336272505174e-08
2.480013275146484375e+01 3.376249692347000853e-08
2.511808395385742188e+01 4.340892461589002136e-08
2.543603515625000000e+01 1.446972834068126294e-08
2.575398445129394531e+01 2.411606923105000893e-08
2.607193565368652344e+01 2.411621390113544043e-08
2.638988494873046875e+01 2.411606923105000893e-08
2.670783615112304688e+01 9.646427692420002909e-09
2.702578735351562500e+01 9.646485560454175842e-09
2.734373664855957031e+01 1.446964153863000602e-08
2.766168785095214844e+01 4.823242780227087921e-09
2.797963714599609375e+01 1.446964153863000602e-08

# Figure3c_B.out
-2.738554000854492188e+01 9.743749452964132049e-09
-2.707076263427734375e+01 9.743690412103141296e-09
-2.675598526000976562e+01 1.461562417944620056e-08
-2.644121170043945312e+01 1.461553561815471112e-08
-2.612643432617187500e+01 4.871874726482066025e-09
-2.581165695190429688e+01 1.461562417944620056e-08
-2.549688339233398438e+01 1.461553561815471112e-08
-2.518210601806640625e+01 9.743749452964132049e-09
-2.486732864379882812e+01 1.948738082420628259e-08
-2.455255126953125000e+01 2.435937363241033260e-08
-2.423777770996093750e+01 2.923107123630942223e-08
-2.392300033569335938e+01 2.923124835889240111e-08
-2.360822296142578125e+01 2.923107123630942223e-08
-2.329344558715820312e+01 7.794999562371305639e-08
-2.297867202758789062e+01 6.820624617074893923e-08
-2.266389465332031250e+01 7.307767809077356716e-08
-2.234911727905273438e+01 6.820624617074893923e-08
-2.203434371948242188e+01 1.412835109754955579e-07
-2.171956634521484375e+01 1.510281165209440476e-07
-2.140478897094726562e+01 1.753864274178565400e-07
-2.109001159667968750e+01 2.484656110505854045e-07
-2.077523803710937500e+01 2.484656110505854045e-07
-2.046046066284179688e+01 2.289767246844238279e-07
-2.014568328857421875e+01 2.046187385122467912e-07
-1.983090972900390625e+01 3.848757712780740886e-07
-1.951613235473632812e+01 4.384687253833859736e-07
-1.920135498046875000e+01 4.335942233385897471e-07
-1.888657760620117188e+01 5.846249671778479296e-07
-1.857180404663085938e+01 6.235961863746010429e-07
-1.825702667236328125e+01 7.210374595193458610e-07
-1.794224929809570312e+01 9.451436969375209130e-07
-1.762747573852539062e+01 1.091293326155551640e-06
-1.731269836425781250e+01 1.354381173962014601e-06
-1.699792098999023438e+01 1.495656478257832193e-06
-1.668314361572265625e+01 1.729515527901133595e-06
-1.636837005615234375e+01 2.163099271486897080e-06
-1.605359268188476562e+01 2.348243618164356007e-06
-1.573881626129150391e+01 3.171580838010586639e-06
-1.542403984069824219e+01 3.658766834632796916e-06
-1.510926342010498047e+01 4.219030730748338417e-06
-1.479448699951171875e+01 4.764679046965213419e-06
-1.447971057891845703e+01 6.007003338351848462e-06
-1.416493415832519531e+01 6.947272311832713428e-06
-1.385015773773193359e+01 8.014233925063000188e-06
-1.353538227081298828e+01 9.300380675517987987e-06
-1.322060585021972656e+01 1.108835328312149973e-05
-1.290582942962646484e+01 1.340248676707699695e-05
-1.259105300903320312e+01 1.558020817197827522e-05
-1.227627658843994141e+01 1.823537185356931986e-05
-1.196150016784667969e+01 2.144105571134346039e-05
-1.164672374725341797e+01 2.534828740425358609e-05
-1.133194732666015625e+01 2.998142623213080060e-05
-1.101717090606689453e+01 3.457082305911674078e-05
-1.070239543914794922e+01 4.210261382809138772e-05
-1.038761901855468750e+01 5.010220789262807552e-05
-1.007284259796142578e+01 5.988003084483582310e-05
-9.758066177368164062e+00 6.977477843623291283e-05
-9.443289756774902344e+00 8.430753671547343373e-05
-9.128513336181640625e+00 1.015831521556969974e-04
-8.813736915588378906e+00 1.222447102724449214e-04
-8.498960494995117188e+00 1.461606708466292202e-04
-8.184184074401855469e+00 1.758795495007290863e-04
-7.869408607482910156e+00 2.106637776766594639e-04
-7.554631710052490234e+00 2.565281751215802764e-04
-7.239855766296386719e+00 3.107467160855103693e-04
-6.925079345703125000e+00 3.754157852771425568e-04
-6.610302925109863281e+00 4.636305536855261163e-04
-6.295526504516601562e+00 5.679233202976518083e-04
-5.980750560760498047e+00 7.026586192082809974e-04
-5.665974140167236328e+00 8.717267756160865157e-04
-5.351197719573974609e+00 1.094093080054361986e-03
-5.036421298980712891e+00 1.377489174289501205e-03
-4.721644878387451172e+00 1.752980692958344905e-03
-4.406868934631347656e+00 2.251354696430759531e-03
-4.092092514038085938e+00 2.929605297208267602e-03
-3.777316093444824219e+00 3.870442338003305446e-03
-3.462539911270141602e+00 5.193548879791744753e-03
-3.147763490676879883e+00 7.100858203753964912e-03
-2.832987308502197266e+00 9.920875376395934392e-03
-2.518210887908935547e+00 1.417274343434404317e-02
-2.203434705734252930e+00 2.084252822705321209e-02
-1.888658285140991211e+00 3.186989302101635169e-02
-1.573881983757019043e+00 5.097755915038100494e-02
-1.259105682373046875e+00 8.592993272985496866e-02
-9.443293809890747070e-01 1.542586910766344244e-01
-6.295530200004577637e-01 2.927223174152872032e-01
-3.147767484188079834e-01 5.368528711802387221e-01
-4.172325134277343750e-07 7.146493459594686071e-01
3.147758841514587402e-01 5.431518468754846785e-01
6.295522451400756836e-01 2.945092775219445569e-01
9.443284869194030762e-01 1.542893545690681156e-01
1.259104847908020020e+00 8.559928434058726443e-02
1.573881149291992188e+00 5.058643146858844697e-02
1.888657450675964355e+00 3.157946672286231909e-02
2.203433752059936523e+00 2.065488366859419972e-02
2.518210172653198242e+00 1.401049088713533612e-02
2.832986354827880859e+00 9.780419653569750668e-03
3.147762775421142578e+00 7.001014229982189391e-03
3.462538957595825195e+00 5.131038044565148538e-03
3.777315378189086914e+00 3.835316201041536789e-03
4.092091560363769531e+00 2.913718161858417765e-03
4.406867980957031250e+00 2.236914503490877032e-03
4.721644401550292969e+00 1.736518653195059068e-03
5.036420345306396484e+00 1.364193868441681287e-03
5.351196765899658203e+00 1.077022082732719726e-03
5.665973186492919922e+00 8.613692013278983215e-04
5.980749607086181641e+00 6.924179695592821114e-04
6.295526027679443359e+00 5.640550576246571544e-04
6.610301971435546875e+00 4.592312641360275522e-04
6.925078392028808594e+00 3.751186018192030017e-04
7.239854812622070312e+00 3.058115219397274033e-04
7.554631233215332031e+00 2.518999011425563902e-04
7.869407176971435547e+00 2.104640317206283174e-04
8.184184074401855469e+00 1.724448778185592199e-04
8.498959541320800781e+00 1.428283186297332839e-04
8.813735961914062500e+00 1.201351949070707627e-04
9.128512382507324219e+00 1.006428831822161384e-04
9.443288803100585938e+00 8.322598380297212891e-05
9.758065223693847656e+00 6.927784871967825780e-05
1.007284164428710938e+01 5.973874690581538408e-05
1.038761806488037109e+01 4.980989629465475062e-05
1.070239448547363281e+01 4.236082240630116211e-05
1.101717090606689453e+01 3.569622612093410242e-05
1.133194637298583984e+01 2.957706185493436715e-05
1.164672279357910156e+01 2.563572714226068755e-05
1.196149921417236328e+01 2.109028179377546780e-05
1.227627563476562500e+01 1.760690191792666930e-05
1.259105205535888672e+01 1.507840659545739844e-05
1.290582847595214844e+01 1.265222033227879266e-05
1.322060489654541016e+01 1.095681306403350251e-05
1.353538131713867188e+01 9.665770172984645801e-06
1.385015773773193359e+01 8.116543294319122895e-06
1.416493320465087891e+01 6.659832573825609428e-06
1.447970962524414062e+01 5.685460580581189721e-06
1.479448604583740234e+01 4.754935327032769934e-06
1.510926246643066406e+01 4.209287010815894085e-06
1.542403888702392578e+01 3.366455236659471173e-06
1.573881530761718750e+01 3.239786877537696544e-06
1.605359268188476562e+01 2.538246732497156894e-06
1.636836624145507812e+01 2.270279866020031603e-06
1.668314361572265625e+01 1.627206158645010041e-06
1.699792098999023438e+01 1.427450645373110070e-06
1.731269836425781250e+01 1.242328055252926969e-06
1.762747192382812500e+01 1.066934100125293890e-06
1.794224929809570312e+01 9.402718222110387684e-07
1.825702667236328125e+01 8.671937013138078698e-07
1.857180023193359375e+01 5.894932699322400873e-07
1.888657760620117188e+01 5.748812177248838521e-07
1.920135498046875000e+01 5.164155918414665201e-07
1.951613235473632812e+01 4.530843495628321957e-07
1.983090591430664062e+01 3.020544027751973686e-07
2.014568328857421875e+01 2.971843583154060565e-07
2.046046066284179688e+01 2.582077959207332601e-07
2.077523803710937500e+01 2.289781121446571172e-07
2.109001159667968750e+01 2.094906132387288564e-07
2.140478897094726562e+01 1.948738082420628193e-07
2.171956634521484375e+01 1.705156154268723348e-07
2.203433990478515625e+01 1.412835109754955579e-07
2.234911727905273438e+01 1.023093692561233956e-07
2.266389465332031250e+01 8.769321370892827001e-08
2.297867202758789062e+01 9.743749452964133042e-08
2.329344558715820312e+01 3.410312308537446962e-08
2.360822296142578125e+01 7.794952329682513037e-08
2.392300033569335938e+01 5.359062199130273041e-08
2.423777389526367188e+01 4.384660685446413500e-08
2.455255126953125000e+01 4.871874726482066521e-08
2.486732864379882812e+01 5.359029726656727464e-08
2.518210601806640625e+01 9.743749452964132049e-09
2.549687957763671875e+01 2.923107123630942223e-08
2.581165695190429688e+01 2.435937363241033260e-08
2.612643432617187500e+01 1.461562417944620056e-08
2.644120788574218750e+01 1.948738082420628259e-08
2.675598526000976562e+01 4.871874726482066025e-09
2.707076263427734375e+01 1.461553561815471112e-08
2.738554000854492188e+01 4.871874726482066025e-09
2.770031356811523438e+01 1.461553561815471112e-08

# Figure3c_C.out
-2.097322082519531250e+01 1.169909205871975070e-08
-2.071105575561523438e+01 2.339818411743950139e-08
-2.044889068603515625e+01 5.264591426423888227e-08
-2.018672561645507812e+01 2.339818411743950139e-08
-1.992456054687500000e+01 4.679636823487900279e-08
-1.966239547729492188e+01 3.509702083224631920e-08
-1.940022850036621094e+01 5.849546029359876176e-08
-1.913806343078613281e+01 5.849546029359876176e-08
-1.887589836120605469e+01 7.604409838167838036e-08
-1.861373329162597656e+01 1.462386507339968945e-07
-1.835156822204589844e+01 9.359273646975800558e-08
-1.808940315246582031e+01 1.637872888220765197e-07
-1.782723808288574219e+01 2.281322951450351543e-07
-1.756507301330566406e+01 2.398313872037548868e-07
-1.730290794372558594e+01 2.807782094092740564e-07
-1.704074287414550781e+01 3.100236840181758340e-07
-1.677857589721679688e+01 3.041763935267135214e-07
-1.651641082763671875e+01 4.153177680845511390e-07
-1.625424575805664062e+01 4.094682220551912727e-07
-1.599208068847656250e+01 5.908041489653474971e-07
-1.572991561889648438e+01 6.551491552883060788e-07
-1.546775054931640625e+01 6.200518791121467754e-07
-1.520558547973632812e+01 9.476230096009356449e-07
-1.494341945648193359e+01 9.300778186682202689e-07
-1.468125438690185547e+01 1.345395586752771249e-06
-1.441908931732177734e+01 1.503333329545488114e-06
-1.415692424774169922e+01 1.749014262778603026e-06
-1.389475917816162109e+01 2.041484137967447798e-06
-1.363259315490722656e+01 2.351517503802669938e-06
-1.337042808532714844e+01 2.749286633799141478e-06
-1.310826301574707031e+01 3.503878071586565442e-06
-1.284609794616699219e+01 4.357911791873107503e-06
-1.258393287658691406e+01 4.931149364775239305e-06
-1.232176685333251953e+01 6.089377416563630030e-06
-1.205960178375244141e+01 6.867367038468493671e-06
-1.179743671417236328e+01 7.990479876105589685e-06
-1.153527164459228516e+01 9.552308665944675932e-06
-1.127310657501220703e+01 1.126033514494939096e-05
-1.101094055175781250e+01 1.315562902003035989e-05
-1.074877548217773438e+01 1.606285339662221845e-05
-1.048661041259765625e+01 1.825058361160281065e-05
-1.022444534301757812e+01 2.180710759745361441e-05
-9.962280273437500000e+00 2.581395272449956449e-05
-9.700114250183105469e+00 3.045858617487687232e-05
-9.437949180603027344e+00 3.575827487747691908e-05
-9.175784111022949219e+00 4.322814515696947945e-05
-8.913619041442871094e+00 5.019495447793709757e-05
-8.651453971862792969e+00 6.109828602025785596e-05
-8.389287948608398438e+00 7.241153029744589722e-05
-8.127122879028320312e+00 8.637439666952792321e-05
-7.864957809448242188e+00 1.034375224371706791e-04
-7.602792739868164062e+00 1.256363211058211197e-04
-7.340627193450927734e+00 1.498361215420532027e-04
-7.078462123870849609e+00 1.811662900753046983e-04
-6.816297054290771484e+00 2.207263684052078706e-04
-6.554131507873535156e+00 2.648674442094151385e-04
-6.291966438293457031e+00 3.227481151417115209e-04
-6.029800891876220703e+00 3.948970028960558558e-04
-5.767635822296142578e+00 4.844652516976141981e-04
-5.505470752716064453e+00 5.967754500203453338e-04
-5.243305206298828125e+00 7.366567296614065204e-04
-4.981140136718750000e+00 9.192837342110679339e-04
-4.718974590301513672e+00 1.157783096953112108e-03
-4.456809520721435547e+00 1.466077570884495151e-03
-4.194644451141357422e+00 1.876881925226453127e-03
-3.932478904724121094e+00 2.439535622906447831e-03
-3.670313835144042969e+00 3.203682305407932682e-03
-3.408148527145385742e+00 4.292621104837034823e-03
-3.145983219146728516e+00 5.848189465757226355e-03
-2.883817911148071289e+00 8.189257551333557067e-03
-2.621652603149414062e+00 1.178906977574336462e-02
-2.359487533569335938e+00 1.763338197386646669e-02
-2.097322225570678711e+00 2.749267169872686434e-02
-1.835156917572021484e+00 4.448824900131542748e-02
-1.572991609573364258e+00 7.375006592903063374e-02
-1.310826420783996582e+00 1.217214313577774792e-01
-1.048661112785339355e+00 1.933188591741563933e-01
-7.864958643913269043e-01 2.863081749443002200e-01
-5.243306159973144531e-01 3.853541240908564536e-01
-2.621653676033020020e-01 4.638180090765454122e-01
-8.940696716308593750e-08 4.941114712324474745e-01
2.621651589870452881e-01 4.644567789946542624e-01
5.243304371833801270e-01 3.863806894710934414e-01
7.864956855773925781e-01 2.870486743206333569e-01
1.048660993576049805e+00 1.938177607651705714e-01
1.310826182365417480e+00 1.218701793284834578e-01
1.572991490364074707e+00 7.362686284658202795e-02
1.835156679153442383e+00 4.430070687662297779e-02
2.097321987152099609e+00 2.726742343461994317e-02
2.359487295150756836e+00 1.748950082103092885e-02
2.621652603149414062e+00 1.165071631305694515e-02
2.883817672729492188e+00 8.091505876534409863e-03
3.145982980728149414e+00 5.788559247762940785e-03
3.408148288726806641e+00 4.238881374337377834e-03
3.670313596725463867e+00 3.173071658874275849e-03
3.932478904724121094e+00 2.420395908298382352e-03
4.194643974304199219e+00 1.861216869452107922e-03
4.456809520721435547e+00 1.455279308914296564e-03
4.718974590301513672e+00 1.146206845361008933e-03
4.981139659881591797e+00 9.118314261242435213e-04
5.243305206298828125e+00 7.327316842757060052e-04
5.505470275878906250e+00 5.872465568700806823e-04
5.767635822296142578e+00 4.793878457441299039e-04
6.029800891876220703e+00 3.898897914949237811e-04
6.291965961456298828e+00 3.192032966953884179e-04
6.554131507873535156e+00 2.612875220394469023e-04
6.816296577453613281e+00 2.170177629679655119e-04
7.078462123870849609e+00 1.776097660894539047e-04
7.340627193450927734e+00 1.501110502054331267e-04
7.602792263031005859e+00 1.220213082348183551e-04
7.864957809448242188e+00 1.032737351483485941e-04
8.127122879028320312e+00 8.639194530761600520e-05
8.389287948608398438e+00 7.176223068818694524e-05
8.651453018188476562e+00 5.992253154538261972e-05
8.913619041442871094e+00 5.081500635704923948e-05
9.175784111022949219e+00 4.268413737623901258e-05
9.437949180603027344e+00 3.689893635320209200e-05
9.700114250183105469e+00 3.035914389237775465e-05
9.962279319763183594e+00 2.526409739794099416e-05
1.022444534301757812e+01 2.163747076260217898e-05
1.048661041259765625e+01 1.749599217381538711e-05
1.074877548217773438e+01 1.510352784780719890e-05
1.101094055175781250e+01 1.310298310576612073e-05
1.127310562133789062e+01 1.125448562019876679e-05
1.153527164459228516e+01 9.447016837416199293e-06
1.179743671417236328e+01 8.031426698311109225e-06
1.205960178375244141e+01 6.703579749646418051e-06
1.232176685333251953e+01 5.820298299213076077e-06
1.258393192291259766e+01 4.825857919264024574e-06
1.284609794616699219e+01 3.989390392023435029e-06
1.310826301574707031e+01 3.345940328793848789e-06
1.337042808532714844e+01 3.000817113061615992e-06
1.363259315490722656e+01 2.603047983065144452e-06
1.389475822448730469e+01 2.123377484476170508e-06
1.415692424774169922e+01 1.702217894543723884e-06
1.441908931732177734e+01 1.380492862928930764e-06
1.468125438690185547e+01 1.175758751901334969e-06
1.494341945648193359e+01 1.105564199549016574e-06
1.520558452606201172e+01 8.774287125934589461e-07
1.546775054931640625e+01 7.604409838167838830e-07
1.572991561889648438e+01 5.147600505836690770e-07
1.599208068847656250e+01 5.791050569066276587e-07
1.625424575805664062e+01 5.089105045543091578e-07
1.651641082763671875e+01 3.685213998496721561e-07
1.677857589721679688e+01 3.568223077909524236e-07
1.704074096679687500e+01 2.632276562418474172e-07
1.730290794372558594e+01 3.217250316147931202e-07
1.756507301330566406e+01 2.573800252918345385e-07
1.782723808288574219e+01 2.339818411743950470e-07
1.808940315246582031e+01 2.047341110275956364e-07
1.835156822204589844e+01 1.052918285284777645e-07
1.861373329162597656e+01 1.228404666165573765e-07
1.887589836120605469e+01 7.604409838167838036e-08
1.913806343078613281e+01 1.169909205871975235e-07
1.940022850036621094e+01 8.774319044039812609e-08
1.966239356994628906e+01 5.264553124836948211e-08
1.992456054687500000e+01 5.849546029359876176e-08
2.018672561645507812e+01 5.849546029359876176e-08
2.044889068603515625e+01 5.264591426423888227e-08
2.071105575561523438e+01 4.094682220551912992e-08
2.097322082519531250e+01 2.339818411743950139e-08
2.123538589477539062e+01 4.094682220551912992e-08
2.149755096435546875e+01 2.339818411743950139e-08
2.175971603393554688e+01 1.169909205871975070e-08
2.202188110351562500e+01 5.849546029359875349e-09
2.228404617309570312e+01 1.754851041612315960e-08
2.254621315002441406e+01 1.169909205871975070e-08
2.280837821960449219e+01 5.849546029359875349e-09
2.307054328918457031e+01 1.754863808807962853e-08
2.333270835876464844e+01 5.849546029359875349e-09

# Figure3c_D.out
-7.463391304016113281e+00 3.657463047516330450e-08
-7.379532814025878906e+00 7.314926095032660901e-08
-7.295674324035644531e+00 7.314967689490250391e-08
-7.211816310882568359e+00 5.486194571274495014e-08
-7.127957820892333984e+00 1.645858371382348835e-07
-7.044099330902099609e+00 1.280119345660793653e-07
-6.960241317749023438e+00 9.143657618790826126e-08
-6.876382827758789062e+00 1.280112066630715525e-07
-6.792524337768554688e+00 2.194490306847074985e-07
-6.708666324615478516e+00 2.560224133261431051e-07
-6.624807834625244141e+00 2.560224133261431051e-07
-6.540949344635009766e+00 3.291735460270612477e-07
-6.457091331481933594e+00 3.291716742764697670e-07
-6.373232841491699219e+00 6.217687180777760972e-07
-6.289374351501464844e+00 6.766345112778481380e-07
-6.205516338348388672e+00 6.217687180777760972e-07
-6.121657848358154297e+00 1.097238914254899082e-06
-6.037799358367919922e+00 9.875206380811838491e-07
-5.953941345214843750e+00 1.115526229492480748e-06
-5.870082855224609375e+00 1.481272534244113846e-06
-5.786224365234375000e+00 1.810454503148836915e-06
-5.702366352081298828e+00 2.011604676133981509e-06
-5.618507862091064453e+00 2.395651918308057053e-06
-5.534649848937988281e+00 2.925970438013064360e-06
-5.450791358947753906e+00 3.767186938941820549e-06
-5.366932868957519531e+00 4.169531583009442259e-06
-5.283074855804443359e+00 4.937575114147045870e-06
-5.199216365814208984e+00 5.961664767451618290e-06
-5.115357875823974609e+00 8.393925423690062293e-06
-5.031499862670898438e+00 1.011288532638265360e-05
-4.947641372680664062e+00 1.225250120917970529e-05
-4.863782882690429688e+00 1.620265343222090403e-05
-4.779924869537353516e+00 2.002461018515190740e-05
-4.696066379547119141e+00 2.448671510312183124e-05
-4.612207889556884766e+00 2.993650526923884885e-05
-4.528349876403808594e+00 3.754385818275513405e-05
-4.444491386413574219e+00 4.816878833579007005e-05
-4.360632896423339844e+00 6.325618309486693734e-05
-4.276774883270263672e+00 8.168943716627722837e-05
-4.192916393280029297e+00 1.097421787407275079e-04
-4.109057903289794922e+00 1.385454880389453390e-04
-4.025199890136718750e+00 1.839886786053089910e-04
-3.941341400146484375e+00 2.392536254767075991e-04
-3.857483148574829102e+00 3.202474644405298838e-04
-3.773624658584594727e+00 4.190915948215017490e-04
-3.689766407012939453e+00 5.425313236274160577e-04
-3.605908155441284180e+00 7.195144180226501146e-04
-3.522049665451049805e+00 9.364595011397417379e-04
-3.438191413879394531e+00 1.218651864873677082e-03
-3.354333162307739258e+00 1.592697145986698764e-03
-3.270474672317504883e+00 2.058224894426198895e-03
-3.186616420745849609e+00 2.655892630253590177e-03
-3.102758169174194336e+00 3.407036552652887001e-03
-3.018899679183959961e+00 4.364005879051755660e-03
-2.935041427612304688e+00 5.536829601645784464e-03
-2.851183176040649414e+00 7.021359823523762658e-03
-2.767324686050415039e+00 8.814767028245030708e-03
-2.683466434478759766e+00 1.099928448076510287e-02
-2.599608182907104492e+00 1.366640327408857013e-02
-2.515749692916870117e+00 1.686561586517014433e-02
-2.431891441345214844e+00 2.069872118615308232e-02
-2.348033189773559570e+00 2.523250839314088861e-02
-2.264174699783325195e+00 3.049513579996443458e-02
-2.180316448211669922e+00 3.675354833779151398e-02
-2.096458196640014648e+00 4.395498858411602677e-02
-2.012599706649780273e+00 5.219123170750207541e-02
-1.928741455078125000e+00 6.149948334046229786e-02
-1.844883203506469727e+00 7.208098188645396809e-02
-1.761024832725524902e+00 8.384268656185900337e-02
-1.677166461944580078e+00 9.694062048158934297e-02
-1.593308210372924805e+00 1.112643535814985818e-01
-1.509449839591979980e+00 1.267949878485262472e-01
-1.425591468811035156e+00 1.433958365835709403e-01
-1.341733217239379883e+00 1.613384770383374245e-01
-1.257874846458435059e+00 1.800421113081951408e-01
-1.174016475677490234e+00 1.993745649181830892e-01
-1.090158224105834961e+00 2.195873894862607478e-01
-1.006299853324890137e+00 2.399011020706232900e-01
-9.224415421485900879e-01 2.602391087697034089e-01
-8.385832309722900391e-01 2.804077581344627257e-01
-7.547248601913452148e-01 3.002032686170190701e-01
-6.708665490150451660e-01 3.189118354792974674e-01
-5.870082378387451172e-01 3.362920076367815758e-01
-5.031498670578002930e-01 3.521994468826079028e-01
-4.192915558815002441e-01 3.663852950202923786e-01
-3.354332447052001953e-01 3.783742951228237783e-01
-2.515749037265777588e-01 3.877707873271196704e-01
-1.677165776491165161e-01 3.948047791470467582e-01
-8.385825157165527344e-02 3.992165305276318410e-01
8.195638656616210938e-08 4.004870979937906750e-01
8.385840803384780884e-02 3.990982662393342539e-01
1.677167415618896484e-01 3.947698137319679002e-01
2.515750527381896973e-01 3.878973357959198398e-01
3.354333937168121338e-01 3.782676433108442260e-01
4.192917346954345703e-01 3.663495798174767892e-01
5.031500458717346191e-01 3.522205139146834529e-01
5.870083570480346680e-01 3.364417443868056301e-01
6.708667278289794922e-01 3.188671046108454421e-01
7.547250390052795410e-01 3.001484431290308286e-01
8.385833501815795898e-01 2.805482232024811284e-01
9.224417209625244141e-01 2.603167934504819758e-01
1.006299972534179688e+00 2.399102823224478764e-01
1.090158343315124512e+00 2.195915407127209118e-01
1.174016714096069336e+00 1.994444592357380863e-01
1.257874965667724609e+00 1.800005624689114958e-01
1.341733336448669434e+00 1.612728254833073749e-01
1.425591707229614258e+00 1.434323747432975082e-01
1.509449958801269531e+00 1.267404915716489056e-01
1.593308329582214355e+00 1.112169162183375692e-01
1.677166700363159180e+00 9.685520018925564134e-02
1.761024951934814453e+00 8.387768853298090133e-02
1.844883322715759277e+00 7.208171338010332940e-02
1.928741693496704102e+00 6.152788362177127879e-02
2.012599945068359375e+00 5.213689993946024615e-02
2.096458196640014648e+00 4.389910254874998530e-02
2.180316686630249023e+00 3.669872281083445820e-02
2.264174938201904297e+00 3.052931488931824935e-02
2.348033189773559570e+00 2.518225485086801260e-02
2.431891679763793945e+00 2.064598041906030162e-02
2.515749931335449219e+00 1.682472531204273064e-02
2.599608182907104492e+00 1.362509222896687161e-02
2.683466672897338867e+00 1.099376169586148942e-02
2.767324924468994141e+00 8.792694175997810280e-03
2.851183176040649414e+00 6.992977910275035951e-03
2.935041666030883789e+00 5.528069952742372881e-03
3.018899917602539062e+00 4.357513863684926020e-03
3.102758169174194336e+00 3.404768925563427407e-03
3.186616659164428711e+00 2.654923399790373121e-03
3.270474910736083984e+00 2.060876562674622287e-03
3.354333162307739258e+00 1.596464332925640528e-03
3.438191652297973633e+00 1.213439965212983074e-03
3.522049903869628906e+00 9.399706756479989621e-04
3.605908155441284180e+00 7.152900482027687527e-04
3.689766645431518555e+00 5.511995356946757310e-04
3.773624897003173828e+00 4.119778089688350109e-04
3.857483148574829102e+00 3.134628704873870624e-04
3.941341638565063477e+00 2.416858453183648404e-04
4.025199890136718750e+00 1.789048049692612986e-04
4.109058380126953125e+00 1.410691518918194760e-04
4.192916393280029297e+00 1.033233310923363274e-04
4.276774883270263672e+00 8.073849677392299447e-05
4.360633373260498047e+00 6.325618309486693734e-05
4.444491386413574219e+00 4.824193759674039417e-05
4.528349876403808594e+00 3.831192542273356103e-05
4.612208366394042969e+00 2.861981108513060598e-05
4.696066379547119141e+00 2.306030451459046006e-05
4.779924869537353516e+00 1.762897188902871282e-05
4.863783359527587891e+00 1.645867730135306133e-05
4.947641372680664062e+00 1.168559443681467472e-05
5.031499862670898438e+00 9.545978554017623031e-06
5.115358352661132812e+00 7.790440589307115243e-06
5.199216365814208984e+00 6.071388658877108706e-06
5.283074855804443359e+00 4.974149744622208777e-06
5.366933345794677734e+00 3.840358036982381541e-06
5.450791358947753906e+00 3.401440634190187239e-06
5.534649848937988281e+00 3.620888417041167225e-06
5.618508338928222656e+00 2.377364499084331410e-06
5.702366352081298828e+00 1.956742730421236725e-06
5.786224842071533203e+00 1.371556441779421918e-06
5.870082855224609375e+00 1.481272534244113846e-06
5.953941345214843750e+00 9.875150228294093010e-07
6.037799835205078125e+00 9.509457996337325640e-07
6.121657848358154297e+00 9.692277075918274238e-07
6.205516338348388672e+00 6.949179790281027591e-07
6.289374828338623047e+00 5.303351574880431037e-07
6.373232841491699219e+00 6.400560333153577626e-07
6.457091331481933594e+00 4.206082504643779356e-07
6.540949821472167969e+00 3.108861268033356581e-07
6.624807834625244141e+00 3.474589895140513796e-07
6.708666324615478516e+00 3.474589895140513796e-07
6.792524814605712891e+00 3.108861268033356581e-07
6.876382827758789062e+00 2.011604676133981615e-07
6.960241317749023438e+00 1.280112066630715525e-07
7.044099807739257812e+00 1.097245153423537492e-07
7.127957820892333984e+00 9.143657618790826126e-08
7.211816310882568359e+00 5.486194571274495014e-08
7.295674800872802734e+00 7.314967689490250391e-08
7.379532814025878906e+00 9.143657618790826126e-08
7.463391304016113281e+00 5.486194571274495014e-08
7.547249794006347656e+00 9.143709611862811996e-08
7.631107807159423828e+00 3.657463047516330450e-08

# Figure3d_DNS.out (tau,mean,-,+)
1.000000000000000056e-01 1.724227195097885164e-03 9.516323726661444701e-05 1.065453518236938665e-04
2.000000000000000111e-01 6.831867524248927404e-03 3.778908052362020195e-04 4.213133194758507047e-04
2.999999999999999889e-01 1.515434609760010071e-02 8.377121358854010269e-04 9.290371956814473531e-04
4.000000000000000222e-01 2.645123858833459130e-02 1.456834076665091543e-03 1.607059576305962245e-03
5.000000000000000000e-01 4.043537419791860127e-02 2.212810922712825368e-03 2.430411735075264923e-03
5.999999999999999778e-01 5.679697274443345351e-02 3.081596988924177605e-03 3.375679083534609271e-03
6.999999999999999556e-01 7.522353751794923216e-02 4.040725179707937986e-03 4.422487954975795610e-03
8.000000000000000444e-01 9.541431665480475111e-02 5.071435332367452142e-03 5.553328848844393817e-03
9.000000000000000222e-01 1.170896904820511314e-01 6.159044571529923018e-03 6.752944201698987681e-03
1.000000000000000000e+00 1.399964326703714845e-01 7.291994992407069276e-03 8.008082911955205496e-03
1.100000000000000089e+00 1.639097833017730266e-01 8.460508941901118130e-03 9.307399888875855787e-03
1.199999999999999956e+00 1.886332350222438836e-01 9.655783959089808688e-03 1.064138066354503032e-02
1.300000000000000044e+00 2.139969500778214351e-01 1.086998666615610065e-02 1.200238224197805459e-02
1.399999999999999911e+00 2.398554553138910195e-01 1.209643389594530771e-02 1.338467286129946254e-02
1.500000000000000000e+00 2.660850535886688517e-01 1.332965262531093931e-02 1.478448178685626280e-02
1.600000000000000089e+00 2.925812019091714178e-01 1.456529113865490110e-02 1.619996727065525777e-02
1.699999999999999956e+00 3.192560228264968436e-01 1.579981546361319822e-02 1.763095921598151206e-02
1.800000000000000044e+00 3.460359908165704379e-01 1.703051008417455492e-02 1.907841947546617956e-02
1.899999999999999911e+00 3.728598365817061833e-01 1.825540463321323470e-02 2.054387357299763961e-02
2.000000000000000000e+00 3.996766816656713295e-01 1.947311249968497471e-02 2.202886734756531739e-02
2.100000000000000089e+00 4.264444487879762158e-01 2.068286126933616131e-02 2.353453734500338124e-02
2.200000000000000178e+00 4.531285760851779809e-01 2.188446744456340465e-02 2.506145429072947906e-02
2.299999999999999822e+00 4.797009139092037189e-01 2.307827628153596988e-02 2.660976631462813602e-02
2.399999999999999911e+00 5.061388039181703435e-01 2.426505128810063638e-02 2.817943194651140182e-02
2.500000000000000000e+00 5.324243067228221493e-01 2.544572679519807590e-02 2.977039093003952530e-02
2.600000000000000089e+00 5.585435317222688933e-01 2.662116262365199493e-02 3.138271454830132701e-02
2.700000000000000178e+00 5.844860540865863818e-01 2.779192751195347366e-02 3.301649142630458389e-02
2.799999999999999822e+00 6.102443587467522024e-01 2.895827405938700139e-02 3.467157477873461513e-02
2.899999999999999911e+00 6.358132747271914020e-01 3.012017442632475284e-02 3.634740447054762846e-02
3.000000000000000000e+00 6.611894927171693137e-01 3.127754014642580849e-02 3.804286187986249956e-02
3.100000000000000089e+00 6.863711307972020226e-01 3.243050109904832556e-02 3.975652957181818881e-02
3.200000000000000178e+00 7.113574013798568130e-01 3.366834537992513532e-02 4.148725740575709420e-02
3.299999999999999822e+00 7.361483622278512939e-01 3.534300810117907421e-02 4.323447451814299569e-02
3.399999999999999911e+00 7.607447553102886229e-01 3.703919452923243316e-02 4.499814421215686533e-02
3.500000000000000000e+00 7.851479046639386894e-01 3.875684908707421883e-02 4.677846234197424735e-02
3.600000000000000089e+00 8.093596615892348911e-01 4.049590334276487180e-02 4.857570707586855718e-02
3.700000000000000178e+00 8.333824365813347068e-01 4.225609313785716470e-02 5.039014914490702601e-02
3.799999999999999822e+00 8.572191626778631335e-01 4.403694103188826592e-02 5.222206162223186343e-02
3.899999999999999911e+00 8.808732523567733841e-01 4.583772685611020581e-02 5.407183546047955591e-02
4.000000000000000000e+00 9.043484772507779379e-01 4.765743805031419367e-02 5.594002073633741468e-02
4.099999999999999645e+00 9.276488112377828665e-01 4.949487385085382662e-02 5.782732468384554902e-02
4.200000000000000178e+00 9.507782769384178767e-01 5.134862762502612199e-02 5.973443334598593779e-02
4.299999999999999822e+00 9.737408215372050924e-01 5.321720340751845413e-02 6.166183532159885683e-02
4.400000000000000355e+00 9.965402280581805439e-01 5.509922979108217156e-02 6.360998034620912733e-02
4.500000000000000000e+00 1.019180092341093191e+00 5.699338701618750225e-02 6.557924131894221631e-02
4.599999999999999645e+00 1.041663822522817862e+00 5.889855086608186685e-02 6.756982201805294963e-02
4.700000000000000178e+00 1.063994644597580752e+00 6.081373705067272262e-02 6.958176400389715077e-02
4.799999999999999822e+00 1.086175625859257421e+00 6.273810649032629527e-02 7.161473836132903337e-02
4.900000000000000355e+00 1.108209736440498805e+00 6.467087742035837472e-02 7.366793722944420253e-02
5.000000000000000000e+00 1.130099874804010307e+00 6.661119137185989025e-02 7.574029839895413119e-02
5.099999999999999645e+00 1.151848887173351876e+00 6.855813683926248459e-02 7.783063204715423566e-02
5.200000000000000178e+00 1.173459526863419145e+00 7.051080865405090492e-02 7.993775417246129500e-02
5.299999999999999822e+00 1.194934454690581793e+00 7.246847834662006882e-02 8.206066917324283949e-02
5.400000000000000355e+00 1.216276254649269584e+00 7.443071723619909541e-02 8.419869932183177141e-02
5.500000000000000000e+00 1.237487450986953341e+00 7.639737271910296279e-02 8.635147056351644146e-02
5.599999999999999645e+00 1.258570524517511613e+00 7.836847504772426198e-02 8.851895241568663586e-02
5.700000000000000178e+00 1.279527908564223715e+00 8.034400273508901513e-02 9.070131001317482955e-02
5.799999999999999822e+00 1.300361970462216687e+00 8.232379175108928138e-02 9.289872980795710333e-02
5.900000000000000355e+00 1.321075034606067122e+00 8.430732549499042605e-02 9.511123724968761906e-02
6.000000000000000000e+00 1.341669382183354076e+00 8.629377083296807527e-02 9.733856316986178037e-02
6.099999999999999645e+00 1.362147269551146733e+00 8.828211670501184827e-02 9.958019353636915483e-02
6.200000000000000178e+00 1.382510921124384451e+00 9.027146783433392940e-02 1.018352844829040205e-01
6.299999999999999822e+00 1.402762492615588830e+00 9.226130880025795733e-02 1.041026934945354920e-01
6.400000000000000355e+00 1.422904072366998118e+00 9.425155632719528498e-02 1.063811554224489697e-01
6.500000000000000000e+00 1.442937647203181850e+00 9.624248480904307179e-02 1.086694044398961445e-01
6.599999999999999645e+00 1.462865067820594334e+00 9.823442977837015810e-02 1.109662982424666211e-01
6.700000000000000178e+00 1.482688028698406546e+00 1.002275670165959642e-01 1.132708302290381663e-01
6.799999999999999822e+00 1.502408088770960548e+00 1.022218115502622204e-01 1.155823269973277334e-01
6.900000000000000355e+00 1.522026690388617487e+00 1.042169381172304288e-01 1.179004338877100988e-01
7.000000000000000000e+00 1.541545196549885199e+00 1.062126530252021084e-01 1.202251526293813821e-01
7.099999999999999645e+00 1.560964929028153536e+00 1.082086890505584709e-01 1.225567675133587553e-01
7.200000000000000178e+00 1.580287165534276950e+00 1.102049365229855749e-01 1.248956250735888673e-01
7.299999999999999822e+00 1.599513158141641522e+00 1.122013986941174934e-01 1.272420358685781849e-01
7.400000000000000355e+00 1.618644124685239882e+00 1.141981246629164559e-01 1.295962471912306402e-01
7.500000000000000000e+00 1.637681245553079368e+00 1.161951310595787934e-01 1.319584139523988231e-01
7.599999999999999645e+00 1.656625694644710434e+00 1.181923168818479475e-01 1.343286283317324248e-01
7.700000000000000178e+00 1.675478635042833453e+00 1.201894733865729314e-01 1.367068689954957783e-01
7.799999999999999822e+00 1.694241232780757000e+00 1.221862600883771854e-01 1.390929218119942856e-01
7.900000000000000355e+00 1.712914640103815556e+00 1.241822644485583993e-01 1.414864762478018623e-01
8.000000000000000000e+00 1.731499996188065493e+00 1.261770961553372317e-01 1.438870798900768744e-01
8.099999999999999645e+00 1.749998413639878958e+00 1.281702444044627853e-01 1.462940648204600347e-01
8.199999999999999289e+00 1.768410921534190550e+00 1.301610206550940507e-01 1.487065320641165478e-01
8.300000000000000711e+00 1.786738477138158920e+00 1.321485643836279866e-01 1.511234215108663292e-01
8.400000000000000355e+00 1.804981969352161375e+00 1.341319805995759840e-01 1.535436912022363209e-01
8.500000000000000000e+00 1.823142251993504326e+00 1.361105030549683015e-01 1.559666180062901919e-01
8.599999999999999645e+00 1.841220136851181577e+00 1.380834334491753967e-01 1.583918778685662332e-01
8.699999999999999289e+00 1.859216387631188239e+00 1.400501827994082849e-01 1.608195379022030469e-01
8.800000000000000711e+00 1.877131770913742725e+00 1.420102968707386282e-01 1.632497806751251890e-01
8.900000000000000355e+00 1.894967028067600978e+00 1.439633284397952018e-01 1.656826801503168412e-01
9.000000000000000000e+00 1.912722895307081616e+00 1.459088065776794618e-01 1.681182758762711504e-01
9.099999999999999645e+00 1.930400087159390266e+00 1.478462795347323944e-01 1.705566200654777820e-01
9.199999999999999289e+00 1.947999323188940535e+00 1.497753171326201560e-01 1.729977477299049493e-01
9.300000000000000711e+00 1.965521322996416576e+00 1.516956637040887124e-01 1.754416582648685718e-01
9.400000000000000355e+00 1.982966742581168784e+00 1.536073248359013377e-01 1.778881544333184017e-01
9.500000000000000000e+00 2.000336142094493397e+00 1.555105331199959640e-01 1.803368468070689623e-01
9.599999999999999645e+00 2.017629985021009098e+00 1.574057457748165856e-01 1.827872713203335664e-01
9.699999999999999289e+00 2.034848646720003984e+00 1.592935364687060318e-01 1.852388168237197874e-01
9.800000000000000711e+00 2.051992417866224550e+00 1.611743515541588234e-01 1.876909738506511438e-01
9.900000000000000355e+00 2.069061544733629798e+00 1.630485813001134598e-01 1.901433492363162614e-01
1.000000000000000000e+01 2.086056242651442183e+00 1.649165506485512633e-01 1.925955850767526734e-01
1.009999999999999964e+01 2.102976701281100258e+00 1.667785272167359167e-01 1.950472850350877252e-01
1.019999999999999929e+01 2.119823126282306180e+00 1.686346235264257754e-01 1.974978689251347674e-01
1.030000000000000071e+01 2.136595773073556970e+00 1.704847901205817085e-01 1.999467475085343615e-01
1.040000000000000036e+01 2.153294910038641596e+00 1.723288884864746517e-01 2.023935841323925011e-01
1.050000000000000000e+01 2.169920831201456402e+00 1.741668581459279164e-01 2.048381616002679095e-01
1.059999999999999964e+01 2.186473863288088015e+00 1.759988336327742431e-01 2.072803079814544702e-01
1.069999999999999929e+01 2.202954354926654812e+00 1.778250332277910850e-01 2.097199951659489692e-01
1.080000000000000071e+01 2.219362688077903822e+00 1.796454980928672285e-01 2.121569916591337090e-01
1.090000000000000036e+01 2.235699236985658533e+00 1.814601222364911060e-01 2.145908542191725665e-01
1.100000000000000000e+01 2.251964345970754344e+00 1.832686450507976517e-01 2.170212964844124848e-01
1.109999999999999964e+01 2.268158317225300369e+00 1.850706862287974097e-01 2.194481699116423989e-01
1.119999999999999929e+01 2.284281442227506620e+00 1.868659463375359486e-01 2.218711724316322353e-01
1.130000000000000071e+01 2.300334005957242134e+00 1.886541192315589477e-01 2.242895567392357847e-01
1.140000000000000036e+01 2.316316328995308815e+00 1.904350308153941462e-01 2.267022397026035030e-01
1.150000000000000000e+01 2.332228765996832376e+00 1.922086437799066516e-01 2.291080542888241922e-01
1.159999999999999964e+01 2.348071662531963533e+00 1.939750985928312410e-01 2.315059474605125622e-01
1.169999999999999929e+01 2.363845382721053934e+00 1.957342237418622233e-01 2.338949509327430398e-01
1.180000000000000071e+01 2.379550301114112809e+00 1.974861447698108563e-01 2.362741977731652732e-01
1.190000000000000036e+01 2.395186800700883190e+00 1.992311668504447297e-01 2.386429481641387795e-01
1.200000000000000000e+01 2.410755265337054976e+00 2.009695005282821079e-01 2.410005517899516114e-01
1.209999999999999964e+01 2.426256111655866299e+00 2.027015235871414411e-01 2.433465552659579423e-01
1.219999999999999929e+01 2.441689796949639391e+00 2.044277978848825228e-01 2.456808801084151561e-01
1.230000000000000071e+01 2.457056798910938866e+00 2.061487942560256137e-01 2.480038316981323376e-01
1.240000000000000036e+01 2.472357650796288553e+00 2.078649817551889711e-01 2.503157370627207001e-01
1.250000000000000000e+01 2.487592895204023602e+00 2.095767891448025999e-01 2.526168752291408914e-01
1.259999999999999964e+01 2.502763045305635980e+00 2.112844604214103583e-01 2.549074505004758073e-01
1.269999999999999929e+01 2.517868566666523478e+00 2.129879888956991429e-01 2.571876187128343538e-01
1.280000000000000071e+01 2.532909869597286256e+00 2.146875210690533109e-01 2.594575029098251662e-01
1.290000000000000036e+01 2.547887341602996347e+00 2.163830960372510326e-01 2.617171682591443727e-01
1.300000000000000000e+01 2.562801330396208943e+00 2.180748349489496363e-01 2.639666959580053707e-01
1.309999999999999964e+01 2.577652138092038747e+00 2.197628721002646834e-01 2.662063239347198795e-01
1.319999999999999929e+01 2.592440049299626459e+00 2.214472968663105945e-01 2.684361969885231680e-01
1.330000000000000071e+01 2.607165310965302574e+00 2.231281886685470006e-01 2.706564511861189182e-01
1.340000000000000036e+01 2.621828128194375829e+00 2.248056382337684234e-01 2.728673791554383499e-01
1.350000000000000000e+01 2.636428662188824656e+00 2.264797416310151412e-01 2.750692475329499231e-01
1.359999999999999964e+01 2.650967051921666151e+00 2.281505778032837384e-01 2.772620793849980281e-01
1.369999999999999929e+01 2.665443407281749888e+00 2.298182799816865796e-01 2.794455304160989861e-01
1.380000000000000071e+01 2.679857845648922599e+00 2.314830164349128694e-01 2.816189475871286874e-01
1.390000000000000036e+01 2.694210496090369666e+00 2.331448504979793945e-01 2.837816614587751474e-01
1.400000000000000000e+01 2.708501527234597361e+00 2.348037029639615803e-01 2.859330863893627672e-01
1.409999999999999964e+01 2.722731112243082396e+00 2.364592469750412818e-01 2.880726207940451644e-01
1.419999999999999929e+01 2.736899435507115008e+00 2.381109697344316878e-01 2.901997167820549173e-01
1.430000000000000071e+01 2.751006716190348644e+00 2.397585149401382232e-01 2.923137491772398455e-01
1.440000000000000036e+01 2.765053196762659926e+00 2.414019201138577486e-01 2.944141117968297472e-01
1.450000000000000000e+01 2.779039116887717320e+00 2.430412973509223917e-01 2.965001886301954492e-01
1.459999999999999964e+01 2.792964718696692827e+00 2.446766978645724677e-01 2.985713660543396486e-01
1.469999999999999929e+01 2.806830262598915660e+00 2.463080485264925734e-01 3.006271238403024348e-01
1.480000000000000071e+01 2.820636034587080676e+00 2.479350767558816671e-01 3.026670783790779140e-01
1.490000000000000036e+01 2.834382310101165370e+00 2.495575386150337138e-01 3.046908168515138904e-01
1.500000000000000000e+01 2.848069345520804152e+00 2.511753674907915013e-01 3.066977999211908390e-01
1.509999999999999964e+01 2.861697400060343899e+00 2.527886523405671326e-01 3.086873613819323126e-01
1.519999999999999929e+01 2.875266732809351300e+00 2.543976814920223539e-01 3.106588407542822949e-01
1.530000000000000071e+01 2.888777629644490919e+00 2.560029117524407205e-01 3.126116822280966545e-01
1.540000000000000036e+01 2.902230424530141573e+00 2.576048667107704304e-01 3.145454630004214103e-01
1.550000000000000000e+01 2.915625494211983249e+00 2.592037567168583578e-01 3.164598352108489721e-01
1.559999999999999964e+01 2.928963231948584323e+00 2.607994906436266191e-01 3.183546580908895862e-01
1.569999999999999929e+01 2.942244030715270853e+00 2.623919333880624372e-01 3.202298926259019574e-01
1.580000000000000071e+01 2.955468268541489696e+00 2.639809039563547621e-01 3.220855510814195632e-01
1.590000000000000036e+01 2.968636308250355071e+00 2.655663277208781814e-01 3.239216449162727329e-01
1.600000000000000000e+01 2.981748479527535078e+00 2.671483477026233011e-01 3.257382810238151905e-01
1.610000000000000142e+01 2.994805077580725783e+00 2.687272818541219799e-01 3.275356960878355039e-01
1.619999999999999929e+01 3.007806397128744980e+00 2.703034637724410771e-01 3.293141348117774037e-01
1.630000000000000071e+01 3.020752723126669537e+00 2.718772282910588700e-01 3.310737424292300446e-01
1.639999999999999858e+01 3.033644321529781696e+00 2.734488063570412741e-01 3.328145903244825732e-01
1.650000000000000000e+01 3.046481427331753533e+00 2.750181828897741987e-01 3.345368918762523514e-01
1.660000000000000142e+01 3.059264247037531526e+00 2.765850436900074705e-01 3.362408214701724241e-01
1.669999999999999929e+01 3.071992931368770829e+00 2.781490087607525474e-01 3.379265321563220681e-01
1.680000000000000071e+01 3.084667625105890654e+00 2.797096800487843815e-01 3.395941364927175243e-01
1.689999999999999858e+01 3.097288490761235913e+00 2.812667502612602455e-01 3.412436294117218161e-01
1.700000000000000000e+01 3.109855708313806755e+00 2.828199573033454151e-01 3.428748800435581501e-01
1.710000000000000142e+01 3.122369469407062503e+00 2.843690119892241519e-01 3.444877279956410909e-01
1.719999999999999929e+01 3.134829997595299123e+00 2.859136030356386193e-01 3.460821500587933919e-01
1.730000000000000071e+01 3.147237575948039545e+00 2.874535075621569291e-01 3.476581938413461081e-01
1.739999999999999858e+01 3.159592503099066807e+00 2.889887723017094956e-01 3.492159025099077496e-01
1.750000000000000000e+01 3.171895106479261539e+00 2.905196746300591215e-01 3.507554496693328083e-01
1.760000000000000142e+01 3.184145703696728891e+00 2.920465869930057856e-01 3.522770610016419113e-01
1.769999999999999929e+01 3.196344590442333988e+00 2.935697696628181141e-01 3.537809856308009593e-01
1.780000000000000071e+01 3.208492022976253910e+00 2.950894402991823817e-01 3.552674651434100106e-01
1.789999999999999858e+01 3.220588241476793012e+00 2.966058646750138195e-01 3.567367967955035191e-01
1.800000000000000000e+01 3.232633473307212402e+00 2.981191226908630476e-01 3.581891844930131796e-01
1.810000000000000142e+01 3.244627927357807362e+00 2.996292905698738629e-01 3.596247116804041077e-01
1.819999999999999929e+01 3.256571792083228001e+00 3.011362209337313800e-01 3.610434206534622881e-01
1.830000000000000071e+01 3.268465223124601415e+00 3.026398205090359284e-01 3.624452972265355122e-01
1.839999999999999858e+01 3.280308369313825079e+00 3.041399539305662536e-01 3.638301237441718960e-01
1.850000000000000000e+01 3.292101416039803663e+00 3.056364515885352517e-01 3.651974922096505871e-01
1.860000000000000142e+01 3.303844555387035697e+00 3.071290840909361997e-01 3.665468510661105128e-01
1.869999999999999929e+01 3.315538001836581650e+00 3.086175951007907869e-01 3.678776586450842601e-01
1.880000000000000071e+01 3.327181974868552938e+00 3.101015631339825163e-01 3.691895280355814712e-01
1.889999999999999858e+01 3.338776720244446494e+00 3.115805467562022812e-01 3.704820751738830964e-01
1.900000000000000000e+01 3.350322508394310450e+00 3.130540992581498649e-01 3.717549890786635558e-01
1.910000000000000142e+01 3.361819605510816711e+00 3.145217698526505679e-01 3.730080447412964517e-01
1.919999999999999929e+01 3.373268280765628013e+00 3.159833057428649283e-01 3.742411792035920115e-01
1.930000000000000071e+01 3.384668803794658398e+00 3.174383380293961388e-01 3.754544278655709277e-01
1.939999999999999858e+01 3.396021443355126568e+00 3.188864237386912492e-01 3.766476910817426749e-01
1.950000000000000000e+01 3.407326445266146475e+00 3.203271375516085762e-01 3.778208959964772795e-01
1.960000000000000142e+01 3.418584056655308068e+00 3.217601072107507676e-01 3.789739579690118987e-01
1.969999999999999929e+01 3.429794467415535841e+00 3.231849499571133322e-01 3.801068389390684921e-01
1.980000000000000071e+01 3.440957815355045302e+00 3.246011607803249710e-01 3.812197038475111377e-01
1.989999999999999858e+01 3.452074202398906611e+00 3.260083145314860431e-01 3.823126400641188027e-01
2.000000000000000000e+01 3.463143716339388334e+00 3.274063238744062687e-01 3.833856700508682103e-01
2.010000000000000142e+01 3.474166452293141916e+00 3.287953129072085368e-01 3.844389854837895193e-01
2.019999999999999929e+01 3.485142503224445409e+00 3.301754806915511153e-01 3.854728966288019087e-01
2.030000000000000071e+01 3.496071991769198473e+00 3.315470896499861375e-01 3.864875880714659928e-01
2.039999999999999858e+01 3.506955040620293840e+00 3.329104809541889587e-01 3.874831131583369448e-01
2.050000000000000000e+01 3.517791762165371594e+00 3.342660031619844041e-01 3.884594254962325799e-01
2.060000000000000142e+01 3.528582304275359238e+00 3.356140913780478741e-01 3.894163509884509544e-01
2.069999999999999929e+01 3.539326884009223573e+00 3.369551939429773491e-01 3.903534435204840669e-01
2.080000000000000071e+01 3.550025741887028019e+00 3.382895782930881445e-01 3.912700618957716259e-01
2.089999999999999858e+01 3.560679096070992866e+00 3.396172590581474360e-01 3.921654684616195929e-01
2.100000000000000000e+01 3.571287113976331806e+00 3.409381424228055124e-01 3.930390375360199862e-01
2.110000000000000142e+01 3.581849945028506621e+00 3.422520227176590879e-01 3.938901105736420938e-01
2.119999999999999929e+01 3.592367715613840939e+00 3.435586442269098484e-01 3.947179143579111482e-01
2.130000000000000071e+01 3.602840554899747971e+00 3.448577202881919490e-01 3.955218040995895912e-01
2.139999999999999858e+01 3.613268587576698998e+00 3.461491289419438289e-01 3.963012120420863482e-01
2.150000000000000000e+01 3.623651926223385722e+00 3.474329318763498264e-01 3.970558588542347778e-01
2.160000000000000142e+01 3.633990682753747148e+00 3.487091768171382000e-01 3.977855793793927397e-01
2.169999999999999929e+01 3.644284997908834089e+00 3.499776838755899178e-01 3.984902249552866316e-01
2.180000000000000071e+01 3.654535028820154796e+00 3.512384287492853474e-01 3.991697745632474259e-01
2.189999999999999858e+01 3.664740965575307818e+00 3.524914571486075232e-01 3.998242783895564756e-01
2.200000000000000000e+01 3.674903043876157849e+00 3.537370686930305652e-01 4.004538348113473312e-01
2.210000000000000142e+01 3.685021519338442797e+00 3.549756735596560908e-01 4.010587329136519052e-01
2.219999999999999929e+01 3.695096646902614967e+00 3.562075784888159014e-01 4.016394440071944238e-01
2.230000000000000071e+01 3.705128705381703469e+00 3.574329413442463022e-01 4.021966618098291590e-01
2.239999999999999858e+01 3.715117988063196819e+00 3.586518609875080088e-01 4.027311356522274011e-01
2.250000000000000000e+01 3.725064770769587863e+00 3.598645315671618050e-01 4.032435023162093124e-01
2.260000000000000142e+01 3.734969335448399264e+00 3.610712112531677676e-01 4.037343907153196909e-01
2.269999999999999929e+01 3.744831979820355539e+00 3.622723577054993704e-01 4.042042254742281848e-01
2.280000000000000071e+01 3.754652994487706508e+00 3.634683859585710053e-01 4.046534245373223371e-01
2.289999999999999858e+01 3.764432717651314597e+00 3.646597138357736689e-01 4.050824188425838912e-01
2.300000000000000000e+01 3.774171469971456361e+00 3.658465905448129440e-01 4.054916363849274674e-01
2.310000000000000142e+01 3.783869558411042000e+00 3.670290772782855981e-01 4.058814286535215032e-01
2.319999999999999929e+01 3.793527287248800395e+00 3.682073493552247001e-01 4.062523372954722767e-01
2.330000000000000071e+01 3.803144902866192112e+00 3.693815235414845688e-01 4.066048583811294748e-01
2.339999999999999858e+01 3.812722621569229364e+00 3.705515500688743025e-01 4.069394119933558152e-01
2.350000000000000000e+01 3.822260644667051288e+00 3.717173728032978630e-01 4.072563570246776621e-01
2.360000000000000142e+01 3.831759169032769918e+00 3.728789138085750743e-01 4.075559672919997212e-01
2.369999999999999929e+01 3.841218403591560193e+00 3.740360582041102333e-01 4.078385000023190265e-01
2.380000000000000071e+01 3.850638513797291829e+00 3.751886965321986622e-01 4.081042224711985966e-01
2.389999999999999858e+01 3.860019660661242913e+00 3.763367930138783457e-01 4.083534381808964220e-01
2.400000000000000000e+01 3.869362018911872259e+00 3.774803263155783739e-01 4.085863968113305766e-01
2.410000000000000142e+01 3.878665717150331815e+00 3.786192551394957917e-01 4.088034919883209994e-01
2.419999999999999929e+01 3.887930882997000293e+00 3.797532292727536785e-01 4.090051514753700879e-01
2.430000000000000071e+01 3.897157633637121421e+00 3.808818294044207242e-01 4.091917052845746028e-01
2.439999999999999858e+01 3.906346070120612080e+00 3.820047805695274690e-01 4.093633563122369701e-01
2.450000000000000000e+01 3.915496311580403788e+00 3.831220186214974177e-01 4.095202455101483174e-01
2.460000000000000142e+01 3.924608489221254271e+00 3.842336664956995662e-01 4.096624701686377712e-01
2.469999999999999929e+01 3.933682755516133778e+00 3.853399105339039288e-01 4.097901509921650920e-01
2.480000000000000071e+01 3.942719272679350517e+00 3.864409899030127882e-01 4.099032999333926952e-01
2.489999999999999858e+01 3.951718242411458082e+00 3.875370782297782313e-01 4.100017548499370612e-01
2.500000000000000000e+01 3.960679857239758572e+00 3.886285110970617573e-01 4.100851214289664703e-01
2.510000000000000142e+01 3.969604287511985241e+00 3.897155638804599143e-01 4.101530240639199576e-01
2.519999999999999929e+01 3.978491711080601956e+00 3.907982903339242142e-01 4.102051555140069361e-01
2.530000000000000071e+01 3.987342264336315001e+00 3.918765376829616010e-01 4.102413744547530605e-01
2.539999999999999858e+01 3.996156055381042904e+00 3.929500561712742090e-01 4.102617993600228274e-01
2.550000000000000000e+01 4.004933191201963005e+00 3.940187994237764890e-01 4.102666177954272797e-01
2.560000000000000142e+01 4.013673785111101289e+00 3.950826612562061690e-01 4.102558912139571135e-01
2.569999999999999929e+01 4.022377955563167795e+00 3.961415647669217499e-01 4.102296471353836793e-01
2.580000000000000071e+01 4.031045834043864851e+00 3.971953642853214284e-01 4.101879632825005118e-01
2.589999999999999858e+01 4.039677569243711908e+00 3.982439044896972646e-01 4.101309213774015916e-01
2.600000000000000000e+01 4.048273367253370836e+00 3.992869566556040972e-01 4.100586287819174558e-01
2.610000000000000142e+01 4.056833440396633961e+00 4.003243679294836710e-01 4.099711875284128837e-01
2.619999999999999929e+01 4.065357973361238386e+00 4.013559497901968420e-01 4.098687421950595322e-01
2.630000000000000071e+01 4.073847169758019859e+00 4.023814645970236192e-01 4.097514537741435703e-01
2.639999999999999858e+01 4.082301251110121321e+00 4.034006961190068630e-01 4.096196778017340279e-01
2.650000000000000000e+01 4.090720460796215541e+00 4.044135711300884672e-01 4.094738908849437919e-01
2.660000000000000142e+01 4.099105032032595908e+00 4.054201121362184246e-01 4.093147236612599826e-01
2.669999999999999929e+01 4.107455187125321316e+00 4.064204048090838128e-01 4.091427676190946272e-01
2.680000000000000071e+01 4.115771159241075949e+00 4.074147292482090954e-01 4.089584110642183745e-01
2.689999999999999858e+01 4.124053132853957138e+00 4.084033505062114600e-01 4.087618757456201735e-01
2.700000000000000000e+01 4.132301295572501587e+00 4.093865911671579205e-01 4.085533722795862133e-01
2.710000000000000142e+01 4.140515860368703116e+00 4.103648866251701222e-01 4.083330892400720558e-01
2.719999999999999929e+01 4.148697030151598852e+00 4.113386057185763889e-01 4.081011104931571154e-01
2.730000000000000071e+01 4.156845012621721125e+00 4.123080191470500644e-01 4.078572103142832361e-01
2.739999999999999858e+01 4.164960022027499598e+00 4.132734443302963356e-01 4.076009928266062232e-01
2.750000000000000000e+01 4.173042282798812508e+00 4.142351335856089278e-01 4.073320746105908441e-01
2.760000000000000142e+01 4.181092006384225179e+00 4.151933094555424475e-01 4.070500705267772190e-01
2.769999999999999929e+01 4.189109392698537881e+00 4.161479784168866658e-01 4.067547843178482836e-01
2.780000000000000071e+01 4.197094636713112337e+00 4.170991528173888518e-01 4.064459667945401478e-01
2.789999999999999858e+01 4.205047952198205152e+00 4.180469607249714947e-01 4.061234060701055526e-01
2.800000000000000000e+01 4.212969496422216409e+00 4.189915450187484680e-01 4.057869419405557565e-01
2.810000000000000142e+01 4.220859421396200517e+00 4.199330171042832127e-01 4.054364200842002219e-01
2.819999999999999929e+01 4.228717868839790839e+00 4.208714152936123831e-01 4.050716349859611043e-01
2.830000000000000071e+01 4.236544987457751432e+00 4.218068361350275630e-01 4.046923540466904612e-01
2.839999999999999858e+01 4.244340911489863366e+00 4.227394065388834221e-01 4.042985290099023743e-01
2.850000000000000000e+01 4.252105770736628543e+00 4.236693575125385358e-01 4.038903604250414503e-01
2.860000000000000142e+01 4.259839720563610932e+00 4.245969086536449666e-01 4.034680570810085243e-01
2.869999999999999929e+01 4.267542924946113203e+00 4.255225675666509666e-01 4.030319930825543295e-01
2.880000000000000071e+01 4.275215526501445318e+00 4.264467179469919600e-01 4.025824945294447232e-01
2.889999999999999858e+01 4.282857633971621780e+00 4.273698529898690701e-01 4.021197941350473926e-01
2.900000000000000000e+01 4.290469362989657753e+00 4.282925173226206361e-01 4.016441247772375434e-01
2.910000000000000142e+01 4.298050851428794950e+00 4.292152442749519459e-01 4.011555018713091059e-01
2.919999999999999929e+01 4.305602262079057496e+00 4.301383158965328413e-01 4.006539887185187609e-01
2.930000000000000071e+01 4.313123779607605179e+00 4.310619426325881243e-01 4.003887041612692599e-01
2.939999999999999858e+01 4.320615544473344727e+00 4.319864459211881780e-01 4.022667053873076881e-01
2.950000000000000000e+01 4.328077701861385407e+00 4.329122973462919965e-01 4.041360126777462369e-01
2.960000000000000142e+01 4.335510379666852820e+00 4.338399776369068483e-01 4.059967384513285538e-01
2.969999999999999929e+01 4.342913738376043220e+00 4.347698030272519887e-01 4.078487652394882090e-01
2.980000000000000071e+01 4.350287942350701265e+00 4.357018224201203438e-01 4.096918293571434333e-01
2.989999999999999858e+01 4.357633096656495120e+00 4.366359909145920426e-01 4.115257046629690052e-01
3.000000000000000000e+01 4.364949271454356072e+00 4.375724178227629046e-01 4.133501704071571581e-01
3.010000000000000142e+01 4.372236554720836388e+00 4.385113039811625590e-01 4.151651063322780999e-01
3.019999999999999929e+01 4.379495065362678297e+00 4.394527030394761447e-01 4.169705965014083304e-01
3.030000000000000071e+01 4.386724929597075828e+00 4.403965346301852435e-01 4.187666804317817792e-01
3.039999999999999858e+01 4.393926246705485816e+00 4.413428480502226137e-01 4.205532180399451647e-01
3.050000000000000000e+01 4.401099087081486338e+00 4.422917577044165327e-01 4.223299835795923940e-01
3.060000000000000142e+01 4.408243538304484233e+00 4.432433761981098286e-01 4.240967725475321970e-01
3.069999999999999929e+01 4.415359698999414384e+00 4.441979003975924378e-01 4.258534121744785850e-01
3.080000000000000071e+01 4.422447673636450638e+00 4.451557319165977411e-01 4.275995475717051519e-01
3.089999999999999858e+01 4.429507571555178380e+00 4.461173923037957678e-01 4.293349154385062150e-01
3.100000000000000000e+01 4.436539503132153506e+00 4.470832187941611302e-01 4.310590887946386118e-01
3.110000000000000142e+01 4.443543575699253623e+00 4.480535186450773644e-01 4.327715967723424484e-01
3.119999999999999929e+01 4.450519924769134938e+00 4.490283564284682782e-01 4.344721563236735307e-01
3.130000000000000071e+01 4.457468698103096649e+00 4.500076929081719967e-01 4.361606713477694797e-01
3.139999999999999858e+01 4.464390054411902398e+00 4.509912846217449811e-01 4.378371405378480574e-01
3.150000000000000000e+01 4.471284162519295613e+00 4.519787880260466295e-01 4.395016765210089105e-01
3.160000000000000142e+01 4.478151174584028560e+00 4.529698748431085775e-01 4.411544488896339544e-01
3.169999999999999929e+01 4.484991243969860264e+00 4.539640844647250262e-01 4.427956205973808679e-01
3.180000000000000071e+01 4.491804500739175587e+00 4.549608974849688181e-01 4.444250783147509765e-01
3.189999999999999858e+01 4.498591050312224837e+00 4.559597809199473772e-01 4.460424473162580838e-01
3.200000000000000000e+01 4.505350976292365139e+00 4.569599584341057508e-01 4.476471230986893701e-01
3.210000000000000142e+01 4.512084371275809858e+00 4.579604682109605918e-01 4.492386364812466226e-01
3.220000000000000284e+01 4.518791379220032489e+00 4.589604258567874240e-01 4.508167719390696604e-01
3.229999999999999716e+01 4.525472157597296707e+00 4.599592974375035226e-01 4.523815273756364164e-01
3.239999999999999858e+01 4.532126866214170491e+00 4.609566258418018592e-01 4.539333934832479045e-01
3.250000000000000000e+01 4.538755650879461534e+00 4.619520143111079946e-01 4.554729896452700544e-01
3.260000000000000142e+01 4.545358673670884642e+00 4.629449859650929255e-01 4.570004826787847918e-01
3.270000000000000284e+01 4.551936132287051961e+00 4.639351198183883085e-01 4.585158675679901208e-01
3.279999999999999716e+01 4.558488211657772737e+00 4.649222952786304930e-01 4.600191275453280326e-01
3.289999999999999858e+01 4.565015077533362664e+00 4.659066540666936262e-01 4.615100986952000994e-01
3.300000000000000000e+01 4.571516904707393358e+00 4.668884410267946095e-01 4.629885255893642082e-01
3.310000000000000142e+01 4.577993871915052360e+00 4.678680058212938420e-01 4.644542086467504660e-01
3.320000000000000284e+01 4.584446135313455351e+00 4.688456270270631165e-01 4.659069289107424794e-01
3.329999999999999716e+01 4.590873845518770757e+00 4.698213261263557428e-01 4.673465102400946591e-01
3.339999999999999858e+01 4.597277132526732757e+00 4.707948367246839183e-01 4.687728501967951544e-01
3.350000000000000000e+01 4.603656111997182165e+00 4.717658279176770719e-01 4.701857802237645600e-01
3.360000000000000142e+01 4.610010886045704304e+00 4.727340552333227919e-01 4.715854772548331297e-01
3.370000000000000284e+01 4.616341554555133619e+00 4.736994377722858474e-01 4.729723048136103003e-01
3.379999999999999716e+01 4.622648228881301335e+00 4.746619381360250856e-01 4.743466551770882944e-01
3.389999999999999858e+01 4.628931044643391779e+00 4.756216355430371578e-01 4.757088897404857519e-01
3.400000000000000000e+01 4.635190151360757405e+00 4.765786860969685179e-01 4.770593683038919508e-01
3.410000000000000142e+01 4.641425664413213248e+00 4.775330412974687633e-01 4.783982786152165545e-01
3.420000000000000284e+01 4.647637702073884824e+00 4.784845126550516525e-01 4.797256122756694552e-01
3.429999999999999716e+01 4.653826387941637499e+00 4.794329536502868194e-01 4.810411016389082306e-01
3.439999999999999858e+01 4.659991875377027526e+00 4.803783793252689449e-01 4.823445589287649327e-01
3.450000000000000000e+01 4.666134289088849307e+00 4.813209428055920114e-01 4.836357532841555340e-01
3.460000000000000142e+01 4.672253758997502615e+00 4.822607352659060709e-01 4.849142533126444832e-01
3.470000000000000284e+01 4.678350404233356130e+00 4.831978029271049024e-01 4.861795170436460367e-01
3.479999999999999716e+01 4.684424295261320204e+00 4.841322490684589752e-01 4.874309520394266571e-01
3.489999999999999858e+01 4.690475476669552890e+00 4.850640426671128935e-01 4.886682963272264146e-01
3.500000000000000000e+01 4.696503950413616124e+00 4.859930829779814943e-01 4.898915874459754960e-01
3.510000000000000142e+01 4.702509683585307521e+00 4.869194694999245954e-01 4.911010852335904175e-01
3.520000000000000284e+01 4.708492653753775237e+00 4.878432140273094575e-01 4.922973432243162861e-01
3.529999999999999716e+01 4.714452889063223573e+00 4.887644585714401302e-01 4.934810851271214105e-01
3.539999999999999858e+01 4.720390438050410253e+00 4.896834702687087315e-01 4.946528457618111219e-01
3.550000000000000000e+01 4.726305339985703569e+00 4.906006372743059174e-01 4.958128868967577318e-01
3.560000000000000142e+01 4.732197623020932831e+00 4.915163679249152651e-01 4.969613615068455559e-01
3.570000000000000284e+01 4.738067300570233620e+00 4.924310147833148577e-01 4.980984217966382133e-01
3.579999999999999716e+01 4.743914395901115633e+00 4.933446555028773162e-01 4.992243241506271190e-01
3.589999999999999858e+01 4.749738936122881228e+00 4.942572269132154972e-01 5.003393011090686571e-01
3.600000000000000000e+01 4.755540940404271666e+00 4.951686101018495378e-01 5.014435011557001332e-01
3.610000000000000142e+01 4.761320430504194512e+00 4.960787942501418968e-01 5.025366893174414429e-01
3.620000000000000284e+01 4.767077379463456666e+00 4.969877824551911516e-01 5.036185734361904309e-01
3.629999999999999716e+01 4.772811767627018753e+00 4.978955973061029994e-01 5.046888875980801714e-01
3.639999999999999858e+01 4.778523579146309430e+00 4.988023963181511533e-01 5.057474190085278209e-01
3.650000000000000000e+01 4.784212840062336269e+00 4.997083563087034719e-01 5.067940139662674426e-01
3.660000000000000142e+01 4.789879622738533627e+00 5.006135226250130188e-01 5.078285831624320679e-01
3.670000000000000284e+01 4.795523979321691499e+00 5.015179147046762154e-01 5.088511035632024004e-01
3.679999999999999716e+01 4.801145977825204803e+00 5.024215668796543355e-01 5.098614510902743646e-01
3.689999999999999858e+01 4.806745712864026743e+00 5.033245453057704211e-01 5.108595645408282593e-01
3.700000000000000000e+01 4.812323314964525700e+00 5.042269308836653252e-01 5.118453224026300319e-01
3.710000000000000142e+01 4.817878934273911007e+00 5.051288516721257338e-01 5.128185378177061438e-01
3.720000000000000284e+01 4.823412748434793507e+00 5.060304939627959797e-01 5.137791222282279691e-01
3.729999999999999716e+01 4.828924940483352302e+00 5.069318450639901386e-01 5.147267730834030885e-01
3.739999999999999858e+01 4.834415702418472627e+00 5.078328263350648797e-01 5.156613245590371264e-01
3.750000000000000000e+01 4.839885200903574436e+00 5.087335585214720624e-01 5.165829251519618026e-01
3.760000000000000142e+01 4.845333587635014538e+00 5.096339430338794330e-01 5.174919635324108924e-01
3.770000000000000284e+01 4.850760985864303265e+00 5.105338467753837151e-01 5.183888707315409405e-01
3.779999999999999716e+01 4.856167494119109307e+00 5.114330704336955691e-01 5.192737202369954730e-01
3.789999999999999858e+01 4.861553214303267367e+00 5.123313870309651463e-01 5.201463655075571069e-01
3.800000000000000000e+01 4.866918230105218512e+00 5.132286450395913135e-01 5.210068354750854169e-01
3.810000000000000142e+01 4.872262623004629312e+00 5.141247099489714145e-01 5.218553595059294281e-01
3.820000000000000284e+01 4.877586490196411440e+00 5.150194742391622782e-01 5.226926689266324644e-01
3.829999999999999716e+01 4.882889900869455957e+00 5.159125025314086344e-01 5.235194739433923772e-01
3.839999999999999858e+01 4.888172919821797358e+00 5.168035882584529617e-01 5.243361256028009620e-01
3.850000000000000000e+01 4.893435600278207787e+00 5.176924187818947587e-01 5.251427982439969000e-01
3.860000000000000142e+01 4.898677997748606572e+00 5.185786379536265756e-01 5.259395528140284881e-01
3.870000000000000284e+01 4.903900161655680101e+00 5.194616771253217635e-01 5.267265973847488070e-01
3.879999999999999716e+01 4.909102131262770286e+00 5.203411112786318071e-01 5.275041858915363591e-01
3.889999999999999858e+01 4.914283947272786612e+00 5.212167010280133184e-01 5.282724704011485528e-01
3.900000000000000000e+01 4.919445666312840082e+00 5.220882118117398107e-01 5.290315320798280041e-01
3.910000000000000142e+01 4.924587371904389776e+00 5.229554204434503362e-01 5.297812866644209251e-01
3.920000000000000284e+01 4.929709167834817940e+00 5.238181562923385215e-01 5.305216409536752664e-01
3.929999999999999716e+01 4.934811136694400524e+00 5.246762568208271915e-01 5.312524203580641924e-01
3.939999999999999858e+01 4.939893403415699602e+00 5.255294785347821573e-01 5.319733275083660118e-01
3.950000000000000000e+01 4.944956102299540746e+00 5.263777493225791915e-01 5.326841287844397144e-01
3.960000000000000142e+01 4.949999401974513269e+00 5.272212692788986743e-01 5.333845578203719739e-01
3.970000000000000284e+01 4.955023455525111586e+00 5.280600848564205307e-01 5.340743841702995098e-01
3.979999999999999716e+01 4.960028388518067821e+00 5.288942779895506874e-01 5.347534920411503023e-01
3.989999999999999858e+01 4.965014285170783914e+00 5.297238100984476006e-01 5.354219851210055836e-01
4.000000000000000000e+01 4.969981215303055144e+00 5.305486819167963830e-01 5.360799323128553340e-01
4.010000000000000142e+01 4.974929245931028809e+00 5.313692986494986670e-01 5.367272366194111299e-01
4.020000000000000284e+01 4.979858454907043708e+00 5.321860045762019098e-01 5.373637813237115424e-01
4.029999999999999716e+01 4.984768901066487068e+00 5.329989952409581733e-01 5.379895058884232029e-01
4.039999999999999858e+01 4.989660618021297900e+00 5.338087301054006417e-01 5.386043632333308295e-01
4.050000000000000000e+01 4.994533647040079849e+00 5.346155571881192614e-01 5.392085596082081267e-01
4.060000000000000142e+01 4.999388032831861395e+00 5.354195414785838381e-01 5.398023584834463762e-01
4.070000000000000284e+01 5.004223812118047121e+00 5.362205296850435232e-01 5.403861128518885337e-01
4.079999999999999716e+01 5.009041031527280197e+00 5.370183685187548406e-01 5.409599202319945732e-01
4.089999999999999858e+01 5.013839739721351663e+00 5.378129458430587206e-01 5.415239448361246488e-01
4.100000000000000000e+01 5.018619907366007382e+00 5.386043263008666315e-01 5.420784806533891498e-01
4.110000000000000142e+01 5.023381508738345325e+00 5.393927730374299401e-01 5.426237995986307183e-01
4.120000000000000284e+01 5.028124554978838923e+00 5.401788837461865000e-01 5.431603749875861809e-01
4.129999999999999716e+01 5.032849072403108082e+00 5.409633177011752281e-01 5.436888369999275383e-01
4.139999999999999858e+01 5.037555132879714570e+00 5.417465565496826230e-01 5.442101051889567387e-01
4.150000000000000000e+01 5.042242786529586240e+00 5.425290273140745967e-01 5.447251992164270362e-01
4.160000000000000142e+01 5.046912102346712281e+00 5.433112916460531849e-01 5.452349102840550188e-01
4.170000000000000284e+01 5.051563165038841952e+00 5.440936190791401117e-01 5.457396493373884994e-01
4.179999999999999716e+01 5.056196091224038902e+00 5.448762483494684616e-01 5.462394843553202151e-01
4.189999999999999858e+01 5.060811037572839233e+00 5.456593124083095603e-01 5.467344656930848146e-01
4.200000000000000000e+01 5.065408177655936761e+00 5.464427982454003185e-01 5.472248767341829634e-01
4.210000000000000142e+01 5.069987625473560300e+00 5.472267209023673473e-01 5.477110406819747368e-01
4.220000000000000284e+01 5.074549442315807291e+00 5.480111952250004137e-01 5.481930233950871312e-01
4.229999999999999716e+01 5.079093735646198482e+00 5.487963158594846291e-01 5.486706494422257663e-01
4.239999999999999858e+01 5.083620613076440087e+00 5.495820867255529762e-01 5.491436942119198861e-01
4.250000000000000000e+01 5.088130204519404565e+00 5.503684705965703472e-01 5.496122551642601550e-01
4.260000000000000142e+01 5.092622663734604593e+00 5.511551974256780895e-01 5.500767912914401592e-01
4.270000000000000284e+01 5.097098116640069065e+00 5.519416730366017987e-01 5.505373748771633657e-01
4.279999999999999716e+01 5.101556677398805029e+00 5.527274555118406596e-01 5.509937905892545729e-01
4.289999999999999858e+01 5.105998468143654989e+00 5.535122591182775054e-01 5.514457650106230346e-01
4.300000000000000000e+01 5.110423600017295342e+00 5.542956586413572140e-01 5.518926491717408567e-01
4.310000000000000142e+01 5.114832135277065817e+00 5.550773108432993652e-01 5.523339397136117768e-01
4.320000000000000284e+01 5.119224091786430897e+00 5.558568920759610066e-01 5.527692231990597449e-01
4.329999999999999716e+01 5.123599439016667034e+00 5.566338901948428841e-01 5.531979274283500558e-01
4.339999999999999858e+01 5.127958133956951770e+00 5.574076317834339989e-01 5.536194890838892491e-01
4.350000000000000000e+01 5.132300134019836868e+00 5.581776239092528513e-01 5.540335645253371410e-01
4.360000000000000142e+01 5.136625409301994516e+00 5.589436636186411178e-01 5.544401188083689647e-01
4.370000000000000284e+01 5.140933989680601002e+00 5.597056186162046032e-01 5.548390704898489290e-01
4.379999999999999716e+01 5.145225887509234930e+00 5.604634702463595630e-01 5.552301558471484100e-01
4.389999999999999858e+01 5.149501143118560442e+00 5.612171704832791264e-01 5.556132511021623088e-01
4.400000000000000000e+01 5.153759812482356928e+00 5.619666859200194153e-01 5.559883260244813385e-01
4.410000000000000142e+01 5.158001946794627202e+00 5.627119299263814156e-01 5.563554052868804334e-01
4.420000000000000284e+01 5.162227606761623733e+00 5.634525849148532828e-01 5.567148229093117351e-01
4.429999999999999716e+01 5.166436839353307775e+00 5.641885002331674670e-01 5.570669154805703016e-01
4.439999999999999858e+01 5.170629712231488817e+00 5.649198668270356549e-01 5.574116731217992893e-01
4.450000000000000000e+01 5.174806272622606507e+00 5.656470138411009430e-01 5.577488626751092582e-01
4.460000000000000142e+01 5.178966531735137657e+00 5.663703577732865924e-01 5.580782832681290273e-01
4.470000000000000284e+01 5.183110492322014373e+00 5.670901438982269838e-01 5.584000461088711731e-01
4.479999999999999716e+01 5.187238151844414169e+00 5.678062858706454108e-01 5.587141867381903992e-01
4.489999999999999858e+01 5.191349482364101320e+00 5.685185365300435834e-01 5.590206170515319428e-01
4.500000000000000000e+01 5.195444451087485760e+00 5.692265232714390777e-01 5.593191475371259713e-01
4.510000000000000142e+01 5.199523028870005170e+00 5.699296476313158166e-01 5.596094284476089697e-01
4.520000000000000284e+01 5.203585200623598084e+00 5.706275037088941460e-01 5.598911642242141440e-01
4.529999999999999716e+01 5.207630994872761043e+00 5.713199710080356652e-01 5.601643924656931617e-01
4.539999999999999858e+01 5.211660488777567046e+00 5.720070443576554808e-01 5.604291748777034954e-01
4.550000000000000000e+01 5.215673754182684085e+00 5.726887755136669256e-01 5.606856185343094268e-01
4.560000000000000142e+01 5.219670843923613468e+00 5.733655346797323915e-01 5.609340878512840689e-01
4.570000000000000284e+01 5.223651814995209364e+00 5.740376846633461483e-01 5.611749091977085158e-01
4.579999999999999716e+01 5.227616722965560569e+00 5.747055602178710032e-01 5.614082460084315329e-01
4.589999999999999858e+01 5.231565656055790825e+00 5.753696556700615972e-01 5.616341930186408149e-01
4.600000000000000000e+01 5.235498714549964738e+00 5.760302579900331565e-01 5.618528179277912926e-01
4.610000000000000142e+01 5.239415998537110042e+00 5.766877555116218801e-01 5.620642437582699102e-01
4.620000000000000284e+01 5.243317619961216813e+00 5.773424988804274349e-01 5.622685428422435905e-01
4.629999999999999716e+01 5.247203703831501365e+00 5.779948313390290693e-01 5.624658409933216419e-01
4.639999999999999858e+01 5.251074392661261747e+00 5.786448548917269008e-01 5.626561760294013226e-01
4.650000000000000000e+01 5.254929834352236817e+00 5.792925595760838320e-01 5.628395498220948312e-01
4.660000000000000142e+01 5.258770131984630503e+00 5.799378887673425353e-01 5.630161171859224822e-01
4.670000000000000284e+01 5.262595327868205608e+00 5.805806291570094757e-01 5.631861743244739316e-01
4.679999999999999716e+01 5.266405482017189499e+00 5.812203855339515002e-01 5.633498090515027812e-01
4.689999999999999858e+01 5.270200661836428324e+00 5.818568434916580046e-01 5.635070818037126728e-01
4.700000000000000000e+01 5.273980947447011403e+00 5.824898366163502317e-01 5.636583300114264006e-01
4.710000000000000142e+01 5.277746397636545517e+00 5.831191437015084134e-01 5.638038915745520185e-01
4.720000000000000284e+01 5.281497097538488283e+00 5.837446615749071199e-01 5.639442956414661978e-01
4.729999999999999716e+01 5.285233154667097644e+00 5.843665144093064256e-01 5.640802354786860207e-01
4.739999999999999858e+01 5.288954671223444315e+00 5.849846754608067911e-01 5.642121765161860480e-01
4.750000000000000000e+01 5.292661755912002164e+00 5.855991407356446743e-01 5.643402731526521166e-01
4.760000000000000142e+01 5.296354524244008211e+00 5.862099490051244643e-01 5.644647665539803683e-01
4.770000000000000284e+01 5.300033057140343118e+00 5.868171144988805210e-01 5.645859605274834436e-01
4.779999999999999716e+01 5.303697403543855771e+00 5.874205420443932013e-01 5.647043637796187454e-01
4.789999999999999858e+01 5.307347592523696811e+00 5.880200112822198122e-01 5.648205244217558985e-01
4.800000000000000000e+01 5.310983629271614603e+00 5.886155004522573009e-01 5.649349073768901164e-01
4.810000000000000142e+01 5.314605458996701337e+00 5.892070901471555544e-01 5.650474816051112015e-01
4.820000000000000284e+01 5.318213072796378782e+00 5.897949797851902431e-01 5.651579884069199977e-01
4.829999999999999716e+01 5.321806491931569738e+00 5.903795844919974556e-01 5.652661502804834370e-01
4.839999999999999858e+01 5.325385739605466462e+00 5.909611539336889763e-01 5.653719382453239461e-01
4.850000000000000000e+01 5.328950859251351702e+00 5.915399877968319231e-01 5.654751911327888791e-01
4.860000000000000142e+01 5.332501872352009897e+00 5.921163527750819000e-01 5.655757471152851323e-01
4.870000000000000284e+01 5.336038824741239139e+00 5.926906654448007572e-01 5.656733898643580005e-01
4.879999999999999716e+01 5.339561749362894183e+00 5.932632950816101314e-01 5.657681377808545520e-01
4.889999999999999858e+01 5.343070660613376432e+00 5.938345409394383267e-01 5.658602750762042888e-01
4.900000000000000000e+01 5.346565639360238542e+00 5.944048259005576540e-01 5.659501906698363172e-01
4.910000000000000142e+01 5.350046748030893085e+00 5.949744072727627398e-01 5.660381915503371886e-01
4.920000000000000284e+01 5.353514067344468330e+00 5.955434152038101558e-01 5.661246118899949664e-01
4.929999999999999716e+01 5.356967736631756516e+00 5.961119387438840178e-01 5.662098336154368639e-01
4.939999999999999858e+01 5.360407919126390475e+00 5.966802854873094475e-01 5.662943090387004830e-01
4.950000000000000000e+01 5.363834715971821154e+00 5.972488778049838132e-01 5.663785153454847787e-01
4.960000000000000142e+01 5.367248211145994041e+00 5.978180753036577144e-01 5.664627965337727389e-01
4.970000000000000284e+01 5.370648504361896336e+00 5.983881224337714855e-01 5.665472111058127425e-01
4.979999999999999716e+01 5.374035705459933254e+00 5.989593717660905980e-01 5.666317570993859576e-01
4.989999999999999858e+01 5.377409892178222073e+00 5.995322985901889723e-01 5.667162599037727233e-01
5.000000000000000000e+01 5.380771140924744067e+00 6.001070320696930693e-01 5.668004049196611049e-01
5.010000000000000142e+01 5.384119497019111300e+00 6.006834471243216456e-01 5.668838612680753286e-01
5.020000000000000284e+01 5.387454986206700269e+00 6.012612707339064499e-01 5.669665127100964597e-01
5.029999999999999716e+01 5.390777636804386042e+00 6.018402275365000165e-01 5.670485242558678252e-01
5.039999999999999858e+01 5.394087484642437147e+00 6.024200764203770930e-01 5.671298212482129841e-01
5.050000000000000000e+01 5.397384581231233547e+00 6.030010374906789039e-01 5.672101375830838066e-01
5.060000000000000142e+01 5.400668967842549684e+00 6.035832083070662435e-01 5.672891073416703733e-01
5.070000000000000284e+01 5.403940673214918888e+00 6.041666421093783157e-01 5.673662292691545872e-01
5.079999999999999716e+01 5.407199701763790500e+00 6.047516062165003703e-01 5.674412089806155635e-01
5.089999999999999858e+01 5.410446051051817307e+00 6.053385011321399389e-01 5.675139015620587202e-01
5.100000000000000000e+01 5.413679721015113522e+00 6.059277623570853422e-01 5.675840354222030371e-01
5.110000000000000142e+01 5.416900700013919767e+00 6.065195472132725030e-01 5.676514074324998660e-01
5.120000000000000284e+01 5.420108978652527831e+00 6.071135201638790946e-01 5.677157907130618852e-01
5.129999999999999716e+01 5.423304553026068398e+00 6.077090307800583346e-01 5.677768414633863614e-01
5.139999999999999858e+01 5.426487417195992258e+00 6.083054723864087521e-01 5.678344272251480973e-01
5.150000000000000000e+01 5.429657600916160121e+00 6.089025216995853640e-01 5.678885707012364392e-01
5.160000000000000142e+01 5.432815117515437109e+00 6.095001492126055354e-01 5.679393557003526993e-01
5.170000000000000284e+01 5.435959947666153091e+00 6.100984934095317058e-01 5.679870085585179140e-01
5.179999999999999716e+01 5.439092071037616272e+00 6.106977720787387653e-01 5.680319002315474819e-01
5.189999999999999858e+01 5.442211485023997319e+00 6.112983511734828568e-01 5.680744156160839609e-01
5.200000000000000000e+01 5.445318192787013345e+00 6.119004436069825914e-01 5.681148222112710755e-01
5.210000000000000142e+01 5.448412220215108626e+00 6.125040344337424614e-01 5.681534732262019105e-01
5.220000000000000284e+01 5.451493561576297608e+00 6.131088969070983552e-01 5.681906289344755834e-01
5.229999999999999716e+01 5.454562249839685961e+00 6.137149118410549775e-01 5.682264783927664098e-01
5.239999999999999858e+01 5.457618292370503887e+00 6.143218341049552222e-01 5.682610246293853251e-01
5.250000000000000000e+01 5.460661732289924686e+00 6.149290481533977726e-01 5.682943833817635237e-01
5.260000000000000142e+01 5.463692648500458660e+00 6.155361564580719147e-01 5.683262285344508058e-01
5.270000000000000284e+01 5.466711101559857511e+00 6.161427401379189206e-01 5.683563715729649246e-01
5.279999999999999716e+01 5.469717132619890343e+00 6.167479111115445889e-01 5.683846847357596488e-01
5.289999999999999858e+01 5.472710797705953922e+00 6.173507287632613583e-01 5.684110841710081630e-01
5.300000000000000000e+01 5.475692137053597364e+00 6.179502172437594254e-01 5.684351741603235197e-01
5.310000000000000142e+01 5.478661166921809489e+00 6.185455034106874805e-01 5.684566697749406927e-01
5.320000000000000284e+01 5.481617899336528765e+00 6.191360266652905509e-01 5.684753947214638004e-01
5.329999999999999716e+01 5.484562353336750462e+00 6.197214486637694364e-01 5.684912668444166428e-01
5.339999999999999858e+01 5.487494567043713189e+00 6.203013742458303170e-01 5.685040319072625081e-01
5.350000000000000000e+01 5.490414498825300527e+00 6.208756563326689459e-01 5.685137462460074786e-01
5.360000000000000142e+01 5.493322080402164964e+00 6.214442802301771707e-01 5.685206662841615355e-01
5.370000000000000284e+01 5.496217261861412240e+00 6.220073442038689393e-01 5.685247143998903852e-01
5.379999999999999716e+01 5.499099954267390622e+00 6.225650502866324487e-01 5.685259192749576584e-01
5.389999999999999858e+01 5.501970150063905329e+00 6.231174255658844530e-01 5.685243012236016469e-01
5.400000000000000000e+01 5.504827893550793050e+00 6.236648152524955080e-01 5.685199031049394947e-01
5.410000000000000142e+01 5.507673267900915270e+00 6.242074766781886552e-01 5.685124854574095110e-01
5.420000000000000284e+01 5.510506378201982081e+00 6.247454992952476971e-01 5.685017617152423597e-01
5.429999999999999716e+01 5.513327308661372328e+00 6.252788121862993265e-01 5.684875793573835878e-01
5.439999999999999858e+01 5.516136082110105754e+00 6.258074012024232857e-01 5.684701099010478487e-01
5.450000000000000000e+01 5.518932735611810969e+00 6.263314373232242716e-01 5.684497710764899736e-01
5.460000000000000142e+01 5.521717340938476326e+00 6.268511269801217978e-01 5.684268502036866622e-01
5.470000000000000284e+01 5.524490020314860139e+00 6.273665346936496690e-01 5.684012779400831050e-01
5.479999999999999716e+01 5.527250917471079106e+00 6.278781015067593785e-01 5.683728818987052733e-01
5.489999999999999858e+01 5.530000124434988784e+00 6.283863331364072380e-01 5.683416130046774484e-01
5.500000000000000000e+01 5.532737719795154163e+00 6.288918218809609328e-01 5.683075391643006569e-01
5.510000000000000142e+01 5.535463748243762083e+00 6.293948447490436138e-01 5.682711692110800072e-01
5.520000000000000284e+01 5.538178236607773641e+00 6.298955625313880091e-01 5.682328025639824531e-01
5.529999999999999716e+01 5.540881153880944154e+00 6.303940971923571723e-01 5.681925983263793611e-01
5.539999999999999858e+01 5.543572454848446185e+00 6.308905837802161187e-01 5.681504186257129163e-01
5.550000000000000000e+01 5.546252077967000815e+00 6.313851954536735533e-01 5.681060950989982317e-01
5.560000000000000142e+01 5.548919939624361142e+00 6.318782451852458237e-01 5.680598577668130034e-01
5.570000000000000284e+01 5.551575961524444658e+00 6.323699564896205771e-01 5.680121207475519185e-01
5.579999999999999716e+01 5.554220084814075697e+00 6.328603899783047382e-01 5.679632781059149593e-01
5.589999999999999858e+01 5.556852291166101132e+00 6.333495378988960312e-01 5.679134952724522734e-01
5.600000000000000000e+01 5.559472595453561539e+00 6.338375788437105030e-01 5.678628277073514141e-01
5.610000000000000142e+01 5.562081058673357781e+00 6.343247055695764303e-01 5.678117499612698182e-01
5.620000000000000284e+01 5.564677792744314289e+00 6.348110142040770398e-01 5.677611602237062627e-01
5.629999999999999716e+01 5.567262874446445409e+00 6.352966451815360571e-01 5.677120706435596631e-01
5.639999999999999858e+01 5.569836404481267600e+00 6.357816593821636886e-01 5.676652692980264092e-01
5.650000000000000000e+01 5.572398470240257140e+00 6.362661351415903610e-01 5.676212529734083745e-01
5.660000000000000142e+01 5.574949149727503439e+00 6.367503279412645156e-01 5.675804091416809527e-01
5.670000000000000284e+01 5.577488459802578014e+00 6.372343764111443321e-01 5.675431513371478331e-01
5.679999999999999716e+01 5.580016416471560881e+00 6.377182962516627640e-01 5.675098557966240520e-01
5.689999999999999858e+01 5.582533039272211894e+00 6.382019209784370872e-01 5.674809483036495905e-01
5.700000000000000000e+01 5.585038355762715234e+00 6.386852544710075463e-01 5.674567674537938089e-01
5.710000000000000142e+01 5.587532386393025519e+00 6.391684467777416501e-01 5.674372847157060917e-01
5.720000000000000284e+01 5.590015100789321068e+00 6.396514697718407305e-01 5.674221550676206149e-01
5.729999999999999716e+01 5.592486501092030160e+00 6.401343960272223299e-01 5.674110036429311776e-01
5.739999999999999858e+01 5.594946616077026924e+00 6.406172212640042218e-01 5.674036097580446025e-01
5.750000000000000000e+01 5.597395516728481013e+00 6.410996866890723567e-01 5.673996154369387312e-01
5.760000000000000142e+01 5.599833293035064941e+00 6.415817982778930784e-01 5.673986269105526503e-01
5.770000000000000284e+01 5.602260046540975758e+00 6.420638793739872341e-01 5.674002997943166093e-01
5.779999999999999716e+01 5.604675873430903010e+00 6.425462628128935094e-01 5.674044285092030293e-01
5.789999999999999858e+01 5.607080831814410971e+00 6.430288420765144508e-01 5.674106803022640477e-01
5.800000000000000000e+01 5.609474955863253953e+00 6.435115181796042805e-01 5.674188794719920992e-01
5.810000000000000142e+01 5.611858280314117486e+00 6.439939299420389673e-01 5.674289712800320018e-01
5.820000000000000284e+01 5.614230850274419815e+00 6.444755856391157778e-01 5.674407497713120918e-01
5.829999999999999716e+01 5.616592693948334158e+00 6.449561270001531454e-01 5.674544354465327345e-01
5.839999999999999858e+01 5.618943834132148041e+00 6.454352334265518465e-01 5.674704916129051924e-01
5.850000000000000000e+01 5.621284279393160332e+00 6.459126444220926189e-01 5.674892396548152362e-01
5.860000000000000142e+01 5.623614001283686825e+00 6.463882756989507428e-01 5.675107099847069847e-01
5.870000000000000284e+01 5.625932984763371891e+00 6.468622236381076362e-01 5.675345681072112569e-01
5.879999999999999716e+01 5.628241201009481109e+00 6.473345389763682789e-01 5.675605829334644525e-01
5.889999999999999858e+01 5.630538648653604206e+00 6.478052615692497795e-01 5.675885258019155444e-01
5.900000000000000000e+01 5.632825373646713984e+00 6.482744389216374969e-01 5.676184638155676865e-01
5.910000000000000142e+01 5.635101458581031508e+00 6.487421141152607262e-01 5.676502813839405803e-01
5.920000000000000284e+01 5.637366987371911442e+00 6.492083537191204456e-01 5.676838268627362183e-01
5.929999999999999716e+01 5.639622077346460038e+00 6.496731600508551807e-01 5.677187554695644067e-01
5.939999999999999858e+01 5.641866802646076984e+00 6.501364032679655125e-01 5.677548630005411212e-01
5.950000000000000000e+01 5.644101256053711602e+00 6.505978633630427055e-01 5.677920425215230438e-01
5.960000000000000142e+01 5.646325506948669748e+00 6.510572373118925782e-01 5.678302540665773890e-01
5.970000000000000284e+01 5.648539628112080990e+00 6.515144355027953083e-01 5.678695338390014058e-01
5.979999999999999716e+01 5.650743661225702930e+00 6.519695349931531325e-01 5.679098451410462545e-01
5.989999999999999858e+01 5.652937594913181485e+00 6.524225284758102816e-01 5.679513726943374863e-01
6.000000000000000000e+01 5.655121422592431557e+00 6.528736626363027540e-01 5.679942183060626704e-01
6.010000000000000142e+01 5.657295129279462209e+00 6.533231514432547016e-01 5.680384022969366953e-01
6.020000000000000284e+01 5.659458684745311885e+00 6.537707647422870139e-01 5.680840830846003442e-01
6.029999999999999716e+01 5.661612132209877579e+00 6.542160155207250583e-01 5.681314426899763959e-01
6.039999999999999858e+01 5.663755512270602033e+00 6.546583839031390184e-01 5.681805369569126185e-01
6.050000000000000000e+01 5.665888913492927337e+00 6.550974372167512882e-01 5.682312289596076482e-01
6.060000000000000142e+01 5.668012433185808163e+00 6.555327729265707504e-01 5.682834524988118474e-01
6.070000000000000284e+01 5.670126125028284392e+00 6.559641506326858718e-01 5.683373655739325514e-01
6.079999999999999716e+01 5.672230047958825239e+00 6.563914604998641877e-01 5.683932579276316233e-01
6.089999999999999858e+01 5.674324248044637642e+00 6.568146404744226174e-01 5.684514846295680712e-01
6.100000000000000000e+01 5.676408786939810547e+00 6.572334356053115556e-01 5.685124284543361384e-01
6.110000000000000142e+01 5.678483715485884709e+00 6.576477773282025652e-01 5.685765083968110645e-01
6.120000000000000284e+01 5.680549077697768290e+00 6.580576456838054256e-01 5.686439884936058675e-01
6.129999999999999716e+01 5.682604928084881379e+00 6.584632125391092217e-01 5.687150652466712586e-01
6.139999999999999858e+01 5.684651291440335541e+00 6.588646093733832032e-01 5.687897489441144927e-01
6.150000000000000000e+01 5.686688195972962490e+00 6.592620616144424517e-01 5.688682284586121796e-01
6.160000000000000142e+01 5.688715633155128515e+00 6.596556743463857231e-01 5.689507750723947765e-01
6.170000000000000284e+01 5.690733622866313901e+00 6.600455320012095228e-01 5.690378332263286154e-01
6.179999999999999716e+01 5.692742285373385336e+00 6.604318238348350079e-01 5.691295462060326216e-01
6.189999999999999858e+01 5.694741722261638550e+00 6.608150030155011123e-01 5.692261748021509860e-01
6.200000000000000000e+01 5.696732043799929812e+00 6.611956389424618052e-01 5.693279475786985344e-01
6.210000000000000142e+01 5.698713430131018498e+00 6.615741357866058436e-01 5.694347256186143014e-01
6.220000000000000284e+01 5.700686019044570507e+00 6.619507824003934005e-01 5.695462065264926821e-01
6.229999999999999716e+01 5.702649857690035518e+00 6.623259542999599958e-01 5.696619006520320383e-01
6.239999999999999858e+01 5.704604953220739461e+00 6.626999838892597694e-01 5.697815194310340559e-01
6.250000000000000000e+01 5.706551284173333016e+00 6.630730577094920974e-01 5.699049149273394121e-01
6.260000000000000142e+01 5.708488797427647476e+00 6.634453405583089491e-01 5.700316257288537969e-01
6.270000000000000284e+01 5.710417500639388244e+00 6.638172648056865910e-01 5.701609953648834050e-01
6.279999999999999716e+01 5.712337402340042836e+00 6.641891138927196181e-01 5.702930220462256727e-01
6.289999999999999858e+01 5.714248478749221150e+00 6.645608711552926096e-01 5.704278686987320768e-01
6.300000000000000000e+01 5.716150757940454241e+00 6.649323044379453762e-01 5.705655091235062315e-01
6.310000000000000142e+01 5.718044267997254515e+00 6.653031268868874193e-01 5.707060558007741591e-01
6.320000000000000284e+01 5.719928972064636241e+00 6.656728020870330553e-01 5.708497863126149596e-01
6.329999999999999716e+01 5.721804768505370120e+00 6.660410277920876254e-01 5.709967600377909847e-01
6.339999999999999858e+01 5.723671507633010691e+00 6.664076591228420554e-01 5.711469079209816613e-01
6.350000000000000000e+01 5.725529097590486671e+00 6.667727170225727917e-01 5.712999733922687895e-01
6.360000000000000142e+01 5.727377422879746049e+00 6.671365163621159056e-01 5.714556965645556375e-01
6.370000000000000284e+01 5.729216328585930107e+00 6.674993219764981944e-01 5.716142657471046107e-01
6.379999999999999716e+01 5.731045719537197769e+00 6.678610571087766345e-01 5.717759880647932391e-01
6.389999999999999858e+01 5.732865542901341982e+00 6.682214972780302631e-01 5.719408713046574277e-01
6.400000000000000000e+01 5.734675787882731690e+00 6.685801639532416019e-01 5.721089741448537325e-01
6.409999999999999432e+01 5.736476457803229678e+00 6.689368776546791295e-01 5.722807417963533538e-01
6.420000000000000284e+01 5.738267562853731185e+00 6.692919815506970238e-01 5.724564994599523615e-01
6.429999999999999716e+01 5.740049158316438138e+00 6.696455520092801095e-01 5.726363013182460548e-01
6.440000000000000568e+01 5.741821355582397146e+00 6.699972550337012223e-01 5.728197848978346940e-01
6.450000000000000000e+01 5.743584288834198581e+00 6.703466256751919872e-01 5.730064231630729310e-01
6.459999999999999432e+01 5.745338023112808834e+00 6.706931726391420767e-01 5.731958105842531737e-01
6.470000000000000284e+01 5.747082652828993332e+00 6.710368679407814341e-01 5.733879246866688817e-01
6.479999999999999716e+01 5.748818262311120364e+00 6.713782374795407293e-01 5.735826057798574240e-01
6.490000000000000568e+01 5.750544896906119696e+00 6.717174689911917795e-01 5.737796719643233345e-01
6.500000000000000000e+01 5.752262591500501010e+00 6.720546756416174716e-01 5.739790426126569756e-01
6.509999999999999432e+01 5.753971419191045378e+00 6.723898542269672873e-01 5.741803451887079746e-01
6.520000000000000284e+01 5.755671479545036995e+00 6.727226174717095830e-01 5.743829320147701978e-01
6.529999999999999716e+01 5.757362832573948097e+00 6.730525178710440315e-01 5.745861553296798263e-01
6.540000000000000568e+01 5.759045518348278492e+00 6.733793362026947449e-01 5.747894871548613338e-01
6.550000000000000000e+01 5.760719588490754717e+00 6.737029200781234906e-01 5.749925827998172423e-01
6.559999999999999432e+01 5.762385048415884725e+00 6.740232530556147239e-01 5.751950917683759101e-01
6.570000000000000284e+01 5.764041903075837858e+00 6.743405069625616477e-01 5.753967071911727515e-01
6.579999999999999716e+01 5.765690172251431100e+00 6.746551212554923183e-01 5.755971280628688902e-01
6.590000000000000568e+01 5.767329838459047231e+00 6.749673438666565772e-01 5.757961614427822283e-01
6.600000000000000000e+01 5.768960905900334168e+00 6.752771436785653947e-01 5.759935709744770094e-01
6.609999999999999432e+01 5.770583382249571791e+00 6.755841399333100128e-01 5.761892250891555989e-01
6.620000000000000284e+01 5.772197308171196362e+00 6.758881719407598965e-01 5.763828475174150867e-01
6.629999999999999716e+01 5.773802717994330536e+00 6.761893373538248042e-01 5.765739728169592127e-01
6.640000000000000568e+01 5.775399663370055059e+00 6.764877042595358603e-01 5.767620226294871699e-01
6.650000000000000000e+01 5.776988233750313562e+00 6.767832396271558082e-01 5.769465565333762314e-01
6.659999999999999432e+01 5.778568516113207210e+00 6.770758398538836431e-01 5.771271114983695938e-01
6.670000000000000284e+01 5.780140597068149866e+00 6.773653673247777007e-01 5.773036152167172474e-01
6.679999999999999716e+01 5.781704527952505224e+00 6.776518002985554290e-01 5.774763007708738627e-01
6.690000000000000568e+01 5.783260378038617588e+00 6.779352135816258951e-01 5.776455453494762082e-01
6.700000000000000000e+01 5.784808223921256598e+00 6.782154752364659700e-01 5.778116268352668783e-01
6.709999999999999432e+01 5.786348170145616088e+00 6.784925113303872379e-01 5.779746312296847321e-01
6.720000000000000284e+01 5.787880324077098848e+00 6.787664242612345689e-01 5.781347138627657145e-01
6.729999999999999716e+01 5.789404719603021832e+00 6.790371944950104321e-01 5.782921899919495345e-01
6.740000000000000568e+01 5.790921319503480547e+00 6.793046910293734086e-01 5.784473540695636018e-01
6.750000000000000000e+01 5.792429998370821842e+00 6.795685260437664965e-01 5.786003117402778173e-01
6.759999999999999432e+01 5.793930603146710823e+00 6.798285708387066251e-01 5.787509778164263707e-01
6.770000000000000284e+01 5.795423007502329860e+00 6.800847633131112957e-01 5.788993176402339458e-01
6.779999999999999716e+01 5.796907113339264228e+00 6.803368320020855009e-01 5.790454308081356416e-01
6.790000000000000568e+01 5.798382825839776267e+00 6.805842928378904588e-01 5.791897731259352256e-01
6.800000000000000000e+01 5.799850002412108019e+00 6.808268289393453188e-01 5.793329145302745786e-01
6.809999999999999432e+01 5.801308520854172812e+00 6.810639344415587715e-01 5.794752448626523389e-01
6.820000000000000284e+01 5.802758312707831045e+00 6.812953511439170384e-01 5.796169819036025572e-01
6.829999999999999716e+01 5.804199268174719428e+00 6.815210894291983124e-01 5.797583112719539855e-01
6.840000000000000568e+01 5.805631328160544946e+00 6.817414199010283227e-01 5.798992103345508298e-01
6.850000000000000000e+01 5.807054455342121280e+00 6.819567338182617178e-01 5.800397711493161523e-01
6.859999999999999432e+01 5.808468628592951433e+00 6.821678813227434190e-01 5.801799298488239387e-01
6.870000000000000284e+01 5.809873772278852933e+00 6.823753035272721590e-01 5.803200083227224582e-01
6.879999999999999716e+01 5.811269845143001156e+00 6.825792978428024682e-01 5.804604734793317178e-01
6.890000000000000568e+01 5.812656823356764590e+00 6.827804142121332021e-01 5.806015829401651729e-01
6.900000000000000000e+01 5.814034671677008603e+00 6.829790908448467590e-01 5.807436078250658440e-01
6.909999999999999432e+01 5.815403377051897138e+00 6.831758702068944089e-01 5.808866974965765095e-01
6.920000000000000284e+01 5.816763006005667869e+00 6.833715142807132992e-01 5.810307115591175631e-01
6.929999999999999716e+01 5.818113618091733663e+00 6.835668879246563634e-01 5.811755507450131475e-01
6.940000000000000568e+01 5.819455274370652020e+00 6.837623163523272041e-01 5.813213061542308324e-01
6.950000000000000000e+01 5.820788104636534399e+00 6.839579423365265143e-01 5.814677762985338560e-01
6.959999999999999432e+01 5.822112154334708300e+00 6.841538331732666123e-01 5.816149311673113331e-01
6.970000000000000284e+01 5.823427446960764975e+00 6.843502853918748130e-01 5.817626453401132380e-01
6.979999999999999716e+01 5.824734031759866149e+00 6.845475870512309768e-01 5.819106531060631582e-01
6.990000000000000568e+01 5.826031913711328336e+00 6.847458849934762171e-01 5.820590669704186482e-01
7.000000000000000000e+01 5.827321073297015985e+00 6.849453428892680051e-01 5.822085234348080007e-01
7.009999999999999432e+01 5.828601625683318410e+00 6.851462485066521779e-01 5.823597878715052190e-01
7.020000000000000284e+01 5.829873686478148187e+00 6.853487488053708887e-01 5.825137586465034545e-01
7.029999999999999716e+01 5.831137355010108436e+00 6.855530073023299309e-01 5.826711730213691709e-01
7.040000000000000568e+01 5.832392682612772994e+00 6.857587767200223894e-01 5.828322737477265036e-01
7.050000000000000000e+01 5.833639654250955431e+00 6.859657988310177146e-01 5.829971666047129020e-01
7.059999999999999432e+01 5.834878280046091881e+00 6.861737191602657049e-01 5.831657080955823247e-01
7.070000000000000284e+01 5.836108572129948158e+00 6.863820261707962445e-01 5.833377855999257733e-01
7.079999999999999716e+01 5.837330558624905130e+00 6.865902814861595260e-01 5.835132414357033781e-01
7.090000000000000568e+01 5.838544303559308979e+00 6.867985051434555288e-01 5.836920067843101023e-01
7.100000000000000000e+01 5.839749903652302621e+00 6.870066826314218389e-01 5.838744730694864771e-01
7.109999999999999432e+01 5.840947484807886170e+00 6.872144811608800197e-01 5.840611123728569609e-01
7.120000000000000284e+01 5.842137180757695170e+00 6.874216999331155264e-01 5.842521614980427103e-01
7.129999999999999716e+01 5.843319085192018925e+00 6.876282290811177589e-01 5.844475630058436622e-01
7.140000000000000568e+01 5.844493276198710952e+00 6.878343123594587993e-01 5.846468693975674924e-01
7.150000000000000000e+01 5.845659862128112394e+00 6.880401326296192721e-01 5.848494170471978393e-01
7.159999999999999432e+01 5.846818980818202505e+00 6.882456666419596303e-01 5.850547261754170947e-01
7.170000000000000284e+01 5.847970708736650813e+00 6.884509235229607782e-01 5.852621671972464412e-01
7.179999999999999716e+01 5.849115026615550939e+00 6.886557434390443433e-01 5.854709880691508772e-01
7.190000000000000568e+01 5.850251882340027798e+00 6.888598994000751929e-01 5.856805727048053356e-01
7.200000000000000000e+01 5.851381255686647798e+00 6.890633115761195526e-01 5.858902330190653984e-01
7.209999999999999432e+01 5.852503145504897475e+00 6.892658797767632350e-01 5.860992934056419301e-01
7.220000000000000284e+01 5.853617625475265207e+00 6.894675517238395557e-01 5.863072259436572509e-01
7.229999999999999716e+01 5.854724762819325079e+00 6.896683226135973399e-01 5.865136542500861694e-01
7.240000000000000568e+01 5.855824542416810274e+00 6.898678796378749922e-01 5.867183007664529271e-01
7.250000000000000000e+01 5.856916960606378453e+00 6.900655463698415204e-01 5.869208277905340054e-01
7.259999999999999432e+01 5.858001997286321760e+00 6.902605968343724641e-01 5.871206697249364836e-01
7.270000000000000284e+01 5.859079538952573607e+00 6.904524078055835901e-01 5.873173978142336438e-01
7.279999999999999716e+01 5.860149468923264493e+00 6.906409588398192412e-01 5.875105357896570624e-01
7.290000000000000568e+01 5.861211661750039603e+00 6.908263925711617404e-01 5.876994855727106781e-01
7.300000000000000000e+01 5.862266034743115029e+00 6.910089793233691324e-01 5.878838588727219872e-01
7.309999999999999432e+01 5.863312524580319263e+00 6.911888941923676200e-01 5.880635129540463524e-01
7.320000000000000284e+01 5.864351036418794294e+00 6.913662756351159899e-01 5.882381993788037278e-01
7.329999999999999716e+01 5.865381505852787392e+00 6.915411753257094674e-01 5.884082376740380482e-01
7.340000000000000568e+01 5.866403939114190891e+00 6.917135162794156855e-01 5.885741237717452279e-01
7.350000000000000000e+01 5.867418383456138642e+00 6.918830186337077137e-01 5.887362715797319623e-01
7.359999999999999432e+01 5.868424972724351818e+00 6.920494952284457213e-01 5.888951295517070861e-01
7.370000000000000284e+01 5.869423806993731674e+00 6.922129484115862041e-01 5.890512847177760136e-01
7.379999999999999716e+01 5.870415004313659146e+00 6.923731479865189442e-01 5.892053920793873800e-01
7.390000000000000568e+01 5.871398619181107392e+00 6.925299363192367608e-01 5.893582964480135189e-01
7.400000000000000000e+01 5.872374702775156941e+00 6.926835237935877743e-01 5.895107225805444884e-01
7.409999999999999432e+01 5.873343286018330112e+00 6.928345192342693082e-01 5.896634009558781031e-01
7.420000000000000284e+01 5.874304489475971280e+00 6.929836563760103374e-01 5.898171126674682796e-01
7.429999999999999716e+01 5.875258506212718501e+00 6.931316866421539657e-01 5.899721507226400874e-01
7.440000000000000568e+01 5.876205515784103994e+00 6.932791058228016112e-01 5.901288430170623656e-01
7.450000000000000000e+01 5.877145672507083418e+00 6.934258915584674554e-01 5.902875209619464769e-01
7.459999999999999432e+01 5.878079112828249464e+00 6.935715091428118484e-01 5.904484381253354286e-01
7.470000000000000284e+01 5.879005916543864174e+00 6.937151765588662755e-01 5.906117358207501056e-01
7.479999999999999716e+01 5.879926115957365695e+00 6.938556374316702247e-01 5.907774753258507872e-01
7.490000000000000568e+01 5.880839741188137459e+00 6.939918922439147764e-01 5.909460064705278626e-01
7.500000000000000000e+01 5.881746793407954144e+00 6.941232791337768049e-01 5.911179513922508733e-01
7.509999999999999432e+01 5.882647221324344144e+00 6.942495082165445197e-01 5.912937138764702283e-01
7.520000000000000284e+01 5.883540950935030267e+00 6.943703341049785038e-01 5.914734004574775383e-01
7.529999999999999716e+01 5.884427862667649833e+00 6.944858368863755516e-01 5.916569243225939800e-01
[truncated: 1,352,427 more chars]
