# Supplementary material for: Synthetic Lagrangian turbulence by generative diffusion models
Source: Nat Mach Intell. 2024 Apr 17;6(4):393–403. doi: 10.1038/s42256-024-00810-0 (PMC12151855; doi:10.1038/s42256-024-00810-0)
Supplement: Supplementary file 7 — Source data for Fig. 4. [file 42256_2024_810_MOESM7_ESM.txt]

# Figure4a_DNS_p2.out (tau,mean,-,+)
1.000000000000000056e-01 1.724227195097885164e-03 9.516323726661444701e-05 1.065453518236938665e-04
2.000000000000000111e-01 6.831867524248927404e-03 3.778908052362020195e-04 4.213133194758507047e-04
2.999999999999999889e-01 1.515434609760010071e-02 8.377121358854010269e-04 9.290371956814473531e-04
4.000000000000000222e-01 2.645123858833459130e-02 1.456834076665091543e-03 1.607059576305962245e-03
5.000000000000000000e-01 4.043537419791860127e-02 2.212810922712825368e-03 2.430411735075264923e-03
5.999999999999999778e-01 5.679697274443345351e-02 3.081596988924177605e-03 3.375679083534609271e-03
6.999999999999999556e-01 7.522353751794923216e-02 4.040725179707937986e-03 4.422487954975795610e-03
8.000000000000000444e-01 9.541431665480475111e-02 5.071435332367452142e-03 5.553328848844393817e-03
9.000000000000000222e-01 1.170896904820511314e-01 6.159044571529923018e-03 6.752944201698987681e-03
1.000000000000000000e+00 1.399964326703714845e-01 7.291994992407069276e-03 8.008082911955205496e-03
1.100000000000000089e+00 1.639097833017730266e-01 8.460508941901118130e-03 9.307399888875855787e-03
1.199999999999999956e+00 1.886332350222438836e-01 9.655783959089808688e-03 1.064138066354503032e-02
1.300000000000000044e+00 2.139969500778214351e-01 1.086998666615610065e-02 1.200238224197805459e-02
1.399999999999999911e+00 2.398554553138910195e-01 1.209643389594530771e-02 1.338467286129946254e-02
1.500000000000000000e+00 2.660850535886688517e-01 1.332965262531093931e-02 1.478448178685626280e-02
1.600000000000000089e+00 2.925812019091714178e-01 1.456529113865490110e-02 1.619996727065525777e-02
1.699999999999999956e+00 3.192560228264968436e-01 1.579981546361319822e-02 1.763095921598151206e-02
1.800000000000000044e+00 3.460359908165704379e-01 1.703051008417455492e-02 1.907841947546617956e-02
1.899999999999999911e+00 3.728598365817061833e-01 1.825540463321323470e-02 2.054387357299763961e-02
2.000000000000000000e+00 3.996766816656713295e-01 1.947311249968497471e-02 2.202886734756531739e-02
2.100000000000000089e+00 4.264444487879762158e-01 2.068286126933616131e-02 2.353453734500338124e-02
2.200000000000000178e+00 4.531285760851779809e-01 2.188446744456340465e-02 2.506145429072947906e-02
2.299999999999999822e+00 4.797009139092037189e-01 2.307827628153596988e-02 2.660976631462813602e-02
2.399999999999999911e+00 5.061388039181703435e-01 2.426505128810063638e-02 2.817943194651140182e-02
2.500000000000000000e+00 5.324243067228221493e-01 2.544572679519807590e-02 2.977039093003952530e-02
2.600000000000000089e+00 5.585435317222688933e-01 2.662116262365199493e-02 3.138271454830132701e-02
2.700000000000000178e+00 5.844860540865863818e-01 2.779192751195347366e-02 3.301649142630458389e-02
2.799999999999999822e+00 6.102443587467522024e-01 2.895827405938700139e-02 3.467157477873461513e-02
2.899999999999999911e+00 6.358132747271914020e-01 3.012017442632475284e-02 3.634740447054762846e-02
3.000000000000000000e+00 6.611894927171693137e-01 3.127754014642580849e-02 3.804286187986249956e-02
3.100000000000000089e+00 6.863711307972020226e-01 3.243050109904832556e-02 3.975652957181818881e-02
3.200000000000000178e+00 7.113574013798568130e-01 3.366834537992513532e-02 4.148725740575709420e-02
3.299999999999999822e+00 7.361483622278512939e-01 3.534300810117907421e-02 4.323447451814299569e-02
3.399999999999999911e+00 7.607447553102886229e-01 3.703919452923243316e-02 4.499814421215686533e-02
3.500000000000000000e+00 7.851479046639386894e-01 3.875684908707421883e-02 4.677846234197424735e-02
3.600000000000000089e+00 8.093596615892348911e-01 4.049590334276487180e-02 4.857570707586855718e-02
3.700000000000000178e+00 8.333824365813347068e-01 4.225609313785716470e-02 5.039014914490702601e-02
3.799999999999999822e+00 8.572191626778631335e-01 4.403694103188826592e-02 5.222206162223186343e-02
3.899999999999999911e+00 8.808732523567733841e-01 4.583772685611020581e-02 5.407183546047955591e-02
4.000000000000000000e+00 9.043484772507779379e-01 4.765743805031419367e-02 5.594002073633741468e-02
4.099999999999999645e+00 9.276488112377828665e-01 4.949487385085382662e-02 5.782732468384554902e-02
4.200000000000000178e+00 9.507782769384178767e-01 5.134862762502612199e-02 5.973443334598593779e-02
4.299999999999999822e+00 9.737408215372050924e-01 5.321720340751845413e-02 6.166183532159885683e-02
4.400000000000000355e+00 9.965402280581805439e-01 5.509922979108217156e-02 6.360998034620912733e-02
4.500000000000000000e+00 1.019180092341093191e+00 5.699338701618750225e-02 6.557924131894221631e-02
4.599999999999999645e+00 1.041663822522817862e+00 5.889855086608186685e-02 6.756982201805294963e-02
4.700000000000000178e+00 1.063994644597580752e+00 6.081373705067272262e-02 6.958176400389715077e-02
4.799999999999999822e+00 1.086175625859257421e+00 6.273810649032629527e-02 7.161473836132903337e-02
4.900000000000000355e+00 1.108209736440498805e+00 6.467087742035837472e-02 7.366793722944420253e-02
5.000000000000000000e+00 1.130099874804010307e+00 6.661119137185989025e-02 7.574029839895413119e-02
5.099999999999999645e+00 1.151848887173351876e+00 6.855813683926248459e-02 7.783063204715423566e-02
5.200000000000000178e+00 1.173459526863419145e+00 7.051080865405090492e-02 7.993775417246129500e-02
5.299999999999999822e+00 1.194934454690581793e+00 7.246847834662006882e-02 8.206066917324283949e-02
5.400000000000000355e+00 1.216276254649269584e+00 7.443071723619909541e-02 8.419869932183177141e-02
5.500000000000000000e+00 1.237487450986953341e+00 7.639737271910296279e-02 8.635147056351644146e-02
5.599999999999999645e+00 1.258570524517511613e+00 7.836847504772426198e-02 8.851895241568663586e-02
5.700000000000000178e+00 1.279527908564223715e+00 8.034400273508901513e-02 9.070131001317482955e-02
5.799999999999999822e+00 1.300361970462216687e+00 8.232379175108928138e-02 9.289872980795710333e-02
5.900000000000000355e+00 1.321075034606067122e+00 8.430732549499042605e-02 9.511123724968761906e-02
6.000000000000000000e+00 1.341669382183354076e+00 8.629377083296807527e-02 9.733856316986178037e-02
6.099999999999999645e+00 1.362147269551146733e+00 8.828211670501184827e-02 9.958019353636915483e-02
6.200000000000000178e+00 1.382510921124384451e+00 9.027146783433392940e-02 1.018352844829040205e-01
6.299999999999999822e+00 1.402762492615588830e+00 9.226130880025795733e-02 1.041026934945354920e-01
6.400000000000000355e+00 1.422904072366998118e+00 9.425155632719528498e-02 1.063811554224489697e-01
6.500000000000000000e+00 1.442937647203181850e+00 9.624248480904307179e-02 1.086694044398961445e-01
6.599999999999999645e+00 1.462865067820594334e+00 9.823442977837015810e-02 1.109662982424666211e-01
6.700000000000000178e+00 1.482688028698406546e+00 1.002275670165959642e-01 1.132708302290381663e-01
6.799999999999999822e+00 1.502408088770960548e+00 1.022218115502622204e-01 1.155823269973277334e-01
6.900000000000000355e+00 1.522026690388617487e+00 1.042169381172304288e-01 1.179004338877100988e-01
7.000000000000000000e+00 1.541545196549885199e+00 1.062126530252021084e-01 1.202251526293813821e-01
7.099999999999999645e+00 1.560964929028153536e+00 1.082086890505584709e-01 1.225567675133587553e-01
7.200000000000000178e+00 1.580287165534276950e+00 1.102049365229855749e-01 1.248956250735888673e-01
7.299999999999999822e+00 1.599513158141641522e+00 1.122013986941174934e-01 1.272420358685781849e-01
7.400000000000000355e+00 1.618644124685239882e+00 1.141981246629164559e-01 1.295962471912306402e-01
7.500000000000000000e+00 1.637681245553079368e+00 1.161951310595787934e-01 1.319584139523988231e-01
7.599999999999999645e+00 1.656625694644710434e+00 1.181923168818479475e-01 1.343286283317324248e-01
7.700000000000000178e+00 1.675478635042833453e+00 1.201894733865729314e-01 1.367068689954957783e-01
7.799999999999999822e+00 1.694241232780757000e+00 1.221862600883771854e-01 1.390929218119942856e-01
7.900000000000000355e+00 1.712914640103815556e+00 1.241822644485583993e-01 1.414864762478018623e-01
8.000000000000000000e+00 1.731499996188065493e+00 1.261770961553372317e-01 1.438870798900768744e-01
8.099999999999999645e+00 1.749998413639878958e+00 1.281702444044627853e-01 1.462940648204600347e-01
8.199999999999999289e+00 1.768410921534190550e+00 1.301610206550940507e-01 1.487065320641165478e-01
8.300000000000000711e+00 1.786738477138158920e+00 1.321485643836279866e-01 1.511234215108663292e-01
8.400000000000000355e+00 1.804981969352161375e+00 1.341319805995759840e-01 1.535436912022363209e-01
8.500000000000000000e+00 1.823142251993504326e+00 1.361105030549683015e-01 1.559666180062901919e-01
8.599999999999999645e+00 1.841220136851181577e+00 1.380834334491753967e-01 1.583918778685662332e-01
8.699999999999999289e+00 1.859216387631188239e+00 1.400501827994082849e-01 1.608195379022030469e-01
8.800000000000000711e+00 1.877131770913742725e+00 1.420102968707386282e-01 1.632497806751251890e-01
8.900000000000000355e+00 1.894967028067600978e+00 1.439633284397952018e-01 1.656826801503168412e-01
9.000000000000000000e+00 1.912722895307081616e+00 1.459088065776794618e-01 1.681182758762711504e-01
9.099999999999999645e+00 1.930400087159390266e+00 1.478462795347323944e-01 1.705566200654777820e-01
9.199999999999999289e+00 1.947999323188940535e+00 1.497753171326201560e-01 1.729977477299049493e-01
9.300000000000000711e+00 1.965521322996416576e+00 1.516956637040887124e-01 1.754416582648685718e-01
9.400000000000000355e+00 1.982966742581168784e+00 1.536073248359013377e-01 1.778881544333184017e-01
9.500000000000000000e+00 2.000336142094493397e+00 1.555105331199959640e-01 1.803368468070689623e-01
9.599999999999999645e+00 2.017629985021009098e+00 1.574057457748165856e-01 1.827872713203335664e-01
9.699999999999999289e+00 2.034848646720003984e+00 1.592935364687060318e-01 1.852388168237197874e-01
9.800000000000000711e+00 2.051992417866224550e+00 1.611743515541588234e-01 1.876909738506511438e-01
9.900000000000000355e+00 2.069061544733629798e+00 1.630485813001134598e-01 1.901433492363162614e-01
1.000000000000000000e+01 2.086056242651442183e+00 1.649165506485512633e-01 1.925955850767526734e-01
1.009999999999999964e+01 2.102976701281100258e+00 1.667785272167359167e-01 1.950472850350877252e-01
1.019999999999999929e+01 2.119823126282306180e+00 1.686346235264257754e-01 1.974978689251347674e-01
1.030000000000000071e+01 2.136595773073556970e+00 1.704847901205817085e-01 1.999467475085343615e-01
1.040000000000000036e+01 2.153294910038641596e+00 1.723288884864746517e-01 2.023935841323925011e-01
1.050000000000000000e+01 2.169920831201456402e+00 1.741668581459279164e-01 2.048381616002679095e-01
1.059999999999999964e+01 2.186473863288088015e+00 1.759988336327742431e-01 2.072803079814544702e-01
1.069999999999999929e+01 2.202954354926654812e+00 1.778250332277910850e-01 2.097199951659489692e-01
1.080000000000000071e+01 2.219362688077903822e+00 1.796454980928672285e-01 2.121569916591337090e-01
1.090000000000000036e+01 2.235699236985658533e+00 1.814601222364911060e-01 2.145908542191725665e-01
1.100000000000000000e+01 2.251964345970754344e+00 1.832686450507976517e-01 2.170212964844124848e-01
1.109999999999999964e+01 2.268158317225300369e+00 1.850706862287974097e-01 2.194481699116423989e-01
1.119999999999999929e+01 2.284281442227506620e+00 1.868659463375359486e-01 2.218711724316322353e-01
1.130000000000000071e+01 2.300334005957242134e+00 1.886541192315589477e-01 2.242895567392357847e-01
1.140000000000000036e+01 2.316316328995308815e+00 1.904350308153941462e-01 2.267022397026035030e-01
1.150000000000000000e+01 2.332228765996832376e+00 1.922086437799066516e-01 2.291080542888241922e-01
1.159999999999999964e+01 2.348071662531963533e+00 1.939750985928312410e-01 2.315059474605125622e-01
1.169999999999999929e+01 2.363845382721053934e+00 1.957342237418622233e-01 2.338949509327430398e-01
1.180000000000000071e+01 2.379550301114112809e+00 1.974861447698108563e-01 2.362741977731652732e-01
1.190000000000000036e+01 2.395186800700883190e+00 1.992311668504447297e-01 2.386429481641387795e-01
1.200000000000000000e+01 2.410755265337054976e+00 2.009695005282821079e-01 2.410005517899516114e-01
1.209999999999999964e+01 2.426256111655866299e+00 2.027015235871414411e-01 2.433465552659579423e-01
1.219999999999999929e+01 2.441689796949639391e+00 2.044277978848825228e-01 2.456808801084151561e-01
1.230000000000000071e+01 2.457056798910938866e+00 2.061487942560256137e-01 2.480038316981323376e-01
1.240000000000000036e+01 2.472357650796288553e+00 2.078649817551889711e-01 2.503157370627207001e-01
1.250000000000000000e+01 2.487592895204023602e+00 2.095767891448025999e-01 2.526168752291408914e-01
1.259999999999999964e+01 2.502763045305635980e+00 2.112844604214103583e-01 2.549074505004758073e-01
1.269999999999999929e+01 2.517868566666523478e+00 2.129879888956991429e-01 2.571876187128343538e-01
1.280000000000000071e+01 2.532909869597286256e+00 2.146875210690533109e-01 2.594575029098251662e-01
1.290000000000000036e+01 2.547887341602996347e+00 2.163830960372510326e-01 2.617171682591443727e-01
1.300000000000000000e+01 2.562801330396208943e+00 2.180748349489496363e-01 2.639666959580053707e-01
1.309999999999999964e+01 2.577652138092038747e+00 2.197628721002646834e-01 2.662063239347198795e-01
1.319999999999999929e+01 2.592440049299626459e+00 2.214472968663105945e-01 2.684361969885231680e-01
1.330000000000000071e+01 2.607165310965302574e+00 2.231281886685470006e-01 2.706564511861189182e-01
1.340000000000000036e+01 2.621828128194375829e+00 2.248056382337684234e-01 2.728673791554383499e-01
1.350000000000000000e+01 2.636428662188824656e+00 2.264797416310151412e-01 2.750692475329499231e-01
1.359999999999999964e+01 2.650967051921666151e+00 2.281505778032837384e-01 2.772620793849980281e-01
1.369999999999999929e+01 2.665443407281749888e+00 2.298182799816865796e-01 2.794455304160989861e-01
1.380000000000000071e+01 2.679857845648922599e+00 2.314830164349128694e-01 2.816189475871286874e-01
1.390000000000000036e+01 2.694210496090369666e+00 2.331448504979793945e-01 2.837816614587751474e-01
1.400000000000000000e+01 2.708501527234597361e+00 2.348037029639615803e-01 2.859330863893627672e-01
1.409999999999999964e+01 2.722731112243082396e+00 2.364592469750412818e-01 2.880726207940451644e-01
1.419999999999999929e+01 2.736899435507115008e+00 2.381109697344316878e-01 2.901997167820549173e-01
1.430000000000000071e+01 2.751006716190348644e+00 2.397585149401382232e-01 2.923137491772398455e-01
1.440000000000000036e+01 2.765053196762659926e+00 2.414019201138577486e-01 2.944141117968297472e-01
1.450000000000000000e+01 2.779039116887717320e+00 2.430412973509223917e-01 2.965001886301954492e-01
1.459999999999999964e+01 2.792964718696692827e+00 2.446766978645724677e-01 2.985713660543396486e-01
1.469999999999999929e+01 2.806830262598915660e+00 2.463080485264925734e-01 3.006271238403024348e-01
1.480000000000000071e+01 2.820636034587080676e+00 2.479350767558816671e-01 3.026670783790779140e-01
1.490000000000000036e+01 2.834382310101165370e+00 2.495575386150337138e-01 3.046908168515138904e-01
1.500000000000000000e+01 2.848069345520804152e+00 2.511753674907915013e-01 3.066977999211908390e-01
1.509999999999999964e+01 2.861697400060343899e+00 2.527886523405671326e-01 3.086873613819323126e-01
1.519999999999999929e+01 2.875266732809351300e+00 2.543976814920223539e-01 3.106588407542822949e-01
1.530000000000000071e+01 2.888777629644490919e+00 2.560029117524407205e-01 3.126116822280966545e-01
1.540000000000000036e+01 2.902230424530141573e+00 2.576048667107704304e-01 3.145454630004214103e-01
1.550000000000000000e+01 2.915625494211983249e+00 2.592037567168583578e-01 3.164598352108489721e-01
1.559999999999999964e+01 2.928963231948584323e+00 2.607994906436266191e-01 3.183546580908895862e-01
1.569999999999999929e+01 2.942244030715270853e+00 2.623919333880624372e-01 3.202298926259019574e-01
1.580000000000000071e+01 2.955468268541489696e+00 2.639809039563547621e-01 3.220855510814195632e-01
1.590000000000000036e+01 2.968636308250355071e+00 2.655663277208781814e-01 3.239216449162727329e-01
1.600000000000000000e+01 2.981748479527535078e+00 2.671483477026233011e-01 3.257382810238151905e-01
1.610000000000000142e+01 2.994805077580725783e+00 2.687272818541219799e-01 3.275356960878355039e-01
1.619999999999999929e+01 3.007806397128744980e+00 2.703034637724410771e-01 3.293141348117774037e-01
1.630000000000000071e+01 3.020752723126669537e+00 2.718772282910588700e-01 3.310737424292300446e-01
1.639999999999999858e+01 3.033644321529781696e+00 2.734488063570412741e-01 3.328145903244825732e-01
1.650000000000000000e+01 3.046481427331753533e+00 2.750181828897741987e-01 3.345368918762523514e-01
1.660000000000000142e+01 3.059264247037531526e+00 2.765850436900074705e-01 3.362408214701724241e-01
1.669999999999999929e+01 3.071992931368770829e+00 2.781490087607525474e-01 3.379265321563220681e-01
1.680000000000000071e+01 3.084667625105890654e+00 2.797096800487843815e-01 3.395941364927175243e-01
1.689999999999999858e+01 3.097288490761235913e+00 2.812667502612602455e-01 3.412436294117218161e-01
1.700000000000000000e+01 3.109855708313806755e+00 2.828199573033454151e-01 3.428748800435581501e-01
1.710000000000000142e+01 3.122369469407062503e+00 2.843690119892241519e-01 3.444877279956410909e-01
1.719999999999999929e+01 3.134829997595299123e+00 2.859136030356386193e-01 3.460821500587933919e-01
1.730000000000000071e+01 3.147237575948039545e+00 2.874535075621569291e-01 3.476581938413461081e-01
1.739999999999999858e+01 3.159592503099066807e+00 2.889887723017094956e-01 3.492159025099077496e-01
1.750000000000000000e+01 3.171895106479261539e+00 2.905196746300591215e-01 3.507554496693328083e-01
1.760000000000000142e+01 3.184145703696728891e+00 2.920465869930057856e-01 3.522770610016419113e-01
1.769999999999999929e+01 3.196344590442333988e+00 2.935697696628181141e-01 3.537809856308009593e-01
1.780000000000000071e+01 3.208492022976253910e+00 2.950894402991823817e-01 3.552674651434100106e-01
1.789999999999999858e+01 3.220588241476793012e+00 2.966058646750138195e-01 3.567367967955035191e-01
1.800000000000000000e+01 3.232633473307212402e+00 2.981191226908630476e-01 3.581891844930131796e-01
1.810000000000000142e+01 3.244627927357807362e+00 2.996292905698738629e-01 3.596247116804041077e-01
1.819999999999999929e+01 3.256571792083228001e+00 3.011362209337313800e-01 3.610434206534622881e-01
1.830000000000000071e+01 3.268465223124601415e+00 3.026398205090359284e-01 3.624452972265355122e-01
1.839999999999999858e+01 3.280308369313825079e+00 3.041399539305662536e-01 3.638301237441718960e-01
1.850000000000000000e+01 3.292101416039803663e+00 3.056364515885352517e-01 3.651974922096505871e-01
1.860000000000000142e+01 3.303844555387035697e+00 3.071290840909361997e-01 3.665468510661105128e-01
1.869999999999999929e+01 3.315538001836581650e+00 3.086175951007907869e-01 3.678776586450842601e-01
1.880000000000000071e+01 3.327181974868552938e+00 3.101015631339825163e-01 3.691895280355814712e-01
1.889999999999999858e+01 3.338776720244446494e+00 3.115805467562022812e-01 3.704820751738830964e-01
1.900000000000000000e+01 3.350322508394310450e+00 3.130540992581498649e-01 3.717549890786635558e-01
1.910000000000000142e+01 3.361819605510816711e+00 3.145217698526505679e-01 3.730080447412964517e-01
1.919999999999999929e+01 3.373268280765628013e+00 3.159833057428649283e-01 3.742411792035920115e-01
1.930000000000000071e+01 3.384668803794658398e+00 3.174383380293961388e-01 3.754544278655709277e-01
1.939999999999999858e+01 3.396021443355126568e+00 3.188864237386912492e-01 3.766476910817426749e-01
1.950000000000000000e+01 3.407326445266146475e+00 3.203271375516085762e-01 3.778208959964772795e-01
1.960000000000000142e+01 3.418584056655308068e+00 3.217601072107507676e-01 3.789739579690118987e-01
1.969999999999999929e+01 3.429794467415535841e+00 3.231849499571133322e-01 3.801068389390684921e-01
1.980000000000000071e+01 3.440957815355045302e+00 3.246011607803249710e-01 3.812197038475111377e-01
1.989999999999999858e+01 3.452074202398906611e+00 3.260083145314860431e-01 3.823126400641188027e-01
2.000000000000000000e+01 3.463143716339388334e+00 3.274063238744062687e-01 3.833856700508682103e-01
2.010000000000000142e+01 3.474166452293141916e+00 3.287953129072085368e-01 3.844389854837895193e-01
2.019999999999999929e+01 3.485142503224445409e+00 3.301754806915511153e-01 3.854728966288019087e-01
2.030000000000000071e+01 3.496071991769198473e+00 3.315470896499861375e-01 3.864875880714659928e-01
2.039999999999999858e+01 3.506955040620293840e+00 3.329104809541889587e-01 3.874831131583369448e-01
2.050000000000000000e+01 3.517791762165371594e+00 3.342660031619844041e-01 3.884594254962325799e-01
2.060000000000000142e+01 3.528582304275359238e+00 3.356140913780478741e-01 3.894163509884509544e-01
2.069999999999999929e+01 3.539326884009223573e+00 3.369551939429773491e-01 3.903534435204840669e-01
2.080000000000000071e+01 3.550025741887028019e+00 3.382895782930881445e-01 3.912700618957716259e-01
2.089999999999999858e+01 3.560679096070992866e+00 3.396172590581474360e-01 3.921654684616195929e-01
2.100000000000000000e+01 3.571287113976331806e+00 3.409381424228055124e-01 3.930390375360199862e-01
2.110000000000000142e+01 3.581849945028506621e+00 3.422520227176590879e-01 3.938901105736420938e-01
2.119999999999999929e+01 3.592367715613840939e+00 3.435586442269098484e-01 3.947179143579111482e-01
2.130000000000000071e+01 3.602840554899747971e+00 3.448577202881919490e-01 3.955218040995895912e-01
2.139999999999999858e+01 3.613268587576698998e+00 3.461491289419438289e-01 3.963012120420863482e-01
2.150000000000000000e+01 3.623651926223385722e+00 3.474329318763498264e-01 3.970558588542347778e-01
2.160000000000000142e+01 3.633990682753747148e+00 3.487091768171382000e-01 3.977855793793927397e-01
2.169999999999999929e+01 3.644284997908834089e+00 3.499776838755899178e-01 3.984902249552866316e-01
2.180000000000000071e+01 3.654535028820154796e+00 3.512384287492853474e-01 3.991697745632474259e-01
2.189999999999999858e+01 3.664740965575307818e+00 3.524914571486075232e-01 3.998242783895564756e-01
2.200000000000000000e+01 3.674903043876157849e+00 3.537370686930305652e-01 4.004538348113473312e-01
2.210000000000000142e+01 3.685021519338442797e+00 3.549756735596560908e-01 4.010587329136519052e-01
2.219999999999999929e+01 3.695096646902614967e+00 3.562075784888159014e-01 4.016394440071944238e-01
2.230000000000000071e+01 3.705128705381703469e+00 3.574329413442463022e-01 4.021966618098291590e-01
2.239999999999999858e+01 3.715117988063196819e+00 3.586518609875080088e-01 4.027311356522274011e-01
2.250000000000000000e+01 3.725064770769587863e+00 3.598645315671618050e-01 4.032435023162093124e-01
2.260000000000000142e+01 3.734969335448399264e+00 3.610712112531677676e-01 4.037343907153196909e-01
2.269999999999999929e+01 3.744831979820355539e+00 3.622723577054993704e-01 4.042042254742281848e-01
2.280000000000000071e+01 3.754652994487706508e+00 3.634683859585710053e-01 4.046534245373223371e-01
2.289999999999999858e+01 3.764432717651314597e+00 3.646597138357736689e-01 4.050824188425838912e-01
2.300000000000000000e+01 3.774171469971456361e+00 3.658465905448129440e-01 4.054916363849274674e-01
2.310000000000000142e+01 3.783869558411042000e+00 3.670290772782855981e-01 4.058814286535215032e-01
2.319999999999999929e+01 3.793527287248800395e+00 3.682073493552247001e-01 4.062523372954722767e-01
2.330000000000000071e+01 3.803144902866192112e+00 3.693815235414845688e-01 4.066048583811294748e-01
2.339999999999999858e+01 3.812722621569229364e+00 3.705515500688743025e-01 4.069394119933558152e-01
2.350000000000000000e+01 3.822260644667051288e+00 3.717173728032978630e-01 4.072563570246776621e-01
2.360000000000000142e+01 3.831759169032769918e+00 3.728789138085750743e-01 4.075559672919997212e-01
2.369999999999999929e+01 3.841218403591560193e+00 3.740360582041102333e-01 4.078385000023190265e-01
2.380000000000000071e+01 3.850638513797291829e+00 3.751886965321986622e-01 4.081042224711985966e-01
2.389999999999999858e+01 3.860019660661242913e+00 3.763367930138783457e-01 4.083534381808964220e-01
2.400000000000000000e+01 3.869362018911872259e+00 3.774803263155783739e-01 4.085863968113305766e-01
2.410000000000000142e+01 3.878665717150331815e+00 3.786192551394957917e-01 4.088034919883209994e-01
2.419999999999999929e+01 3.887930882997000293e+00 3.797532292727536785e-01 4.090051514753700879e-01
2.430000000000000071e+01 3.897157633637121421e+00 3.808818294044207242e-01 4.091917052845746028e-01
2.439999999999999858e+01 3.906346070120612080e+00 3.820047805695274690e-01 4.093633563122369701e-01
2.450000000000000000e+01 3.915496311580403788e+00 3.831220186214974177e-01 4.095202455101483174e-01
2.460000000000000142e+01 3.924608489221254271e+00 3.842336664956995662e-01 4.096624701686377712e-01
2.469999999999999929e+01 3.933682755516133778e+00 3.853399105339039288e-01 4.097901509921650920e-01
2.480000000000000071e+01 3.942719272679350517e+00 3.864409899030127882e-01 4.099032999333926952e-01
2.489999999999999858e+01 3.951718242411458082e+00 3.875370782297782313e-01 4.100017548499370612e-01
2.500000000000000000e+01 3.960679857239758572e+00 3.886285110970617573e-01 4.100851214289664703e-01
2.510000000000000142e+01 3.969604287511985241e+00 3.897155638804599143e-01 4.101530240639199576e-01
2.519999999999999929e+01 3.978491711080601956e+00 3.907982903339242142e-01 4.102051555140069361e-01
2.530000000000000071e+01 3.987342264336315001e+00 3.918765376829616010e-01 4.102413744547530605e-01
2.539999999999999858e+01 3.996156055381042904e+00 3.929500561712742090e-01 4.102617993600228274e-01
2.550000000000000000e+01 4.004933191201963005e+00 3.940187994237764890e-01 4.102666177954272797e-01
2.560000000000000142e+01 4.013673785111101289e+00 3.950826612562061690e-01 4.102558912139571135e-01
2.569999999999999929e+01 4.022377955563167795e+00 3.961415647669217499e-01 4.102296471353836793e-01
2.580000000000000071e+01 4.031045834043864851e+00 3.971953642853214284e-01 4.101879632825005118e-01
2.589999999999999858e+01 4.039677569243711908e+00 3.982439044896972646e-01 4.101309213774015916e-01
2.600000000000000000e+01 4.048273367253370836e+00 3.992869566556040972e-01 4.100586287819174558e-01
2.610000000000000142e+01 4.056833440396633961e+00 4.003243679294836710e-01 4.099711875284128837e-01
2.619999999999999929e+01 4.065357973361238386e+00 4.013559497901968420e-01 4.098687421950595322e-01
2.630000000000000071e+01 4.073847169758019859e+00 4.023814645970236192e-01 4.097514537741435703e-01
2.639999999999999858e+01 4.082301251110121321e+00 4.034006961190068630e-01 4.096196778017340279e-01
2.650000000000000000e+01 4.090720460796215541e+00 4.044135711300884672e-01 4.094738908849437919e-01
2.660000000000000142e+01 4.099105032032595908e+00 4.054201121362184246e-01 4.093147236612599826e-01
2.669999999999999929e+01 4.107455187125321316e+00 4.064204048090838128e-01 4.091427676190946272e-01
2.680000000000000071e+01 4.115771159241075949e+00 4.074147292482090954e-01 4.089584110642183745e-01
2.689999999999999858e+01 4.124053132853957138e+00 4.084033505062114600e-01 4.087618757456201735e-01
2.700000000000000000e+01 4.132301295572501587e+00 4.093865911671579205e-01 4.085533722795862133e-01
2.710000000000000142e+01 4.140515860368703116e+00 4.103648866251701222e-01 4.083330892400720558e-01
2.719999999999999929e+01 4.148697030151598852e+00 4.113386057185763889e-01 4.081011104931571154e-01
2.730000000000000071e+01 4.156845012621721125e+00 4.123080191470500644e-01 4.078572103142832361e-01
2.739999999999999858e+01 4.164960022027499598e+00 4.132734443302963356e-01 4.076009928266062232e-01
2.750000000000000000e+01 4.173042282798812508e+00 4.142351335856089278e-01 4.073320746105908441e-01
2.760000000000000142e+01 4.181092006384225179e+00 4.151933094555424475e-01 4.070500705267772190e-01
2.769999999999999929e+01 4.189109392698537881e+00 4.161479784168866658e-01 4.067547843178482836e-01
2.780000000000000071e+01 4.197094636713112337e+00 4.170991528173888518e-01 4.064459667945401478e-01
2.789999999999999858e+01 4.205047952198205152e+00 4.180469607249714947e-01 4.061234060701055526e-01
2.800000000000000000e+01 4.212969496422216409e+00 4.189915450187484680e-01 4.057869419405557565e-01
2.810000000000000142e+01 4.220859421396200517e+00 4.199330171042832127e-01 4.054364200842002219e-01
2.819999999999999929e+01 4.228717868839790839e+00 4.208714152936123831e-01 4.050716349859611043e-01
2.830000000000000071e+01 4.236544987457751432e+00 4.218068361350275630e-01 4.046923540466904612e-01
2.839999999999999858e+01 4.244340911489863366e+00 4.227394065388834221e-01 4.042985290099023743e-01
2.850000000000000000e+01 4.252105770736628543e+00 4.236693575125385358e-01 4.038903604250414503e-01
2.860000000000000142e+01 4.259839720563610932e+00 4.245969086536449666e-01 4.034680570810085243e-01
2.869999999999999929e+01 4.267542924946113203e+00 4.255225675666509666e-01 4.030319930825543295e-01
2.880000000000000071e+01 4.275215526501445318e+00 4.264467179469919600e-01 4.025824945294447232e-01
2.889999999999999858e+01 4.282857633971621780e+00 4.273698529898690701e-01 4.021197941350473926e-01
2.900000000000000000e+01 4.290469362989657753e+00 4.282925173226206361e-01 4.016441247772375434e-01
2.910000000000000142e+01 4.298050851428794950e+00 4.292152442749519459e-01 4.011555018713091059e-01
2.919999999999999929e+01 4.305602262079057496e+00 4.301383158965328413e-01 4.006539887185187609e-01
2.930000000000000071e+01 4.313123779607605179e+00 4.310619426325881243e-01 4.003887041612692599e-01
2.939999999999999858e+01 4.320615544473344727e+00 4.319864459211881780e-01 4.022667053873076881e-01
2.950000000000000000e+01 4.328077701861385407e+00 4.329122973462919965e-01 4.041360126777462369e-01
2.960000000000000142e+01 4.335510379666852820e+00 4.338399776369068483e-01 4.059967384513285538e-01
2.969999999999999929e+01 4.342913738376043220e+00 4.347698030272519887e-01 4.078487652394882090e-01
2.980000000000000071e+01 4.350287942350701265e+00 4.357018224201203438e-01 4.096918293571434333e-01
2.989999999999999858e+01 4.357633096656495120e+00 4.366359909145920426e-01 4.115257046629690052e-01
3.000000000000000000e+01 4.364949271454356072e+00 4.375724178227629046e-01 4.133501704071571581e-01
3.010000000000000142e+01 4.372236554720836388e+00 4.385113039811625590e-01 4.151651063322780999e-01
3.019999999999999929e+01 4.379495065362678297e+00 4.394527030394761447e-01 4.169705965014083304e-01
3.030000000000000071e+01 4.386724929597075828e+00 4.403965346301852435e-01 4.187666804317817792e-01
3.039999999999999858e+01 4.393926246705485816e+00 4.413428480502226137e-01 4.205532180399451647e-01
3.050000000000000000e+01 4.401099087081486338e+00 4.422917577044165327e-01 4.223299835795923940e-01
3.060000000000000142e+01 4.408243538304484233e+00 4.432433761981098286e-01 4.240967725475321970e-01
3.069999999999999929e+01 4.415359698999414384e+00 4.441979003975924378e-01 4.258534121744785850e-01
3.080000000000000071e+01 4.422447673636450638e+00 4.451557319165977411e-01 4.275995475717051519e-01
3.089999999999999858e+01 4.429507571555178380e+00 4.461173923037957678e-01 4.293349154385062150e-01
3.100000000000000000e+01 4.436539503132153506e+00 4.470832187941611302e-01 4.310590887946386118e-01
3.110000000000000142e+01 4.443543575699253623e+00 4.480535186450773644e-01 4.327715967723424484e-01
3.119999999999999929e+01 4.450519924769134938e+00 4.490283564284682782e-01 4.344721563236735307e-01
3.130000000000000071e+01 4.457468698103096649e+00 4.500076929081719967e-01 4.361606713477694797e-01
3.139999999999999858e+01 4.464390054411902398e+00 4.509912846217449811e-01 4.378371405378480574e-01
3.150000000000000000e+01 4.471284162519295613e+00 4.519787880260466295e-01 4.395016765210089105e-01
3.160000000000000142e+01 4.478151174584028560e+00 4.529698748431085775e-01 4.411544488896339544e-01
3.169999999999999929e+01 4.484991243969860264e+00 4.539640844647250262e-01 4.427956205973808679e-01
3.180000000000000071e+01 4.491804500739175587e+00 4.549608974849688181e-01 4.444250783147509765e-01
3.189999999999999858e+01 4.498591050312224837e+00 4.559597809199473772e-01 4.460424473162580838e-01
3.200000000000000000e+01 4.505350976292365139e+00 4.569599584341057508e-01 4.476471230986893701e-01
3.210000000000000142e+01 4.512084371275809858e+00 4.579604682109605918e-01 4.492386364812466226e-01
3.220000000000000284e+01 4.518791379220032489e+00 4.589604258567874240e-01 4.508167719390696604e-01
3.229999999999999716e+01 4.525472157597296707e+00 4.599592974375035226e-01 4.523815273756364164e-01
3.239999999999999858e+01 4.532126866214170491e+00 4.609566258418018592e-01 4.539333934832479045e-01
3.250000000000000000e+01 4.538755650879461534e+00 4.619520143111079946e-01 4.554729896452700544e-01
3.260000000000000142e+01 4.545358673670884642e+00 4.629449859650929255e-01 4.570004826787847918e-01
3.270000000000000284e+01 4.551936132287051961e+00 4.639351198183883085e-01 4.585158675679901208e-01
3.279999999999999716e+01 4.558488211657772737e+00 4.649222952786304930e-01 4.600191275453280326e-01
3.289999999999999858e+01 4.565015077533362664e+00 4.659066540666936262e-01 4.615100986952000994e-01
3.300000000000000000e+01 4.571516904707393358e+00 4.668884410267946095e-01 4.629885255893642082e-01
3.310000000000000142e+01 4.577993871915052360e+00 4.678680058212938420e-01 4.644542086467504660e-01
3.320000000000000284e+01 4.584446135313455351e+00 4.688456270270631165e-01 4.659069289107424794e-01
3.329999999999999716e+01 4.590873845518770757e+00 4.698213261263557428e-01 4.673465102400946591e-01
3.339999999999999858e+01 4.597277132526732757e+00 4.707948367246839183e-01 4.687728501967951544e-01
3.350000000000000000e+01 4.603656111997182165e+00 4.717658279176770719e-01 4.701857802237645600e-01
3.360000000000000142e+01 4.610010886045704304e+00 4.727340552333227919e-01 4.715854772548331297e-01
3.370000000000000284e+01 4.616341554555133619e+00 4.736994377722858474e-01 4.729723048136103003e-01
3.379999999999999716e+01 4.622648228881301335e+00 4.746619381360250856e-01 4.743466551770882944e-01
3.389999999999999858e+01 4.628931044643391779e+00 4.756216355430371578e-01 4.757088897404857519e-01
3.400000000000000000e+01 4.635190151360757405e+00 4.765786860969685179e-01 4.770593683038919508e-01
3.410000000000000142e+01 4.641425664413213248e+00 4.775330412974687633e-01 4.783982786152165545e-01
3.420000000000000284e+01 4.647637702073884824e+00 4.784845126550516525e-01 4.797256122756694552e-01
3.429999999999999716e+01 4.653826387941637499e+00 4.794329536502868194e-01 4.810411016389082306e-01
3.439999999999999858e+01 4.659991875377027526e+00 4.803783793252689449e-01 4.823445589287649327e-01
3.450000000000000000e+01 4.666134289088849307e+00 4.813209428055920114e-01 4.836357532841555340e-01
3.460000000000000142e+01 4.672253758997502615e+00 4.822607352659060709e-01 4.849142533126444832e-01
3.470000000000000284e+01 4.678350404233356130e+00 4.831978029271049024e-01 4.861795170436460367e-01
3.479999999999999716e+01 4.684424295261320204e+00 4.841322490684589752e-01 4.874309520394266571e-01
3.489999999999999858e+01 4.690475476669552890e+00 4.850640426671128935e-01 4.886682963272264146e-01
3.500000000000000000e+01 4.696503950413616124e+00 4.859930829779814943e-01 4.898915874459754960e-01
3.510000000000000142e+01 4.702509683585307521e+00 4.869194694999245954e-01 4.911010852335904175e-01
3.520000000000000284e+01 4.708492653753775237e+00 4.878432140273094575e-01 4.922973432243162861e-01
3.529999999999999716e+01 4.714452889063223573e+00 4.887644585714401302e-01 4.934810851271214105e-01
3.539999999999999858e+01 4.720390438050410253e+00 4.896834702687087315e-01 4.946528457618111219e-01
3.550000000000000000e+01 4.726305339985703569e+00 4.906006372743059174e-01 4.958128868967577318e-01
3.560000000000000142e+01 4.732197623020932831e+00 4.915163679249152651e-01 4.969613615068455559e-01
3.570000000000000284e+01 4.738067300570233620e+00 4.924310147833148577e-01 4.980984217966382133e-01
3.579999999999999716e+01 4.743914395901115633e+00 4.933446555028773162e-01 4.992243241506271190e-01
3.589999999999999858e+01 4.749738936122881228e+00 4.942572269132154972e-01 5.003393011090686571e-01
3.600000000000000000e+01 4.755540940404271666e+00 4.951686101018495378e-01 5.014435011557001332e-01
3.610000000000000142e+01 4.761320430504194512e+00 4.960787942501418968e-01 5.025366893174414429e-01
3.620000000000000284e+01 4.767077379463456666e+00 4.969877824551911516e-01 5.036185734361904309e-01
3.629999999999999716e+01 4.772811767627018753e+00 4.978955973061029994e-01 5.046888875980801714e-01
3.639999999999999858e+01 4.778523579146309430e+00 4.988023963181511533e-01 5.057474190085278209e-01
3.650000000000000000e+01 4.784212840062336269e+00 4.997083563087034719e-01 5.067940139662674426e-01
3.660000000000000142e+01 4.789879622738533627e+00 5.006135226250130188e-01 5.078285831624320679e-01
3.670000000000000284e+01 4.795523979321691499e+00 5.015179147046762154e-01 5.088511035632024004e-01
3.679999999999999716e+01 4.801145977825204803e+00 5.024215668796543355e-01 5.098614510902743646e-01
3.689999999999999858e+01 4.806745712864026743e+00 5.033245453057704211e-01 5.108595645408282593e-01
3.700000000000000000e+01 4.812323314964525700e+00 5.042269308836653252e-01 5.118453224026300319e-01
3.710000000000000142e+01 4.817878934273911007e+00 5.051288516721257338e-01 5.128185378177061438e-01
3.720000000000000284e+01 4.823412748434793507e+00 5.060304939627959797e-01 5.137791222282279691e-01
3.729999999999999716e+01 4.828924940483352302e+00 5.069318450639901386e-01 5.147267730834030885e-01
3.739999999999999858e+01 4.834415702418472627e+00 5.078328263350648797e-01 5.156613245590371264e-01
3.750000000000000000e+01 4.839885200903574436e+00 5.087335585214720624e-01 5.165829251519618026e-01
3.760000000000000142e+01 4.845333587635014538e+00 5.096339430338794330e-01 5.174919635324108924e-01
3.770000000000000284e+01 4.850760985864303265e+00 5.105338467753837151e-01 5.183888707315409405e-01
3.779999999999999716e+01 4.856167494119109307e+00 5.114330704336955691e-01 5.192737202369954730e-01
3.789999999999999858e+01 4.861553214303267367e+00 5.123313870309651463e-01 5.201463655075571069e-01
3.800000000000000000e+01 4.866918230105218512e+00 5.132286450395913135e-01 5.210068354750854169e-01
3.810000000000000142e+01 4.872262623004629312e+00 5.141247099489714145e-01 5.218553595059294281e-01
3.820000000000000284e+01 4.877586490196411440e+00 5.150194742391622782e-01 5.226926689266324644e-01
3.829999999999999716e+01 4.882889900869455957e+00 5.159125025314086344e-01 5.235194739433923772e-01
3.839999999999999858e+01 4.888172919821797358e+00 5.168035882584529617e-01 5.243361256028009620e-01
3.850000000000000000e+01 4.893435600278207787e+00 5.176924187818947587e-01 5.251427982439969000e-01
3.860000000000000142e+01 4.898677997748606572e+00 5.185786379536265756e-01 5.259395528140284881e-01
3.870000000000000284e+01 4.903900161655680101e+00 5.194616771253217635e-01 5.267265973847488070e-01
3.879999999999999716e+01 4.909102131262770286e+00 5.203411112786318071e-01 5.275041858915363591e-01
3.889999999999999858e+01 4.914283947272786612e+00 5.212167010280133184e-01 5.282724704011485528e-01
3.900000000000000000e+01 4.919445666312840082e+00 5.220882118117398107e-01 5.290315320798280041e-01
3.910000000000000142e+01 4.924587371904389776e+00 5.229554204434503362e-01 5.297812866644209251e-01
3.920000000000000284e+01 4.929709167834817940e+00 5.238181562923385215e-01 5.305216409536752664e-01
3.929999999999999716e+01 4.934811136694400524e+00 5.246762568208271915e-01 5.312524203580641924e-01
3.939999999999999858e+01 4.939893403415699602e+00 5.255294785347821573e-01 5.319733275083660118e-01
3.950000000000000000e+01 4.944956102299540746e+00 5.263777493225791915e-01 5.326841287844397144e-01
3.960000000000000142e+01 4.949999401974513269e+00 5.272212692788986743e-01 5.333845578203719739e-01
3.970000000000000284e+01 4.955023455525111586e+00 5.280600848564205307e-01 5.340743841702995098e-01
3.979999999999999716e+01 4.960028388518067821e+00 5.288942779895506874e-01 5.347534920411503023e-01
3.989999999999999858e+01 4.965014285170783914e+00 5.297238100984476006e-01 5.354219851210055836e-01
4.000000000000000000e+01 4.969981215303055144e+00 5.305486819167963830e-01 5.360799323128553340e-01
4.010000000000000142e+01 4.974929245931028809e+00 5.313692986494986670e-01 5.367272366194111299e-01
4.020000000000000284e+01 4.979858454907043708e+00 5.321860045762019098e-01 5.373637813237115424e-01
4.029999999999999716e+01 4.984768901066487068e+00 5.329989952409581733e-01 5.379895058884232029e-01
4.039999999999999858e+01 4.989660618021297900e+00 5.338087301054006417e-01 5.386043632333308295e-01
4.050000000000000000e+01 4.994533647040079849e+00 5.346155571881192614e-01 5.392085596082081267e-01
4.060000000000000142e+01 4.999388032831861395e+00 5.354195414785838381e-01 5.398023584834463762e-01
4.070000000000000284e+01 5.004223812118047121e+00 5.362205296850435232e-01 5.403861128518885337e-01
4.079999999999999716e+01 5.009041031527280197e+00 5.370183685187548406e-01 5.409599202319945732e-01
4.089999999999999858e+01 5.013839739721351663e+00 5.378129458430587206e-01 5.415239448361246488e-01
4.100000000000000000e+01 5.018619907366007382e+00 5.386043263008666315e-01 5.420784806533891498e-01
4.110000000000000142e+01 5.023381508738345325e+00 5.393927730374299401e-01 5.426237995986307183e-01
4.120000000000000284e+01 5.028124554978838923e+00 5.401788837461865000e-01 5.431603749875861809e-01
4.129999999999999716e+01 5.032849072403108082e+00 5.409633177011752281e-01 5.436888369999275383e-01
4.139999999999999858e+01 5.037555132879714570e+00 5.417465565496826230e-01 5.442101051889567387e-01
4.150000000000000000e+01 5.042242786529586240e+00 5.425290273140745967e-01 5.447251992164270362e-01
4.160000000000000142e+01 5.046912102346712281e+00 5.433112916460531849e-01 5.452349102840550188e-01
4.170000000000000284e+01 5.051563165038841952e+00 5.440936190791401117e-01 5.457396493373884994e-01
4.179999999999999716e+01 5.056196091224038902e+00 5.448762483494684616e-01 5.462394843553202151e-01
4.189999999999999858e+01 5.060811037572839233e+00 5.456593124083095603e-01 5.467344656930848146e-01
4.200000000000000000e+01 5.065408177655936761e+00 5.464427982454003185e-01 5.472248767341829634e-01
4.210000000000000142e+01 5.069987625473560300e+00 5.472267209023673473e-01 5.477110406819747368e-01
4.220000000000000284e+01 5.074549442315807291e+00 5.480111952250004137e-01 5.481930233950871312e-01
4.229999999999999716e+01 5.079093735646198482e+00 5.487963158594846291e-01 5.486706494422257663e-01
4.239999999999999858e+01 5.083620613076440087e+00 5.495820867255529762e-01 5.491436942119198861e-01
4.250000000000000000e+01 5.088130204519404565e+00 5.503684705965703472e-01 5.496122551642601550e-01
4.260000000000000142e+01 5.092622663734604593e+00 5.511551974256780895e-01 5.500767912914401592e-01
4.270000000000000284e+01 5.097098116640069065e+00 5.519416730366017987e-01 5.505373748771633657e-01
4.279999999999999716e+01 5.101556677398805029e+00 5.527274555118406596e-01 5.509937905892545729e-01
4.289999999999999858e+01 5.105998468143654989e+00 5.535122591182775054e-01 5.514457650106230346e-01
4.300000000000000000e+01 5.110423600017295342e+00 5.542956586413572140e-01 5.518926491717408567e-01
4.310000000000000142e+01 5.114832135277065817e+00 5.550773108432993652e-01 5.523339397136117768e-01
4.320000000000000284e+01 5.119224091786430897e+00 5.558568920759610066e-01 5.527692231990597449e-01
4.329999999999999716e+01 5.123599439016667034e+00 5.566338901948428841e-01 5.531979274283500558e-01
4.339999999999999858e+01 5.127958133956951770e+00 5.574076317834339989e-01 5.536194890838892491e-01
4.350000000000000000e+01 5.132300134019836868e+00 5.581776239092528513e-01 5.540335645253371410e-01
4.360000000000000142e+01 5.136625409301994516e+00 5.589436636186411178e-01 5.544401188083689647e-01
4.370000000000000284e+01 5.140933989680601002e+00 5.597056186162046032e-01 5.548390704898489290e-01
4.379999999999999716e+01 5.145225887509234930e+00 5.604634702463595630e-01 5.552301558471484100e-01
4.389999999999999858e+01 5.149501143118560442e+00 5.612171704832791264e-01 5.556132511021623088e-01
4.400000000000000000e+01 5.153759812482356928e+00 5.619666859200194153e-01 5.559883260244813385e-01
4.410000000000000142e+01 5.158001946794627202e+00 5.627119299263814156e-01 5.563554052868804334e-01
4.420000000000000284e+01 5.162227606761623733e+00 5.634525849148532828e-01 5.567148229093117351e-01
4.429999999999999716e+01 5.166436839353307775e+00 5.641885002331674670e-01 5.570669154805703016e-01
4.439999999999999858e+01 5.170629712231488817e+00 5.649198668270356549e-01 5.574116731217992893e-01
4.450000000000000000e+01 5.174806272622606507e+00 5.656470138411009430e-01 5.577488626751092582e-01
4.460000000000000142e+01 5.178966531735137657e+00 5.663703577732865924e-01 5.580782832681290273e-01
4.470000000000000284e+01 5.183110492322014373e+00 5.670901438982269838e-01 5.584000461088711731e-01
4.479999999999999716e+01 5.187238151844414169e+00 5.678062858706454108e-01 5.587141867381903992e-01
4.489999999999999858e+01 5.191349482364101320e+00 5.685185365300435834e-01 5.590206170515319428e-01
4.500000000000000000e+01 5.195444451087485760e+00 5.692265232714390777e-01 5.593191475371259713e-01
4.510000000000000142e+01 5.199523028870005170e+00 5.699296476313158166e-01 5.596094284476089697e-01
4.520000000000000284e+01 5.203585200623598084e+00 5.706275037088941460e-01 5.598911642242141440e-01
4.529999999999999716e+01 5.207630994872761043e+00 5.713199710080356652e-01 5.601643924656931617e-01
4.539999999999999858e+01 5.211660488777567046e+00 5.720070443576554808e-01 5.604291748777034954e-01
4.550000000000000000e+01 5.215673754182684085e+00 5.726887755136669256e-01 5.606856185343094268e-01
4.560000000000000142e+01 5.219670843923613468e+00 5.733655346797323915e-01 5.609340878512840689e-01
4.570000000000000284e+01 5.223651814995209364e+00 5.740376846633461483e-01 5.611749091977085158e-01
4.579999999999999716e+01 5.227616722965560569e+00 5.747055602178710032e-01 5.614082460084315329e-01
4.589999999999999858e+01 5.231565656055790825e+00 5.753696556700615972e-01 5.616341930186408149e-01
4.600000000000000000e+01 5.235498714549964738e+00 5.760302579900331565e-01 5.618528179277912926e-01
4.610000000000000142e+01 5.239415998537110042e+00 5.766877555116218801e-01 5.620642437582699102e-01
4.620000000000000284e+01 5.243317619961216813e+00 5.773424988804274349e-01 5.622685428422435905e-01
4.629999999999999716e+01 5.247203703831501365e+00 5.779948313390290693e-01 5.624658409933216419e-01
4.639999999999999858e+01 5.251074392661261747e+00 5.786448548917269008e-01 5.626561760294013226e-01
4.650000000000000000e+01 5.254929834352236817e+00 5.792925595760838320e-01 5.628395498220948312e-01
4.660000000000000142e+01 5.258770131984630503e+00 5.799378887673425353e-01 5.630161171859224822e-01
4.670000000000000284e+01 5.262595327868205608e+00 5.805806291570094757e-01 5.631861743244739316e-01
4.679999999999999716e+01 5.266405482017189499e+00 5.812203855339515002e-01 5.633498090515027812e-01
4.689999999999999858e+01 5.270200661836428324e+00 5.818568434916580046e-01 5.635070818037126728e-01
4.700000000000000000e+01 5.273980947447011403e+00 5.824898366163502317e-01 5.636583300114264006e-01
4.710000000000000142e+01 5.277746397636545517e+00 5.831191437015084134e-01 5.638038915745520185e-01
4.720000000000000284e+01 5.281497097538488283e+00 5.837446615749071199e-01 5.639442956414661978e-01
4.729999999999999716e+01 5.285233154667097644e+00 5.843665144093064256e-01 5.640802354786860207e-01
4.739999999999999858e+01 5.288954671223444315e+00 5.849846754608067911e-01 5.642121765161860480e-01
4.750000000000000000e+01 5.292661755912002164e+00 5.855991407356446743e-01 5.643402731526521166e-01
4.760000000000000142e+01 5.296354524244008211e+00 5.862099490051244643e-01 5.644647665539803683e-01
4.770000000000000284e+01 5.300033057140343118e+00 5.868171144988805210e-01 5.645859605274834436e-01
4.779999999999999716e+01 5.303697403543855771e+00 5.874205420443932013e-01 5.647043637796187454e-01
4.789999999999999858e+01 5.307347592523696811e+00 5.880200112822198122e-01 5.648205244217558985e-01
4.800000000000000000e+01 5.310983629271614603e+00 5.886155004522573009e-01 5.649349073768901164e-01
4.810000000000000142e+01 5.314605458996701337e+00 5.892070901471555544e-01 5.650474816051112015e-01
4.820000000000000284e+01 5.318213072796378782e+00 5.897949797851902431e-01 5.651579884069199977e-01
4.829999999999999716e+01 5.321806491931569738e+00 5.903795844919974556e-01 5.652661502804834370e-01
4.839999999999999858e+01 5.325385739605466462e+00 5.909611539336889763e-01 5.653719382453239461e-01
4.850000000000000000e+01 5.328950859251351702e+00 5.915399877968319231e-01 5.654751911327888791e-01
4.860000000000000142e+01 5.332501872352009897e+00 5.921163527750819000e-01 5.655757471152851323e-01
4.870000000000000284e+01 5.336038824741239139e+00 5.926906654448007572e-01 5.656733898643580005e-01
4.879999999999999716e+01 5.339561749362894183e+00 5.932632950816101314e-01 5.657681377808545520e-01
4.889999999999999858e+01 5.343070660613376432e+00 5.938345409394383267e-01 5.658602750762042888e-01
4.900000000000000000e+01 5.346565639360238542e+00 5.944048259005576540e-01 5.659501906698363172e-01
4.910000000000000142e+01 5.350046748030893085e+00 5.949744072727627398e-01 5.660381915503371886e-01
4.920000000000000284e+01 5.353514067344468330e+00 5.955434152038101558e-01 5.661246118899949664e-01
4.929999999999999716e+01 5.356967736631756516e+00 5.961119387438840178e-01 5.662098336154368639e-01
4.939999999999999858e+01 5.360407919126390475e+00 5.966802854873094475e-01 5.662943090387004830e-01
4.950000000000000000e+01 5.363834715971821154e+00 5.972488778049838132e-01 5.663785153454847787e-01
4.960000000000000142e+01 5.367248211145994041e+00 5.978180753036577144e-01 5.664627965337727389e-01
4.970000000000000284e+01 5.370648504361896336e+00 5.983881224337714855e-01 5.665472111058127425e-01
4.979999999999999716e+01 5.374035705459933254e+00 5.989593717660905980e-01 5.666317570993859576e-01
4.989999999999999858e+01 5.377409892178222073e+00 5.995322985901889723e-01 5.667162599037727233e-01
5.000000000000000000e+01 5.380771140924744067e+00 6.001070320696930693e-01 5.668004049196611049e-01
5.010000000000000142e+01 5.384119497019111300e+00 6.006834471243216456e-01 5.668838612680753286e-01
5.020000000000000284e+01 5.387454986206700269e+00 6.012612707339064499e-01 5.669665127100964597e-01
5.029999999999999716e+01 5.390777636804386042e+00 6.018402275365000165e-01 5.670485242558678252e-01
5.039999999999999858e+01 5.394087484642437147e+00 6.024200764203770930e-01 5.671298212482129841e-01
5.050000000000000000e+01 5.397384581231233547e+00 6.030010374906789039e-01 5.672101375830838066e-01
5.060000000000000142e+01 5.400668967842549684e+00 6.035832083070662435e-01 5.672891073416703733e-01
5.070000000000000284e+01 5.403940673214918888e+00 6.041666421093783157e-01 5.673662292691545872e-01
5.079999999999999716e+01 5.407199701763790500e+00 6.047516062165003703e-01 5.674412089806155635e-01
5.089999999999999858e+01 5.410446051051817307e+00 6.053385011321399389e-01 5.675139015620587202e-01
5.100000000000000000e+01 5.413679721015113522e+00 6.059277623570853422e-01 5.675840354222030371e-01
5.110000000000000142e+01 5.416900700013919767e+00 6.065195472132725030e-01 5.676514074324998660e-01
5.120000000000000284e+01 5.420108978652527831e+00 6.071135201638790946e-01 5.677157907130618852e-01
5.129999999999999716e+01 5.423304553026068398e+00 6.077090307800583346e-01 5.677768414633863614e-01
5.139999999999999858e+01 5.426487417195992258e+00 6.083054723864087521e-01 5.678344272251480973e-01
5.150000000000000000e+01 5.429657600916160121e+00 6.089025216995853640e-01 5.678885707012364392e-01
5.160000000000000142e+01 5.432815117515437109e+00 6.095001492126055354e-01 5.679393557003526993e-01
5.170000000000000284e+01 5.435959947666153091e+00 6.100984934095317058e-01 5.679870085585179140e-01
5.179999999999999716e+01 5.439092071037616272e+00 6.106977720787387653e-01 5.680319002315474819e-01
5.189999999999999858e+01 5.442211485023997319e+00 6.112983511734828568e-01 5.680744156160839609e-01
5.200000000000000000e+01 5.445318192787013345e+00 6.119004436069825914e-01 5.681148222112710755e-01
5.210000000000000142e+01 5.448412220215108626e+00 6.125040344337424614e-01 5.681534732262019105e-01
5.220000000000000284e+01 5.451493561576297608e+00 6.131088969070983552e-01 5.681906289344755834e-01
5.229999999999999716e+01 5.454562249839685961e+00 6.137149118410549775e-01 5.682264783927664098e-01
5.239999999999999858e+01 5.457618292370503887e+00 6.143218341049552222e-01 5.682610246293853251e-01
5.250000000000000000e+01 5.460661732289924686e+00 6.149290481533977726e-01 5.682943833817635237e-01
5.260000000000000142e+01 5.463692648500458660e+00 6.155361564580719147e-01 5.683262285344508058e-01
5.270000000000000284e+01 5.466711101559857511e+00 6.161427401379189206e-01 5.683563715729649246e-01
5.279999999999999716e+01 5.469717132619890343e+00 6.167479111115445889e-01 5.683846847357596488e-01
5.289999999999999858e+01 5.472710797705953922e+00 6.173507287632613583e-01 5.684110841710081630e-01
5.300000000000000000e+01 5.475692137053597364e+00 6.179502172437594254e-01 5.684351741603235197e-01
5.310000000000000142e+01 5.478661166921809489e+00 6.185455034106874805e-01 5.684566697749406927e-01
5.320000000000000284e+01 5.481617899336528765e+00 6.191360266652905509e-01 5.684753947214638004e-01
5.329999999999999716e+01 5.484562353336750462e+00 6.197214486637694364e-01 5.684912668444166428e-01
5.339999999999999858e+01 5.487494567043713189e+00 6.203013742458303170e-01 5.685040319072625081e-01
5.350000000000000000e+01 5.490414498825300527e+00 6.208756563326689459e-01 5.685137462460074786e-01
5.360000000000000142e+01 5.493322080402164964e+00 6.214442802301771707e-01 5.685206662841615355e-01
5.370000000000000284e+01 5.496217261861412240e+00 6.220073442038689393e-01 5.685247143998903852e-01
5.379999999999999716e+01 5.499099954267390622e+00 6.225650502866324487e-01 5.685259192749576584e-01
5.389999999999999858e+01 5.501970150063905329e+00 6.231174255658844530e-01 5.685243012236016469e-01
5.400000000000000000e+01 5.504827893550793050e+00 6.236648152524955080e-01 5.685199031049394947e-01
5.410000000000000142e+01 5.507673267900915270e+00 6.242074766781886552e-01 5.685124854574095110e-01
5.420000000000000284e+01 5.510506378201982081e+00 6.247454992952476971e-01 5.685017617152423597e-01
5.429999999999999716e+01 5.513327308661372328e+00 6.252788121862993265e-01 5.684875793573835878e-01
5.439999999999999858e+01 5.516136082110105754e+00 6.258074012024232857e-01 5.684701099010478487e-01
5.450000000000000000e+01 5.518932735611810969e+00 6.263314373232242716e-01 5.684497710764899736e-01
5.460000000000000142e+01 5.521717340938476326e+00 6.268511269801217978e-01 5.684268502036866622e-01
5.470000000000000284e+01 5.524490020314860139e+00 6.273665346936496690e-01 5.684012779400831050e-01
5.479999999999999716e+01 5.527250917471079106e+00 6.278781015067593785e-01 5.683728818987052733e-01
5.489999999999999858e+01 5.530000124434988784e+00 6.283863331364072380e-01 5.683416130046774484e-01
5.500000000000000000e+01 5.532737719795154163e+00 6.288918218809609328e-01 5.683075391643006569e-01
5.510000000000000142e+01 5.535463748243762083e+00 6.293948447490436138e-01 5.682711692110800072e-01
5.520000000000000284e+01 5.538178236607773641e+00 6.298955625313880091e-01 5.682328025639824531e-01
5.529999999999999716e+01 5.540881153880944154e+00 6.303940971923571723e-01 5.681925983263793611e-01
5.539999999999999858e+01 5.543572454848446185e+00 6.308905837802161187e-01 5.681504186257129163e-01
5.550000000000000000e+01 5.546252077967000815e+00 6.313851954536735533e-01 5.681060950989982317e-01
5.560000000000000142e+01 5.548919939624361142e+00 6.318782451852458237e-01 5.680598577668130034e-01
5.570000000000000284e+01 5.551575961524444658e+00 6.323699564896205771e-01 5.680121207475519185e-01
5.579999999999999716e+01 5.554220084814075697e+00 6.328603899783047382e-01 5.679632781059149593e-01
5.589999999999999858e+01 5.556852291166101132e+00 6.333495378988960312e-01 5.679134952724522734e-01
5.600000000000000000e+01 5.559472595453561539e+00 6.338375788437105030e-01 5.678628277073514141e-01
5.610000000000000142e+01 5.562081058673357781e+00 6.343247055695764303e-01 5.678117499612698182e-01
5.620000000000000284e+01 5.564677792744314289e+00 6.348110142040770398e-01 5.677611602237062627e-01
5.629999999999999716e+01 5.567262874446445409e+00 6.352966451815360571e-01 5.677120706435596631e-01
5.639999999999999858e+01 5.569836404481267600e+00 6.357816593821636886e-01 5.676652692980264092e-01
5.650000000000000000e+01 5.572398470240257140e+00 6.362661351415903610e-01 5.676212529734083745e-01
5.660000000000000142e+01 5.574949149727503439e+00 6.367503279412645156e-01 5.675804091416809527e-01
5.670000000000000284e+01 5.577488459802578014e+00 6.372343764111443321e-01 5.675431513371478331e-01
5.679999999999999716e+01 5.580016416471560881e+00 6.377182962516627640e-01 5.675098557966240520e-01
5.689999999999999858e+01 5.582533039272211894e+00 6.382019209784370872e-01 5.674809483036495905e-01
5.700000000000000000e+01 5.585038355762715234e+00 6.386852544710075463e-01 5.674567674537938089e-01
5.710000000000000142e+01 5.587532386393025519e+00 6.391684467777416501e-01 5.674372847157060917e-01
5.720000000000000284e+01 5.590015100789321068e+00 6.396514697718407305e-01 5.674221550676206149e-01
5.729999999999999716e+01 5.592486501092030160e+00 6.401343960272223299e-01 5.674110036429311776e-01
5.739999999999999858e+01 5.594946616077026924e+00 6.406172212640042218e-01 5.674036097580446025e-01
5.750000000000000000e+01 5.597395516728481013e+00 6.410996866890723567e-01 5.673996154369387312e-01
5.760000000000000142e+01 5.599833293035064941e+00 6.415817982778930784e-01 5.673986269105526503e-01
5.770000000000000284e+01 5.602260046540975758e+00 6.420638793739872341e-01 5.674002997943166093e-01
5.779999999999999716e+01 5.604675873430903010e+00 6.425462628128935094e-01 5.674044285092030293e-01
5.789999999999999858e+01 5.607080831814410971e+00 6.430288420765144508e-01 5.674106803022640477e-01
5.800000000000000000e+01 5.609474955863253953e+00 6.435115181796042805e-01 5.674188794719920992e-01
5.810000000000000142e+01 5.611858280314117486e+00 6.439939299420389673e-01 5.674289712800320018e-01
5.820000000000000284e+01 5.614230850274419815e+00 6.444755856391157778e-01 5.674407497713120918e-01
5.829999999999999716e+01 5.616592693948334158e+00 6.449561270001531454e-01 5.674544354465327345e-01
5.839999999999999858e+01 5.618943834132148041e+00 6.454352334265518465e-01 5.674704916129051924e-01
5.850000000000000000e+01 5.621284279393160332e+00 6.459126444220926189e-01 5.674892396548152362e-01
5.860000000000000142e+01 5.623614001283686825e+00 6.463882756989507428e-01 5.675107099847069847e-01
5.870000000000000284e+01 5.625932984763371891e+00 6.468622236381076362e-01 5.675345681072112569e-01
5.879999999999999716e+01 5.628241201009481109e+00 6.473345389763682789e-01 5.675605829334644525e-01
5.889999999999999858e+01 5.630538648653604206e+00 6.478052615692497795e-01 5.675885258019155444e-01
5.900000000000000000e+01 5.632825373646713984e+00 6.482744389216374969e-01 5.676184638155676865e-01
5.910000000000000142e+01 5.635101458581031508e+00 6.487421141152607262e-01 5.676502813839405803e-01
5.920000000000000284e+01 5.637366987371911442e+00 6.492083537191204456e-01 5.676838268627362183e-01
5.929999999999999716e+01 5.639622077346460038e+00 6.496731600508551807e-01 5.677187554695644067e-01
5.939999999999999858e+01 5.641866802646076984e+00 6.501364032679655125e-01 5.677548630005411212e-01
5.950000000000000000e+01 5.644101256053711602e+00 6.505978633630427055e-01 5.677920425215230438e-01
5.960000000000000142e+01 5.646325506948669748e+00 6.510572373118925782e-01 5.678302540665773890e-01
5.970000000000000284e+01 5.648539628112080990e+00 6.515144355027953083e-01 5.678695338390014058e-01
5.979999999999999716e+01 5.650743661225702930e+00 6.519695349931531325e-01 5.679098451410462545e-01
5.989999999999999858e+01 5.652937594913181485e+00 6.524225284758102816e-01 5.679513726943374863e-01
6.000000000000000000e+01 5.655121422592431557e+00 6.528736626363027540e-01 5.679942183060626704e-01
6.010000000000000142e+01 5.657295129279462209e+00 6.533231514432547016e-01 5.680384022969366953e-01
6.020000000000000284e+01 5.659458684745311885e+00 6.537707647422870139e-01 5.680840830846003442e-01
6.029999999999999716e+01 5.661612132209877579e+00 6.542160155207250583e-01 5.681314426899763959e-01
6.039999999999999858e+01 5.663755512270602033e+00 6.546583839031390184e-01 5.681805369569126185e-01
6.050000000000000000e+01 5.665888913492927337e+00 6.550974372167512882e-01 5.682312289596076482e-01
6.060000000000000142e+01 5.668012433185808163e+00 6.555327729265707504e-01 5.682834524988118474e-01
6.070000000000000284e+01 5.670126125028284392e+00 6.559641506326858718e-01 5.683373655739325514e-01
6.079999999999999716e+01 5.672230047958825239e+00 6.563914604998641877e-01 5.683932579276316233e-01
6.089999999999999858e+01 5.674324248044637642e+00 6.568146404744226174e-01 5.684514846295680712e-01
6.100000000000000000e+01 5.676408786939810547e+00 6.572334356053115556e-01 5.685124284543361384e-01
6.110000000000000142e+01 5.678483715485884709e+00 6.576477773282025652e-01 5.685765083968110645e-01
6.120000000000000284e+01 5.680549077697768290e+00 6.580576456838054256e-01 5.686439884936058675e-01
6.129999999999999716e+01 5.682604928084881379e+00 6.584632125391092217e-01 5.687150652466712586e-01
6.139999999999999858e+01 5.684651291440335541e+00 6.588646093733832032e-01 5.687897489441144927e-01
6.150000000000000000e+01 5.686688195972962490e+00 6.592620616144424517e-01 5.688682284586121796e-01
6.160000000000000142e+01 5.688715633155128515e+00 6.596556743463857231e-01 5.689507750723947765e-01
6.170000000000000284e+01 5.690733622866313901e+00 6.600455320012095228e-01 5.690378332263286154e-01
6.179999999999999716e+01 5.692742285373385336e+00 6.604318238348350079e-01 5.691295462060326216e-01
6.189999999999999858e+01 5.694741722261638550e+00 6.608150030155011123e-01 5.692261748021509860e-01
6.200000000000000000e+01 5.696732043799929812e+00 6.611956389424618052e-01 5.693279475786985344e-01
6.210000000000000142e+01 5.698713430131018498e+00 6.615741357866058436e-01 5.694347256186143014e-01
6.220000000000000284e+01 5.700686019044570507e+00 6.619507824003934005e-01 5.695462065264926821e-01
6.229999999999999716e+01 5.702649857690035518e+00 6.623259542999599958e-01 5.696619006520320383e-01
6.239999999999999858e+01 5.704604953220739461e+00 6.626999838892597694e-01 5.697815194310340559e-01
6.250000000000000000e+01 5.706551284173333016e+00 6.630730577094920974e-01 5.699049149273394121e-01
6.260000000000000142e+01 5.708488797427647476e+00 6.634453405583089491e-01 5.700316257288537969e-01
6.270000000000000284e+01 5.710417500639388244e+00 6.638172648056865910e-01 5.701609953648834050e-01
6.279999999999999716e+01 5.712337402340042836e+00 6.641891138927196181e-01 5.702930220462256727e-01
6.289999999999999858e+01 5.714248478749221150e+00 6.645608711552926096e-01 5.704278686987320768e-01
6.300000000000000000e+01 5.716150757940454241e+00 6.649323044379453762e-01 5.705655091235062315e-01
6.310000000000000142e+01 5.718044267997254515e+00 6.653031268868874193e-01 5.707060558007741591e-01
6.320000000000000284e+01 5.719928972064636241e+00 6.656728020870330553e-01 5.708497863126149596e-01
6.329999999999999716e+01 5.721804768505370120e+00 6.660410277920876254e-01 5.709967600377909847e-01
6.339999999999999858e+01 5.723671507633010691e+00 6.664076591228420554e-01 5.711469079209816613e-01
6.350000000000000000e+01 5.725529097590486671e+00 6.667727170225727917e-01 5.712999733922687895e-01
6.360000000000000142e+01 5.727377422879746049e+00 6.671365163621159056e-01 5.714556965645556375e-01
6.370000000000000284e+01 5.729216328585930107e+00 6.674993219764981944e-01 5.716142657471046107e-01
6.379999999999999716e+01 5.731045719537197769e+00 6.678610571087766345e-01 5.717759880647932391e-01
6.389999999999999858e+01 5.732865542901341982e+00 6.682214972780302631e-01 5.719408713046574277e-01
6.400000000000000000e+01 5.734675787882731690e+00 6.685801639532416019e-01 5.721089741448537325e-01
6.409999999999999432e+01 5.736476457803229678e+00 6.689368776546791295e-01 5.722807417963533538e-01
6.420000000000000284e+01 5.738267562853731185e+00 6.692919815506970238e-01 5.724564994599523615e-01
6.429999999999999716e+01 5.740049158316438138e+00 6.696455520092801095e-01 5.726363013182460548e-01
6.440000000000000568e+01 5.741821355582397146e+00 6.699972550337012223e-01 5.728197848978346940e-01
6.450000000000000000e+01 5.743584288834198581e+00 6.703466256751919872e-01 5.730064231630729310e-01
6.459999999999999432e+01 5.745338023112808834e+00 6.706931726391420767e-01 5.731958105842531737e-01
6.470000000000000284e+01 5.747082652828993332e+00 6.710368679407814341e-01 5.733879246866688817e-01
6.479999999999999716e+01 5.748818262311120364e+00 6.713782374795407293e-01 5.735826057798574240e-01
6.490000000000000568e+01 5.750544896906119696e+00 6.717174689911917795e-01 5.737796719643233345e-01
6.500000000000000000e+01 5.752262591500501010e+00 6.720546756416174716e-01 5.739790426126569756e-01
6.509999999999999432e+01 5.753971419191045378e+00 6.723898542269672873e-01 5.741803451887079746e-01
6.520000000000000284e+01 5.755671479545036995e+00 6.727226174717095830e-01 5.743829320147701978e-01
6.529999999999999716e+01 5.757362832573948097e+00 6.730525178710440315e-01 5.745861553296798263e-01
6.540000000000000568e+01 5.759045518348278492e+00 6.733793362026947449e-01 5.747894871548613338e-01
6.550000000000000000e+01 5.760719588490754717e+00 6.737029200781234906e-01 5.749925827998172423e-01
6.559999999999999432e+01 5.762385048415884725e+00 6.740232530556147239e-01 5.751950917683759101e-01
6.570000000000000284e+01 5.764041903075837858e+00 6.743405069625616477e-01 5.753967071911727515e-01
6.579999999999999716e+01 5.765690172251431100e+00 6.746551212554923183e-01 5.755971280628688902e-01
6.590000000000000568e+01 5.767329838459047231e+00 6.749673438666565772e-01 5.757961614427822283e-01
6.600000000000000000e+01 5.768960905900334168e+00 6.752771436785653947e-01 5.759935709744770094e-01
6.609999999999999432e+01 5.770583382249571791e+00 6.755841399333100128e-01 5.761892250891555989e-01
6.620000000000000284e+01 5.772197308171196362e+00 6.758881719407598965e-01 5.763828475174150867e-01
6.629999999999999716e+01 5.773802717994330536e+00 6.761893373538248042e-01 5.765739728169592127e-01
6.640000000000000568e+01 5.775399663370055059e+00 6.764877042595358603e-01 5.767620226294871699e-01
6.650000000000000000e+01 5.776988233750313562e+00 6.767832396271558082e-01 5.769465565333762314e-01
6.659999999999999432e+01 5.778568516113207210e+00 6.770758398538836431e-01 5.771271114983695938e-01
6.670000000000000284e+01 5.780140597068149866e+00 6.773653673247777007e-01 5.773036152167172474e-01
6.679999999999999716e+01 5.781704527952505224e+00 6.776518002985554290e-01 5.774763007708738627e-01
6.690000000000000568e+01 5.783260378038617588e+00 6.779352135816258951e-01 5.776455453494762082e-01
6.700000000000000000e+01 5.784808223921256598e+00 6.782154752364659700e-01 5.778116268352668783e-01
6.709999999999999432e+01 5.786348170145616088e+00 6.784925113303872379e-01 5.779746312296847321e-01
6.720000000000000284e+01 5.787880324077098848e+00 6.787664242612345689e-01 5.781347138627657145e-01
6.729999999999999716e+01 5.789404719603021832e+00 6.790371944950104321e-01 5.782921899919495345e-01
6.740000000000000568e+01 5.790921319503480547e+00 6.793046910293734086e-01 5.784473540695636018e-01
6.750000000000000000e+01 5.792429998370821842e+00 6.795685260437664965e-01 5.786003117402778173e-01
6.759999999999999432e+01 5.793930603146710823e+00 6.798285708387066251e-01 5.787509778164263707e-01
6.770000000000000284e+01 5.795423007502329860e+00 6.800847633131112957e-01 5.788993176402339458e-01
6.779999999999999716e+01 5.796907113339264228e+00 6.803368320020855009e-01 5.790454308081356416e-01
6.790000000000000568e+01 5.798382825839776267e+00 6.805842928378904588e-01 5.791897731259352256e-01
6.800000000000000000e+01 5.799850002412108019e+00 6.808268289393453188e-01 5.793329145302745786e-01
6.809999999999999432e+01 5.801308520854172812e+00 6.810639344415587715e-01 5.794752448626523389e-01
6.820000000000000284e+01 5.802758312707831045e+00 6.812953511439170384e-01 5.796169819036025572e-01
6.829999999999999716e+01 5.804199268174719428e+00 6.815210894291983124e-01 5.797583112719539855e-01
6.840000000000000568e+01 5.805631328160544946e+00 6.817414199010283227e-01 5.798992103345508298e-01
6.850000000000000000e+01 5.807054455342121280e+00 6.819567338182617178e-01 5.800397711493161523e-01
6.859999999999999432e+01 5.808468628592951433e+00 6.821678813227434190e-01 5.801799298488239387e-01
6.870000000000000284e+01 5.809873772278852933e+00 6.823753035272721590e-01 5.803200083227224582e-01
6.879999999999999716e+01 5.811269845143001156e+00 6.825792978428024682e-01 5.804604734793317178e-01
6.890000000000000568e+01 5.812656823356764590e+00 6.827804142121332021e-01 5.806015829401651729e-01
6.900000000000000000e+01 5.814034671677008603e+00 6.829790908448467590e-01 5.807436078250658440e-01
6.909999999999999432e+01 5.815403377051897138e+00 6.831758702068944089e-01 5.808866974965765095e-01
6.920000000000000284e+01 5.816763006005667869e+00 6.833715142807132992e-01 5.810307115591175631e-01
6.929999999999999716e+01 5.818113618091733663e+00 6.835668879246563634e-01 5.811755507450131475e-01
6.940000000000000568e+01 5.819455274370652020e+00 6.837623163523272041e-01 5.813213061542308324e-01
6.950000000000000000e+01 5.820788104636534399e+00 6.839579423365265143e-01 5.814677762985338560e-01
6.959999999999999432e+01 5.822112154334708300e+00 6.841538331732666123e-01 5.816149311673113331e-01
6.970000000000000284e+01 5.823427446960764975e+00 6.843502853918748130e-01 5.817626453401132380e-01
6.979999999999999716e+01 5.824734031759866149e+00 6.845475870512309768e-01 5.819106531060631582e-01
6.990000000000000568e+01 5.826031913711328336e+00 6.847458849934762171e-01 5.820590669704186482e-01
7.000000000000000000e+01 5.827321073297015985e+00 6.849453428892680051e-01 5.822085234348080007e-01
7.009999999999999432e+01 5.828601625683318410e+00 6.851462485066521779e-01 5.823597878715052190e-01
7.020000000000000284e+01 5.829873686478148187e+00 6.853487488053708887e-01 5.825137586465034545e-01
7.029999999999999716e+01 5.831137355010108436e+00 6.855530073023299309e-01 5.826711730213691709e-01
7.040000000000000568e+01 5.832392682612772994e+00 6.857587767200223894e-01 5.828322737477265036e-01
7.050000000000000000e+01 5.833639654250955431e+00 6.859657988310177146e-01 5.829971666047129020e-01
7.059999999999999432e+01 5.834878280046091881e+00 6.861737191602657049e-01 5.831657080955823247e-01
7.070000000000000284e+01 5.836108572129948158e+00 6.863820261707962445e-01 5.833377855999257733e-01
7.079999999999999716e+01 5.837330558624905130e+00 6.865902814861595260e-01 5.835132414357033781e-01
7.090000000000000568e+01 5.838544303559308979e+00 6.867985051434555288e-01 5.836920067843101023e-01
7.100000000000000000e+01 5.839749903652302621e+00 6.870066826314218389e-01 5.838744730694864771e-01
7.109999999999999432e+01 5.840947484807886170e+00 6.872144811608800197e-01 5.840611123728569609e-01
7.120000000000000284e+01 5.842137180757695170e+00 6.874216999331155264e-01 5.842521614980427103e-01
7.129999999999999716e+01 5.843319085192018925e+00 6.876282290811177589e-01 5.844475630058436622e-01
7.140000000000000568e+01 5.844493276198710952e+00 6.878343123594587993e-01 5.846468693975674924e-01
7.150000000000000000e+01 5.845659862128112394e+00 6.880401326296192721e-01 5.848494170471978393e-01
7.159999999999999432e+01 5.846818980818202505e+00 6.882456666419596303e-01 5.850547261754170947e-01
7.170000000000000284e+01 5.847970708736650813e+00 6.884509235229607782e-01 5.852621671972464412e-01
7.179999999999999716e+01 5.849115026615550939e+00 6.886557434390443433e-01 5.854709880691508772e-01
7.190000000000000568e+01 5.850251882340027798e+00 6.888598994000751929e-01 5.856805727048053356e-01
7.200000000000000000e+01 5.851381255686647798e+00 6.890633115761195526e-01 5.858902330190653984e-01
7.209999999999999432e+01 5.852503145504897475e+00 6.892658797767632350e-01 5.860992934056419301e-01
7.220000000000000284e+01 5.853617625475265207e+00 6.894675517238395557e-01 5.863072259436572509e-01
7.229999999999999716e+01 5.854724762819325079e+00 6.896683226135973399e-01 5.865136542500861694e-01
7.240000000000000568e+01 5.855824542416810274e+00 6.898678796378749922e-01 5.867183007664529271e-01
7.250000000000000000e+01 5.856916960606378453e+00 6.900655463698415204e-01 5.869208277905340054e-01
7.259999999999999432e+01 5.858001997286321760e+00 6.902605968343724641e-01 5.871206697249364836e-01
7.270000000000000284e+01 5.859079538952573607e+00 6.904524078055835901e-01 5.873173978142336438e-01
7.279999999999999716e+01 5.860149468923264493e+00 6.906409588398192412e-01 5.875105357896570624e-01
7.290000000000000568e+01 5.861211661750039603e+00 6.908263925711617404e-01 5.876994855727106781e-01
7.300000000000000000e+01 5.862266034743115029e+00 6.910089793233691324e-01 5.878838588727219872e-01
7.309999999999999432e+01 5.863312524580319263e+00 6.911888941923676200e-01 5.880635129540463524e-01
7.320000000000000284e+01 5.864351036418794294e+00 6.913662756351159899e-01 5.882381993788037278e-01
7.329999999999999716e+01 5.865381505852787392e+00 6.915411753257094674e-01 5.884082376740380482e-01
7.340000000000000568e+01 5.866403939114190891e+00 6.917135162794156855e-01 5.885741237717452279e-01
7.350000000000000000e+01 5.867418383456138642e+00 6.918830186337077137e-01 5.887362715797319623e-01
7.359999999999999432e+01 5.868424972724351818e+00 6.920494952284457213e-01 5.888951295517070861e-01
7.370000000000000284e+01 5.869423806993731674e+00 6.922129484115862041e-01 5.890512847177760136e-01
7.379999999999999716e+01 5.870415004313659146e+00 6.923731479865189442e-01 5.892053920793873800e-01
7.390000000000000568e+01 5.871398619181107392e+00 6.925299363192367608e-01 5.893582964480135189e-01
7.400000000000000000e+01 5.872374702775156941e+00 6.926835237935877743e-01 5.895107225805444884e-01
7.409999999999999432e+01 5.873343286018330112e+00 6.928345192342693082e-01 5.896634009558781031e-01
7.420000000000000284e+01 5.874304489475971280e+00 6.929836563760103374e-01 5.898171126674682796e-01
7.429999999999999716e+01 5.875258506212718501e+00 6.931316866421539657e-01 5.899721507226400874e-01
7.440000000000000568e+01 5.876205515784103994e+00 6.932791058228016112e-01 5.901288430170623656e-01
7.450000000000000000e+01 5.877145672507083418e+00 6.934258915584674554e-01 5.902875209619464769e-01
7.459999999999999432e+01 5.878079112828249464e+00 6.935715091428118484e-01 5.904484381253354286e-01
7.470000000000000284e+01 5.879005916543864174e+00 6.937151765588662755e-01 5.906117358207501056e-01
7.479999999999999716e+01 5.879926115957365695e+00 6.938556374316702247e-01 5.907774753258507872e-01
7.490000000000000568e+01 5.880839741188137459e+00 6.939918922439147764e-01 5.909460064705278626e-01
7.500000000000000000e+01 5.881746793407954144e+00 6.941232791337768049e-01 5.911179513922508733e-01
7.509999999999999432e+01 5.882647221324344144e+00 6.942495082165445197e-01 5.912937138764702283e-01
7.520000000000000284e+01 5.883540950935030267e+00 6.943703341049785038e-01 5.914734004574775383e-01
7.529999999999999716e+01 5.884427862667649833e+00 6.944858368863755516e-01 5.916569243225939800e-01
7.540000000000000568e+01 5.885307843436087261e+00 6.945964733906357935e-01 5.918441412428414594e-01
7.550000000000000000e+01 5.886180801501563309e+00 6.947027303558064304e-01 5.920349540038731817e-01
7.559999999999999432e+01 5.887046639052414321e+00 6.948048194473317452e-01 5.922290258299183208e-01
7.570000000000000284e+01 5.887905324930581052e+00 6.949029064808946998e-01 5.924256790970003905e-01
7.579999999999999716e+01 5.888756855644615484e+00 6.949971991317038800e-01 5.926243271902018606e-01
7.590000000000000568e+01 5.889601227785542292e+00 6.950879685073774183e-01 5.928246930728517938e-01
7.600000000000000000e+01 5.890438527091894194e+00 6.951755823174270432e-01 5.930266241479928979e-01
7.609999999999999432e+01 5.891268792478922656e+00 6.952602762373230050e-01 5.932304121882010506e-01
7.620000000000000284e+01 5.892092102852107161e+00 6.953420069328544173e-01 5.934367113386525006e-01
7.629999999999999716e+01 5.892908597376820268e+00 6.954206850640103355e-01 5.936458640358059924e-01
7.640000000000000568e+01 5.893718447663278681e+00 6.954963483088523191e-01 5.938575486530366376e-01
7.650000000000000000e+01 5.894521851330934759e+00 6.955693968334699662e-01 5.940711496790038737e-01
7.659999999999999432e+01 5.895318940342176184e+00 6.956401084496812715e-01 5.942861332042435052e-01
7.670000000000000284e+01 5.896109791172319703e+00 6.957087523490610437e-01 5.945024168808545895e-01
7.679999999999999716e+01 5.896894470590683390e+00 6.957755811054902040e-01 5.947201017887859820e-01
7.690000000000000568e+01 5.897673104175265024e+00 6.958410873812965747e-01 5.949392812953737675e-01
7.700000000000000000e+01 5.898445783262462605e+00 6.959058260645338834e-01 5.951599286193793859e-01
7.709999999999999432e+01 5.899212586831796834e+00 6.959703373664769543e-01 5.953817859722674299e-01
7.720000000000000284e+01 5.899973622580165333e+00 6.960345792401234633e-01 5.956044992110589575e-01
7.729999999999999716e+01 5.900728985102687396e+00 6.960982843816960752e-01 5.958277392577500109e-01
7.740000000000000568e+01 5.901478709461247973e+00 6.961610799350061995e-01 5.960511096986174095e-01
7.750000000000000000e+01 5.902222788684178489e+00 6.962227154667868234e-01 5.962742194882943991e-01
7.759999999999999432e+01 5.902961237790671944e+00 6.962829968181001306e-01 5.964968706229454298e-01
7.770000000000000284e+01 5.903694034618420794e+00 6.963418071121534325e-01 5.967191877076096773e-01
7.779999999999999716e+01 5.904421176279583960e+00 6.963987748873465833e-01 5.969412232695967546e-01
7.790000000000000568e+01 5.905142696116525869e+00 6.964534460432441065e-01 5.971626845133011230e-01
7.800000000000000000e+01 5.905858637744395345e+00 6.965052454999476339e-01 5.973833551307592415e-01
7.809999999999999432e+01 5.906569037686840495e+00 6.965538380535543084e-01 5.976032770621388934e-01
7.820000000000000284e+01 5.907273896728789886e+00 6.965992837696770579e-01 5.978226861482829335e-01
7.829999999999999716e+01 5.907973228412058297e+00 6.966416523631187019e-01 5.980415528803835201e-01
7.840000000000000568e+01 5.908667052843727951e+00 6.966807862436406040e-01 5.982599653086566605e-01
7.850000000000000000e+01 5.909355396588342302e+00 6.967165209641459356e-01 5.984779666754489469e-01
7.859999999999999432e+01 5.910038195528500182e+00 6.967486797736492932e-01 5.986956434570265273e-01
7.870000000000000284e+01 5.910715391299912191e+00 6.967771953061507872e-01 5.989130075974555822e-01
7.879999999999999716e+01 5.911386907716082995e+00 6.968025085449092160e-01 5.991299174537836336e-01
7.890000000000000568e+01 5.912052781062820728e+00 6.968247645206009366e-01 5.993463720408414019e-01
7.900000000000000000e+01 5.912713119187666067e+00 6.968438266626710842e-01 5.995620510491415089e-01
7.909999999999999432e+01 5.913367930892350799e+00 6.968593539262704084e-01 5.997765554536389487e-01
7.920000000000000284e+01 5.914017224002860118e+00 6.968711601730417371e-01 5.999896011366105952e-01
7.929999999999999716e+01 5.914661027263674598e+00 6.968793445625065530e-01 6.002010693774249006e-01
7.940000000000000568e+01 5.915299281335605563e+00 6.968841775247067716e-01 6.004109908229535719e-01
7.950000000000000000e+01 5.915931927710848193e+00 6.968859433070733189e-01 6.006198059581926429e-01
7.959999999999999432e+01 5.916558902716701596e+00 6.968847676480347531e-01 6.008279869406720763e-01
7.970000000000000284e+01 5.917180170423035790e+00 6.968806509190876852e-01 6.010360225599953310e-01
7.979999999999999716e+01 5.917795737515677779e+00 6.968737633772876805e-01 6.012445433076232248e-01
7.990000000000000568e+01 5.918405615194839875e+00 6.968644802748107381e-01 6.014537690947543425e-01
8.000000000000000000e+01 5.919009809780431119e+00 6.968531250458918080e-01 6.016635624233899193e-01
8.009999999999999432e+01 5.919608337075059623e+00 6.968400149255051801e-01 6.018737337103363672e-01
8.020000000000000284e+01 5.920201140112832050e+00 6.968256374362198358e-01 6.020842245364752543e-01
8.029999999999999716e+01 5.920788144391279317e+00 6.968101120199383658e-01 6.022948887152104192e-01
8.040000000000000568e+01 5.921369300367866018e+00 6.967937227426768132e-01 6.025059414772524491e-01
8.050000000000000000e+01 5.921944550122621997e+00 6.967766329114741808e-01 6.027172037631771673e-01
8.059999999999999432e+01 5.922513864343685874e+00 6.967587786120938986e-01 6.029287335859079278e-01
8.070000000000000284e+01 5.923077242427394751e+00 6.967400803485492844e-01 6.031409008692358853e-01
8.079999999999999716e+01 5.923634689433791678e+00 6.967205065349935111e-01 6.033537813100684488e-01
8.090000000000000568e+01 5.924186200442420613e+00 6.966996809157661730e-01 6.035676891420198587e-01
8.100000000000000000e+01 5.924731825483816827e+00 6.966771790634771477e-01 6.037828884727582945e-01
8.109999999999999432e+01 5.925271644085515099e+00 6.966529922613444725e-01 6.039992522456314461e-01
8.120000000000000284e+01 5.925805761297194607e+00 6.966272162346260899e-01 6.042162168059741489e-01
8.129999999999999716e+01 5.926334321757235735e+00 6.966001834734250053e-01 6.044330889244564631e-01
8.140000000000000568e+01 5.926857504718698877e+00 6.965721142180578696e-01 6.046493111498483231e-01
8.150000000000000000e+01 5.927375429694459186e+00 6.965432004904306140e-01 6.048644098667921298e-01
8.159999999999999432e+01 5.927888141638977260e+00 6.965137918185506649e-01 6.050780811292293393e-01
8.170000000000000284e+01 5.928395638812513191e+00 6.964843114512433431e-01 6.052905600002249642e-01
8.179999999999999716e+01 5.928897959204316059e+00 6.964554484494174247e-01 6.055025302278709276e-01
8.190000000000000568e+01 5.929395210657509629e+00 6.964277086541859063e-01 6.057147705947496519e-01
8.200000000000000000e+01 5.929887438174008985e+00 6.964013825264867563e-01 6.059281636629947343e-01
8.209999999999999432e+01 5.930374590104601218e+00 6.963764824592564295e-01 6.061434849715974238e-01
8.220000000000000284e+01 5.930856590194304445e+00 6.963531248754888381e-01 6.063612107912694782e-01
8.229999999999999716e+01 5.931333434251198966e+00 6.963320191068689269e-01 6.065812028524319999e-01
8.240000000000000568e+01 5.931805157143768881e+00 6.963138803181854186e-01 6.068029837134973903e-01
8.250000000000000000e+01 5.932271807803050301e+00 6.962993455619148619e-01 6.070259027670337204e-01
8.259999999999999432e+01 5.932733446314117920e+00 6.962884765065044945e-01 6.072494881273442502e-01
8.270000000000000284e+01 5.933190130349166758e+00 6.962809974986807759e-01 6.074733327990058385e-01
8.279999999999999716e+01 5.933641919999786296e+00 6.962767919477759193e-01 6.076968868983092520e-01
8.290000000000000568e+01 5.934088813917146155e+00 6.962758989083930317e-01 6.079194745070957140e-01
8.300000000000000000e+01 5.934530791292321084e+00 6.962783833643051423e-01 6.081406453300681747e-01
8.309999999999999432e+01 5.934967827052113343e+00 6.962845157858872369e-01 6.083601004697820613e-01
8.320000000000000284e+01 5.935399856578573718e+00 6.962944954384173712e-01 6.085776871451464842e-01
8.329999999999999716e+01 5.935826785813225648e+00 6.963082562601945469e-01 6.087933132681735415e-01
8.340000000000000568e+01 5.936248496685895049e+00 6.963255432083199636e-01 6.090067520821884628e-01
8.350000000000000000e+01 5.936664870570214525e+00 6.963457469019740387e-01 6.092179972031939172e-01
8.359999999999999432e+01 5.937075824152546311e+00 6.963684411690351794e-01 6.094275983592138957e-01
8.370000000000000284e+01 5.937481292465927041e+00 6.963930825149082793e-01 6.096360767825368399e-01
8.379999999999999716e+01 5.937881248766708531e+00 6.964195096625660497e-01 6.098442220306861117e-01
8.390000000000000568e+01 5.938275659855654531e+00 6.964473805348916358e-01 6.100525861639498615e-01
8.400000000000000000e+01 5.938664502632163611e+00 6.964763238102911203e-01 6.102618063845106633e-01
8.409999999999999432e+01 5.939047761855961838e+00 6.965061999530428594e-01 6.104721951952392089e-01
8.420000000000000284e+01 5.939425477911540519e+00 6.965371258335695259e-01 6.106834693200111630e-01
8.429999999999999716e+01 5.939797636144243498e+00 6.965693239021204519e-01 6.108953787219650877e-01
8.440000000000000568e+01 5.940164180499471591e+00 6.966029735211973772e-01 6.111078619542515966e-01
8.450000000000000000e+01 5.940525082477762453e+00 6.966381886768031606e-01 6.113207224361110192e-01
8.459999999999999432e+01 5.940880337748220441e+00 6.966751391405434646e-01 6.115336488611680110e-01
8.470000000000000284e+01 5.941229944741939661e+00 6.967139762814120729e-01 6.117463043544644208e-01
8.479999999999999716e+01 5.941573910588931362e+00 6.967550402988953451e-01 6.119583099731995546e-01
8.490000000000000568e+01 5.941912248241835393e+00 6.967989325636843034e-01 6.121691109752340765e-01
8.500000000000000000e+01 5.942244930508640444e+00 6.968461965176953044e-01 6.123784155224214487e-01
8.509999999999999432e+01 5.942571947590156611e+00 6.968969700248575094e-01 6.125856295000602358e-01
8.520000000000000284e+01 5.942893266163975952e+00 6.969511645818498025e-01 6.127903951597426513e-01
8.529999999999999716e+01 5.943208872250327346e+00 6.970091123864223803e-01 6.129925779724203494e-01
8.540000000000000568e+01 5.943518759162466303e+00 6.970711387116921287e-01 6.131920928997089959e-01
8.550000000000000000e+01 5.943822966809800157e+00 6.971374681726185685e-01 6.133889275146522380e-01
8.559999999999999432e+01 5.944121558283415041e+00 6.972084812387029373e-01 6.135834323971085524e-01
8.570000000000000284e+01 5.944414586961849878e+00 6.972846872236013738e-01 6.137759254953385479e-01
8.579999999999999716e+01 5.944702172520869077e+00 6.973666672815319600e-01 6.139667532295298713e-01
8.590000000000000568e+01 5.944984442273989700e+00 6.974548100862136835e-01 6.141565391952861219e-01
8.600000000000000000e+01 5.945261517741550428e+00 6.975490112965774259e-01 6.143462445459650922e-01
8.609999999999999432e+01 5.945533449604776699e+00 6.976492201451911512e-01 6.145369877020359084e-01
8.620000000000000284e+01 5.945800265368382576e+00 6.977553232981348330e-01 6.147296579707308695e-01
8.629999999999999716e+01 5.946062019638495677e+00 6.978671112279570821e-01 6.149251107013835593e-01
8.640000000000000568e+01 5.946318733599885498e+00 6.979841535008066700e-01 6.151239984502252511e-01
8.650000000000000000e+01 5.946570432633208725e+00 6.981059534749256557e-01 6.153270623360871383e-01
8.659999999999999432e+01 5.946817162372409982e+00 6.982326637874294306e-01 6.155350101284540187e-01
8.670000000000000284e+01 5.947058937416060509e+00 6.983641032041258967e-01 6.157482187720448863e-01
8.679999999999999716e+01 5.947295733379315941e+00 6.985001498696217226e-01 6.159666466913060745e-01
8.690000000000000568e+01 5.947527545680788563e+00 6.986409325293738704e-01 6.161900975881193787e-01
8.700000000000000000e+01 5.947754432898777033e+00 6.987867564200378467e-01 6.164180057469614837e-01
8.709999999999999432e+01 5.947976523869206389e+00 6.989380757498615537e-01 6.166498413751977381e-01
8.720000000000000284e+01 5.948193903019737050e+00 6.990951870091128839e-01 6.168852689196100414e-01
8.729999999999999716e+01 5.948406619766739567e+00 6.992583365520017580e-01 6.171238428002290277e-01
8.740000000000000568e+01 5.948614654805963298e+00 6.994275824034508204e-01 6.173652394464985704e-01
8.750000000000000000e+01 5.948817988890470865e+00 6.996026856581938347e-01 6.176088412533395910e-01
8.759999999999999432e+01 5.949016577314969467e+00 6.997829976769693872e-01 6.178542227385772634e-01
8.770000000000000284e+01 5.949210294894241358e+00 6.999677594193611796e-01 6.181010778759263857e-01
8.779999999999999716e+01 5.949399140052127777e+00 7.001566196954644994e-01 6.183492346886065860e-01
8.790000000000000568e+01 5.949583075940113375e+00 7.003489716212181193e-01 6.185986656270996420e-01
8.800000000000000000e+01 5.949762105406760426e+00 7.005440115656087485e-01 6.188492068325794904e-01
8.809999999999999432e+01 5.949936255564910681e+00 7.007408981923628488e-01 6.191007553948084663e-01
8.820000000000000284e+01 5.950105529338063803e+00 7.009392844311008730e-01 6.193533832055937438e-01
8.829999999999999716e+01 5.950269903562269036e+00 7.011390299517037406e-01 6.196074104077347044e-01
8.840000000000000568e+01 5.950429349067740681e+00 7.013398601738343174e-01 6.198633483642064235e-01
8.850000000000000000e+01 5.950583761331984078e+00 7.015410943487454531e-01 6.201216702561014316e-01
8.859999999999999432e+01 5.950733024532111948e+00 7.017417154979428418e-01 6.203828787961427338e-01
8.870000000000000284e+01 5.950877114671389023e+00 7.019410940083385952e-01 6.206471536604194483e-01
8.879999999999999716e+01 5.951016048924360646e+00 7.021384871223732560e-01 6.209146359684192262e-01
8.890000000000000568e+01 5.951149754515593138e+00 7.023329294103612952e-01 6.211854398175180592e-01
8.900000000000000000e+01 5.951278132603065707e+00 7.025237003689754900e-01 6.214598384759675298e-01
8.909999999999999432e+01 5.951401180382979383e+00 7.027106364193373977e-01 6.217378002255715685e-01
8.920000000000000284e+01 5.951518877896998738e+00 7.028936730493917651e-01 6.220189251360634941e-01
8.929999999999999716e+01 5.951631089646669537e+00 7.030732027230079950e-01 6.223026637169981612e-01
8.940000000000000568e+01 5.951737761305690100e+00 7.032501393554113633e-01 6.225881992666506548e-01
8.950000000000000000e+01 5.951838866573615938e+00 7.034255852298318956e-01 6.228751765074154179e-01
8.959999999999999432e+01 5.951934383318918442e+00 7.036005635347155618e-01 6.231635433227440402e-01
8.970000000000000284e+01 5.952024340660428514e+00 7.037758859077092310e-01 6.234535029807251050e-01
8.979999999999999716e+01 5.952108806110275374e+00 7.039520049174123884e-01 6.237454611159325424e-01
8.990000000000000568e+01 5.952187791144426754e+00 7.041291119350026051e-01 6.240397481542014901e-01
9.000000000000000000e+01 5.952261304399314668e+00 7.043073969057678241e-01 6.243368104979563071e-01
9.009999999999999432e+01 5.952329410037847879e+00 7.044868094565730487e-01 6.246368460084150698e-01
9.020000000000000284e+01 5.952392135069532131e+00 7.046673371334133407e-01 6.249397862158181383e-01
9.029999999999999716e+01 5.952449518887936719e+00 7.048485680968576972e-01 6.252452247124269391e-01
9.040000000000000568e+01 5.952501647875051205e+00 7.050301307212940571e-01 6.255529111925923758e-01
9.050000000000000000e+01 5.952548649182980434e+00 7.052118947487020506e-01 6.258627937174949807e-01
9.059999999999999432e+01 5.952590634673798675e+00 7.053932978314154667e-01 6.261747298517557070e-01
9.070000000000000284e+01 5.952627693453373503e+00 7.055737289685932723e-01 6.264888620834936361e-01
9.079999999999999716e+01 5.952659888260692256e+00 7.057525611520949482e-01 6.268055088357158411e-01
9.090000000000000568e+01 5.952687240255246870e+00 7.059292734187865292e-01 6.271248464714265225e-01
9.100000000000000000e+01 5.952709707183691634e+00 7.061034489861182095e-01 6.274466954116615369e-01
9.109999999999999432e+01 5.952727345340875331e+00 7.062746085095694681e-01 6.277708721791137592e-01
9.120000000000000284e+01 5.952740275857308916e+00 7.064427114482594305e-01 6.280971689160992355e-01
9.129999999999999716e+01 5.952748688695610468e+00 7.066076555941194215e-01 6.284254027833382494e-01
9.140000000000000568e+01 5.952752767420597557e+00 7.067693833320856100e-01 6.287553514185013626e-01
9.150000000000000000e+01 5.952752717278830374e+00 7.069281392364112904e-01 6.290869501311240342e-01
9.159999999999999432e+01 5.952748691759226496e+00 7.070844462273200293e-01 6.294198747114405634e-01
9.170000000000000284e+01 5.952740802797834796e+00 7.072388422179578527e-01 6.297538226220984470e-01
9.179999999999999716e+01 5.952729118426240085e+00 7.073916291922399679e-01 6.300885718301572069e-01
9.190000000000000568e+01 5.952713675969800278e+00 7.075427611756177626e-01 6.304241722648473711e-01
9.200000000000000000e+01 5.952694438985329128e+00 7.076920040016680957e-01 6.307607889619166741e-01
9.209999999999999432e+01 5.952671315431602217e+00 7.078387655608198159e-01 6.310985218133540187e-01
9.220000000000000284e+01 5.952644200745833558e+00 7.079825434182343002e-01 6.314375131912184358e-01
9.229999999999999716e+01 5.952613018817844548e+00 7.081230342511091180e-01 6.317778518076737626e-01
9.240000000000000568e+01 5.952577788495008626e+00 7.082603902147619479e-01 6.321197240966158759e-01
9.250000000000000000e+01 5.952538505616242759e+00 7.083951719073748876e-01 6.324631987012132583e-01
9.259999999999999432e+01 5.952495154148171430e+00 7.085279053066715349e-01 6.328084922758856479e-01
9.270000000000000284e+01 5.952447783595927078e+00 7.086589347303462461e-01 6.331558809063748683e-01
9.279999999999999716e+01 5.952396465345960230e+00 7.087884777330302200e-01 6.335057324619812746e-01
9.290000000000000568e+01 5.952341289061438445e+00 7.089164376487344654e-01 6.338582922227944394e-01
9.300000000000000000e+01 5.952282369736020762e+00 7.090426014329649362e-01 6.342137665992000350e-01
9.309999999999999432e+01 5.952219821993639748e+00 7.091667760506172868e-01 6.345717956735210663e-01
9.320000000000000284e+01 5.952153751786848801e+00 7.092884835809512012e-01 6.349319594862752325e-01
9.329999999999999716e+01 5.952084222199474972e+00 7.094071584590544433e-01 6.352939864976860918e-01
9.340000000000000568e+01 5.952011256064348110e+00 7.095223390170604105e-01 6.356574914526040843e-01
9.350000000000000000e+01 5.951934783893293002e+00 7.096339618796898563e-01 6.360221800142999982e-01
9.359999999999999432e+01 5.951854639047851947e+00 7.097419948879899465e-01 6.363883595884116673e-01
9.370000000000000284e+01 5.951770670213742065e+00 7.098463567080663950e-01 6.367563087096259622e-01
9.379999999999999716e+01 5.951682750967647095e+00 7.099469875544750508e-01 6.371258266001609272e-01
9.390000000000000568e+01 5.951590849829036856e+00 7.100445996386248737e-01 6.374962586052763669e-01
9.400000000000000000e+01 5.951494922613433936e+00 7.101402119165589610e-01 6.378667050518149750e-01
9.409999999999999432e+01 5.951394931479118355e+00 7.102343782624078727e-01 6.382360463045086973e-01
9.420000000000000284e+01 5.951290832295089039e+00 7.103275906559982644e-01 6.386030825392632337e-01
9.429999999999999716e+01 5.951182502159832133e+00 7.104200726097458229e-01 6.389672160508927945e-01
9.440000000000000568e+01 5.951069898899720378e+00 7.105117936629623543e-01 6.393281174768867814e-01
9.450000000000000000e+01 5.950953006859227123e+00 7.106029722456650433e-01 6.396854351572454078e-01
9.459999999999999432e+01 5.950831890542001013e+00 7.106936848443661248e-01 6.400390778801972047e-01
9.470000000000000284e+01 5.950706632785334627e+00 7.107839111381277775e-01 6.403892765019261191e-01
9.479999999999999716e+01 5.950577263610798084e+00 7.108734059398615912e-01 6.407364154973098636e-01
9.490000000000000568e+01 5.950443892207019303e+00 7.109621300764059626e-01 6.410810180138364345e-01
9.500000000000000000e+01 5.950306618419833882e+00 7.110507419464289214e-01 6.414235380209447612e-01
9.509999999999999432e+01 5.950165503362501163e+00 7.111393812539015258e-01 6.417641989655562540e-01
9.520000000000000284e+01 5.950020627423485031e+00 7.112280288877137480e-01 6.421030813274111182e-01
9.529999999999999716e+01 5.949872127078316808e+00 7.113173972520314692e-01 6.424406508570283947e-01
9.540000000000000568e+01 5.949720199462046111e+00 7.114084748110451883e-01 6.427772892935994520e-01
9.550000000000000000e+01 5.949565033981169648e+00 7.115020016577533468e-01 6.431137374345139435e-01
9.559999999999999432e+01 5.949406782635136892e+00 7.115979968870087546e-01 6.434512756720929261e-01
9.570000000000000284e+01 5.949245516919375198e+00 7.116962906995842886e-01 6.437909920569584443e-01
9.579999999999999716e+01 5.949081307634774163e+00 7.117970822215236026e-01 6.441337594681604273e-01
9.590000000000000568e+01 5.948914210794055357e+00 7.119007978047724450e-01 6.444802769730015868e-01
9.600000000000000000e+01 5.948744290911212040e+00 7.120075788258857230e-01 6.448310428479047118e-01
9.609999999999999432e+01 5.948571635013378156e+00 7.121176017075061537e-01 6.451862356849833446e-01
9.620000000000000284e+01 5.948396247391069203e+00 7.122313155370720850e-01 6.455460476324086372e-01
9.629999999999999716e+01 5.948218154908843758e+00 7.123491703304010159e-01 6.459104922172587138e-01
9.640000000000000568e+01 5.948037350450206873e+00 7.124712432637592130e-01 6.462789455134663186e-01
9.650000000000000000e+01 5.947853874350185421e+00 7.125972329345593437e-01 6.466506838710417426e-01
9.659999999999999432e+01 5.947667782444931994e+00 7.127263410944495448e-01 6.470250928309084770e-01
9.670000000000000284e+01 5.947479157600475297e+00 7.128583889201021151e-01 6.474017861545693364e-01
9.679999999999999716e+01 5.947288044889220693e+00 7.129933488240061124e-01 6.477804502796233876e-01
9.690000000000000568e+01 5.947094444780563371e+00 7.131309906282483624e-01 6.481605077721113162e-01
9.700000000000000000e+01 5.946898262019685966e+00 7.132714065904517398e-01 6.485411805987588707e-01
9.709999999999999432e+01 5.946699404120717070e+00 7.134146165103336656e-01 6.489214308694633004e-01
9.720000000000000284e+01 5.946497825077489807e+00 7.135605043241985967e-01 6.492999827464611684e-01
9.729999999999999716e+01 5.946293541125437621e+00 7.137089061892503139e-01 6.496758610651358623e-01
9.740000000000000568e+01 5.946086598288292002e+00 7.138598476701076834e-01 6.500485519668499634e-01
9.750000000000000000e+01 5.945877056394964555e+00 7.140128880694218694e-01 6.504176546234434753e-01
9.759999999999999432e+01 5.945664936070841122e+00 7.141676809316575003e-01 6.507835122913840920e-01
9.770000000000000284e+01 5.945450173580486108e+00 7.143243092345397116e-01 6.511466817226736481e-01
9.779999999999999716e+01 5.945232664410054824e+00 7.144830764576868276e-01 6.515070252026768927e-01
9.790000000000000568e+01 5.945012351119986604e+00 7.146443270378890489e-01 6.518641880052182813e-01
9.800000000000000000e+01 5.944789147012446762e+00 7.148081041500002897e-01 6.522178974958805497e-01
9.809999999999999432e+01 5.944562929790373929e+00 7.149740181876591549e-01 6.525683429485740206e-01
9.820000000000000284e+01 5.944333662805670215e+00 7.151421497976384600e-01 6.529160346210201027e-01
9.829999999999999716e+01 5.944101303221301258e+00 7.153125662612254132e-01 6.532623587950974198e-01
9.840000000000000568e+01 5.943865782744995663e+00 7.154849274299461825e-01 6.536084926735705736e-01
9.850000000000000000e+01 5.943627061950972568e+00 7.156589013259067045e-01 6.539548573100866236e-01
9.859999999999999432e+01 5.943385155544333109e+00 7.158342068010181691e-01 6.543013844775318333e-01
9.870000000000000284e+01 5.943140086865670746e+00 7.160107847997903008e-01 6.546477145247662222e-01
9.879999999999999716e+01 5.942891857792000465e+00 7.161885094790347850e-01 6.549934866715219073e-01
9.890000000000000568e+01 5.942640438830047778e+00 7.163673947240383200e-01 6.553383607104521502e-01
9.900000000000000000e+01 5.942385819240874056e+00 7.165477566602396209e-01 6.556819137854974500e-01
9.909999999999999432e+01 5.942127940767643501e+00 7.167297708936306577e-01 6.560237127359922482e-01
9.920000000000000284e+01 5.941866725091093926e+00 7.169130394806693118e-01 6.563630396022226421e-01
9.929999999999999716e+01 5.941602070175241224e+00 7.170969701082769987e-01 6.566993786077928164e-01
9.940000000000000568e+01 5.941333982980437689e+00 7.172811913871717238e-01 6.570323948181711060e-01
9.950000000000000000e+01 5.941062586265865697e+00 7.174653818070844125e-01 6.573619046040688474e-01
9.959999999999999432e+01 5.940787975946158816e+00 7.176494401666202450e-01 6.576883111806806070e-01
9.970000000000000284e+01 5.940510223477968310e+00 7.178332980711026323e-01 6.580123489552365257e-01
9.979999999999999716e+01 5.940229392306148881e+00 7.180165635772182142e-01 6.583345375558264934e-01
9.990000000000000568e+01 5.939945490031263375e+00 7.181983138047192128e-01 6.586558704311844537e-01
1.000000000000000000e+02 5.939658455029574569e+00 7.183781678920908575e-01 6.589772164332057258e-01
1.000999999999999943e+02 5.939368152479682195e+00 7.185561771471267178e-01 6.592993271396130339e-01
1.002000000000000028e+02 5.939074481906373215e+00 7.187324622620545611e-01 6.596230036886545633e-01
1.002999999999999972e+02 5.938777362091259171e+00 7.189065160250294184e-01 6.599488925917116333e-01
1.004000000000000057e+02 5.938476706809430183e+00 7.190775032330458671e-01 6.602775555039830380e-01
1.005000000000000000e+02 5.938172521425286732e+00 7.192450851475378215e-01 6.606091801038322942e-01
1.005999999999999943e+02 5.937864894784435243e+00 7.194092143374479775e-01 6.609438631303374834e-01
1.007000000000000028e+02 5.937553949874674331e+00 7.195702095818106159e-01 6.612814932279924562e-01
1.007999999999999972e+02 5.937239798867197216e+00 7.197279782265368908e-01 6.616216848647935578e-01
1.009000000000000057e+02 5.936922496631416912e+00 7.198820412626929510e-01 6.619637946442500365e-01
1.010000000000000000e+02 5.936602048720122760e+00 7.200318556042653029e-01 6.623071759893139898e-01
1.010999999999999943e+02 5.936278448210089209e+00 7.201771899497346752e-01 6.626512363889034418e-01
1.012000000000000028e+02 5.935951609034835208e+00 7.203182355263537673e-01 6.629956946199504486e-01
1.012999999999999972e+02 5.935621444042081585e+00 7.204555482984806858e-01 6.633402154921927973e-01
1.014000000000000057e+02 5.935287864171271188e+00 7.205896261192741292e-01 6.636844339795429093e-01
1.015000000000000000e+02 5.934950784945212554e+00 7.207211033820479784e-01 6.640280355247343280e-01
1.015999999999999943e+02 5.934610204797662547e+00 7.208505326110197231e-01 6.643706662341219982e-01
1.017000000000000028e+02 5.934266101336751476e+00 7.209780327720984872e-01 6.647120110856112873e-01
1.017999999999999972e+02 5.933918471100506409e+00 7.211036731127569155e-01 6.650522239391847279e-01
1.019000000000000057e+02 5.933567323092484358e+00 7.212275145332709414e-01 6.653922581284241744e-01
1.020000000000000000e+02 5.933212654550327869e+00 7.213496494546767224e-01 6.657332834463982607e-01
1.020999999999999943e+02 5.932854524378271321e+00 7.214697077726786034e-01 6.660756001720304909e-01
1.022000000000000028e+02 5.932492985665095198e+00 7.215869771344944894e-01 6.664190596511305742e-01
1.022999999999999972e+02 5.932128117538301382e+00 7.217012649689085180e-01 6.667632005627170955e-01
1.024000000000000057e+02 5.931759948592373988e+00 7.218128909690815220e-01 6.671073289914826177e-01

# Figure4a_DNS_p4.out (tau,mean,-,+)
1.000000000000000056e-01 1.517033324816900416e-04 3.041765136092502595e-05 3.084931598781547849e-05
2.000000000000000111e-01 2.215027711999491538e-03 3.980682819157861912e-04 4.368857624209455254e-04
2.999999999999999889e-01 9.865009463172433671e-03 1.539175715794767474e-03 1.807212761760842654e-03
4.000000000000000222e-01 2.689243507717512319e-02 3.650212760153329072e-03 4.367808979691686216e-03
5.000000000000000000e-01 5.603383407940577821e-02 6.947769365163905531e-03 8.139854872343005310e-03
5.999999999999999778e-01 9.865226065745751061e-02 1.145280274541682353e-02 1.409136789257070532e-02
6.999999999999999556e-01 1.549403999332659987e-01 1.676192000238152513e-02 2.095230842837095264e-02
8.000000000000000444e-01 2.243261390954402745e-01 2.240451006738836126e-02 2.788378929998155953e-02
9.000000000000000222e-01 3.058114751420083488e-01 2.932443927033001607e-02 3.423470344050466574e-02
1.000000000000000000e+00 3.982279905866137892e-01 3.812108381895218390e-02 3.971211830329257619e-02
1.100000000000000089e+00 5.004098827462143406e-01 4.786185342236204399e-02 4.587016054945325383e-02
1.199999999999999956e+00 6.112661383458567466e-01 5.846840131675490326e-02 5.503282862477720805e-02
1.300000000000000044e+00 7.298128742628805510e-01 6.990317428278103318e-02 6.415339688460097722e-02
1.399999999999999911e+00 8.552000514487432259e-01 8.215521330571506908e-02 7.307171953952118493e-02
1.500000000000000000e+00 9.867190702058766805e-01 9.518081120071042456e-02 8.166620724524975561e-02
1.600000000000000089e+00 1.123778775919773931e+00 1.088594362190893339e-01 8.984664621013460639e-02
1.699999999999999956e+00 1.265873443792710162e+00 1.230083789129265970e-01 9.757031584715258887e-02
1.800000000000000044e+00 1.412564749644954265e+00 1.374670230453232112e-01 1.048561292884893081e-01
1.899999999999999911e+00 1.563474982915969091e+00 1.521684666010383324e-01 1.117720077737174300e-01
2.000000000000000000e+00 1.718282665708546153e+00 1.671521202329651068e-01 1.184185811327671534e-01
2.100000000000000089e+00 1.876718680099379588e+00 1.825385359596418677e-01 1.249095204886592203e-01
2.200000000000000178e+00 2.038560530773737778e+00 1.984749866911166283e-01 1.421977760931483203e-01
2.299999999999999822e+00 2.203620824947494672e+00 2.150629683232712086e-01 1.611395852819685892e-01
2.399999999999999911e+00 2.371740034864635582e+00 2.323208057717747188e-01 1.812145118726129489e-01
2.500000000000000000e+00 2.542783334179292698e+00 2.502011285018688191e-01 2.024817392524935755e-01
2.600000000000000089e+00 2.716636734194543656e+00 2.686259751162363152e-01 2.250061082736634077e-01
2.700000000000000178e+00 2.893201571541500261e+00 2.875129344955444921e-01 2.488137808440047394e-01
2.799999999999999822e+00 3.072392145365208993e+00 3.067917323343833935e-01 2.738758842361961321e-01
2.899999999999999911e+00 3.254139806539962265e+00 3.264142288174158857e-01 3.001434326191971813e-01
3.000000000000000000e+00 3.438391572615314473e+00 3.463610182932432835e-01 3.275691815502526083e-01
3.100000000000000089e+00 3.625103637384393895e+00 3.666454717688245601e-01 3.561409367218466571e-01
3.200000000000000178e+00 3.814232169672405970e+00 3.872996937323867073e-01 3.858803217774933181e-01
3.299999999999999822e+00 4.005726122563015856e+00 4.083598791829667896e-01 4.168149750689016386e-01
3.399999999999999911e+00 4.199522432152495099e+00 4.298597160261738992e-01 4.489534962584027511e-01
3.500000000000000000e+00 4.395545726770138550e+00 4.518228298207991322e-01 4.822844671962709384e-01
3.600000000000000089e+00 4.593713704771047013e+00 4.742626738000090825e-01 5.167896465192560740e-01
3.700000000000000178e+00 4.793948963031402499e+00 4.971800944575202053e-01 5.524543226044249522e-01
3.799999999999999822e+00 4.996187427066490550e+00 5.205520504058309683e-01 5.892767836262002845e-01
3.899999999999999911e+00 5.200380194086020147e+00 5.443308065146430508e-01 6.272645052208458694e-01
4.000000000000000000e+00 5.406489598595460855e+00 5.684623595104660865e-01 6.664143895755811897e-01
4.099999999999999645e+00 5.614483654915671806e+00 5.928943322725359621e-01 7.067001538102353209e-01
4.200000000000000178e+00 5.824328541943899928e+00 6.187479181186734678e-01 7.480650896341707323e-01
4.299999999999999822e+00 6.035983627307232702e+00 6.560119082235917887e-01 7.904408940464504596e-01
4.400000000000000355e+00 6.249401568001876406e+00 6.940434341690870923e-01 8.337803460595214489e-01
4.500000000000000000e+00 6.464531779402933331e+00 7.328578268208838509e-01 8.780741704078867116e-01
4.599999999999999645e+00 6.681320974079214992e+00 7.724632455590398905e-01 9.233438498080932533e-01
4.700000000000000178e+00 6.899710058626252973e+00 8.128500586132059169e-01 9.696185902344085505e-01
4.799999999999999822e+00 7.119633391884705453e+00 8.539826715729050832e-01 1.016905277334051227e+00
4.900000000000000355e+00 7.341023350936601410e+00 8.957945975647572112e-01 1.065182224035091885e+00
5.000000000000000000e+00 7.563816284858654093e+00 9.381954831418584106e-01 1.114414027946543762e+00
5.099999999999999645e+00 7.787957783859889460e+00 9.810959300993680188e-01 1.164581181518784092e+00
5.200000000000000178e+00 8.013401486471501300e+00 1.024434220007732321e+00 1.215693620582598555e+00
5.299999999999999822e+00 8.240105260108563812e+00 1.068180820395840946e+00 1.267787625998982648e+00
5.400000000000000355e+00 8.468030517131905910e+00 1.112320583906817539e+00 1.320898249426274873e+00
5.500000000000000000e+00 8.697142057746711785e+00 1.156830453900280276e+00 1.375027888321293190e+00
5.599999999999999645e+00 8.927405015661925347e+00 1.201672513762773065e+00 1.430133845089928357e+00
5.700000000000000178e+00 9.158782377202660641e+00 1.246799754188046450e+00 1.486134769832222702e+00
5.799999999999999822e+00 9.391237259602300824e+00 1.292166449133789641e+00 1.542925178989744239e+00
5.900000000000000355e+00 9.624732243930685271e+00 1.337726761784130858e+00 1.600388307238182151e+00
6.000000000000000000e+00 9.859227132043482555e+00 1.383439696482307468e+00 1.658406520915098881e+00
6.099999999999999645e+00 1.009468288373905587e+01 1.429282991798503488e+00 1.716876494419073751e+00
6.200000000000000178e+00 1.033106535214810862e+01 1.475261668433198281e+00 1.775706561653219495e+00
6.299999999999999822e+00 1.056834672730004421e+01 1.521402874198557242e+00 1.834818748263613131e+00
6.400000000000000355e+00 1.080650287080420391e+01 1.567745538141327444e+00 1.894153091426243662e+00
6.500000000000000000e+00 1.104550667471214531e+01 1.614335486840399625e+00 1.953669274149229196e+00
6.599999999999999645e+00 1.128532508637744769e+01 1.661220786638116564e+00 2.013347675239158363e+00
6.700000000000000178e+00 1.152592120730410485e+01 1.708440004877488150e+00 2.073186857136628092e+00
6.799999999999999822e+00 1.176725944351461983e+01 1.756011844406623723e+00 2.133197495556796497e+00
6.900000000000000355e+00 1.200930557844735169e+01 1.803934834807037646e+00 2.193391257027256458e+00
7.000000000000000000e+00 1.225202564204677813e+01 1.852187707516838699e+00 2.253777398111440178e+00
7.099999999999999645e+00 1.249538681184836442e+01 1.900735054001179591e+00 2.314358697069593518e+00
7.200000000000000178e+00 1.273935946918400042e+01 1.949537880894785857e+00 2.375121414728265989e+00
7.299999999999999822e+00 1.298391754072195958e+01 1.998567204539000386e+00 2.436028608135186957e+00
7.400000000000000355e+00 1.322903726552252479e+01 2.047816916601671977e+00 2.497020900898244022e+00
7.500000000000000000e+00 1.347469598538939906e+01 2.097299384380884035e+00 2.558024035207953517e+00
7.599999999999999645e+00 1.372087159232688514e+01 2.147029946250945898e+00 2.618950698148319489e+00
7.700000000000000178e+00 1.396754261492849203e+01 2.197013466279360117e+00 2.679711032752150501e+00
7.799999999999999822e+00 1.421468847478238651e+01 2.247240476631681361e+00 2.740217735982776404e+00
7.900000000000000355e+00 1.446228743465611544e+01 2.297690325123349808e+00 2.800390374462896403e+00
8.000000000000000000e+00 1.471031770180450238e+01 2.348341858631938450e+00 2.860151520534092384e+00
8.099999999999999645e+00 1.495875762668981146e+01 2.399175879388700139e+00 2.919414462188543169e+00
8.199999999999999289e+00 1.520758184812597413e+01 2.450168520695331864e+00 2.978087406388960190e+00
8.300000000000000711e+00 1.545676328326542226e+01 2.501288428131456243e+00 3.036073374848347939e+00
8.400000000000000355e+00 1.570627477835834007e+01 2.552496716996930815e+00 3.093279826090549633e+00
8.500000000000000000e+00 1.595609363988135776e+01 2.603758345003837960e+00 3.149638172713023820e+00
8.599999999999999645e+00 1.620620333745234021e+01 2.655042968953178928e+00 3.205110603336777331e+00
8.699999999999999289e+00 1.645659317645348452e+01 2.706325191344681969e+00 3.259684532718530647e+00
8.800000000000000711e+00 1.670725741430777944e+01 2.757580354038516646e+00 3.313370542760356585e+00
8.900000000000000355e+00 1.695819222171712326e+01 2.808778548116919183e+00 3.366199847954366220e+00
9.000000000000000000e+00 1.720939217851298153e+01 2.859879980247812981e+00 3.418211671548089470e+00
9.099999999999999645e+00 1.746084783284068465e+01 2.910834449245083277e+00 3.469438944122984481e+00
9.199999999999999289e+00 1.771254739720038529e+01 2.961586053160862875e+00 3.519900926445920675e+00
9.300000000000000711e+00 1.796447732599676783e+01 3.012084904585599077e+00 3.569614887504968692e+00
9.400000000000000355e+00 1.821662321400217266e+01 3.062302053498479282e+00 3.618598246270369856e+00
9.500000000000000000e+00 1.846897179193352656e+01 3.112234857198490801e+00 3.666865532989657339e+00
9.599999999999999645e+00 1.872150879963144021e+01 3.161904300682721214e+00 3.714437562211855948e+00
9.699999999999999289e+00 1.897421739609374214e+01 3.211347238093894774e+00 3.761333134000746981e+00
9.800000000000000711e+00 1.922707779789807958e+01 3.260603910303336406e+00 3.807566164094204453e+00
9.900000000000000355e+00 1.948006939411373750e+01 3.309715225555201812e+00 3.853142977120182167e+00
1.000000000000000000e+01 1.973317064301327761e+01 3.358718199736742349e+00 3.905733938413867179e+00
1.009999999999999964e+01 1.998635950945324424e+01 3.407645632228952337e+00 3.997568427539192726e+00
1.019999999999999929e+01 2.023961558942175998e+01 3.456527323047485112e+00 4.090277172017469098e+00
1.030000000000000071e+01 2.049292273364129358e+01 3.505386100902811108e+00 4.183824036771174093e+00
1.040000000000000036e+01 2.074626591695225386e+01 3.554235671486814852e+00 4.278172606325369998e+00
1.050000000000000000e+01 2.099963098025045127e+01 3.603092511099418971e+00 4.373294535722525467e+00
1.059999999999999964e+01 2.125300377087315340e+01 3.651980465568438916e+00 4.469179032265270024e+00
1.069999999999999929e+01 2.150636884322211628e+01 3.700919564673640139e+00 4.565831409667573837e+00
1.080000000000000071e+01 2.175970901807608371e+01 3.749912792277360296e+00 4.663266590554343338e+00
1.090000000000000036e+01 2.201300772548411189e+01 3.798944455293103317e+00 4.761513458062452742e+00
1.100000000000000000e+01 2.226625188807947708e+01 3.847987112074836347e+00 4.860602069974682138e+00
1.109999999999999964e+01 2.251943105673737122e+01 3.897010009040727141e+00 4.960545360582369057e+00
1.119999999999999929e+01 2.277253582995679793e+01 3.945989933646785630e+00 5.061326968169559848e+00
1.130000000000000071e+01 2.302555650101832185e+01 3.994907526481586757e+00 5.162898811040246727e+00
1.140000000000000036e+01 2.327848504812725849e+01 4.043752006376969632e+00 5.265194790961423621e+00
1.150000000000000000e+01 2.353131120741868543e+01 4.092514546920060781e+00 5.368140090415110421e+00
1.159999999999999964e+01 2.378402101250030398e+01 4.141184598416799645e+00 5.471658720717567093e+00
1.169999999999999929e+01 2.403659982476200341e+01 4.189739958262176600e+00 5.575676850832476106e+00
1.180000000000000071e+01 2.428903399028803989e+01 4.238158244689174126e+00 5.680130759305043853e+00
1.190000000000000036e+01 2.454131139455884281e+01 4.286412870441765222e+00 5.784968233597741261e+00
1.200000000000000000e+01 2.479342261237997391e+01 4.334483591288517346e+00 5.890145227570179998e+00
1.209999999999999964e+01 2.504536182849742687e+01 4.382364138948059207e+00 5.995624895030342572e+00
1.219999999999999929e+01 2.529712755485155995e+01 4.430072162310946027e+00 6.101380583223530607e+00
1.230000000000000071e+01 2.554872161751195137e+01 4.477642747853668226e+00 6.207399816041650809e+00
1.240000000000000036e+01 2.580014833300268506e+01 4.525120389147609501e+00 6.313677858364858508e+00
1.250000000000000000e+01 2.605141123566941275e+01 4.572548886584769434e+00 6.420215077880762067e+00
1.259999999999999964e+01 2.630250918158304785e+01 4.619960155586458228e+00 6.527015556370258764e+00
1.269999999999999929e+01 2.655343595580748328e+01 4.667368397236366206e+00 6.634087479811892507e+00
1.280000000000000071e+01 2.680418177412328262e+01 4.714779775007684748e+00 6.741446580975402725e+00
1.290000000000000036e+01 2.705473491837766176e+01 4.762183661049647299e+00 6.849112630856176054e+00
1.300000000000000000e+01 2.730508301671634186e+01 4.809563255955268346e+00 6.957103614763635591e+00
1.309999999999999964e+01 2.755521590286784672e+01 4.856905265135360139e+00 7.065436179294582786e+00
1.319999999999999929e+01 2.780512567526244538e+01 4.904201750800012860e+00 7.174115464263344677e+00
1.330000000000000071e+01 2.805480426653132753e+01 4.951451936228124850e+00 7.283133661026887751e+00
1.340000000000000036e+01 2.830424260669565228e+01 4.998664406179685216e+00 7.392480469630889672e+00
1.350000000000000000e+01 2.855343028543148520e+01 5.045855004013258593e+00 7.502145288778063303e+00
1.359999999999999964e+01 2.880235419923117846e+01 5.093044477106104750e+00 7.612110728518114655e+00
1.369999999999999929e+01 2.905099741405070546e+01 5.140254920707985065e+00 7.722337089968775103e+00
1.380000000000000071e+01 2.929934271731764284e+01 5.187510563446334544e+00 7.832763180205333242e+00
1.390000000000000036e+01 2.954737366988874570e+01 5.234837291395244563e+00 7.943316159291132550e+00
1.400000000000000000e+01 2.979507690702031653e+01 5.282255674247501531e+00 8.053919601061572564e+00
1.409999999999999964e+01 3.004244213949724696e+01 5.329778060188051114e+00 8.164495583060286776e+00
1.419999999999999929e+01 3.028946124566832410e+01 5.377406642264013215e+00 8.274971293607539025e+00
1.430000000000000071e+01 3.053612917847006969e+01 5.425139536356692105e+00 8.385279594809979642e+00
1.440000000000000036e+01 3.078244196895749241e+01 5.472973333462935130e+00 8.495360806734836956e+00
1.450000000000000000e+01 3.102839662654701769e+01 5.520896157542026117e+00 8.605160548342727367e+00
1.459999999999999964e+01 3.127399144349647386e+01 5.568891090660130772e+00 8.714629727737555953e+00
1.469999999999999929e+01 3.151922438048998032e+01 5.616932407083282897e+00 8.823727251700489660e+00
1.480000000000000071e+01 3.176409128514926650e+01 5.664981254913186604e+00 8.932427445599021354e+00
1.490000000000000036e+01 3.200858653378718088e+01 5.712998584056034446e+00 9.040709226318725200e+00
1.500000000000000000e+01 3.225270369341673415e+01 5.760960255918877948e+00 9.148551692172695482e+00
1.509999999999999964e+01 3.249643281760022262e+01 5.808860246742721500e+00 9.255932725589211429e+00
1.519999999999999929e+01 3.273976004823253305e+01 5.856707627086706225e+00 9.362825589812288740e+00
1.530000000000000071e+01 3.298267185094873355e+01 5.904520004141030398e+00 9.469198165168123182e+00
1.540000000000000036e+01 3.322515842434351896e+01 5.952319440913534265e+00 9.575005496678137717e+00
1.550000000000000000e+01 3.346721298622560425e+01 6.000117257378214219e+00 9.680197823052687056e+00
1.559999999999999964e+01 3.370883110329120314e+01 6.047914407421604466e+00 9.784734506652277730e+00
1.569999999999999929e+01 3.395000905296976867e+01 6.095709311510912443e+00 9.888595213520375182e+00
1.580000000000000071e+01 3.419074434048045674e+01 6.143499079649039629e+00 9.991775163766135393e+00
1.590000000000000036e+01 3.443103734114886549e+01 6.191284325181470649e+00 1.009427893409858257e+01
1.600000000000000000e+01 3.467089056894376142e+01 6.239069568183783332e+00 1.019612156684355853e+01
1.610000000000000142e+01 3.491030781853229570e+01 6.286863346157378629e+00 1.029732957319886566e+01
1.619999999999999929e+01 3.514929250324815513e+01 6.334673310021642578e+00 1.039793514623534776e+01
1.630000000000000071e+01 3.538784751616056212e+01 6.382501007592004783e+00 1.049797495098142974e+01
1.639999999999999858e+01 3.562597710503828807e+01 6.430344327948450456e+00 1.059748228038431961e+01
1.650000000000000000e+01 3.586368675517964988e+01 6.478195090549633051e+00 1.069648801667123195e+01
1.660000000000000142e+01 3.610098148048724909e+01 6.526034673477024484e+00 1.079501549116190517e+01
1.669999999999999929e+01 3.633786216468665486e+01 6.573840305329490263e+00 1.089307609190872483e+01
1.680000000000000071e+01 3.657432675048209347e+01 6.621580658591632584e+00 1.099066433005380361e+01
1.689999999999999858e+01 3.681037139892338672e+01 6.669220356892726187e+00 1.108775776776909083e+01
1.700000000000000000e+01 3.704599249692923735e+01 6.716721257200692463e+00 1.118432176549162449e+01
1.710000000000000142e+01 3.728118428618802227e+01 6.764047108149465970e+00 1.128031929493834440e+01
1.719999999999999929e+01 3.751593895211127716e+01 6.811171200809098991e+00 1.137572786467581665e+01
1.730000000000000071e+01 3.775024944840155428e+01 6.858081323370267768e+00 1.147052982728911985e+01
1.739999999999999858e+01 3.798411128098801726e+01 6.904787023993865347e+00 1.156470639573187498e+01
1.750000000000000000e+01 3.821752302047335803e+01 6.951314485388941478e+00 1.165825157180653093e+01
1.760000000000000142e+01 3.845048839208160985e+01 6.997703704206998054e+00 1.175116769389023119e+01
1.769999999999999929e+01 3.868301411749774132e+01 7.044000571609643657e+00 1.184346405849335326e+01
1.780000000000000071e+01 3.891509990844341615e+01 7.090242218775610894e+00 1.193514960091346921e+01
1.789999999999999858e+01 3.914673687108715683e+01 7.136458003874714962e+00 1.202622765360627710e+01
1.800000000000000000e+01 3.937791315759052679e+01 7.182662985811539613e+00 1.211668537557839187e+01
1.810000000000000142e+01 3.960861716780689790e+01 7.228857771275173150e+00 1.220649221159703046e+01
1.819999999999999929e+01 3.983883702214686906e+01 7.275034954952090516e+00 1.229561765869832612e+01
1.830000000000000071e+01 4.006856098185085813e+01 7.321190905106305991e+00 1.238403541025386545e+01
1.839999999999999858e+01 4.029778025461190794e+01 7.367326518830786597e+00 1.247171470945671246e+01
1.850000000000000000e+01 4.052648996391531000e+01 7.413444740045434855e+00 1.255862583867663318e+01
1.860000000000000142e+01 4.075468786637544127e+01 7.459556202901993061e+00 1.264474780773877427e+01
1.869999999999999929e+01 4.098237481322842513e+01 7.505674528374036925e+00 1.273006615722562884e+01
1.880000000000000071e+01 4.120955114119121276e+01 7.551803909309079188e+00 1.281456975096858031e+01
1.889999999999999858e+01 4.143621909374574130e+01 7.597945268356063764e+00 1.289824384856055417e+01
1.900000000000000000e+01 4.166238462833020861e+01 7.644096836411122808e+00 1.298107860740670105e+01
1.910000000000000142e+01 4.188805524485250942e+01 7.690254668464312715e+00 1.306306616337275273e+01
1.919999999999999929e+01 4.211323762336944299e+01 7.736420899274399687e+00 1.314420164026336124e+01
1.930000000000000071e+01 4.233793803050787830e+01 7.782594736801236479e+00 1.322447747195599987e+01
1.939999999999999858e+01 4.256216102521669598e+01 7.828762198269956230e+00 1.330387677989353534e+01
1.950000000000000000e+01 4.278590931165921063e+01 7.874899318783725732e+00 1.338238181266392957e+01
1.960000000000000142e+01 4.300918466371513915e+01 7.920970068368745842e+00 1.345996622538534382e+01
1.969999999999999929e+01 4.323198404976425735e+01 7.966925779197403301e+00 1.353659762307321301e+01
1.980000000000000071e+01 4.345430321220504055e+01 8.012709485935559428e+00 1.361224628195648023e+01
1.989999999999999858e+01 4.367613781625809821e+01 8.058270769305366343e+00 1.368687665047153246e+01
2.000000000000000000e+01 4.389748005874766790e+01 8.103576918270412932e+00 1.376044976445272994e+01
2.010000000000000142e+01 4.411832232692590594e+01 8.148610946537615973e+00 1.383293434631367091e+01
2.019999999999999929e+01 4.433865652127200718e+01 8.193366053383442704e+00 1.390430512133534080e+01
2.030000000000000071e+01 4.455847512415376599e+01 8.237842806423905984e+00 1.397452993770728114e+01
2.039999999999999858e+01 4.477776917880477470e+01 8.282050291617537141e+00 1.404357661910571409e+01
2.050000000000000000e+01 4.499652785438927793e+01 8.326003610745701167e+00 1.411141942413794936e+01
2.060000000000000142e+01 4.521474670705811860e+01 8.369738377023708154e+00 1.417803469027829522e+01
2.069999999999999929e+01 4.543242908119722756e+01 8.413308781422941252e+00 1.424340021626716180e+01
2.080000000000000071e+01 4.564957698148805321e+01 8.456763441875679632e+00 1.430750256956441291e+01
2.089999999999999858e+01 4.586618350849432346e+01 8.500127480146289827e+00 1.437033401874118965e+01
2.100000000000000000e+01 4.608223521345419726e+01 8.543401370449203114e+00 1.443189131932265923e+01
2.110000000000000142e+01 4.629771900880334101e+01 8.586564703381213803e+00 1.449216160862751934e+01
2.119999999999999929e+01 4.651262386047066855e+01 8.629585816322162373e+00 1.455111817413438757e+01
2.130000000000000071e+01 4.672694283161701634e+01 8.672429012705038076e+00 1.460873779329393329e+01
2.139999999999999858e+01 4.694067260437959277e+01 8.715060937005056019e+00 1.466499846031882726e+01
2.150000000000000000e+01 4.715381290087461252e+01 8.757453806052851064e+00 1.471988291424121087e+01
2.160000000000000142e+01 4.736636383510437298e+01 8.799589246619980543e+00 1.477337781408262174e+01
2.169999999999999929e+01 4.757832629624594034e+01 8.841452103683330677e+00 1.482546943334639167e+01
2.180000000000000071e+01 4.778970119928386140e+01 8.883042790548415724e+00 1.487614925507200070e+01
2.189999999999999858e+01 4.800049184193547092e+01 8.924374161795427085e+00 1.492541875757709846e+01
2.200000000000000000e+01 4.821070606632181210e+01 8.965470084444419285e+00 1.497329322240640437e+01
2.210000000000000142e+01 4.842035484916154786e+01 9.006360111945056701e+00 1.501980608642072923e+01
2.219999999999999929e+01 4.862945126076133562e+01 9.047075659074501175e+00 1.506500576652820200e+01
2.230000000000000071e+01 4.883800847438036641e+01 9.087644147802727446e+00 1.510895545481151458e+01
2.239999999999999858e+01 4.904603677390697669e+01 9.128088202482985025e+00 1.515172490742919820e+01
2.250000000000000000e+01 4.925354098032195793e+01 9.168424102831210121e+00 1.519337860855348765e+01
2.260000000000000142e+01 4.946052328653997421e+01 9.208670589559822872e+00 1.523396988164152077e+01
2.269999999999999929e+01 4.966698506497316146e+01 9.248855944723970879e+00 1.527352833007859090e+01
2.280000000000000071e+01 4.987292594651055566e+01 9.289000950290429159e+00 1.531207646791116161e+01
2.289999999999999858e+01 5.007834710782757526e+01 9.329118119253841712e+00 1.534963800469848394e+01
2.300000000000000000e+01 5.028325045398744209e+01 9.369212050572137684e+00 1.538624434725763734e+01
2.310000000000000142e+01 5.048763678454063353e+01 9.409286476238655439e+00 1.542192480964758516e+01
2.319999999999999929e+01 5.069150956891886040e+01 9.449350010752624485e+00 1.545670971121575121e+01
2.330000000000000071e+01 5.089487074204632222e+01 9.489407055706749361e+00 1.549061883771702242e+01
2.339999999999999858e+01 5.109771924780613261e+01 9.529462624691980466e+00 1.552366809604308884e+01
2.350000000000000000e+01 5.130005084332083953e+01 9.569517506555300201e+00 1.555587218156770035e+01
2.360000000000000142e+01 5.150186020895250039e+01 9.609562095673091164e+00 1.558724105746581046e+01
2.369999999999999929e+01 5.170314177043861292e+01 9.649576403336979524e+00 1.561777745133820616e+01
2.380000000000000071e+01 5.190388830013337440e+01 9.689537255914920877e+00 1.564747986096439547e+01
2.389999999999999858e+01 5.210409324283026677e+01 9.729420231820292031e+00 1.567634860185517454e+01
2.400000000000000000e+01 5.230375336407617937e+01 9.769208208908267466e+00 1.570438474410821783e+01
2.410000000000000142e+01 5.250286699606431995e+01 9.808894313337070514e+00 1.573160376322842779e+01
2.419999999999999929e+01 5.270143465176711572e+01 9.848462660924141687e+00 1.575802472972465296e+01
2.430000000000000071e+01 5.289946088519413792e+01 9.887897426722062733e+00 1.578365454747389407e+01
2.439999999999999858e+01 5.309695303337049666e+01 9.927183372632384817e+00 1.580849045880809456e+01
2.450000000000000000e+01 5.329392149800676037e+01 9.966307563011433501e+00 1.583251604585732508e+01
2.460000000000000142e+01 5.349037845967340132e+01 1.000526074439999746e+01 1.585570481787090813e+01
2.469999999999999929e+01 5.368633501867196145e+01 1.004404039933758241e+01 1.587803384844867338e+01
2.480000000000000071e+01 5.388180116245553108e+01 1.008265391141326006e+01 1.589948412797889432e+01
2.489999999999999858e+01 5.407678708898470887e+01 1.012111697321736870e+01 1.592003760271123980e+01
2.500000000000000000e+01 5.427129982784172313e+01 1.015945640005526229e+01 1.593968269402471805e+01
2.510000000000000142e+01 5.446534213620805787e+01 1.019769026684291902e+01 1.595842079942388381e+01
2.519999999999999929e+01 5.465891364634839533e+01 1.023582092599791338e+01 1.597626224163386155e+01
2.530000000000000071e+01 5.485200984440667327e+01 1.027384072770326640e+01 1.599321874468183324e+01
2.539999999999999858e+01 5.504462361665572701e+01 1.031173905986095463e+01 1.600930987068069555e+01
2.550000000000000000e+01 5.523675004542214850e+01 1.034950789142957461e+01 1.602455117802504247e+01
2.560000000000000142e+01 5.542838565136145945e+01 1.038713266849119776e+01 1.603894876662537428e+01
2.569999999999999929e+01 5.561952834173293070e+01 1.042460316020508770e+01 1.605249824717645879e+01
2.580000000000000071e+01 5.581017789497948911e+01 1.046191298127900637e+01 1.606519242094830702e+01
2.589999999999999858e+01 5.600033350239714025e+01 1.049906749887824020e+01 1.607703023800218034e+01
2.600000000000000000e+01 5.618999530827070998e+01 1.053607673841893444e+01 1.608801147862216396e+01
2.610000000000000142e+01 5.637916304978958237e+01 1.057295543289424700e+01 1.609813910079289201e+01
2.619999999999999929e+01 5.656783368760711284e+01 1.060971416707141657e+01 1.610742341667022259e+01
2.630000000000000071e+01 5.675600617334027476e+01 1.064635141138423791e+01 1.611587710478460878e+01
2.639999999999999858e+01 5.694368101181473207e+01 1.068284880930866620e+01 1.612351961025126457e+01
2.650000000000000000e+01 5.713086021645850821e+01 1.071919148210254491e+01 1.613038246079970151e+01
2.660000000000000142e+01 5.731754622715281755e+01 1.075537279939545954e+01 1.613651001351317404e+01
2.669999999999999929e+01 5.750374181450271038e+01 1.079138054236329936e+01 1.614194412540188495e+01
2.680000000000000071e+01 5.768944968839081611e+01 1.082720825819438204e+01 1.614671534579361634e+01
2.689999999999999858e+01 5.787467106916187731e+01 1.086284915578104204e+01 1.615084783760995890e+01
2.700000000000000000e+01 5.805940625671846789e+01 1.089830599426974800e+01 1.615436819108446542e+01
2.710000000000000142e+01 5.824365640872466088e+01 1.093359509569075527e+01 1.615730629524513517e+01
2.719999999999999929e+01 5.842742211714129752e+01 1.096873957180999781e+01 1.615968584895912130e+01
2.730000000000000071e+01 5.861070526656655488e+01 1.100376990168005165e+01 1.616151276045258101e+01
2.739999999999999858e+01 5.879350834424012362e+01 1.103871675355623694e+01 1.616278846676019043e+01
2.750000000000000000e+01 5.897583309011562136e+01 1.107360182009592364e+01 1.616351419736918871e+01
2.760000000000000142e+01 5.915768117315651864e+01 1.110843982809551278e+01 1.616368369070694655e+01
2.769999999999999929e+01 5.933905415990609811e+01 1.114322945870679149e+01 1.616329299304946687e+01
2.780000000000000071e+01 5.951995346118381747e+01 1.117796563057613923e+01 1.616232795714317660e+01
2.789999999999999858e+01 5.970038123233158700e+01 1.121264660859851858e+01 1.616076607875150017e+01
2.800000000000000000e+01 5.988033774210185101e+01 1.124727564497629118e+01 1.615858724371538102e+01
2.810000000000000142e+01 6.005982292028519964e+01 1.128185425175370682e+01 1.615577599531592057e+01
2.819999999999999929e+01 6.023883454093618894e+01 1.131637186924401561e+01 1.615232277100422920e+01
2.830000000000000071e+01 6.041737064612657804e+01 1.135082196189396342e+01 1.614822041847634893e+01
2.839999999999999858e+01 6.059542998756898413e+01 1.138520271910614667e+01 1.614345827368070019e+01
2.850000000000000000e+01 6.077301222602662278e+01 1.141952013816195688e+01 1.613802861909533704e+01
2.860000000000000142e+01 6.095011614400131350e+01 1.145377991191295308e+01 1.613191520039542581e+01
2.869999999999999929e+01 6.112673912271616672e+01 1.148799612472318188e+01 1.612509721496491721e+01
2.880000000000000071e+01 6.130287805992755068e+01 1.152218143045317333e+01 1.611755125542512701e+01
2.889999999999999858e+01 6.147852916852679783e+01 1.155635309426623536e+01 1.610925507775524324e+01
2.900000000000000000e+01 6.165369076391168335e+01 1.159053200116023419e+01 1.610019061514795169e+01
2.910000000000000142e+01 6.182836404495547100e+01 1.162473775523645259e+01 1.611158165827266231e+01
2.919999999999999929e+01 6.200255244062899607e+01 1.165898277345447553e+01 1.619282626823628135e+01
2.930000000000000071e+01 6.217626319306999250e+01 1.169327401684621748e+01 1.627376369667421585e+01
2.939999999999999858e+01 6.234950482387376525e+01 1.172761773271361818e+01 1.635438779177653856e+01
2.950000000000000000e+01 6.252228654064798974e+01 1.176202278374977084e+01 1.643468881970272122e+01
2.960000000000000142e+01 6.269461359341456586e+01 1.179649981994225527e+01 1.651465581135341409e+01
2.969999999999999929e+01 6.286649033581294788e+01 1.183106204230760028e+01 1.659427292259298525e+01
2.980000000000000071e+01 6.303792033504646497e+01 1.186571389150105205e+01 1.667353121609502864e+01
2.989999999999999858e+01 6.320890524699402846e+01 1.190045314293823253e+01 1.675243484288728979e+01
3.000000000000000000e+01 6.337944465311470310e+01 1.193528430702280474e+01 1.683099159452949323e+01
3.010000000000000142e+01 6.354953729306247823e+01 1.197021139219029351e+01 1.690921256594514688e+01
3.019999999999999929e+01 6.371918247987177608e+01 1.200522782299407965e+01 1.698711074932725751e+01
3.030000000000000071e+01 6.388837940795542636e+01 1.204031794002980860e+01 1.706468948844367617e+01
3.039999999999999858e+01 6.405712628441489187e+01 1.207546603459388024e+01 1.714193436029941608e+01
3.050000000000000000e+01 6.422541951839120600e+01 1.211065230103344703e+01 1.721882516389189277e+01
3.060000000000000142e+01 6.439325554381933614e+01 1.214585707089594280e+01 1.729534605543695136e+01
3.069999999999999929e+01 6.456063146516378026e+01 1.218107202300413405e+01 1.737149089053434636e+01
3.080000000000000071e+01 6.472754602638993049e+01 1.221630849733963942e+01 1.744726077407709397e+01
3.089999999999999858e+01 6.489400160195349088e+01 1.225158666959174525e+01 1.752266114777953021e+01
3.100000000000000000e+01 6.506000038993211376e+01 1.228691922375447376e+01 1.759768168542535705e+01
3.110000000000000142e+01 6.522554424947496443e+01 1.232232024671127135e+01 1.767229364009075709e+01
3.119999999999999929e+01 6.539063530455236162e+01 1.235780473844696559e+01 1.774646518204274059e+01
3.130000000000000071e+01 6.555527500777934335e+01 1.239339823403422969e+01 1.782016141785915408e+01
3.139999999999999858e+01 6.571946559067335158e+01 1.242913417180708535e+01 1.789334927031295308e+01
3.150000000000000000e+01 6.588321014939339193e+01 1.246504814426187835e+01 1.796600794182529626e+01
3.160000000000000142e+01 6.604651003398768694e+01 1.250116939113538450e+01 1.803814065709173065e+01
3.169999999999999929e+01 6.620936353680563968e+01 1.253751177796591776e+01 1.810976370636380750e+01
3.180000000000000071e+01 6.637176414126864188e+01 1.257407032059280283e+01 1.818087001990132023e+01
3.189999999999999858e+01 6.653370290182948565e+01 1.261081967726236996e+01 1.825143124008518214e+01
3.200000000000000000e+01 6.669516871981960549e+01 1.264770745023093923e+01 1.832139633840360204e+01
3.210000000000000142e+01 6.685615128424829834e+01 1.268466009878525824e+01 1.839071510460912862e+01
3.220000000000000284e+01 6.701664220322095389e+01 1.272159368889536069e+01 1.845936702204224389e+01
3.229999999999999716e+01 6.717663503049548979e+01 1.275844881979497103e+01 1.852736696692755913e+01
3.239999999999999858e+01 6.733612768417161476e+01 1.279518881229885352e+01 1.859476869478370986e+01
3.250000000000000000e+01 6.749512202946563377e+01 1.283179103111193342e+01 1.866161556524417620e+01
3.260000000000000142e+01 6.765362461425175411e+01 1.286823521422541461e+01 1.872789195925344075e+01
3.270000000000000284e+01 6.781164526831648232e+01 1.290451297114586282e+01 1.879354887987688016e+01
3.279999999999999716e+01 6.796919305265981848e+01 1.294063511943271294e+01 1.885853072779717365e+01
3.289999999999999858e+01 6.812627572914290397e+01 1.297662429305204057e+01 1.892278367316079368e+01
3.300000000000000000e+01 6.828290296491196898e+01 1.301250482975402178e+01 1.898626252874971954e+01
3.310000000000000142e+01 6.843908641555874794e+01 1.304830500168714735e+01 1.904893921205204776e+01
3.320000000000000284e+01 6.859483942162670189e+01 1.308404895569749016e+01 1.911078752961124394e+01
3.329999999999999716e+01 6.875017494941857876e+01 1.311974932292879004e+01 1.917179908802965826e+01
3.339999999999999858e+01 6.890510322567780577e+01 1.315539773873278051e+01 1.923199135927708880e+01
3.350000000000000000e+01 6.905963310104610287e+01 1.319097216827111652e+01 1.929138651947627636e+01
3.360000000000000142e+01 6.921377023261182160e+01 1.322644444130374808e+01 1.935002258143430254e+01
3.370000000000000284e+01 6.936751705730087281e+01 1.326179438753658957e+01 1.940794142890773344e+01
3.379999999999999716e+01 6.952087657898104567e+01 1.329701661717631822e+01 1.946517807024874003e+01
3.389999999999999858e+01 6.967385236530844850e+01 1.333211971532625739e+01 1.952175644648197306e+01
3.400000000000000000e+01 6.982644593172794600e+01 1.336712307824836898e+01 1.957769937002423433e+01
3.410000000000000142e+01 6.997865712683302775e+01 1.340204142702257428e+01 1.963301797964196282e+01
3.420000000000000284e+01 7.013048720620044207e+01 1.343687865341480858e+01 1.968771312759628245e+01
3.429999999999999716e+01 7.028193743030287521e+01 1.347162671069677486e+01 1.974176705906502605e+01
3.439999999999999858e+01 7.043301184623273059e+01 1.350627522691014093e+01 1.979516769029740431e+01
3.450000000000000000e+01 7.058371735801036095e+01 1.354081577452047469e+01 1.984789896470488202e+01
3.460000000000000142e+01 7.073406253404513677e+01 1.357524207395977101e+01 1.989993065896244673e+01
3.470000000000000284e+01 7.088405469720069618e+01 1.360955011486738186e+01 1.995122496316388094e+01
3.479999999999999716e+01 7.103369710413376481e+01 1.364373956509385977e+01 2.000173989146878739e+01
3.489999999999999858e+01 7.118298929457841950e+01 1.367780587491540700e+01 2.005143657868732987e+01
3.500000000000000000e+01 7.133192853053429872e+01 1.371174297374952289e+01 2.010028252436131879e+01
3.510000000000000142e+01 7.148050914209670736e+01 1.374554661841739289e+01 2.014827665605304219e+01
3.520000000000000284e+01 7.162872466743100119e+01 1.377921127541679880e+01 2.019545834717308708e+01
3.529999999999999716e+01 7.177657100837527082e+01 1.381273524727880897e+01 2.024188830553912055e+01
3.539999999999999858e+01 7.192404650557845969e+01 1.384612428525542782e+01 2.028762629622676172e+01
3.550000000000000000e+01 7.207115044063922937e+01 1.387938935511015615e+01 2.033270687947880617e+01
3.560000000000000142e+01 7.221788210316596235e+01 1.391254287196822759e+01 2.037713498636381360e+01
3.570000000000000284e+01 7.236424027394309633e+01 1.394559633727308068e+01 2.042090383527848019e+01
3.579999999999999716e+01 7.251022344791819307e+01 1.397855099915147292e+01 2.046401152282207647e+01
3.589999999999999858e+01 7.265583094017708277e+01 1.401139849174219876e+01 2.050646086868330542e+01
3.600000000000000000e+01 7.280106042097959573e+01 1.404413428698791932e+01 2.054826118953903347e+01
3.610000000000000142e+01 7.294591001818959342e+01 1.407675478538597247e+01 2.058940260637004371e+01
3.620000000000000284e+01 7.309037539440500097e+01 1.410925040759977378e+01 2.062986671189217702e+01
3.629999999999999716e+01 7.323445029123278971e+01 1.414161326562003751e+01 2.066963845988846060e+01
3.639999999999999858e+01 7.337812321413426275e+01 1.417384987175515931e+01 2.070872560286260011e+01
3.650000000000000000e+01 7.352138317085346841e+01 1.420597834011033456e+01 2.074713830074574616e+01
3.660000000000000142e+01 7.366422343910525683e+01 1.423801873233283288e+01 2.078487692533384745e+01
3.670000000000000284e+01 7.380663694696673360e+01 1.426999248381374485e+01 2.082194569089786285e+01
3.679999999999999716e+01 7.394861935264748354e+01 1.430192715467401854e+01 2.085835810918592870e+01
3.689999999999999858e+01 7.409017092693147788e+01 1.433385300440367160e+01 2.089414217685821029e+01
3.700000000000000000e+01 7.423129381989113540e+01 1.436579469008282217e+01 2.092932357638358098e+01
3.710000000000000142e+01 7.437199294855030018e+01 1.439776730955414763e+01 2.096391801223509788e+01
3.720000000000000284e+01 7.451227521380143060e+01 1.442978352043851942e+01 2.099793404601335567e+01
3.729999999999999716e+01 7.465214681808105013e+01 1.446184750651910633e+01 2.103136580617780282e+01
3.739999999999999858e+01 7.479161392052689905e+01 1.449395687798184440e+01 2.106420611869319259e+01
3.750000000000000000e+01 7.493068126153178810e+01 1.452610807977487895e+01 2.109645678193614060e+01
3.760000000000000142e+01 7.506935308264981188e+01 1.455828821783424587e+01 2.112813358739667535e+01
3.770000000000000284e+01 7.520763155124328136e+01 1.459048974638000828e+01 2.115925387388507772e+01
3.779999999999999716e+01 7.534551688393437985e+01 1.462271067826796411e+01 2.118980060430070012e+01
3.789999999999999858e+01 7.548301041415014367e+01 1.465495127215163507e+01 2.121974304767253727e+01
3.800000000000000000e+01 7.562011381578919611e+01 1.468721150106196660e+01 2.124908022943698427e+01
3.810000000000000142e+01 7.575682933077078474e+01 1.471948453927524270e+01 2.127785454650475572e+01
3.820000000000000284e+01 7.589315911150733029e+01 1.475175827572468279e+01 2.130615673177277358e+01
3.829999999999999716e+01 7.602910345198291964e+01 1.478400969824836153e+01 2.133405976367158985e+01
3.839999999999999858e+01 7.616466056900854653e+01 1.481622457871973353e+01 2.136160359706640577e+01
3.850000000000000000e+01 7.629982850425552954e+01 1.484839432690365157e+01 2.138881406550805764e+01
3.860000000000000142e+01 7.643460533456755002e+01 1.488051578047123513e+01 2.141571284144522735e+01
3.870000000000000284e+01 7.656898905122980636e+01 1.491258053251335269e+01 2.144232602803761267e+01
3.879999999999999716e+01 7.670297878917409662e+01 1.494458618061701571e+01 2.146868080470248685e+01
3.889999999999999858e+01 7.683657317076162485e+01 1.497653387226958444e+01 2.149479290007430166e+01
3.900000000000000000e+01 7.696977256340254314e+01 1.500842627744966506e+01 2.152066212331469330e+01
3.910000000000000142e+01 7.710258090808238762e+01 1.504027733724799276e+01 2.154627075410593307e+01
3.920000000000000284e+01 7.723500746093462510e+01 1.507210984077485705e+01 2.157159946847902177e+01
3.929999999999999716e+01 7.736706330357883132e+01 1.510394191402770758e+01 2.159661881537375905e+01
3.939999999999999858e+01 7.749875956203931082e+01 1.513577424066141930e+01 2.162129419521704676e+01
3.950000000000000000e+01 7.763010289208473580e+01 1.516760090939220618e+01 2.164561003429857067e+01
3.960000000000000142e+01 7.776109994489974042e+01 1.519942966551853658e+01 2.166954094224504956e+01
3.970000000000000284e+01 7.789175258650179501e+01 1.523127702292218544e+01 2.169305494336856555e+01
3.979999999999999716e+01 7.802206175053639470e+01 1.526315936547278795e+01 2.171612019412461336e+01
3.989999999999999858e+01 7.815202728470744375e+01 1.529508278820812706e+01 2.173873331674801079e+01
4.000000000000000000e+01 7.828164536847442889e+01 1.532706361096627745e+01 2.176091581794030105e+01
4.010000000000000142e+01 7.841091228550445180e+01 1.535912473038306558e+01 2.178268389827381668e+01
4.020000000000000284e+01 7.853982792170808125e+01 1.539127640204245040e+01 2.180405267286668902e+01
4.029999999999999716e+01 7.866839460617958935e+01 1.542352322291193900e+01 2.182505481252519530e+01
4.039999999999999858e+01 7.879661658605620289e+01 1.545587864855722415e+01 2.184571417735357102e+01
4.050000000000000000e+01 7.892449919357218846e+01 1.548835412937750533e+01 2.186605903621651237e+01
4.060000000000000142e+01 7.905204633753655230e+01 1.552094204987672299e+01 2.188611997003614817e+01
4.070000000000000284e+01 7.917925892649759589e+01 1.555362251267860785e+01 2.190591680620866555e+01
4.079999999999999716e+01 7.930613652716866113e+01 1.558636421236718661e+01 2.192543923380654292e+01
4.089999999999999858e+01 7.943267894723486222e+01 1.561913402478472790e+01 2.194467264007600704e+01
4.100000000000000000e+01 7.955888279250501682e+01 1.565191184289048465e+01 2.196360230603086450e+01
4.110000000000000142e+01 7.968474670903866297e+01 1.568468438647900598e+01 2.198221244738785174e+01
4.120000000000000284e+01 7.981027060999970502e+01 1.571744803994181439e+01 2.200049621198702710e+01
4.129999999999999716e+01 7.993545042098256204e+01 1.575020163145589436e+01 2.201845960818072001e+01
4.139999999999999858e+01 8.006027919437482865e+01 1.578294247423909269e+01 2.203612826645158407e+01
4.150000000000000000e+01 8.018474648064811561e+01 1.581566918161610147e+01 2.205354094265099718e+01
4.160000000000000142e+01 8.030884252147455982e+01 1.584838731270976098e+01 2.207074820287303396e+01
4.170000000000000284e+01 8.043256512867928620e+01 1.588109879985979944e+01 2.208779067962483111e+01
4.179999999999999716e+01 8.055591958873722547e+01 1.591380873953038133e+01 2.210468497475844174e+01
4.189999999999999858e+01 8.067891580244879890e+01 1.594651898278887359e+01 2.212143683228497082e+01
4.200000000000000000e+01 8.080156089329486235e+01 1.597922605871572443e+01 2.213805178038029453e+01
4.210000000000000142e+01 8.092385432942367629e+01 1.601191899664684115e+01 2.215454666128448480e+01
4.220000000000000284e+01 8.104579250279336122e+01 1.604457821072804791e+01 2.217092022687755559e+01
4.229999999999999716e+01 8.116737744193962101e+01 1.607717731972981312e+01 2.218716044365432083e+01
4.239999999999999858e+01 8.128861470354529217e+01 1.610969150949630091e+01 2.220325280148445302e+01
4.250000000000000000e+01 8.140951481367865483e+01 1.614210552262190390e+01 2.221918742529177848e+01
4.260000000000000142e+01 8.153008901729062075e+01 1.617440483263007422e+01 2.223497245456101723e+01
4.270000000000000284e+01 8.165034597706225838e+01 1.620656378275825205e+01 2.225058883017274525e+01
4.279999999999999716e+01 8.177028911251531440e+01 1.623855392217322446e+01 2.226599596056121300e+01
4.289999999999999858e+01 8.188991851548522050e+01 1.627035060772593056e+01 2.228114937308556875e+01
4.300000000000000000e+01 8.200923212413377428e+01 1.630193785197637624e+01 2.229599735387239434e+01
4.310000000000000142e+01 8.212822703896881649e+01 1.633331021682515427e+01 2.231051301719502078e+01
4.320000000000000284e+01 8.224690070811662679e+01 1.636444303498241482e+01 2.232467722165279156e+01
4.329999999999999716e+01 8.236525379896465893e+01 1.639528140369507980e+01 2.233844274718869372e+01
4.339999999999999858e+01 8.248328883487656071e+01 1.642578740289975769e+01 2.235175016518685709e+01
4.350000000000000000e+01 8.260101137178295971e+01 1.645597635365840006e+01 2.236454819252558934e+01
4.360000000000000142e+01 8.271842832683574898e+01 1.648588415384337225e+01 2.237681129682161441e+01
4.370000000000000284e+01 8.283555049712434482e+01 1.651554016531304114e+01 2.238852737358024569e+01
4.379999999999999716e+01 8.295238962501574065e+01 1.654497263291086995e+01 2.239971227235882623e+01
4.389999999999999858e+01 8.306895595128806065e+01 1.657420499978924511e+01 2.241040996751706871e+01
4.400000000000000000e+01 8.318525790801677999e+01 1.660325333190475305e+01 2.242065357995151942e+01
4.410000000000000142e+01 8.330129791870912470e+01 1.663212113832953776e+01 2.243044807210857527e+01
4.420000000000000284e+01 8.341707002020488915e+01 1.666080683649359173e+01 2.243982546145834078e+01
4.429999999999999716e+01 8.353256221757605715e+01 1.668932189133242616e+01 2.244881809757731617e+01
4.439999999999999858e+01 8.364776204256109793e+01 1.671769673584846316e+01 2.245741519611834747e+01
4.450000000000000000e+01 8.376266060658126378e+01 1.674596468714260311e+01 2.246559503873454844e+01
4.460000000000000142e+01 8.387725324035822894e+01 1.677415090117040108e+01 2.247334844581446589e+01
4.470000000000000284e+01 8.399153368748741855e+01 1.680226492856310472e+01 2.248067612363273327e+01
4.479999999999999716e+01 8.410549100779654452e+01 1.683029793458437950e+01 2.248756787184088068e+01
4.489999999999999858e+01 8.421911159926416701e+01 1.685823951457842895e+01 2.249400927316722232e+01
4.500000000000000000e+01 8.433238316078558228e+01 1.688608495226215211e+01 2.249998814022603710e+01
4.510000000000000142e+01 8.444529405061912541e+01 1.691383220116817654e+01 2.250548882780189786e+01
4.520000000000000284e+01 8.455783259489889758e+01 1.694149025986367008e+01 2.251050057468872012e+01
4.529999999999999716e+01 8.466999049414283718e+01 1.696907154948127072e+01 2.251504164383862872e+01
4.539999999999999858e+01 8.478176767323975582e+01 1.699659077906167681e+01 2.251914893292422448e+01
4.550000000000000000e+01 8.489316994527008831e+01 1.702406278303853071e+01 2.252285571990886126e+01
4.560000000000000142e+01 8.500420321045028516e+01 1.705151106904772007e+01 2.252621024694846597e+01
4.570000000000000284e+01 8.511487228225627177e+01 1.707895853618205706e+01 2.252925862237077581e+01
4.579999999999999716e+01 8.522518307453687214e+01 1.710642835928376826e+01 2.253204371931467165e+01
4.589999999999999858e+01 8.533514303197927120e+01 1.713394528341585499e+01 2.253459609481126336e+01
4.600000000000000000e+01 8.544475940829723015e+01 1.716151774669624785e+01 2.253693786077151628e+01
4.610000000000000142e+01 8.555403847481215962e+01 1.718914318180311795e+01 2.253908492022415544e+01
4.620000000000000284e+01 8.566298526950555470e+01 1.721681208817975062e+01 2.254105327662119862e+01
4.629999999999999716e+01 8.577160621592879863e+01 1.724450688035177848e+01 2.254286194411946553e+01
4.639999999999999858e+01 8.587990762300997005e+01 1.727220779734031453e+01 2.254451158772127428e+01
4.650000000000000000e+01 8.598789480386204787e+01 1.729990284498870778e+01 2.254598501247265574e+01
4.660000000000000142e+01 8.609556919220106863e+01 1.732758670330547091e+01 2.254726099874424960e+01
4.670000000000000284e+01 8.620292907042734498e+01 1.735525354862949143e+01 2.254831791927851725e+01
4.679999999999999716e+01 8.630997546082728888e+01 1.738289340043219511e+01 2.254912811297100461e+01
4.689999999999999858e+01 8.641671300936948796e+01 1.741049965104004116e+01 2.254966123832643632e+01
4.700000000000000000e+01 8.652314559110654102e+01 1.743807422808275476e+01 2.254989285017521183e+01
4.710000000000000142e+01 8.662927551231844348e+01 1.746561027085870421e+01 2.254980820506496286e+01
4.720000000000000284e+01 8.673510931974244897e+01 1.749310214954080323e+01 2.254940904940819735e+01
4.729999999999999716e+01 8.684065545873939129e+01 1.752054883788012773e+01 2.254871041329967341e+01
4.739999999999999858e+01 8.694592112449161903e+01 1.754794559359766026e+01 2.254773004267806868e+01
4.750000000000000000e+01 8.705091302322881575e+01 1.757529787583726488e+01 2.254648768991356178e+01
4.760000000000000142e+01 8.715563811099303848e+01 1.760262274019088125e+01 2.254500997737305568e+01
4.770000000000000284e+01 8.726009763653239304e+01 1.762993272325454086e+01 2.254333960756819977e+01
4.779999999999999716e+01 8.736429050072170810e+01 1.765723518470986164e+01 2.254152336427539183e+01
4.789999999999999858e+01 8.746821362762902652e+01 1.768453106960922128e+01 2.253959978741373504e+01
4.800000000000000000e+01 8.757186082187354259e+01 1.771183094361009580e+01 2.253760690872796602e+01
4.810000000000000142e+01 8.767522229428521996e+01 1.773914354621211942e+01 2.253555238009559503e+01
4.820000000000000284e+01 8.777829074009359545e+01 1.776647868007279385e+01 2.253343320331609334e+01
4.829999999999999716e+01 8.788105983899814078e+01 1.779385454729592198e+01 2.253124533399780205e+01
4.839999999999999858e+01 8.798352309550456596e+01 1.782128297336075207e+01 2.252899454882118846e+01
4.850000000000000000e+01 8.808567365648345060e+01 1.784878101172483866e+01 2.252667772970805515e+01
4.860000000000000142e+01 8.818750614758786810e+01 1.787636103931231446e+01 2.252428073354090543e+01
4.870000000000000284e+01 8.828901614673148401e+01 1.790402931451662027e+01 2.252178549321128287e+01
4.879999999999999716e+01 8.839019726715854119e+01 1.793178005771341077e+01 2.251918902275312462e+01
4.889999999999999858e+01 8.849104235941815944e+01 1.795959921999350684e+01 2.251650187732491304e+01
4.900000000000000000e+01 8.859155000706849137e+01 1.798747447583065195e+01 2.251374034131428914e+01
4.910000000000000142e+01 8.869171891700995047e+01 1.801539063154736198e+01 2.251090388568762535e+01
4.920000000000000284e+01 8.879154810648985574e+01 1.804332531538707940e+01 2.250800665524974420e+01
4.929999999999999716e+01 8.889103971756763656e+01 1.807125032640388440e+01 2.250506334847378298e+01
4.939999999999999858e+01 8.899019866415356717e+01 1.809914062073141849e+01 2.250209911347349134e+01
4.950000000000000000e+01 8.908902786617684910e+01 1.812698821716196562e+01 2.249914509783745586e+01
4.960000000000000142e+01 8.918752983670376011e+01 1.815480477033123918e+01 2.249621637671978647e+01
4.970000000000000284e+01 8.928570756636213446e+01 1.818261472338382134e+01 2.249331358552338145e+01
4.979999999999999716e+01 8.938356581812494994e+01 1.821045173224494818e+01 2.249042691799843396e+01
4.989999999999999858e+01 8.948110608305093194e+01 1.823834832130499706e+01 2.248752196842072237e+01
5.000000000000000000e+01 8.957832849090162597e+01 1.826631915966900976e+01 2.248455779658502252e+01
5.010000000000000142e+01 8.967523590690633739e+01 1.829436605884993128e+01 2.248149252592419600e+01
5.020000000000000284e+01 8.977183204030197317e+01 1.832247439763119701e+01 2.247829707010751576e+01
5.029999999999999716e+01 8.986811970722104093e+01 1.835062725221339974e+01 2.247496643415229300e+01
5.039999999999999858e+01 8.996410328213589480e+01 1.837881813944481735e+01 2.247150104902461010e+01
5.050000000000000000e+01 9.005979239314905271e+01 1.840705458531041927e+01 2.246792356043202687e+01
5.060000000000000142e+01 9.015519723898803761e+01 1.843533902634810318e+01 2.246422178384268875e+01
5.070000000000000284e+01 9.025032636353421367e+01 1.846366480169390911e+01 2.246039163414420159e+01
5.079999999999999716e+01 9.034518359150510491e+01 1.849203387411536426e+01 2.245644539690233898e+01
5.089999999999999858e+01 9.043976813888762933e+01 1.852045592245713124e+01 2.245237276152566608e+01
5.100000000000000000e+01 9.053407666905387430e+01 1.854894810820808004e+01 2.244815601122057558e+01
5.110000000000000142e+01 9.062810467183649621e+01 1.857752782157965044e+01 2.244377735119329031e+01
5.120000000000000284e+01 9.072184828813966817e+01 1.860619823880276158e+01 2.243921947500084002e+01
5.129999999999999716e+01 9.081530816729521405e+01 1.863493854110822667e+01 2.243446977796914155e+01
5.139999999999999858e+01 9.090848421685518588e+01 1.866372117205231973e+01 2.242952606175761332e+01
5.150000000000000000e+01 9.100137866415607846e+01 1.869254106877052379e+01 2.242439564359848703e+01
5.160000000000000142e+01 9.109399383613195766e+01 1.872140690021942078e+01 2.241909160357822373e+01
5.170000000000000284e+01 9.118632688857049118e+01 1.875032511537891367e+01 2.241363602500676677e+01
5.179999999999999716e+01 9.127837222499985614e+01 1.877929854997861980e+01 2.240806593196298024e+01
5.189999999999999858e+01 9.137012748133770401e+01 1.880833504377606857e+01 2.240241817022764792e+01
5.200000000000000000e+01 9.146159056905040075e+01 1.883743481673029407e+01 2.239671765901316292e+01
5.210000000000000142e+01 9.155276108263598189e+01 1.886659090622444523e+01 2.239098468353051885e+01
5.220000000000000284e+01 9.164363623428963024e+01 1.889579290860085337e+01 2.238522503562401766e+01
5.229999999999999716e+01 9.173421496012846887e+01 1.892504493381622410e+01 2.237943993435625600e+01
5.239999999999999858e+01 9.182449417318504459e+01 1.895434572774547632e+01 2.237362206446087498e+01
5.250000000000000000e+01 9.191447088811007404e+01 1.898369071022746368e+01 2.236776672370217511e+01
5.260000000000000142e+01 9.200414410222707318e+01 1.901308657029312599e+01 2.236185634036760916e+01
5.270000000000000284e+01 9.209350917412521653e+01 1.904252489926014391e+01 2.235586818674208587e+01
5.279999999999999716e+01 9.218255910164683087e+01 1.907198039429455605e+01 2.234978422827283850e+01
5.289999999999999858e+01 9.227128733731728971e+01 1.910142414838256286e+01 2.234358510792804964e+01
5.300000000000000000e+01 9.235968702516191797e+01 1.913082495932592053e+01 2.233724684288694107e+01
5.310000000000000142e+01 9.244775133484307617e+01 1.916015524803366077e+01 2.233075210125571175e+01
5.320000000000000284e+01 9.253547372895199885e+01 1.918939679168542511e+01 2.232407975559145541e+01
5.329999999999999716e+01 9.262285033245731825e+01 1.921853661116074363e+01 2.231722586234022287e+01
5.339999999999999858e+01 9.270987980879391444e+01 1.924755235110737317e+01 2.231017955568408695e+01
5.350000000000000000e+01 9.279655807375512211e+01 1.927642692555792792e+01 2.230294436379371348e+01
5.360000000000000142e+01 9.288288084909991937e+01 1.930515231649930286e+01 2.229551958006128132e+01
5.370000000000000284e+01 9.296884385095128778e+01 1.933373195245225418e+01 2.228788921341754303e+01
5.379999999999999716e+01 9.305444299511992767e+01 1.936217847435422357e+01 2.228003663302317250e+01
5.389999999999999858e+01 9.313967991566345006e+01 1.939050108618145885e+01 2.227195017679136413e+01
5.400000000000000000e+01 9.322455973675739926e+01 1.941871491806114136e+01 2.226362336800045227e+01
5.410000000000000142e+01 9.330908887960040943e+01 1.944682912702360511e+01 2.225504171830908717e+01
5.420000000000000284e+01 9.339327176300962208e+01 1.947484067030944743e+01 2.224619753071242201e+01
5.429999999999999716e+01 9.347711281656198423e+01 1.950274054539310953e+01 2.223708932059544452e+01
5.439999999999999858e+01 9.356061578034088200e+01 1.953052083250939575e+01 2.222772684510258046e+01
5.450000000000000000e+01 9.364378515443367235e+01 1.955818259345170418e+01 2.221814512141217790e+01
5.460000000000000142e+01 9.372662620648476661e+01 1.958572979511329493e+01 2.220838022832387537e+01
5.470000000000000284e+01 9.380914554101295266e+01 1.961316272077131373e+01 2.219845797509823626e+01
5.479999999999999716e+01 9.389135046878955393e+01 1.964048967362103326e+01 2.218839616184304475e+01
5.489999999999999858e+01 9.397324501420855825e+01 1.966771636515956345e+01 2.217821167435597829e+01
5.500000000000000000e+01 9.405483363646989403e+01 1.969485272494023320e+01 2.216792702746747068e+01
5.510000000000000142e+01 9.413612348477091984e+01 1.972190512749337188e+01 2.215758413564026341e+01
5.520000000000000284e+01 9.421711982458604950e+01 1.974888151202893027e+01 2.214722231106529193e+01
5.529999999999999716e+01 9.429782243007365139e+01 1.977578456109584693e+01 2.213686037940320261e+01
5.539999999999999858e+01 9.437822844076897866e+01 1.980261089481794556e+01 2.212649202329772891e+01
5.550000000000000000e+01 9.445833199294175131e+01 1.982935411311176210e+01 2.211611723968231047e+01
5.560000000000000142e+01 9.453812466052323771e+01 1.985601139972014550e+01 2.210575495358341414e+01
5.570000000000000284e+01 9.461759813528284724e+01 1.988258466495558707e+01 2.209541985132936759e+01
5.579999999999999716e+01 9.469674570395113733e+01 1.990908224471978372e+01 2.208512691577222142e+01
5.589999999999999858e+01 9.477556476963232512e+01 1.993552023979924570e+01 2.207488126090338199e+01
5.600000000000000000e+01 9.485405716729555081e+01 1.996193050263609337e+01 2.206467928675361634e+01
5.610000000000000142e+01 9.493222825307294954e+01 1.998834394932985958e+01 2.205452684614935777e+01
5.620000000000000284e+01 9.501008651491980572e+01 2.001477557779281824e+01 2.204444965378264953e+01
5.629999999999999716e+01 9.508764066317395702e+01 2.004124348966367108e+01 2.203448166424860233e+01
5.639999999999999858e+01 9.516490045833990052e+01 2.006776420649556769e+01 2.202465970118984728e+01
5.650000000000000000e+01 9.524187523955416168e+01 2.009435090969270732e+01 2.201501728100426192e+01
5.660000000000000142e+01 9.531857157295719674e+01 2.012101293189371631e+01 2.200558404134156376e+01
5.670000000000000284e+01 9.539498989247584859e+01 2.014774460940417100e+01 2.199637626548359037e+01
5.679999999999999716e+01 9.547113036130924968e+01 2.017453501990219422e+01 2.198740762094408296e+01
5.689999999999999858e+01 9.554699430309459274e+01 2.020137428259307910e+01 2.197869015494092082e+01
5.700000000000000000e+01 9.562258151536285311e+01 2.022827518968783522e+01 2.197023790123743936e+01
5.710000000000000142e+01 9.569789276062078898e+01 2.025526236577509565e+01 2.196205258603554000e+01
5.720000000000000284e+01 9.577292472439458493e+01 2.028235368907510860e+01 2.195411794335987565e+01
5.729999999999999716e+01 9.584767350121926199e+01 2.030956653543314872e+01 2.194642607261401679e+01
5.739999999999999858e+01 9.592213270787951274e+01 2.033690363173468540e+01 2.193898213501960015e+01
5.750000000000000000e+01 9.599629968790490864e+01 2.036435084605687962e+01 2.193178000156771645e+01
5.760000000000000142e+01 9.607017659943582544e+01 2.039189920180277227e+01 2.192480717498052911e+01
5.770000000000000284e+01 9.614376743788720603e+01 2.041954970590140306e+01 2.191804103439714879e+01
5.779999999999999716e+01 9.621707360750296800e+01 2.044731050948743700e+01 2.191146100573331523e+01
5.789999999999999858e+01 9.629009401113997058e+01 2.047518424984838248e+01 2.190503149802549387e+01
5.800000000000000000e+01 9.636282782467698382e+01 2.050318290010731914e+01 2.189871827860146425e+01
5.810000000000000142e+01 9.643527085273487387e+01 2.053130298231579332e+01 2.189249223374856967e+01
5.820000000000000284e+01 9.650741985258828493e+01 2.055952306047363720e+01 2.188632633024302265e+01
5.829999999999999716e+01 9.657927039112379930e+01 2.058780427465447360e+01 2.188020934344545765e+01
5.839999999999999858e+01 9.665081908316069814e+01 2.061608921009872120e+01 2.187414628552912177e+01
5.850000000000000000e+01 9.672206234735446628e+01 2.064431669391468915e+01 2.186812695705312137e+01
5.860000000000000142e+01 9.679299894099590063e+01 2.067244288399690788e+01 2.186212320269761733e+01
5.870000000000000284e+01 9.686363294493440890e+01 2.070045404587145299e+01 2.185611189800287946e+01
5.879999999999999716e+01 9.693396014066438227e+01 2.072834369754529860e+01 2.185008140590851156e+01
5.889999999999999858e+01 9.700397291629778351e+01 2.075610512485081927e+01 2.184402075588801040e+01
5.900000000000000000e+01 9.707366975850216306e+01 2.078371819578629243e+01 2.183794060352046529e+01
5.910000000000000142e+01 9.714305356760270627e+01 2.081116502567134319e+01 2.183185291768822367e+01
5.920000000000000284e+01 9.721212891577724236e+01 2.083843577359115784e+01 2.182576735269422841e+01
5.929999999999999716e+01 9.728090019536607258e+01 2.086552454236195331e+01 2.181967997619274513e+01
5.939999999999999858e+01 9.734937158584207850e+01 2.089242804905481421e+01 2.181359882595656074e+01
5.950000000000000000e+01 9.741755044932268959e+01 2.091915188808339110e+01 2.180754278524898382e+01
5.960000000000000142e+01 9.748544720079232206e+01 2.094570598351272395e+01 2.180152595521921910e+01
5.970000000000000284e+01 9.755306635193251452e+01 2.097209905523273221e+01 2.179556896252981346e+01
5.979999999999999716e+01 9.762040841411587166e+01 2.099834607865631142e+01 2.178967445201074327e+01
5.989999999999999858e+01 9.768747446678042934e+01 2.102445375281274664e+01 2.178385299792563501e+01
6.000000000000000000e+01 9.775426581265975301e+01 2.105043003164252013e+01 2.177810973950259665e+01
6.010000000000000142e+01 9.782078349566562281e+01 2.107627537727424283e+01 2.177244190650488065e+01
6.020000000000000284e+01 9.788703003642463329e+01 2.110196997815097575e+01 2.176683671042491142e+01
6.029999999999999716e+01 9.795301290452214005e+01 2.112748722015776082e+01 2.176129189077322224e+01
6.039999999999999858e+01 9.801873806513755483e+01 2.115279737710125119e+01 2.175581170125143160e+01
6.050000000000000000e+01 9.808420618165379778e+01 2.117786810131305231e+01 2.175040742495663437e+01
6.060000000000000142e+01 9.814941774145408715e+01 2.120266773751184530e+01 2.174508684975320705e+01
6.070000000000000284e+01 9.821437299164352908e+01 2.122717816646834876e+01 2.173986208568418022e+01
6.079999999999999716e+01 9.827907204525054397e+01 2.125139607426400801e+01 2.173475352537015226e+01
6.089999999999999858e+01 9.834351429381943888e+01 2.127532347571401772e+01 2.172979062221148183e+01
6.100000000000000000e+01 9.840770025348234640e+01 2.129895869700887090e+01 2.172500242956212446e+01
6.110000000000000142e+01 9.847163235064847697e+01 2.132231036594164664e+01 2.172041946515670929e+01
6.120000000000000284e+01 9.853531276967747488e+01 2.134539018251824416e+01 2.171606678171133353e+01
6.129999999999999716e+01 9.859874152717858919e+01 2.136820372607698459e+01 2.171195744684771967e+01
6.139999999999999858e+01 9.866191804855969849e+01 2.139075705348119527e+01 2.170809574238349171e+01
6.150000000000000000e+01 9.872484320914149691e+01 2.141307641844640841e+01 2.170449180200547801e+01
6.160000000000000142e+01 9.878751449425135434e+01 2.143517840160077981e+01 2.170116769392265610e+01
6.170000000000000284e+01 9.884993071685080679e+01 2.145708653474304128e+01 2.169815950076657884e+01
6.179999999999999716e+01 9.891209453182639777e+01 2.147882298277630753e+01 2.169548632243476050e+01
6.189999999999999858e+01 9.897400816864281126e+01 2.150040885100364108e+01 2.169318103526710217e+01
6.200000000000000000e+01 9.903567820907258579e+01 2.152186218536535023e+01 2.169125649028144664e+01
6.210000000000000142e+01 9.909711697514939033e+01 2.154319103218519160e+01 2.168969527198997582e+01
6.220000000000000284e+01 9.915833111415203405e+01 2.156441144918399289e+01 2.168848946658575016e+01
6.229999999999999716e+01 9.921931968843350091e+01 2.158554442015557129e+01 2.168762428295067934e+01
6.239999999999999858e+01 9.928007822291378659e+01 2.160660811100697742e+01 2.168708951571639432e+01
6.250000000000000000e+01 9.934059954633430323e+01 2.162761932972112788e+01 2.168688056621378735e+01
6.260000000000000142e+01 9.940087609751557807e+01 2.164859439502039606e+01 2.168696543323167703e+01
6.270000000000000284e+01 9.946090619514366438e+01 2.166955916008861038e+01 2.168728862612807973e+01
6.279999999999999716e+01 9.952068956506803943e+01 2.169053635438443450e+01 2.168783029858960276e+01
6.289999999999999858e+01 9.958022421362163357e+01 2.171153858173136086e+01 2.168858680471863920e+01
6.300000000000000000e+01 9.963951303743415622e+01 2.173258257016487960e+01 2.168954852871054584e+01
6.310000000000000142e+01 9.969856023936189615e+01 2.175367551595574866e+01 2.169072189708883514e+01
6.320000000000000284e+01 9.975736668903694238e+01 2.177481047060669539e+01 2.169213069187472342e+01
6.329999999999999716e+01 9.981592648647149701e+01 2.179598674210133424e+01 2.169376795813991521e+01
6.339999999999999858e+01 9.987422682257334827e+01 2.181720769286113182e+01 2.169561206394790531e+01
6.350000000000000000e+01 9.993225717847944622e+01 2.183847221894667712e+01 2.169762442236230982e+01
6.360000000000000142e+01 9.999000660700109222e+01 2.185979401020598800e+01 2.169976626691408228e+01
6.370000000000000284e+01 1.000474629635497621e+02 2.188116416723194391e+01 2.170201753454881555e+01
6.379999999999999716e+01 1.001046181458089706e+02 2.190255780959635956e+01 2.170435944849096188e+01
6.389999999999999858e+01 1.001614667153014295e+02 2.192394485025926087e+01 2.170677663804269741e+01
6.400000000000000000e+01 1.002180057718693149e+02 2.194527825287113387e+01 2.170925964981631751e+01
6.409999999999999432e+01 1.002742355473336744e+02 2.196651693235510550e+01 2.171180268128519231e+01
6.420000000000000284e+01 1.003301568423539436e+02 2.198762543766436295e+01 2.171439746037150087e+01
6.429999999999999716e+01 1.003857750076231099e+02 2.200858122366405212e+01 2.171702881739129509e+01
6.440000000000000568e+01 1.004411014095115178e+02 2.202934904092165880e+01 2.171966103333697617e+01
6.450000000000000000e+01 1.004961453935414539e+02 2.204988319831034005e+01 2.172224985859585900e+01
6.459999999999999432e+01 1.005509083967005495e+02 2.207014756309506254e+01 2.172476201399960871e+01
6.470000000000000284e+01 1.006053902639979185e+02 2.209013809633241010e+01 2.172719852362013171e+01
6.479999999999999716e+01 1.006595937328895474e+02 2.210987146011248683e+01 2.172956171431302153e+01
6.490000000000000568e+01 1.007135186891512006e+02 2.212937002915177231e+01 2.173187031337671726e+01
6.500000000000000000e+01 1.007671653642637182e+02 2.214865711879633636e+01 2.173414013188070726e+01
6.509999999999999432e+01 1.008205333436586812e+02 2.216774008553630892e+01 2.173637934951146633e+01
6.520000000000000284e+01 1.008736250538549228e+02 2.218661000396885186e+01 2.173858671529036712e+01
6.529999999999999716e+01 1.009264436650685468e+02 2.220525780875330213e+01 2.174075473369305200e+01
6.540000000000000568e+01 1.009789876950271861e+02 2.222368424742994364e+01 2.174288604099479016e+01
6.550000000000000000e+01 1.010312561169503596e+02 2.224190016634113931e+01 2.174499196962752023e+01
6.559999999999999432e+01 1.010832490360131857e+02 2.225993952864274661e+01 2.174706996843033835e+01
6.570000000000000284e+01 1.011349675419377405e+02 2.227785742962656457e+01 2.174912121747043159e+01
6.579999999999999716e+01 1.011864123121486756e+02 2.229571291169207825e+01 2.175114721977814725e+01
6.590000000000000568e+01 1.012375815584870793e+02 2.231353849192872474e+01 2.175315631665347382e+01
6.600000000000000000e+01 1.012884735423637181e+02 2.233133895183878792e+01 2.175515184899305154e+01
6.609999999999999432e+01 1.013390894838379097e+02 2.234910056977281556e+01 2.175714099479769459e+01
6.620000000000000284e+01 1.013894374340159175e+02 2.236682158525036357e+01 2.175912040170733519e+01
6.629999999999999716e+01 1.014395256560267597e+02 2.238451963605781714e+01 2.176106681092653616e+01
6.640000000000000568e+01 1.014893596097745103e+02 2.240220657715471475e+01 2.176294409691494991e+01
6.650000000000000000e+01 1.015389420420385562e+02 2.241987782908564952e+01 2.176471671875619052e+01
6.659999999999999432e+01 1.015882755929853687e+02 2.243752351198584449e+01 2.176634657002472295e+01
6.670000000000000284e+01 1.016373678751220382e+02 2.245514681957263292e+01 2.176780336572758756e+01
6.679999999999999716e+01 1.016862275562231872e+02 2.247275894920214512e+01 2.176907408351002005e+01
6.690000000000000568e+01 1.017348603113343586e+02 2.249037499759735681e+01 2.177015534281187570e+01
6.700000000000000000e+01 1.017832703589525778e+02 2.250799647203864140e+01 2.177103158317297016e+01
6.709999999999999432e+01 1.018314618532792650e+02 2.252562463351105748e+01 2.177170799481028496e+01
6.720000000000000284e+01 1.018794392241615867e+02 2.254325370514256122e+01 2.177219932449582984e+01
6.729999999999999716e+01 1.019272027912014522e+02 2.256086362018142211e+01 2.177252260103479387e+01
6.740000000000000568e+01 1.019747498970517228e+02 2.257841986139504797e+01 2.177269124321995264e+01
6.750000000000000000e+01 1.020220747872884601e+02 2.259587536533436491e+01 2.177271515512167355e+01
6.759999999999999432e+01 1.020691702362329636e+02 2.261320523966951157e+01 2.177260628212233939e+01
6.770000000000000284e+01 1.021160264380861094e+02 2.263038732196396552e+01 2.177238429806693887e+01
6.779999999999999716e+01 1.021626330091269921e+02 2.264739048093639440e+01 2.177207521635962451e+01
6.790000000000000568e+01 1.022089845938208441e+02 2.266419029270494434e+01 2.177170886074323164e+01
6.800000000000000000e+01 1.022550711000552042e+02 2.268076080088272306e+01 2.177132008884682079e+01
6.809999999999999432e+01 1.023008891053837601e+02 2.269708879623041753e+01 2.177092308249181940e+01
6.820000000000000284e+01 1.023464380921776922e+02 2.271317509051891648e+01 2.177052479945727725e+01
6.829999999999999716e+01 1.023917108317249784e+02 2.272902243199294503e+01 2.177014431339993905e+01
6.840000000000000568e+01 1.024367003749212870e+02 2.274464000037825429e+01 2.176980030431388968e+01
6.850000000000000000e+01 1.024814044619329394e+02 2.276005512097057704e+01 2.176951343206441436e+01
6.859999999999999432e+01 1.025258186535528182e+02 2.277530458619538933e+01 2.176928962787897603e+01
6.870000000000000284e+01 1.025699341918004563e+02 2.279040616302823707e+01 2.176913302689349905e+01
6.879999999999999716e+01 1.026137481476771853e+02 2.280535972476609174e+01 2.176902751924041013e+01
6.890000000000000568e+01 1.026572593528964603e+02 2.282016878276867544e+01 2.176894317398061673e+01
6.900000000000000000e+01 1.027004660046190310e+02 2.283485552618438419e+01 2.176886398028221947e+01
6.909999999999999432e+01 1.027433692445682851e+02 2.284945607821994429e+01 2.176877067496710083e+01
6.920000000000000284e+01 1.027859767287974790e+02 2.286401528579435194e+01 2.176863733499617126e+01
6.929999999999999716e+01 1.028282966143081865e+02 2.287857661269829634e+01 2.176845760498596860e+01
6.940000000000000568e+01 1.028703399611562901e+02 2.289316417665671111e+01 2.176824868791008782e+01
6.950000000000000000e+01 1.029121175170994746e+02 2.290778339998043123e+01 2.176801304466287945e+01
6.959999999999999432e+01 1.029536277985932600e+02 2.292242806619749729e+01 2.176775428930639578e+01
6.970000000000000284e+01 1.029948692786663145e+02 2.293710702242222510e+01 2.176745823301376959e+01
6.979999999999999716e+01 1.030358448030071656e+02 2.295183271380930989e+01 2.176711043056464234e+01
6.990000000000000568e+01 1.030765483926958694e+02 2.296660714024173444e+01 2.176673441802418552e+01
7.000000000000000000e+01 1.031169765690329854e+02 2.298143252970086792e+01 2.176638474604662576e+01
7.009999999999999432e+01 1.031571461452042939e+02 2.299633341567961509e+01 2.176614192474328036e+01
7.020000000000000284e+01 1.031970618770331640e+02 2.301132717817135642e+01 2.176609827215445137e+01
7.029999999999999716e+01 1.032367228657382441e+02 2.302641717287541212e+01 2.176628999491327932e+01
7.040000000000000568e+01 1.032761261743259809e+02 2.304158973319087522e+01 2.176671576206145176e+01
7.050000000000000000e+01 1.033152641433598689e+02 2.305682036589914219e+01 2.176738325492657111e+01
7.059999999999999432e+01 1.033541348090749210e+02 2.307208118077377890e+01 2.176830116952265826e+01
7.070000000000000284e+01 1.033927344891498450e+02 2.308734008447447650e+01 2.176948677513234998e+01
7.079999999999999716e+01 1.034310577059380449e+02 2.310256943078957192e+01 2.177097000266682869e+01
7.090000000000000568e+01 1.034691027560425596e+02 2.311776047841351556e+01 2.177277181863874489e+01
7.100000000000000000e+01 1.035068740399301674e+02 2.313288441101121862e+01 2.177491482404164458e+01
7.109999999999999432e+01 1.035443833561410969e+02 2.314785925500326869e+01 2.177740757697138463e+01
7.120000000000000284e+01 1.035816437952284588e+02 2.316262950998290648e+01 2.178023267781978234e+01
7.129999999999999716e+01 1.036186567197922699e+02 2.317717687142926763e+01 2.178336228443902201e+01
7.140000000000000568e+01 1.036554180501078264e+02 2.319150722577531099e+01 2.178676478818439932e+01
7.150000000000000000e+01 1.036919302511200840e+02 2.320563415421693776e+01 2.179040012606026266e+01
7.159999999999999432e+01 1.037281998654957818e+02 2.321956992652745555e+01 2.179423217413230418e+01
7.170000000000000284e+01 1.037642204694559922e+02 2.323331886851791239e+01 2.179821358383237850e+01
7.179999999999999716e+01 1.037999773593721784e+02 2.324687604540817176e+01 2.180230376876988885e+01
7.190000000000000568e+01 1.038354572330146794e+02 2.326023209753482490e+01 2.180647391945053926e+01
7.200000000000000000e+01 1.038706572525641150e+02 2.327340927102883938e+01 2.181069498661285877e+01
7.209999999999999432e+01 1.039055839046647520e+02 2.328643539718088107e+01 2.181493117100026780e+01
7.220000000000000284e+01 1.039402343667549786e+02 2.329932625264306978e+01 2.181916655998450949e+01
7.229999999999999716e+01 1.039746038771125569e+02 2.331211933738882180e+01 2.182339534836056316e+01
7.240000000000000568e+01 1.040086873401830587e+02 2.332485984622441322e+01 2.182761242374593280e+01
7.250000000000000000e+01 1.040424897373190021e+02 2.333754474339441742e+01 2.183179240504408369e+01
7.259999999999999432e+01 1.040760210226491722e+02 2.335012307962335854e+01 2.183588640427500138e+01
7.270000000000000284e+01 1.041092787761345591e+02 2.336258088190376725e+01 2.183985885376951330e+01
7.279999999999999716e+01 1.041422536056361139e+02 2.337496107452125216e+01 2.184368321565014526e+01
7.290000000000000568e+01 1.041749426045485905e+02 2.338730647422508468e+01 2.184732611368373512e+01
7.300000000000000000e+01 1.042073427303438109e+02 2.339963264233870177e+01 2.185075782850657333e+01
7.309999999999999432e+01 1.042394442021810477e+02 2.341193277755270685e+01 2.185395672237770270e+01
7.320000000000000284e+01 1.042712410141009229e+02 2.342420903721297520e+01 2.185691309096380053e+01
7.329999999999999716e+01 1.043027333642508268e+02 2.343647003771863524e+01 2.185964920728945060e+01
7.340000000000000568e+01 1.043339260310788745e+02 2.344872358492405340e+01 2.186219896741820889e+01
7.350000000000000000e+01 1.043648245622134425e+02 2.346096539011321624e+01 2.186459485000494851e+01
7.359999999999999432e+01 1.043954297337834021e+02 2.347318121918971201e+01 2.186686459346077527e+01
7.370000000000000284e+01 1.044257361918273403e+02 2.348534308210723509e+01 2.186902774299315411e+01
7.379999999999999716e+01 1.044557429030716804e+02 2.349740999551472953e+01 2.187109174302526071e+01
7.390000000000000568e+01 1.044854544262744724e+02 2.350934628706458795e+01 2.187306823139988410e+01
7.400000000000000000e+01 1.045148779771194398e+02 2.352112589269927412e+01 2.187497517782222189e+01
7.409999999999999432e+01 1.045440246834683364e+02 2.353274672190133288e+01 2.187684210965583986e+01
7.420000000000000284e+01 1.045729094818732534e+02 2.354421741306934734e+01 2.187871578034909703e+01
7.429999999999999716e+01 1.046015505039087259e+02 2.355555706697217033e+01 2.188063519843821325e+01
7.440000000000000568e+01 1.046299706353626959e+02 2.356678958836694449e+01 2.188263732277084728e+01
7.450000000000000000e+01 1.046581880206855004e+02 2.357792707655221420e+01 2.188476947771935954e+01
7.459999999999999432e+01 1.046862162233908293e+02 2.358896818098821768e+01 2.188707573241774185e+01
7.470000000000000284e+01 1.047140615786506430e+02 2.359990398122758393e+01 2.188961003829936658e+01
7.479999999999999716e+01 1.047417238940852968e+02 2.361071131061400763e+01 2.189244631003836616e+01
7.490000000000000568e+01 1.047692016521546208e+02 2.362135934162627393e+01 2.189565807950610576e+01
7.500000000000000000e+01 1.047964910241131662e+02 2.363182277004699472e+01 2.189932306481841806e+01
7.509999999999999432e+01 1.048235874878421896e+02 2.364210233750432621e+01 2.190349190736168339e+01
7.520000000000000284e+01 1.048504831109739257e+02 2.365219719219773253e+01 2.190819169725617144e+01
7.529999999999999716e+01 1.048771688469502834e+02 2.366210025409874618e+01 2.191343195044763092e+01
7.540000000000000568e+01 1.049036406561939572e+02 2.367180532647918767e+01 2.191921854410053072e+01
7.550000000000000000e+01 1.049298951050472937e+02 2.368131105660869196e+01 2.192555527728599429e+01
7.559999999999999432e+01 1.049559271000976395e+02 2.369061939230842029e+01 2.193243254343717297e+01
7.570000000000000284e+01 1.049817353374186837e+02 2.369973906363235017e+01 2.193983002530217163e+01
7.579999999999999716e+01 1.050073227637085154e+02 2.370867820736495446e+01 2.194774238270819922e+01
7.590000000000000568e+01 1.050326907273053507e+02 2.371744230585075286e+01 2.195616739065702916e+01
7.600000000000000000e+01 1.050578385662476393e+02 2.372604419085892857e+01 2.196509277870204357e+01
7.609999999999999432e+01 1.050827619665120380e+02 2.373449080248232690e+01 2.197453307840154935e+01
7.620000000000000284e+01 1.051074617378520486e+02 2.374277822241585056e+01 2.198451324721314393e+01
7.629999999999999716e+01 1.051319440212224379e+02 2.375091899092859649e+01 2.199502596360763107e+01
7.640000000000000568e+01 1.051562171949162376e+02 2.375893373692910870e+01 2.200603286880252085e+01
7.650000000000000000e+01 1.051802894361492235e+02 2.376685047230779446e+01 2.201749272867891705e+01
7.659999999999999432e+01 1.052041671050669009e+02 2.377468632163170525e+01 2.202937380046368787e+01
7.670000000000000284e+01 1.052278533942473189e+02 2.378245506229664841e+01 2.204166324588304349e+01
7.679999999999999716e+01 1.052513499531394672e+02 2.379016813667148256e+01 2.205434856055011039e+01
7.690000000000000568e+01 1.052746637272455104e+02 2.379784109134804737e+01 2.206740345246201684e+01
7.700000000000000000e+01 1.052977961082393961e+02 2.380547109880616574e+01 2.208079760798590030e+01
7.709999999999999432e+01 1.053207496427943255e+02 2.381305484734222944e+01 2.209451120662265566e+01
7.720000000000000284e+01 1.053435309544839669e+02 2.382058937355371597e+01 2.210850936435116409e+01
7.729999999999999716e+01 1.053661444433317627e+02 2.382807871471868566e+01 2.212276495678466404e+01
7.740000000000000568e+01 1.053885932914403014e+02 2.383552594480249809e+01 2.213724471418721862e+01
7.750000000000000000e+01 1.054108798782000207e+02 2.384293861408967530e+01 2.215191787696042525e+01
7.759999999999999432e+01 1.054330063128800106e+02 2.385031654501976561e+01 2.216675698104745607e+01
7.770000000000000284e+01 1.054549717040651160e+02 2.385765614120947475e+01 2.218175451426006362e+01
7.779999999999999716e+01 1.054767748537934153e+02 2.386495175892059706e+01 2.219690827975257719e+01
7.790000000000000568e+01 1.054984134030444380e+02 2.387219110874308114e+01 2.221220168084640534e+01
7.800000000000000000e+01 1.055198851972658360e+02 2.387933579109666482e+01 2.222761874004358162e+01
7.809999999999999432e+01 1.055411893122551561e+02 2.388634991771854743e+01 2.224313644103446563e+01
7.820000000000000284e+01 1.055623251825062141e+02 2.389324908912107048e+01 2.225873001463602918e+01
7.829999999999999716e+01 1.055832939380644717e+02 2.390005219797356517e+01 2.227435766317434229e+01
7.840000000000000568e+01 1.056040956143561687e+02 2.390675277370095841e+01 2.228998638224803130e+01
7.850000000000000000e+01 1.056247269977745873e+02 2.391333408102499902e+01 2.230558426971862218e+01
7.859999999999999432e+01 1.056451820792814544e+02 2.391977614653575301e+01 2.232112392514538612e+01
7.870000000000000284e+01 1.056654582402742903e+02 2.392606503697346909e+01 2.233659123723720086e+01
7.879999999999999716e+01 1.056855523874817493e+02 2.393220894259950171e+01 2.235197974804725618e+01
7.890000000000000568e+01 1.057054673381884271e+02 2.393820366678461653e+01 2.236730487791955113e+01
7.900000000000000000e+01 1.057252111520153761e+02 2.394404770207296451e+01 2.238257736520507990e+01
7.909999999999999432e+01 1.057447844134618578e+02 2.394973078252844800e+01 2.239780908611136567e+01
7.920000000000000284e+01 1.057641916837549587e+02 2.395524435457971890e+01 2.241299946625873929e+01
7.929999999999999716e+01 1.057834359707946135e+02 2.396058447937672042e+01 2.242813194395631626e+01
7.940000000000000568e+01 1.058025157130578009e+02 2.396573757874455168e+01 2.244316953736901610e+01
7.950000000000000000e+01 1.058214286326254552e+02 2.397069104232195969e+01 2.245808982429822720e+01
7.959999999999999432e+01 1.058401709836095392e+02 2.397543644831378629e+01 2.247287007181159879e+01
7.970000000000000284e+01 1.058587360193005225e+02 2.397996458381203411e+01 2.248749695219760270e+01
7.979999999999999716e+01 1.058771140323700450e+02 2.398427155776634834e+01 2.250198857989066425e+01
7.990000000000000568e+01 1.058952979622015818e+02 2.398837892230207558e+01 2.251635508830922561e+01
8.000000000000000000e+01 1.059132886807106928e+02 2.399232103366266244e+01 2.253059978162740151e+01
8.009999999999999432e+01 1.059310917525517226e+02 2.399614346369156692e+01 2.254472701333081375e+01
8.020000000000000284e+01 1.059487090954580424e+02 2.399990411828341053e+01 2.255875996310967935e+01
8.029999999999999716e+01 1.059661404618078819e+02 2.400360948390900262e+01 2.257271948472133261e+01
8.040000000000000568e+01 1.059833867852726854e+02 2.400726064605258614e+01 2.258663495462100457e+01
8.050000000000000000e+01 1.060004555935351220e+02 2.401085591362513583e+01 2.260051165688886954e+01
8.059999999999999432e+01 1.060173509065082698e+02 2.401438381768194574e+01 2.261436209449557566e+01
8.070000000000000284e+01 1.060340716120292797e+02 2.401784818636743069e+01 2.262819643407816272e+01
8.079999999999999716e+01 1.060506158576708629e+02 2.402124389727312348e+01 2.264201249351765455e+01
8.090000000000000568e+01 1.060669741585050616e+02 2.402453828556369331e+01 2.265582606846298575e+01
8.100000000000000000e+01 1.060831369069714327e+02 2.402769718264461574e+01 2.266964174199843285e+01
8.109999999999999432e+01 1.060991009300323356e+02 2.403070679973762935e+01 2.268344587034027882e+01
8.120000000000000284e+01 1.061148742359833079e+02 2.403356816059721268e+01 2.269720967643087306e+01
8.129999999999999716e+01 1.061304665350755130e+02 2.403630584652090363e+01 2.271089690229017322e+01
8.140000000000000568e+01 1.061458903919936461e+02 2.403895029521798676e+01 2.272447501410914583e+01
8.150000000000000000e+01 1.061611584781840065e+02 2.404152875390617794e+01 2.273792117252889966e+01
8.159999999999999432e+01 1.061762778928499671e+02 2.404405740165434224e+01 2.275121808726017036e+01
8.170000000000000284e+01 1.061912480971063815e+02 2.404653866151217301e+01 2.276436336266900184e+01
8.179999999999999716e+01 1.062060717300091852e+02 2.404899056428079973e+01 2.277736830935940304e+01
8.190000000000000568e+01 1.062207543882848313e+02 2.405145716979805570e+01 2.279024906518498028e+01
8.200000000000000000e+01 1.062352956465050084e+02 2.405397177097682970e+01 2.280302493125158492e+01
8.209999999999999432e+01 1.062496884252564229e+02 2.405653600251427804e+01 2.281572417957063692e+01
8.220000000000000284e+01 1.062639266625312473e+02 2.405913508002471701e+01 2.282837519601332588e+01
8.229999999999999716e+01 1.062780070791879297e+02 2.406177298207568072e+01 2.284098173257801534e+01
8.240000000000000568e+01 1.062919278819760081e+02 2.406446854027439031e+01 2.285353643416995340e+01
8.250000000000000000e+01 1.063056904536705218e+02 2.406724436600271133e+01 2.286602400578577488e+01
8.259999999999999432e+01 1.063193022854528209e+02 2.407011046030412160e+01 2.287843352353887383e+01
8.270000000000000284e+01 1.063327742179277919e+02 2.407304684859532529e+01 2.289074500773814691e+01
8.279999999999999716e+01 1.063461168845182812e+02 2.407602592519567963e+01 2.290292250745260105e+01
8.290000000000000568e+01 1.063593342786886495e+02 2.407902940921003676e+01 2.291492531945193889e+01
8.300000000000000000e+01 1.063724230488324594e+02 2.408204539620625440e+01 2.292673781933955013e+01
8.309999999999999432e+01 1.063853802122683163e+02 2.408508128037027518e+01 2.293835376915295399e+01
8.320000000000000284e+01 1.063982015244721566e+02 2.408813257357302007e+01 2.294977583995479620e+01
8.329999999999999716e+01 1.064108845032703812e+02 2.409118651864737615e+01 2.296099871442140739e+01
8.340000000000000568e+01 1.064234256059592383e+02 2.409423077725503504e+01 2.297201448888000641e+01
8.350000000000000000e+01 1.064358178336790530e+02 2.409725006009422543e+01 2.298282511038102882e+01
8.359999999999999432e+01 1.064480516013903326e+02 2.410024694121450750e+01 2.299346753080688188e+01
8.370000000000000284e+01 1.064601177074586786e+02 2.410321071557420680e+01 2.300397433357180432e+01
8.379999999999999716e+01 1.064720089916791324e+02 2.410614124921603718e+01 2.301436564517970851e+01
8.390000000000000568e+01 1.064837172367821125e+02 2.410903164207017824e+01 2.302463977698631936e+01
8.400000000000000000e+01 1.064952356656565371e+02 2.411189161313188833e+01 2.303479246024616600e+01
8.409999999999999432e+01 1.065065611468643425e+02 2.411474675513275656e+01 2.304481364644222197e+01
8.420000000000000284e+01 1.065176956852913719e+02 2.411763446695319146e+01 2.305468234821024964e+01
8.429999999999999716e+01 1.065286386419400770e+02 2.412059078410398172e+01 2.306437276762299859e+01
8.440000000000000568e+01 1.065393900092739585e+02 2.412363838643484826e+01 2.307385886598673608e+01
8.450000000000000000e+01 1.065499498738725066e+02 2.412678126111259758e+01 2.308310891175734980e+01
8.459999999999999432e+01 1.065603184323943964e+02 2.413002471513210878e+01 2.309209633271542828e+01
8.470000000000000284e+01 1.065704993425339495e+02 2.413338503040785099e+01 2.310079616999486518e+01
8.479999999999999716e+01 1.065805022617303308e+02 2.413689250795509622e+01 2.310917712473279551e+01
8.490000000000000568e+01 1.065903379475662973e+02 2.414057048158402097e+01 2.311721613778863116e+01
8.500000000000000000e+01 1.066000161273500169e+02 2.414441849429354647e+01 2.312491416497474006e+01
8.509999999999999432e+01 1.066095464031000972e+02 2.414840617471701023e+01 2.313225121560520847e+01
8.520000000000000284e+01 1.066189332410645392e+02 2.415248829118247897e+01 2.313922501507154550e+01
8.529999999999999716e+01 1.066281776123961009e+02 2.415662194544182739e+01 2.314584184405389067e+01
8.540000000000000568e+01 1.066372835149404494e+02 2.416077525210096155e+01 2.315211693160334505e+01
8.550000000000000000e+01 1.066462596459199972e+02 2.416492888736290467e+01 2.315807756071666290e+01
8.559999999999999432e+01 1.066551110591976368e+02 2.416909352115952458e+01 2.316376227048742464e+01
8.570000000000000284e+01 1.066638391038539453e+02 2.417330403039022713e+01 2.316920182948155116e+01
8.579999999999999716e+01 1.066724472146810001e+02 2.417760930992739077e+01 2.317441685452445199e+01
8.590000000000000568e+01 1.066809421024596389e+02 2.418203963455276551e+01 2.317944243697699847e+01
8.600000000000000000e+01 1.066893312560337677e+02 2.418657547378685990e+01 2.318434759858280358e+01
8.609999999999999432e+01 1.066976162449769134e+02 2.419119438092933194e+01 2.318921160562221928e+01
8.620000000000000284e+01 1.067057964943858366e+02 2.419589975353345324e+01 2.319408826640444943e+01
8.629999999999999716e+01 1.067138718597070408e+02 2.420071321786377894e+01 2.319904330927570868e+01
8.640000000000000568e+01 1.067218414161774405e+02 2.420565021669403905e+01 2.320414188409195333e+01
8.650000000000000000e+01 1.067297048098094052e+02 2.421072057552129309e+01 2.320946434636989864e+01
8.659999999999999432e+01 1.067374584094720404e+02 2.421596511040249311e+01 2.321507438876393792e+01
8.670000000000000284e+01 1.067450982628040634e+02 2.422141588515482624e+01 2.322099756079303745e+01
8.679999999999999716e+01 1.067526190202283942e+02 2.422709980701098686e+01 2.322722735551718642e+01
8.690000000000000568e+01 1.067600197069726420e+02 2.423304072823674460e+01 2.323374855122087013e+01
8.700000000000000000e+01 1.067673013374771642e+02 2.423927389166107105e+01 2.324052701467684301e+01
8.709999999999999432e+01 1.067744648881880494e+02 2.424586167578773654e+01 2.324752688316962690e+01
8.720000000000000284e+01 1.067815051258793062e+02 2.425283399363478054e+01 2.325471359400270899e+01
8.729999999999999716e+01 1.067884148866319833e+02 2.426019304019615674e+01 2.326203275012579752e+01
8.740000000000000568e+01 1.067951823589970246e+02 2.426792551257007347e+01 2.326944660667858500e+01
8.750000000000000000e+01 1.068017958652185371e+02 2.427598408239849448e+01 2.327693778526304413e+01
8.759999999999999432e+01 1.068082437438087879e+02 2.428431439578224627e+01 2.328451306787326303e+01
8.770000000000000284e+01 1.068145076858750713e+02 2.429287666607204699e+01 2.329216447137844170e+01
8.779999999999999716e+01 1.068205816415148490e+02 2.430166930898440114e+01 2.329984282337153445e+01
8.790000000000000568e+01 1.068264697015702893e+02 2.431068798274331755e+01 2.330749485780893338e+01
8.800000000000000000e+01 1.068321782837882381e+02 2.431991401795964691e+01 2.331508029165232188e+01
8.809999999999999432e+01 1.068377142204586079e+02 2.432932040348497083e+01 2.332259181885756050e+01
8.820000000000000284e+01 1.068430763241590569e+02 2.433889362482960905e+01 2.333004971796415816e+01
8.829999999999999716e+01 1.068482646789040444e+02 2.434861816292870174e+01 2.333748839082629445e+01
8.840000000000000568e+01 1.068532793980133704e+02 2.435846518756169132e+01 2.334493273586230089e+01
8.850000000000000000e+01 1.068581149318099079e+02 2.436836944582574915e+01 2.335239270549472224e+01
8.859999999999999432e+01 1.068627639267539990e+02 2.437823718919617022e+01 2.335987988349695854e+01
8.870000000000000284e+01 1.068672244102823896e+02 2.438799059234391109e+01 2.336740498763559515e+01
8.879999999999999716e+01 1.068715063542964430e+02 2.439755552889745616e+01 2.337495500954453576e+01
8.890000000000000568e+01 1.068756029776611740e+02 2.440686106690635881e+01 2.338252850281344308e+01
8.900000000000000000e+01 1.068795087988609680e+02 2.441586538989784572e+01 2.339012121902322860e+01
8.909999999999999432e+01 1.068832261731587465e+02 2.442454477471291341e+01 2.339771582007925588e+01
8.920000000000000284e+01 1.068867578279240007e+02 2.443288096896236539e+01 2.340529262843396907e+01
8.929999999999999716e+01 1.068900980394733011e+02 2.444086732167269815e+01 2.341282813892540560e+01
8.940000000000000568e+01 1.068932401290565224e+02 2.444851531154125723e+01 2.342027890159684489e+01
8.950000000000000000e+01 1.068961819035596790e+02 2.445585164872923656e+01 2.342761739341865734e+01
8.959999999999999432e+01 1.068989189539679501e+02 2.446290467092829601e+01 2.343482735555690510e+01
8.970000000000000284e+01 1.069014538256084563e+02 2.446969358129787508e+01 2.344190866346298208e+01
8.979999999999999716e+01 1.069037943401345530e+02 2.447623567715115200e+01 2.344886332134346674e+01
8.990000000000000568e+01 1.069059404167022933e+02 2.448252035278026995e+01 2.345569099353627962e+01
9.000000000000000000e+01 1.069078896676079040e+02 2.448852971879588836e+01 2.346239589997087194e+01
9.009999999999999432e+01 1.069096375554057232e+02 2.449425695554280935e+01 2.346897807507302502e+01
9.020000000000000284e+01 1.069111751566015727e+02 2.449971598389669225e+01 2.347544836145495140e+01
9.029999999999999716e+01 1.069125021296291749e+02 2.450491229089934109e+01 2.348181308009172596e+01
9.040000000000000568e+01 1.069136276967099519e+02 2.450986172526752682e+01 2.348809398481894561e+01
9.050000000000000000e+01 1.069145584531079152e+02 2.451458701998193135e+01 2.349433816542030229e+01
9.059999999999999432e+01 1.069152962320431612e+02 2.451908529117706337e+01 2.350060653625537554e+01
9.070000000000000284e+01 1.069158437561099220e+02 2.452334679221827685e+01 2.350697553575705001e+01
9.079999999999999716e+01 1.069162036716429043e+02 2.452735958447310338e+01 2.351350351514301451e+01
9.090000000000000568e+01 1.069163705194830243e+02 2.453111978500987789e+01 2.352022815940520672e+01
9.100000000000000000e+01 1.069163324760850315e+02 2.453461170615518938e+01 2.352716093688384547e+01
9.109999999999999432e+01 1.069160953966634366e+02 2.453783383412759633e+01 2.353429101822958103e+01
9.120000000000000284e+01 1.069156761760532390e+02 2.454082325158870503e+01 2.354159564407757443e+01
9.129999999999999716e+01 1.069150778036731424e+02 2.454359724030180701e+01 2.354906881920263118e+01
9.140000000000000568e+01 1.069143037284896707e+02 2.454616674200913451e+01 2.355669511153467965e+01
9.150000000000000000e+01 1.069133665601334542e+02 2.454855598672934036e+01 2.356443780169999513e+01
9.159999999999999432e+01 1.069122767251816981e+02 2.455080066429705710e+01 2.357223339310334609e+01
9.170000000000000284e+01 1.069110427683465900e+02 2.455293739995526892e+01 2.358002165691974028e+01
9.179999999999999716e+01 1.069096712203528483e+02 2.455498356358529577e+01 2.358776317883727813e+01
9.190000000000000568e+01 1.069081619919742110e+02 2.455694602741149879e+01 2.359546415142524722e+01
9.200000000000000000e+01 1.069065154016444268e+02 2.455883083165781500e+01 2.360314680934961018e+01
9.209999999999999432e+01 1.069047335405536927e+02 2.456062710618536471e+01 2.361080967793962770e+01
9.220000000000000284e+01 1.069028159985963669e+02 2.456231881793166849e+01 2.361843768074362515e+01
9.229999999999999716e+01 1.069007610941095407e+02 2.456390452221464216e+01 2.362600086145828016e+01
9.240000000000000568e+01 1.068985685248605648e+02 2.456540515598243246e+01 2.363348797954552083e+01
9.250000000000000000e+01 1.068962394181801585e+02 2.456685907261879720e+01 2.364091040899373297e+01
9.259999999999999432e+01 1.068937726298009210e+02 2.456830175429408314e+01 2.364829120361353887e+01
9.270000000000000284e+01 1.068911643633081923e+02 2.456975733175767118e+01 2.365565700182300191e+01
9.279999999999999716e+01 1.068884098366661135e+02 2.457124124745318738e+01 2.366302539461742072e+01
9.290000000000000568e+01 1.068855098105261590e+02 2.457275353591681721e+01 2.367040804177840130e+01
9.300000000000000000e+01 1.068824707222395887e+02 2.457429014968660397e+01 2.367782551990103457e+01
9.309999999999999432e+01 1.068793030582100272e+02 2.457583890141792438e+01 2.368526587209872503e+01
9.320000000000000284e+01 1.068760202229076981e+02 2.457737091322184142e+01 2.369271482091886583e+01
9.329999999999999716e+01 1.068726341035578855e+02 2.457883257432631297e+01 2.370016189472184465e+01
9.340000000000000568e+01 1.068691528070494314e+02 2.458016861460782820e+01 2.370758814474669407e+01
9.350000000000000000e+01 1.068655730533911878e+02 2.458134692019004319e+01 2.371498318407793704e+01
9.359999999999999432e+01 1.068618853170807057e+02 2.458235683974950803e+01 2.372236509945223304e+01
9.370000000000000284e+01 1.068580793277648695e+02 2.458321501389335140e+01 2.372976681507125818e+01
9.379999999999999716e+01 1.068541529930417653e+02 2.458394815431913116e+01 2.373719182153678275e+01
9.390000000000000568e+01 1.068501112262804327e+02 2.458462334200824273e+01 2.374463051180296702e+01
9.400000000000000000e+01 1.068459597662733387e+02 2.458531676532300025e+01 2.375207951749329993e+01
9.409999999999999432e+01 1.068417000066905587e+02 2.458606578879377480e+01 2.375952027283901202e+01
9.420000000000000284e+01 1.068373271206764485e+02 2.458689627432775637e+01 2.376692720318560248e+01
9.429999999999999716e+01 1.068328307121291658e+02 2.458780478678245629e+01 2.377428722651744408e+01
9.440000000000000568e+01 1.068282060437851300e+02 2.458877721842826247e+01 2.378159198211584169e+01
9.450000000000000000e+01 1.068234505720968883e+02 2.458979260974085435e+01 2.378883943602234297e+01
9.459999999999999432e+01 1.068185645727375146e+02 2.459080287496705353e+01 2.379602579042035870e+01
9.470000000000000284e+01 1.068135472707382263e+02 2.459176704556793425e+01 2.380315974179571015e+01
9.479999999999999716e+01 1.068084006055174484e+02 2.459267266608603109e+01 2.381024752372016451e+01
9.490000000000000568e+01 1.068031330952364044e+02 2.459353115456286787e+01 2.381730624884232839e+01
9.500000000000000000e+01 1.067977480153053875e+02 2.459439219894065332e+01 2.382437168434279329e+01
9.509999999999999432e+01 1.067922433656823955e+02 2.459530512329402541e+01 2.383146985456008338e+01
9.520000000000000284e+01 1.067866162663024170e+02 2.459628969111221863e+01 2.383860419135652364e+01
9.529999999999999716e+01 1.067808616007177847e+02 2.459739312639948139e+01 2.384577676975645488e+01
9.540000000000000568e+01 1.067749760426743109e+02 2.459866791521626794e+01 2.385299090665246524e+01
9.550000000000000000e+01 1.067689620659506176e+02 2.460016401463444424e+01 2.386027599246772013e+01
9.559999999999999432e+01 1.067628218709589163e+02 2.460187554383929864e+01 2.386769918811906166e+01
9.570000000000000284e+01 1.067565572779472802e+02 2.460377508686484305e+01 2.387530749410126418e+01
9.579999999999999716e+01 1.067501722769108312e+02 2.460585634575043912e+01 2.388315326918316828e+01
9.590000000000000568e+01 1.067436703792195232e+02 2.460811614239335654e+01 2.389126660888037179e+01
9.600000000000000000e+01 1.067370550887792859e+02 2.461054126484449966e+01 2.389965966845061018e+01
9.609999999999999432e+01 1.067303328824415019e+02 2.461312681622196408e+01 2.390833788092146506e+01
9.620000000000000284e+01 1.067235036083320523e+02 2.461587604422307152e+01 2.391732139530556367e+01
9.629999999999999716e+01 1.067165649190180545e+02 2.461879282405037372e+01 2.392661993435737600e+01
9.640000000000000568e+01 1.067095067872062373e+02 2.462187401801530484e+01 2.393621478359827393e+01
9.650000000000000000e+01 1.067023222710510311e+02 2.462509575279545970e+01 2.394607804948836360e+01
9.659999999999999432e+01 1.066950113533881961e+02 2.462841561587721628e+01 2.395618650248781023e+01
9.670000000000000284e+01 1.066875811514291712e+02 2.463182754165103461e+01 2.396651129912980593e+01
9.679999999999999716e+01 1.066800380930508254e+02 2.463533565447960427e+01 2.397701466719010455e+01
9.690000000000000568e+01 1.066723824232905997e+02 2.463893264945843953e+01 2.398764185057459031e+01
9.700000000000000000e+01 1.066646076291734886e+02 2.464263859171805393e+01 2.399834751760023721e+01
9.709999999999999432e+01 1.066567064938135161e+02 2.464647284154709439e+01 2.400908374685309354e+01
9.720000000000000284e+01 1.066486758044878655e+02 2.465045133042984560e+01 2.401978778562944683e+01
9.729999999999999716e+01 1.066405186136592391e+02 2.465457630166258696e+01 2.403039883100534269e+01
9.740000000000000568e+01 1.066322391382479822e+02 2.465884026991138001e+01 2.404087590407341679e+01
9.750000000000000000e+01 1.066238459748922907e+02 2.466322875435629669e+01 2.405119925238277290e+01
9.759999999999999432e+01 1.066153472068893535e+02 2.466772655615868359e+01 2.406137234398489966e+01
9.770000000000000284e+01 1.066067437101882689e+02 2.467232677983933797e+01 2.407139080875477077e+01
9.779999999999999716e+01 1.065980354894148405e+02 2.467703779261482566e+01 2.408122734041843671e+01
9.790000000000000568e+01 1.065892248997061671e+02 2.468186957173281826e+01 2.409087266497355984e+01
9.800000000000000000e+01 1.065803133003043683e+02 2.468681944456365329e+01 2.410031288476247369e+01
9.809999999999999432e+01 1.065712972008583961e+02 2.469186904543818173e+01 2.410955931694050491e+01
9.820000000000000284e+01 1.065621714165232277e+02 2.469701564394669902e+01 2.411863802095118103e+01
9.829999999999999716e+01 1.065529290493214063e+02 2.470224860899573116e+01 2.412760529463996306e+01
9.840000000000000568e+01 1.065435648114749512e+02 2.470754084718367949e+01 2.413650539190091138e+01
9.850000000000000000e+01 1.065340772963077853e+02 2.471286570979064834e+01 2.414535223047447232e+01
9.859999999999999432e+01 1.065244662062466432e+02 2.471819113868670570e+01 2.415415378663556112e+01
9.870000000000000284e+01 1.065147309183042239e+02 2.472349513028878221e+01 2.416289773922892437e+01
9.879999999999999716e+01 1.065048738295297426e+02 2.472876756000303544e+01 2.417157174939777065e+01
9.890000000000000568e+01 1.064948985041034035e+02 2.473399986896684766e+01 2.418017675890980911e+01
9.900000000000000000e+01 1.064848100752846420e+02 2.473920985490011049e+01 2.418869990317192276e+01
9.909999999999999432e+01 1.064746104782154674e+02 2.474441212457270467e+01 2.419713772176548616e+01
9.920000000000000284e+01 1.064642994076857718e+02 2.474959693008054273e+01 2.420547907510233188e+01
9.929999999999999716e+01 1.064538718614520150e+02 2.475474108215004776e+01 2.421370569590983735e+01
9.940000000000000568e+01 1.064433278377299956e+02 2.475982953217889815e+01 2.422179295385286935e+01
9.950000000000000000e+01 1.064326737306643338e+02 2.476484462608867432e+01 2.422973515862869931e+01
9.959999999999999432e+01 1.064219210989930531e+02 2.476976906162545333e+01 2.423757640767514943e+01
9.970000000000000284e+01 1.064110824143245395e+02 2.477458418825082731e+01 2.424538536807506262e+01
9.979999999999999716e+01 1.064001680527958769e+02 2.477926966236825024e+01 2.425320369754008709e+01
9.990000000000000568e+01 1.063891803386868276e+02 2.478379582426029515e+01 2.426107210362519595e+01
1.000000000000000000e+02 1.063781129819574289e+02 2.478814761556954238e+01 2.426900557253026136e+01
1.000999999999999943e+02 1.063669553193331296e+02 2.479234242924172804e+01 2.427702976055411455e+01
1.002000000000000028e+02 1.063556995532511991e+02 2.479640845531855575e+01 2.428519657399529308e+01
1.002999999999999972e+02 1.063443409253090977e+02 2.480035269256219976e+01 2.429353971537256029e+01
1.004000000000000057e+02 1.063328727891484533e+02 2.480416609448906229e+01 2.430208906404264724e+01
1.005000000000000000e+02 1.063212896719390841e+02 2.480785424958624219e+01 2.431085639990384095e+01
1.005999999999999943e+02 1.063095927067602560e+02 2.481144769304478359e+01 2.431984338244559751e+01
1.007000000000000028e+02 1.062977849817852558e+02 2.481498702800841727e+01 2.432903948841750719e+01
1.007999999999999972e+02 1.062858650881014455e+02 2.481845550139108525e+01 2.433842577858567324e+01
1.009000000000000057e+02 1.062738284876867567e+02 2.482177856950538342e+01 2.434798307066478174e+01
1.010000000000000000e+02 1.062616749577569522e+02 2.482487692557532455e+01 2.435769549800752998e+01
1.010999999999999943e+02 1.062494056622746399e+02 2.482773109815514090e+01 2.436754792282361848e+01
1.012000000000000028e+02 1.062370177393436421e+02 2.483036881048187183e+01 2.437749507781880709e+01
1.012999999999999972e+02 1.062245085781810872e+02 2.483284358416109683e+01 2.438746829721793574e+01
1.014000000000000057e+02 1.062118771013460901e+02 2.483520488915578994e+01 2.439742012038428243e+01
1.015000000000000000e+02 1.061991169517473139e+02 2.483749793741205281e+01 2.440733056890125852e+01
1.015999999999999943e+02 1.061862254560926146e+02 2.483974111109661465e+01 2.441719395971355766e+01
1.017000000000000028e+02 1.061732004924968322e+02 2.484192916398205853e+01 2.442698992535035529e+01
1.017999999999999972e+02 1.061600396004657227e+02 2.484406621720782482e+01 2.443668839767437362e+01
1.019000000000000057e+02 1.061467412572531686e+02 2.484615666900361930e+01 2.444629654454631407e+01
1.020000000000000000e+02 1.061333045477966550e+02 2.484820257259265475e+01 2.445585817207620494e+01
1.020999999999999943e+02 1.061197266367493199e+02 2.485016849876092238e+01 2.446541793069248172e+01
1.022000000000000028e+02 1.061060024072581314e+02 2.485199410686799126e+01 2.447500562027863680e+01
1.022999999999999972e+02 1.060921289312285154e+02 2.485364481293845529e+01 2.448461430570888808e+01
1.024000000000000057e+02 1.060781010596619893e+02 2.485512421120621696e+01 2.449421886141117000e+01

# Figure4a_DNS_p6.out (tau,mean,-,+)
1.000000000000000056e-01 2.416308377377276062e-04 1.582076787947316304e-04 5.170750290415021457e-04
2.000000000000000111e-01 1.057251606676877335e-02 6.132153170310418108e-03 1.055620844802350987e-02
2.999999999999999889e-01 7.453770929662086042e-02 3.613986249125523964e-02 5.369283960857752780e-02
4.000000000000000222e-01 2.582069679121160588e-01 1.036662006363206212e-01 1.298942833310159362e-01
5.000000000000000000e-01 6.212565706227132223e-01 2.107872500538068850e-01 2.089243905360317344e-01
5.999999999999999778e-01 1.196377953403222172e+00 3.480138123637792624e-01 3.942954352148513308e-01
6.999999999999999556e-01 1.991662360615583216e+00 5.334705874039151752e-01 6.836173025639429301e-01
8.000000000000000444e-01 3.001366481318478829e+00 7.461627737007536787e-01 9.776509920260365583e-01
9.000000000000000222e-01 4.208089368550924192e+00 9.657872153305180341e-01 1.230543538902204581e+00
1.000000000000000000e+00 5.588569570802507158e+00 1.180614554864461319e+00 1.431456870133932746e+00
1.100000000000000089e+00 7.120907396421069180e+00 1.388448430501274089e+00 1.596967080051014065e+00
1.199999999999999956e+00 8.786232999423313927e+00 1.591378087183999313e+00 1.753577571883337072e+00
1.300000000000000044e+00 1.056895733671160009e+01 1.791130156423180964e+00 1.922649548868124114e+00
1.399999999999999911e+00 1.245788360605042300e+01 1.989787765995998825e+00 2.135237925032143380e+00
1.500000000000000000e+00 1.444662054480305535e+01 2.191211566526996890e+00 2.387408504245781771e+00
1.600000000000000089e+00 1.653048519883563117e+01 2.398044858191319406e+00 2.590161841865324277e+00
1.699999999999999956e+00 1.870385921719475775e+01 2.647490196238045712e+00 2.745572349854334959e+00
1.800000000000000044e+00 2.096068365743298401e+01 2.971572315932199615e+00 2.966060153346177231e+00
1.899999999999999911e+00 2.329641167532964019e+01 3.290847753954022181e+00 3.196063288796377577e+00
2.000000000000000000e+00 2.570888235452545345e+01 3.613600037201351256e+00 3.436571898865310004e+00
2.100000000000000089e+00 2.819778490187204412e+01 3.954970187026120243e+00 3.686207725313721539e+00
2.200000000000000178e+00 3.076374120444851812e+01 4.330802604193870309e+00 3.942953730706019400e+00
2.299999999999999822e+00 3.340760059927761461e+01 4.750733519301597596e+00 4.204846664695885750e+00
2.399999999999999911e+00 3.613022439708988287e+01 5.216245340981579659e+00 4.469134866877794821e+00
2.500000000000000000e+00 3.893237941915926825e+01 5.724523707051176302e+00 5.063622946958567184e+00
2.600000000000000089e+00 4.181444107388942655e+01 6.272125720273798777e+00 5.953913013158569356e+00
2.700000000000000178e+00 4.477608144524673150e+01 6.854821567847203312e+00 6.914962333245277648e+00
2.799999999999999822e+00 4.781693690440181399e+01 7.466982108599680146e+00 7.938661457155070877e+00
2.899999999999999911e+00 5.093789664408749474e+01 8.103149780481579967e+00 9.017894674363212459e+00
3.000000000000000000e+00 5.414113858667374046e+01 8.760180856654315562e+00 1.014849458764660284e+01
3.100000000000000089e+00 5.742915783227815041e+01 9.437921717282350187e+00 1.132908466398473024e+01
3.200000000000000178e+00 6.080368603735683308e+01 1.013763386058462146e+01 1.256029872870703201e+01
3.299999999999999822e+00 6.426538963816057048e+01 1.086158460529097169e+01 1.384451206855422356e+01
3.399999999999999911e+00 6.781395523955227134e+01 1.161340796311213097e+01 1.518508696303578631e+01
3.500000000000000000e+00 7.144818060573371099e+01 1.239684658730779887e+01 1.658592908251485198e+01
3.600000000000000089e+00 7.516618848739284431e+01 1.321430491582562894e+01 1.805202918136988899e+01
3.700000000000000178e+00 7.896572226892175195e+01 1.406484566597892183e+01 1.958812704766710056e+01
3.799999999999999822e+00 8.284462790863204873e+01 1.494312892847128182e+01 2.119300554292368588e+01
3.899999999999999911e+00 8.680146899232923374e+01 1.584125600079399021e+01 2.285494648176670296e+01
4.000000000000000000e+00 9.083561115289866450e+01 1.675296055834748188e+01 2.455543221054216474e+01
4.099999999999999645e+00 9.494685338998537816e+01 1.767504654926521823e+01 2.627699499750721657e+01
4.200000000000000178e+00 9.913482808805703428e+01 1.860615767858296010e+01 2.800774957695010414e+01
4.299999999999999822e+00 1.033985227061873786e+02 1.954510904143164396e+01 2.974201372296533918e+01
4.400000000000000355e+00 1.077362472464136829e+02 2.049022994132936049e+01 3.147854598292207129e+01
4.500000000000000000e+00 1.121461212713496138e+02 2.144045799127778196e+01 3.321829225780786032e+01
4.599999999999999645e+00 1.166262972419235950e+02 2.239650729998093937e+01 3.496149141817079453e+01
4.700000000000000178e+00 1.211742786508509653e+02 2.366972170379688123e+01 3.670445832286364407e+01
4.799999999999999822e+00 1.257864492623544379e+02 2.510802138453885846e+01 3.843986204156374242e+01
4.900000000000000355e+00 1.304587626226742998e+02 2.657688071846166622e+01 4.015832389400156899e+01
5.000000000000000000e+00 1.351878680522052321e+02 2.807141095892407634e+01 4.185081672755012505e+01
5.099999999999999645e+00 1.399717222672371690e+02 2.958701821945948041e+01 4.351133287283192885e+01
5.200000000000000178e+00 1.448091664609077895e+02 3.112126092228672292e+01 4.556164890975983894e+01
5.299999999999999822e+00 1.496990842170044402e+02 3.267354180997604374e+01 4.801462664583854689e+01
5.400000000000000355e+00 1.546402002195657985e+02 3.424301942619744921e+01 5.054302165379766620e+01
5.500000000000000000e+00 1.596312928763709920e+02 3.582664167755764595e+01 5.315170848047699792e+01
5.599999999999999645e+00 1.646708498703346208e+02 3.741898808687247424e+01 5.584142349322462451e+01
5.700000000000000178e+00 1.697567946793880083e+02 3.901431075099748114e+01 5.860967310126869734e+01
5.799999999999999822e+00 1.748871497055211250e+02 4.060906190996107057e+01 6.145064506799340620e+01
5.900000000000000355e+00 1.800602986564369417e+02 4.220194990318566397e+01 6.435485613465127130e+01
6.000000000000000000e+00 1.852747573710768734e+02 4.379316480296827763e+01 6.731061926454253808e+01
6.099999999999999645e+00 1.905292633329767682e+02 4.538387132780178490e+01 7.030674086438375525e+01
6.200000000000000178e+00 1.958230765692923967e+02 4.697567224897068172e+01 7.333304076322221476e+01
6.299999999999999822e+00 2.011563101812137688e+02 4.857067035128227417e+01 7.638163737411258580e+01
6.400000000000000355e+00 2.065295889063110337e+02 5.017162205328912705e+01 7.944774881492114105e+01
6.500000000000000000e+00 2.119429391969246694e+02 5.178205774445467569e+01 8.252953137033301800e+01
6.599999999999999645e+00 2.173953986025658196e+02 5.340627128623077624e+01 8.562741937771301082e+01
6.700000000000000178e+00 2.228855131087124448e+02 5.504863259881190629e+01 8.874267028470077889e+01
6.799999999999999822e+00 2.284117757754640365e+02 5.671251491338918527e+01 9.187681788334441535e+01
6.900000000000000355e+00 2.339723781561213514e+02 5.839925694389413025e+01 9.503086310787421098e+01
7.000000000000000000e+00 2.395649601130953386e+02 6.010729198183852873e+01 9.820568693822357886e+01
7.099999999999999645e+00 2.451870305324841581e+02 6.183235915371776059e+01 1.014020215038085837e+02
7.200000000000000178e+00 2.508366021746856802e+02 6.356883113533768892e+01 1.046189443110153263e+02
7.299999999999999822e+00 2.565124313866669468e+02 6.531204576357711744e+01 1.078529604520768430e+02
7.400000000000000355e+00 2.622138826193840373e+02 6.706056513270235087e+01 1.110984752437482825e+02
7.500000000000000000e+00 2.679406534228835994e+02 6.881623291272137521e+01 1.143491734890271232e+02
7.599999999999999645e+00 2.736924922358924732e+02 7.058192372854156815e+01 1.175986366610911205e+02
7.700000000000000178e+00 2.794690986453620667e+02 7.235919741286357976e+01 1.208406932577131556e+02
7.799999999999999822e+00 2.852700608863924572e+02 7.414774378946185607e+01 1.240694772253898464e+02
7.900000000000000355e+00 2.910946296377421163e+02 7.594624085577586925e+01 1.272790168436659428e+02
8.000000000000000000e+00 2.969418798906865504e+02 7.775360486927098691e+01 1.304620039781464698e+02
8.099999999999999645e+00 3.028108420183854719e+02 7.956909275981297469e+01 1.336086233211087801e+02
8.199999999999999289e+00 3.087001369142238900e+02 8.139160520826578704e+01 1.367078904712791427e+02
8.300000000000000711e+00 3.146081291926244035e+02 8.321957168497249313e+01 1.397484622503528726e+02
8.400000000000000355e+00 3.205330084345530963e+02 8.505047054575905463e+01 1.427202698633622617e+02
8.500000000000000000e+00 3.264733681780483039e+02 8.688178731096110141e+01 1.456169199607868450e+02
8.599999999999999645e+00 3.324287154788393082e+02 8.871213188376842140e+01 1.484359323853162209e+02
8.699999999999999289e+00 3.383994515614960505e+02 9.054129523410671254e+01 1.511780553041979260e+02
8.800000000000000711e+00 3.443863750837801376e+02 9.236897010530748275e+01 1.538469231125404235e+02
8.900000000000000355e+00 3.503901396311716212e+02 9.419390564797890875e+01 1.564480084597702785e+02
9.000000000000000000e+00 3.564108027466139674e+02 9.601348063314151204e+01 1.589874540628578643e+02
9.099999999999999645e+00 3.624478906993487044e+02 9.782335497344126907e+01 1.614709942831683520e+02
9.199999999999999289e+00 3.685008792069580750e+02 9.961779500983448088e+01 1.639038796225424903e+02
9.300000000000000711e+00 3.745694236169163105e+02 1.013911540968929330e+02 1.662915179306748996e+02
9.400000000000000355e+00 3.806535466616654730e+02 1.031396938746379419e+02 1.686389176154527831e+02
9.500000000000000000e+00 3.867537103698549572e+02 1.048623100346310366e+02 1.709501228273518336e+02
9.599999999999999645e+00 3.928702992994552119e+02 1.065604444791182459e+02 1.732288756920726769e+02
9.699999999999999289e+00 3.990032546003532161e+02 1.082378573868545004e+02 1.754781726306613336e+02
9.800000000000000711e+00 4.051520198574977485e+02 1.098999723100616279e+02 1.776999358439671823e+02
9.900000000000000355e+00 4.113156923612287414e+02 1.115533204777239007e+02 1.798944267778420567e+02
1.000000000000000000e+01 4.174930955231039889e+02 1.132045911130252875e+02 1.820601831018436769e+02
1.009999999999999964e+01 4.236830852988993570e+02 1.148600374185469946e+02 1.841940137597530907e+02
1.019999999999999929e+01 4.298848976707865290e+02 1.165253582160023029e+02 1.862911913773630772e+02
1.030000000000000071e+01 4.360983523624057057e+02 1.182049895140708031e+02 1.883460776435848061e+02
1.040000000000000036e+01 4.423235338619522281e+02 1.199010396561252492e+02 1.903531513203264467e+02
1.050000000000000000e+01 4.485606382235766318e+02 1.216136686455195672e+02 1.923075746540988007e+02
1.059999999999999964e+01 4.548096767634223738e+02 1.233419498843180691e+02 1.942058231339395320e+02
1.069999999999999929e+01 4.610704283661047498e+02 1.250844073906616245e+02 1.960461379661670094e+02
1.080000000000000071e+01 4.673425065466997808e+02 1.268385498992274734e+02 1.978285127938133314e+02
1.090000000000000036e+01 4.736255373068040626e+02 1.286004786355953229e+02 1.995540255678021140e+02
1.100000000000000000e+01 4.799193616251130265e+02 1.303657280848342452e+02 2.012237541118898321e+02
1.109999999999999964e+01 4.862239664339937804e+02 1.321305879321506609e+02 2.028370941634101996e+02
1.119999999999999929e+01 4.925392007165066275e+02 1.338927378125118253e+02 2.043920699837045163e+02
1.130000000000000071e+01 4.988645201193975254e+02 1.356505878733780150e+02 2.058861707923023232e+02
1.140000000000000036e+01 5.051992281026560363e+02 1.374032603669853643e+02 2.073165775934557473e+02
1.150000000000000000e+01 5.115420920087156560e+02 1.391492916604115635e+02 2.086807644069887715e+02
1.159999999999999964e+01 5.178914011911970192e+02 1.408856664896662210e+02 2.099771961325294569e+02
1.169999999999999929e+01 5.242453755926740087e+02 1.426076630319608398e+02 2.112054172602266817e+02
1.180000000000000071e+01 5.306023498783682726e+02 1.443095613847876280e+02 2.123660869507243660e+02
1.190000000000000036e+01 5.369611815831107151e+02 1.459855731295659211e+02 2.134606835472651483e+02
1.200000000000000000e+01 5.433216765410136304e+02 1.476320307415998059e+02 2.144921404738610136e+02
1.209999999999999964e+01 5.496846849329459701e+02 1.492487036751580831e+02 2.154650468153627116e+02
1.219999999999999929e+01 5.560518345844322994e+02 1.508398649254984889e+02 2.163858896423955684e+02
1.230000000000000071e+01 5.624252591780452804e+02 1.524134430264279558e+02 2.172623872494084480e+02
1.240000000000000036e+01 5.688072357556860652e+02 1.539785993111064499e+02 2.181030124027146258e+02
1.250000000000000000e+01 5.751997149241003626e+02 1.555428739393201454e+02 2.191602052668406486e+02
1.259999999999999964e+01 5.816038855946446802e+02 1.571105212783486422e+02 2.242215423373123713e+02
1.269999999999999929e+01 5.880199554721689310e+02 1.586826622994348099e+02 2.293132295120793742e+02
1.280000000000000071e+01 5.944472394463936098e+02 1.602584020693312823e+02 2.344381995311093760e+02
1.290000000000000036e+01 6.008843668950256642e+02 1.618348472859050275e+02 2.396000353642413074e+02
1.300000000000000000e+01 6.073296967643066182e+02 1.634084025709598791e+02 2.448020493420228831e+02
1.309999999999999964e+01 6.137818605258042908e+02 1.649762292581418706e+02 2.500467379100217613e+02
1.319999999999999929e+01 6.202399725364332426e+02 1.665367560628006345e+02 2.553353972996112589e+02
1.330000000000000071e+01 6.267035018255598970e+02 1.680898349431917040e+02 2.606682090717882829e+02
1.340000000000000036e+01 6.331720532192396149e+02 1.696368280790076142e+02 2.660449920440678397e+02
1.350000000000000000e+01 6.396452284149769412e+02 1.711802283495676988e+02 2.714657949563777493e+02
1.359999999999999964e+01 6.461223348300629823e+02 1.727231215627700180e+02 2.769308833712196929e+02
1.369999999999999929e+01 6.526021961234876017e+02 1.742681213537355234e+02 2.824393272652569067e+02
1.380000000000000071e+01 6.590835593188717212e+02 1.758175284508185996e+02 2.879881932828461686e+02
1.390000000000000036e+01 6.655654701848874311e+02 1.773742281056470347e+02 2.935722906626427857e+02
1.400000000000000000e+01 6.720474820930493252e+02 1.789411829150724884e+02 2.991849318759113885e+02
1.409999999999999964e+01 6.785296159904395381e+02 1.805207967704068892e+02 3.048190711793012042e+02
1.419999999999999929e+01 6.850119915235649160e+02 1.821141546580778368e+02 3.104682384997005329e+02
1.430000000000000071e+01 6.914947665886678578e+02 1.837211939778082979e+02 3.161269075142780594e+02
1.440000000000000036e+01 6.979781531672109622e+02 1.853410536116058438e+02 3.217902737095471366e+02
1.450000000000000000e+01 7.044624450115044283e+02 1.869724602580579358e+02 3.274540482504208967e+02
1.459999999999999964e+01 7.109478519678551720e+02 1.886140821096648779e+02 3.331143225075480814e+02
1.469999999999999929e+01 7.174342437047715748e+02 1.902635463637348039e+02 3.387678249735182590e+02
1.480000000000000071e+01 7.239212312185911742e+02 1.919171247220486975e+02 3.444124346102348682e+02
1.490000000000000036e+01 7.304085222115637634e+02 1.935711930776330973e+02 3.500466424170155051e+02
1.500000000000000000e+01 7.368958776532670072e+02 1.952234697547447695e+02 3.556693350326752352e+02
1.509999999999999964e+01 7.433826341063650034e+02 1.968727571478111713e+02 3.612795284602477750e+02
1.519999999999999929e+01 7.498675790956556284e+02 1.985186261567788506e+02 3.668758590019465373e+02
1.530000000000000071e+01 7.563494500851503517e+02 2.001612991804209969e+02 3.724560722787824716e+02
1.540000000000000036e+01 7.628273031895997747e+02 2.018013826673427502e+02 3.780162955024355824e+02
1.550000000000000000e+01 7.693004718928314105e+02 2.034392029000570119e+02 3.835516153519618001e+02
1.559999999999999964e+01 7.757686153662540391e+02 2.050749312919842851e+02 3.890572150986068891e+02
1.569999999999999929e+01 7.822314225481081849e+02 2.067086881108856460e+02 3.945298836223137187e+02
1.580000000000000071e+01 7.886887453421812779e+02 2.083405822965198695e+02 3.999677404440773216e+02
1.590000000000000036e+01 7.951409063831198409e+02 2.099713751281919940e+02 4.053694707717471601e+02
1.600000000000000000e+01 8.015885654113179726e+02 2.116026907311699006e+02 4.107346665015473945e+02
1.610000000000000142e+01 8.080325695786349343e+02 2.132369564733996867e+02 4.160643112511562549e+02
1.619999999999999929e+01 8.144735952628265068e+02 2.148767091484862704e+02 4.213604483021557598e+02
1.630000000000000071e+01 8.209120996048828829e+02 2.165235931067514912e+02 4.266260068097298017e+02
1.639999999999999858e+01 8.273487309634249414e+02 2.181781573454957197e+02 4.318640839904555833e+02
1.650000000000000000e+01 8.337844474018942265e+02 2.198396653175832398e+02 4.370776584765627604e+02
1.660000000000000142e+01 8.402202140676375848e+02 2.215057440455021833e+02 4.422693561622662628e+02
1.669999999999999929e+01 8.466562942709825847e+02 2.231727594309584219e+02 4.474413244024468668e+02
1.680000000000000071e+01 8.530922175348100609e+02 2.248357234751977103e+02 4.525947229072564824e+02
1.689999999999999858e+01 8.595274461360638725e+02 2.264890245183811430e+02 4.577294184207187300e+02
1.700000000000000000e+01 8.659619664938327332e+02 2.281274149881612630e+02 4.628440779047375599e+02
1.710000000000000142e+01 8.723958998150025081e+02 2.297474381802762764e+02 4.679370975456221231e+02
1.719999999999999929e+01 8.788289099665387312e+02 2.313478726806614532e+02 4.730085592475538760e+02
1.730000000000000071e+01 8.852599648312193494e+02 2.329294115900003135e+02 4.780597206419984104e+02
1.739999999999999858e+01 8.916879989172671230e+02 2.344950254720978364e+02 4.830916263982765031e+02
1.750000000000000000e+01 8.981127582192150385e+02 2.360494741549800892e+02 4.881050098767998406e+02
1.760000000000000142e+01 9.045354549428270730e+02 2.375993914163879026e+02 4.930999782210130888e+02
1.769999999999999929e+01 9.109580690886075445e+02 2.391521505810550252e+02 4.980769587282175053e+02
1.780000000000000071e+01 9.173812857517048087e+02 2.407132333224035392e+02 5.030369175774562791e+02
1.789999999999999858e+01 9.238041980212951785e+02 2.422853885958281808e+02 5.079802484312929209e+02
1.800000000000000000e+01 9.302252273345236517e+02 2.438694093190623562e+02 5.129060785837120875e+02
1.810000000000000142e+01 9.366426775742960444e+02 2.454648962700755419e+02 5.178123310207814711e+02
1.819999999999999929e+01 9.430548022444230583e+02 2.470709046275209175e+02 5.226967521927309690e+02
1.830000000000000071e+01 9.494600172261333455e+02 2.486865458495249186e+02 5.275571182434156299e+02
1.839999999999999858e+01 9.558571997742915300e+02 2.503114930823367104e+02 5.323907014514595630e+02
1.850000000000000000e+01 9.622457233584437972e+02 2.519465293935518275e+02 5.371950971273405457e+02
1.860000000000000142e+01 9.686253553853479161e+02 2.535942607541890084e+02 5.419692659798521390e+02
1.869999999999999929e+01 9.749961989881940099e+02 2.552580767205131451e+02 5.467131952735794584e+02
1.880000000000000071e+01 9.813583202112971549e+02 2.569403887709088394e+02 5.514270344909851929e+02
1.889999999999999858e+01 9.877118958194590732e+02 2.586424838264675827e+02 5.561103346601179283e+02
1.900000000000000000e+01 9.940572607728300909e+02 2.603644614498049350e+02 5.607628350236149117e+02
1.910000000000000142e+01 1.000394902117356082e+03 2.621056242523485480e+02 5.653840918627578276e+02
1.919999999999999929e+01 1.006725494927045361e+03 2.638652690765300122e+02 5.699729916050156362e+02
1.930000000000000071e+01 1.013049965245425938e+03 2.656423794952172557e+02 5.745276289730372810e+02
1.939999999999999858e+01 1.019369297891978135e+03 2.674350344903391488e+02 5.790458722519975936e+02
1.950000000000000000e+01 1.025684394658450628e+03 2.692405697565739047e+02 5.835258432875866674e+02
1.960000000000000142e+01 1.031996020349474747e+03 2.710552473921198953e+02 5.879651930097143122e+02
1.969999999999999929e+01 1.038304401890734653e+03 2.728739243192651429e+02 5.923613980959187302e+02
1.980000000000000071e+01 1.044609544166487240e+03 2.746906858976009289e+02 5.967118326881370649e+02
1.989999999999999858e+01 1.050911344840678566e+03 2.765000094575663070e+02 6.010130672761902133e+02
2.000000000000000000e+01 1.057209311863944549e+03 2.782977113110421215e+02 6.052610724241394564e+02
2.010000000000000142e+01 1.063502873661437434e+03 2.800814859752917982e+02 6.094515580871648126e+02
2.019999999999999929e+01 1.069791299032720872e+03 2.818507319710030288e+02 6.135802042439770503e+02
2.030000000000000071e+01 1.076073783118186157e+03 2.836058540263545638e+02 6.176423865649776417e+02
2.039999999999999858e+01 1.082349296193230884e+03 2.853472996684911323e+02 6.216338853370909874e+02
2.050000000000000000e+01 1.088616627552672298e+03 2.870755360238603089e+02 6.255513539535265863e+02
2.060000000000000142e+01 1.094875221357274995e+03 2.887930620380542450e+02 6.293916796586493092e+02
2.069999999999999929e+01 1.101125153227902047e+03 2.905048195684393022e+02 6.331522433156080751e+02
2.080000000000000071e+01 1.107366126716969120e+03 2.922158120546374676e+02 6.368320718313088946e+02
2.089999999999999858e+01 1.113596870859860019e+03 2.939287566811858596e+02 6.404315382020874949e+02
2.100000000000000000e+01 1.119815701414216392e+03 2.956440614610171451e+02 6.439512863289337474e+02
2.110000000000000142e+01 1.126021239557431045e+03 2.973607116906858892e+02 6.473909565023932373e+02
2.119999999999999929e+01 1.132212574958542746e+03 2.990768572182763592e+02 6.507488956276852150e+02
2.130000000000000071e+01 1.138389178680320583e+03 3.007898864054618571e+02 6.540231662004005102e+02
2.139999999999999858e+01 1.144550682499738059e+03 3.024968775659033327e+02 6.572119189482964430e+02
2.150000000000000000e+01 1.150696878695910300e+03 3.041948719022067280e+02 6.603141924236608702e+02
2.160000000000000142e+01 1.156827622426637845e+03 3.058812014027660098e+02 6.633302954766115818e+02
2.169999999999999929e+01 1.162942950410109006e+03 3.075536138674958693e+02 6.662613301167375539e+02
2.180000000000000071e+01 1.169043062035692856e+03 3.092111631594729033e+02 6.691091274779678315e+02
2.189999999999999858e+01 1.175128550713844788e+03 3.108544121201255166e+02 6.718761648409133613e+02
2.200000000000000000e+01 1.181200612461551145e+03 3.124853657533260503e+02 6.745651950198050599e+02
2.210000000000000142e+01 1.187260959842828015e+03 3.141074093032260635e+02 6.771791867029671721e+02
2.219999999999999929e+01 1.193311554346917319e+03 3.157245505554108149e+02 6.797215011258458617e+02
2.230000000000000071e+01 1.199354072492953264e+03 3.173400643725632335e+02 6.821964591612777440e+02
2.239999999999999858e+01 1.205389524975794302e+03 3.189559573744169256e+02 6.846091364042558780e+02
2.250000000000000000e+01 1.211417990406372155e+03 3.205726498584183446e+02 6.869648573009901611e+02
2.260000000000000142e+01 1.217439063472286080e+03 3.221900415989608746e+02 6.892682158931459071e+02
2.269999999999999929e+01 1.223452272678680856e+03 3.238083673913495204e+02 6.915218809259922637e+02
2.280000000000000071e+01 1.229457147672017754e+03 3.254273912601408938e+02 6.937274567879462666e+02
2.289999999999999858e+01 1.235453481051784138e+03 3.270463841729522301e+02 6.958864931437105952e+02
2.300000000000000000e+01 1.241441426533755248e+03 3.286644666097319032e+02 6.980009811999575504e+02
2.310000000000000142e+01 1.247421262083026022e+03 3.302813218348237569e+02 7.000719739069966181e+02
2.319999999999999929e+01 1.253393452358242257e+03 3.318970624725430980e+02 7.020993572710124226e+02
2.330000000000000071e+01 1.259358245020565846e+03 3.335121674711095920e+02 7.040820200184266469e+02
2.339999999999999858e+01 1.265315497624710360e+03 3.351282843150520421e+02 7.060188789427802476e+02
2.350000000000000000e+01 1.271264476509790029e+03 3.367467661379949959e+02 7.079091368988854356e+02
2.360000000000000142e+01 1.277204202565351352e+03 3.383675434588910775e+02 7.097518643007044830e+02
2.369999999999999929e+01 1.283133642850134038e+03 3.399893379098426749e+02 7.115457680080262435e+02
2.380000000000000071e+01 1.289051765301486967e+03 3.416104951359736788e+02 7.132896039222716809e+02
2.389999999999999858e+01 1.294957687122921470e+03 3.432293268691840922e+02 7.149826393998102958e+02
2.400000000000000000e+01 1.300850924723673415e+03 3.448446385397088534e+02 7.166249292028576292e+02
2.410000000000000142e+01 1.306731286199908027e+03 3.464559948039062647e+02 7.182184309025014954e+02
2.419999999999999929e+01 1.312598784566463110e+03 3.480628108985613380e+02 7.197658813854172877e+02
2.430000000000000071e+01 1.318453834369226570e+03 3.496649285956897302e+02 7.212683733425888022e+02
2.439999999999999858e+01 1.324297232652497769e+03 3.512623157015010520e+02 7.227255181893572171e+02
2.450000000000000000e+01 1.330130125721924287e+03 3.528550719038343004e+02 7.241355721352615546e+02
2.460000000000000142e+01 1.335953799250794646e+03 3.544429688196293000e+02 7.254961142437452963e+02
2.469999999999999929e+01 1.341769418143951043e+03 3.560254528479628107e+02 7.268053356883942797e+02
2.480000000000000071e+01 1.347578015457406536e+03 3.576023952402522355e+02 7.280625461258421183e+02
2.489999999999999858e+01 1.353380615497149847e+03 3.591745720039103844e+02 7.292679630734951388e+02
2.500000000000000000e+01 1.359177980407294399e+03 3.607432708784122042e+02 7.304231167902039488e+02
2.510000000000000142e+01 1.364970332204305350e+03 3.623087330397515871e+02 7.315310703258494414e+02
2.519999999999999929e+01 1.370757373193632247e+03 3.638704559362354303e+02 7.325956273766523736e+02
2.530000000000000071e+01 1.376538394350826366e+03 3.654273631126385453e+02 7.336200459435904122e+02
2.539999999999999858e+01 1.382312580237294469e+03 3.669782815723109479e+02 7.346070250529767236e+02
2.550000000000000000e+01 1.388079369399228199e+03 3.685225970910829574e+02 7.355577739249019942e+02
2.560000000000000142e+01 1.393838310797784061e+03 3.700598200479034858e+02 7.364720827945345718e+02
2.569999999999999929e+01 1.399589041851333832e+03 3.715898162259650235e+02 7.373482332124342520e+02
2.580000000000000071e+01 1.405331362233566551e+03 3.731124703708599100e+02 7.381834959996679117e+02
2.589999999999999858e+01 1.411064993393216582e+03 3.746279268660628077e+02 7.389754100467678199e+02
2.600000000000000000e+01 1.416789775609112667e+03 3.761365028524530771e+02 7.397217317928705143e+02
2.610000000000000142e+01 1.422505648229585631e+03 3.776392589163358480e+02 7.404211671527230010e+02
2.619999999999999929e+01 1.428212524337175410e+03 3.791371333743595642e+02 7.410737770995781375e+02
2.630000000000000071e+01 1.433910540891845130e+03 3.806297216849204688e+02 7.416805812978043377e+02
2.639999999999999858e+01 1.439599905771314070e+03 3.821148508371993557e+02 7.422435056508613798e+02
2.650000000000000000e+01 1.445280800934400759e+03 3.835908846348181669e+02 7.427656333292948148e+02
2.660000000000000142e+01 1.450953420237279943e+03 3.850574468185350270e+02 7.432508690142310570e+02
2.669999999999999929e+01 1.456617933856327681e+03 3.865136402238219944e+02 7.437028302541409630e+02
2.680000000000000071e+01 1.462274537985584402e+03 3.879587117724079235e+02 7.441238259479771386e+02
2.689999999999999858e+01 1.467923381727733840e+03 3.893916491040063192e+02 7.445153017537734286e+02
2.700000000000000000e+01 1.473564474362595774e+03 3.908121911318662569e+02 7.448787918253392490e+02
2.710000000000000142e+01 1.479197775811324846e+03 3.922215657272827229e+02 7.452162111425527655e+02
2.719999999999999929e+01 1.484823201789076393e+03 3.936221861691453796e+02 7.455294918076469912e+02
2.730000000000000071e+01 1.490440766191641160e+03 3.950174787330367963e+02 7.458200833118639821e+02
2.739999999999999858e+01 1.496050460080451558e+03 3.964105842423023205e+02 7.460901479697126888e+02
2.750000000000000000e+01 1.501652098529332079e+03 3.978034786983760114e+02 7.463424210371615573e+02
2.760000000000000142e+01 1.507245404139981702e+03 3.991972056328299914e+02 7.465792557724178096e+02
2.769999999999999929e+01 1.512830137548207404e+03 4.005918050902421328e+02 7.468025665477712209e+02
2.780000000000000071e+01 1.518406147924035622e+03 4.019868596023409282e+02 7.470127478555775724e+02
2.789999999999999858e+01 1.523973345613718266e+03 4.033816678318355571e+02 7.472087312297435346e+02
2.800000000000000000e+01 1.529531477884953119e+03 4.047753799498780154e+02 7.473889666050220058e+02
2.810000000000000142e+01 1.535080260977116950e+03 4.061668858304185505e+02 7.475515903620687368e+02
2.819999999999999929e+01 1.540619199671650449e+03 4.075539193669458200e+02 7.476949793624078211e+02
2.830000000000000071e+01 1.546147790860256009e+03 4.089343203145058396e+02 7.478175925910204569e+02
2.839999999999999858e+01 1.551665683231077082e+03 4.103067716061084411e+02 7.479176163798272228e+02
2.850000000000000000e+01 1.557172707553517057e+03 4.116711835406372302e+02 7.479937752490243383e+02
2.860000000000000142e+01 1.562668575669719530e+03 4.130279315404941372e+02 7.480445606642053917e+02
2.869999999999999929e+01 1.568152779943915675e+03 4.143780824055934318e+02 7.480676823682940721e+02
2.880000000000000071e+01 1.573624744614766769e+03 4.157226025342076809e+02 7.480594050737154248e+02
2.889999999999999858e+01 1.579083994799612810e+03 4.170625140805116189e+02 7.480148840990086683e+02
2.900000000000000000e+01 1.584530287947979105e+03 4.183988677735153487e+02 7.479291986971538790e+02
2.910000000000000142e+01 1.589963517236178859e+03 4.197324501628172584e+02 7.477982783218246823e+02
2.919999999999999929e+01 1.595383596337932886e+03 4.210634555850967899e+02 7.482412704911075707e+02
2.930000000000000071e+01 1.600790757672987183e+03 4.223919236761405500e+02 7.522194263094147573e+02
2.939999999999999858e+01 1.606185494977953113e+03 4.237181270471473908e+02 7.561822033914168060e+02
2.950000000000000000e+01 1.611568334722180680e+03 4.250425256662201718e+02 7.601294861252567898e+02
2.960000000000000142e+01 1.616939386579028678e+03 4.263653587482322109e+02 7.640618205013195166e+02
2.969999999999999929e+01 1.622298539727281423e+03 4.276867357704888946e+02 7.679805661448181127e+02
2.980000000000000071e+01 1.627645701227211930e+03 4.290063877965185384e+02 7.718877555223023137e+02
2.989999999999999858e+01 1.632980825240349077e+03 4.303235978543223155e+02 7.757856544949536328e+02
3.000000000000000000e+01 1.638303900409218159e+03 4.316378258680451836e+02 7.796765911631725885e+02
3.010000000000000142e+01 1.643615073775308474e+03 4.329485658295575377e+02 7.835626883028132852e+02
3.019999999999999929e+01 1.648914558108402161e+03 4.342548101068528013e+02 7.874456184458599637e+02
3.030000000000000071e+01 1.654202395683708346e+03 4.355549241791247823e+02 7.913262467624554120e+02
3.039999999999999858e+01 1.659478447484750632e+03 4.368472717491358708e+02 7.952040317395099009e+02
3.050000000000000000e+01 1.664742428789619680e+03 4.381297841297641753e+02 7.990776028025093183e+02
3.060000000000000142e+01 1.669993993244280773e+03 4.394010233547435291e+02 8.029454894893929122e+02
3.069999999999999929e+01 1.675232890877912723e+03 4.406611836996855800e+02 8.068068343920622283e+02
3.080000000000000071e+01 1.680459175631105154e+03 4.419122919484605063e+02 8.106617787537988988e+02
3.089999999999999858e+01 1.685673441028857951e+03 4.431573011086049974e+02 8.145106293223705052e+02
3.100000000000000000e+01 1.690876357797783385e+03 4.443989398653773151e+02 8.183527547343283004e+02
3.110000000000000142e+01 1.696068526750324054e+03 4.456398611745651124e+02 8.221861242900363322e+02
3.119999999999999929e+01 1.701250428534201546e+03 4.468828260740147016e+02 8.260079446122317677e+02
3.130000000000000071e+01 1.706422350271972164e+03 4.481311133336273542e+02 8.298148936603272432e+02
3.139999999999999858e+01 1.711584665430983250e+03 4.493888352248434330e+02 8.336039981254887152e+02
3.150000000000000000e+01 1.716737854410949922e+03 4.506606003115275598e+02 8.373731412186082252e+02
3.160000000000000142e+01 1.721882227524126165e+03 4.519509923524901751e+02 8.411223963180002556e+02
3.169999999999999929e+01 1.727017684921442651e+03 4.532638450538809138e+02 8.448534525693262367e+02
3.180000000000000071e+01 1.732143650286257753e+03 4.546011784705090122e+02 8.485663726172977022e+02
3.189999999999999858e+01 1.737259375239822702e+03 4.559625349274722339e+02 8.522593923064380306e+02
3.200000000000000000e+01 1.742363951331841463e+03 4.573444655703121953e+02 8.559283027646977189e+02
3.210000000000000142e+01 1.747456441388905432e+03 4.587409622448435584e+02 8.595686903704729502e+02
3.220000000000000284e+01 1.752535870616521152e+03 4.601442344442302783e+02 8.631795188122255240e+02
3.229999999999999716e+01 1.757601355459238221e+03 4.615474382874017465e+02 8.667639989056997365e+02
3.239999999999999858e+01 1.762652387903431190e+03 4.629448508818293249e+02 8.703278138468685938e+02
3.250000000000000000e+01 1.767688844647396081e+03 4.643321397226984573e+02 8.738725876792816507e+02
3.260000000000000142e+01 1.772711098859240110e+03 4.657063992260134455e+02 8.773933711929541914e+02
3.270000000000000284e+01 1.777719903839898052e+03 4.670666826306278381e+02 8.808828878915865062e+02
3.279999999999999716e+01 1.782715793492968032e+03 4.684139711905027070e+02 8.843342932310936249e+02
3.289999999999999858e+01 1.787699021985251193e+03 4.697503758572117931e+02 8.877415739416881024e+02
3.300000000000000000e+01 1.792670081631019912e+03 4.710784112276819542e+02 8.910995743895882697e+02
3.310000000000000142e+01 1.797629704195220484e+03 4.724009546124200369e+02 8.944045947370625527e+02
3.320000000000000284e+01 1.802578546543526272e+03 4.737203859074929824e+02 8.976535460981865526e+02
3.329999999999999716e+01 1.807517047038706096e+03 4.750382767006299218e+02 9.008455359090762613e+02
3.339999999999999858e+01 1.812445461051623397e+03 4.763549035915973491e+02 9.039821749627124063e+02
3.350000000000000000e+01 1.817364167455369397e+03 4.776695501278700249e+02 9.070659438163131654e+02
3.360000000000000142e+01 1.822273425107943012e+03 4.789813503270356705e+02 9.101004079160122728e+02
3.370000000000000284e+01 1.827173154766349626e+03 4.802901579122583371e+02 9.130892316897409273e+02
3.379999999999999716e+01 1.832063215147575875e+03 4.815966641198758680e+02 9.160354819104998114e+02
3.389999999999999858e+01 1.836943569082621934e+03 4.829020736796644542e+02 9.189413922951673612e+02
3.400000000000000000e+01 1.841813934526653384e+03 4.842075530857880494e+02 9.218092768948151843e+02
3.410000000000000142e+01 1.846673922972224091e+03 4.855136179634025666e+02 9.246405261074057762e+02
3.420000000000000284e+01 1.851523465107577749e+03 4.868200993809200554e+02 9.274353032122837703e+02
3.429999999999999716e+01 1.856362655426313722e+03 4.881257634479920853e+02 9.301922006709328343e+02
3.439999999999999858e+01 1.861191917412520070e+03 4.894290461678658630e+02 9.329100367259952691e+02
3.450000000000000000e+01 1.866011974841791925e+03 4.907282115787293151e+02 9.355869624283041048e+02
3.460000000000000142e+01 1.870823708866882953e+03 4.920215696529257912e+02 9.382197171726438683e+02
3.470000000000000284e+01 1.875627937591045793e+03 4.933076036033965011e+02 9.408041292103876003e+02
3.479999999999999716e+01 1.880425252296022563e+03 4.945852094527554073e+02 9.433353500999880907e+02
3.489999999999999858e+01 1.885215875138056617e+03 4.958533052796560696e+02 9.458082762879885195e+02
3.500000000000000000e+01 1.889999870905885246e+03 4.971108822261562636e+02 9.482182122941505895e+02
3.510000000000000142e+01 1.894777031480306505e+03 4.983571604804908475e+02 9.505637622153867596e+02
3.520000000000000284e+01 1.899547035263438602e+03 4.995918743074560098e+02 9.528477491147184537e+02
3.529999999999999716e+01 1.904309680022767679e+03 5.008154871123415433e+02 9.550754055158099618e+02
3.539999999999999858e+01 1.909064745935791279e+03 5.020291211427761482e+02 9.572524317682666606e+02
3.550000000000000000e+01 1.913811916422672084e+03 5.032341060004184783e+02 9.593824096248156366e+02
3.560000000000000142e+01 1.918550878057088084e+03 5.044317541889738550e+02 9.614658676322101201e+02
3.570000000000000284e+01 1.923281393644927448e+03 5.056231920861698654e+02 9.635021060086664875e+02
3.579999999999999716e+01 1.928003317729966284e+03 5.068088891690260880e+02 9.654908496365576411e+02
3.589999999999999858e+01 1.932716671599053598e+03 5.079889987923563694e+02 9.674326691467992987e+02
3.600000000000000000e+01 1.937421433588120181e+03 5.091647285481058134e+02 9.693285571203796280e+02
3.610000000000000142e+01 1.942117631048080284e+03 5.103368481454690482e+02 9.711783912518001216e+02
3.620000000000000284e+01 1.946805150667365751e+03 5.115047914003575897e+02 9.729824639630726324e+02
3.629999999999999716e+01 1.951483572270534296e+03 5.126677970285268202e+02 9.747420752288767289e+02
3.639999999999999858e+01 1.956152039798755141e+03 5.138260312281938695e+02 9.764603066944359853e+02
3.650000000000000000e+01 1.960809673335517573e+03 5.149800607617253263e+02 9.781403332901106751e+02
3.660000000000000142e+01 1.965455874354552407e+03 5.161309759218015643e+02 9.797844050149699342e+02
3.670000000000000284e+01 1.970090068931003771e+03 5.172803805967143944e+02 9.813950917582537841e+02
3.679999999999999716e+01 1.974711854522236990e+03 5.184305519665040265e+02 9.829760613959474540e+02
3.689999999999999858e+01 1.979321313220414368e+03 5.195840521314248690e+02 9.845322425360216130e+02
3.700000000000000000e+01 1.983918656638235007e+03 5.207429791036208826e+02 9.860682536136696399e+02
3.710000000000000142e+01 1.988504317887137631e+03 5.219087214819717246e+02 9.875876769853928181e+02
3.720000000000000284e+01 1.993078877308587380e+03 5.230823904358892378e+02 9.890919328218924420e+02
3.729999999999999716e+01 1.997642590950783188e+03 5.242641468707538479e+02 9.905805131705703843e+02
3.739999999999999858e+01 2.002195439107401171e+03 5.254533085350460624e+02 9.920524260966465135e+02
3.750000000000000000e+01 2.006737193628995328e+03 5.266486355431215998e+02 9.935071505638309191e+02
3.760000000000000142e+01 2.011267622378939450e+03 5.278484067854444675e+02 9.949453666481599612e+02
3.770000000000000284e+01 2.015786534265654154e+03 5.290516575336814640e+02 9.963682957534119851e+02
3.779999999999999716e+01 2.020293691132662843e+03 5.302578707662660236e+02 9.977745645922555013e+02
3.789999999999999858e+01 2.024789022218424407e+03 5.314664295781976762e+02 9.991606885616145064e+02
3.800000000000000000e+01 2.029272555342869282e+03 5.326762534914062144e+02 1.000525391152754537e+03
3.810000000000000142e+01 2.033744565474204364e+03 5.338855729375986812e+02 1.001873607142061019e+03
3.820000000000000284e+01 2.038205340522948518e+03 5.350918736233968502e+02 1.003215325689659949e+03
3.829999999999999716e+01 2.042654838477515341e+03 5.362919782479466448e+02 1.004556983928131785e+03
3.839999999999999858e+01 2.047092680801412598e+03 5.374830407192773691e+02 1.005900809386961328e+03
3.850000000000000000e+01 2.051518594649122861e+03 5.386629197874649435e+02 1.007247964762110769e+03
3.860000000000000142e+01 2.055932518534713836e+03 5.398308222886710155e+02 1.008599950753559824e+03
3.870000000000000284e+01 2.060334373605284782e+03 5.409865594156519819e+02 1.009958613457938100e+03
3.879999999999999716e+01 2.064724023955963276e+03 5.421307357727810086e+02 1.011325336476011216e+03
3.889999999999999858e+01 2.069101228215225092e+03 5.432645572095573243e+02 1.012699978349928188e+03
3.900000000000000000e+01 2.073465916068839306e+03 5.443902689064725564e+02 1.014080570584952966e+03
3.910000000000000142e+01 2.077818282096673556e+03 5.455113291959219168e+02 1.015463776898957803e+03
3.920000000000000284e+01 2.082158983576894116e+03 5.466321706767091655e+02 1.016846143473863322e+03
3.929999999999999716e+01 2.086489134762669892e+03 5.477570545070041135e+02 1.018223355244362210e+03
3.939999999999999858e+01 2.090809671999789771e+03 5.488878578359699532e+02 1.019591221135632622e+03
3.950000000000000000e+01 2.095120945762363135e+03 5.500250066726157456e+02 1.020948038482889842e+03
3.960000000000000142e+01 2.099423457010020229e+03 5.511699647303630627e+02 1.022290872989511172e+03
3.970000000000000284e+01 2.103717399402712545e+03 5.523244412219994501e+02 1.023615137151961335e+03
3.979999999999999716e+01 2.108003045769274195e+03 5.534896889789854413e+02 1.024915658159055056e+03
3.989999999999999858e+01 2.112280613564829309e+03 5.546660711622469080e+02 1.026191393576183145e+03
4.000000000000000000e+01 2.116549908136823433e+03 5.558545907671789337e+02 1.027445478757202181e+03
4.010000000000000142e+01 2.120810888041063663e+03 5.570566104983965943e+02 1.028680467266290634e+03
4.020000000000000284e+01 2.125063843325454400e+03 5.582731172540613898e+02 1.029898630760184460e+03
4.029999999999999716e+01 2.129309250261158923e+03 5.595048858196312267e+02 1.031104934713919647e+03
4.039999999999999858e+01 2.133547649583485509e+03 5.607529042975581888e+02 1.032303178594279871e+03
4.050000000000000000e+01 2.137779483338990303e+03 5.620176685386618374e+02 1.033496792657051628e+03
4.060000000000000142e+01 2.142004819150121875e+03 5.632984647043467703e+02 1.034689242960394949e+03
4.070000000000000284e+01 2.146223312274242744e+03 5.645937984921069983e+02 1.035881282287713020e+03
4.079999999999999716e+01 2.150434765402448193e+03 5.659012321529303335e+02 1.037069799358004275e+03
4.089999999999999858e+01 2.154639351251314110e+03 5.672183585390630469e+02 1.038250209123152217e+03
4.100000000000000000e+01 2.158837113236322693e+03 5.685436521335461748e+02 1.039417540774548797e+03
4.110000000000000142e+01 2.163028165647099740e+03 5.698758974649372249e+02 1.040567077826816330e+03
4.120000000000000284e+01 2.167212743074684113e+03 5.712146866523999051e+02 1.041695073148853226e+03
4.129999999999999716e+01 2.171390595833457610e+03 5.725595576361117764e+02 1.042799626535788320e+03
4.139999999999999858e+01 2.175560707154117608e+03 5.739096531478010093e+02 1.043882375867114206e+03
4.150000000000000000e+01 2.179721221062683981e+03 5.752637046399984229e+02 1.044947667532974720e+03
4.160000000000000142e+01 2.183870176019970586e+03 5.766207397090840914e+02 1.046002377049869665e+03
4.170000000000000284e+01 2.188007222809222640e+03 5.779810624782915056e+02 1.047052623446846155e+03
4.179999999999999716e+01 2.192133728814495953e+03 5.793464039855959982e+02 1.048100947505603926e+03
4.189999999999999858e+01 2.196251366910468278e+03 5.807180912009894200e+02 1.049148211857248498e+03
4.200000000000000000e+01 2.200360689838461894e+03 5.820959350608336536e+02 1.050194480571465192e+03
4.210000000000000142e+01 2.204460723629328641e+03 5.834778214548309734e+02 1.051241415090630198e+03
4.220000000000000284e+01 2.208550022376875859e+03 5.848605842610893433e+02 1.052289554772349220e+03
4.229999999999999716e+01 2.212628206956733720e+03 5.862414387586229623e+02 1.053338720573101455e+03
4.239999999999999858e+01 2.216696711262572535e+03 5.876191089206347442e+02 1.054388115176920564e+03
4.250000000000000000e+01 2.220758006003684386e+03 5.889931774885185405e+02 1.055436850375784616e+03
4.260000000000000142e+01 2.224814018825263247e+03 5.903626755937834787e+02 1.056485697585315393e+03
4.270000000000000284e+01 2.228865568899283517e+03 5.917256249510394355e+02 1.057533118813590136e+03
4.279999999999999716e+01 2.232912393588221676e+03 5.930794090392682847e+02 1.058576177190794169e+03
4.289999999999999858e+01 2.236953773538892165e+03 5.944215257593225488e+02 1.059611631079842482e+03
4.300000000000000000e+01 2.240988803990310316e+03 5.957509334800890883e+02 1.060635062538368857e+03
4.310000000000000142e+01 2.245016481668762026e+03 5.970684753334119250e+02 1.061643095485283538e+03
4.320000000000000284e+01 2.249035715695469207e+03 5.983725113414252519e+02 1.062632528644676768e+03
4.329999999999999716e+01 2.253045785121182689e+03 5.996558616045467716e+02 1.063597802924148709e+03
4.339999999999999858e+01 2.257046167864703875e+03 6.009139675405281196e+02 1.064533004347006681e+03
4.350000000000000000e+01 2.261036782999494790e+03 6.021486880606098566e+02 1.065432019191403924e+03
4.360000000000000142e+01 2.265018082580534156e+03 6.033627844444883976e+02 1.066290478661968336e+03
4.370000000000000284e+01 2.268991435094968892e+03 6.045581611651357434e+02 1.067106182138429631e+03
4.379999999999999716e+01 2.272958739480256099e+03 6.057369460667725889e+02 1.067881707520935834e+03
4.389999999999999858e+01 2.276921696136503670e+03 6.069013584194296982e+02 1.068624952449800730e+03
4.400000000000000000e+01 2.280881833329423898e+03 6.080536816878254740e+02 1.069342627972516311e+03
4.410000000000000142e+01 2.284840033835079794e+03 6.091956804603844375e+02 1.070034691338960329e+03
4.420000000000000284e+01 2.288795734750340671e+03 6.103284852663555284e+02 1.070701432766290054e+03
4.429999999999999716e+01 2.292747600617184162e+03 6.114537525072832977e+02 1.071345043764076308e+03
4.439999999999999858e+01 2.296694188708614547e+03 6.125737572946750333e+02 1.071964551082052822e+03
4.450000000000000000e+01 2.300634391824477461e+03 6.136901787516328568e+02 1.072557584183391555e+03
4.460000000000000142e+01 2.304567556398004854e+03 6.148034530829729647e+02 1.073121396523323256e+03
4.470000000000000284e+01 2.308492809007993401e+03 6.159128218109249246e+02 1.073653945295065114e+03
4.479999999999999716e+01 2.312408866022910388e+03 6.170168983893045151e+02 1.074153258891061341e+03
4.489999999999999858e+01 2.316314418207954077e+03 6.181151180101887803e+02 1.074617513586949372e+03
4.500000000000000000e+01 2.320208382314790470e+03 6.192080602722271578e+02 1.075045627341447471e+03
4.510000000000000142e+01 2.324089528995164073e+03 6.202970398616735110e+02 1.075437048282758951e+03
4.520000000000000284e+01 2.327956647502153828e+03 6.213843242092759738e+02 1.075792203022215745e+03
4.529999999999999716e+01 2.331808804656910070e+03 6.224724582115854901e+02 1.076113522986754106e+03
4.539999999999999858e+01 2.335645950461181656e+03 6.235643631802167874e+02 1.076405346574008490e+03
4.550000000000000000e+01 2.339469379983448107e+03 6.246633639859080631e+02 1.076671382683963657e+03
4.560000000000000142e+01 2.343280385993315122e+03 6.257724397068568578e+02 1.076916429538234752e+03
4.570000000000000284e+01 2.347080041942921525e+03 6.268938801744309330e+02 1.077145180118050121e+03
4.579999999999999716e+01 2.350869429332121854e+03 6.280297832668595674e+02 1.077362216948733021e+03
4.589999999999999858e+01 2.354649525899619221e+03 6.291815581323569404e+02 1.077570909706169914e+03
4.600000000000000000e+01 2.358421030989856263e+03 6.303491054958597033e+02 1.077773370223851998e+03
4.610000000000000142e+01 2.362184393010928943e+03 6.315312278074670758e+02 1.077970694291175732e+03
4.620000000000000284e+01 2.365939823486801288e+03 6.327262219454837577e+02 1.078163971703357220e+03
4.629999999999999716e+01 2.369687463234979077e+03 6.339315395176045058e+02 1.078354868212634301e+03
4.639999999999999858e+01 2.373427381008712928e+03 6.351449103668421685e+02 1.078544079737657739e+03
4.650000000000000000e+01 2.377159772392545165e+03 6.363655218113906358e+02 1.078730889882469910e+03
4.660000000000000142e+01 2.380884494645468294e+03 6.375936692054067407e+02 1.078914246654915587e+03
4.670000000000000284e+01 2.384601078536882596e+03 6.388299447598656116e+02 1.079093159858182844e+03
4.679999999999999716e+01 2.388309312909545497e+03 6.400750319250007578e+02 1.079265868609906647e+03
4.689999999999999858e+01 2.392009282950974921e+03 6.413297308799787970e+02 1.079429816684310936e+03
4.700000000000000000e+01 2.395700953687888614e+03 6.425946790617456372e+02 1.079582659034699645e+03
4.710000000000000142e+01 2.399384368386372898e+03 6.438690921998233989e+02 1.079722608782926727e+03
4.720000000000000284e+01 2.403060278081808065e+03 6.451518265056979544e+02 1.079848883926817962e+03
4.729999999999999716e+01 2.406729707492941543e+03 6.464414344494471152e+02 1.079961441780933455e+03
4.739999999999999858e+01 2.410393543356238752e+03 6.477361488870653830e+02 1.080060697913296735e+03
4.750000000000000000e+01 2.414052521988886383e+03 6.490347275997326051e+02 1.080147885867019340e+03
4.760000000000000142e+01 2.417707334690334847e+03 6.503366416442534046e+02 1.080224227217172938e+03
4.770000000000000284e+01 2.421358137602197530e+03 6.516408720367726346e+02 1.080292153453599440e+03
4.779999999999999716e+01 2.425004830249634324e+03 6.529463824274537274e+02 1.080354007312808790e+03
4.789999999999999858e+01 2.428647083392515015e+03 6.542518800631987688e+02 1.080411396732612502e+03
4.800000000000000000e+01 2.432284248559164098e+03 6.555568950760959979e+02 1.080466136143166750e+03
4.810000000000000142e+01 2.435915618280309445e+03 6.568613583331593873e+02 1.080517885139123791e+03
4.820000000000000284e+01 2.439540773658073704e+03 6.581657981473654218e+02 1.080565687711374267e+03
4.829999999999999716e+01 2.443159464461642074e+03 6.594718700402058857e+02 1.080609220463088604e+03
4.839999999999999858e+01 2.446771384647332525e+03 6.607813703816514135e+02 1.080649196917835980e+03
4.850000000000000000e+01 2.450375902160860733e+03 6.620963304217593759e+02 1.080686298380838252e+03
4.860000000000000142e+01 2.453972402496287486e+03 6.634183153652973033e+02 1.080719878617223003e+03
4.870000000000000284e+01 2.457560324290023345e+03 6.647481648478574243e+02 1.080749316357031603e+03
4.879999999999999716e+01 2.461138981701509238e+03 6.660854883103750126e+02 1.080775515537978208e+03
4.889999999999999858e+01 2.464707534552028847e+03 6.674288403931857374e+02 1.080800774404728145e+03
4.900000000000000000e+01 2.468265420570070091e+03 6.687760879157701766e+02 1.080828466084595220e+03
4.910000000000000142e+01 2.471812010878567889e+03 6.701243793954090506e+02 1.080860650959909435e+03
4.920000000000000284e+01 2.475346609288656509e+03 6.714702207593156800e+02 1.080901120623400402e+03
4.929999999999999716e+01 2.478868696769935468e+03 6.728098914453569250e+02 1.080953217096171556e+03
4.939999999999999858e+01 2.482378005276316799e+03 6.741403041970499999e+02 1.081020186740387089e+03
4.950000000000000000e+01 2.485874266067802637e+03 6.754599874694470145e+02 1.081105101381068835e+03
4.960000000000000142e+01 2.489357211995048146e+03 6.767691851693964509e+02 1.081208824063675365e+03
4.970000000000000284e+01 2.492826653687940961e+03 6.780694105911666156e+02 1.081330973691070994e+03
4.979999999999999716e+01 2.496282595022935311e+03 6.793632270987227457e+02 1.081470245010866620e+03
4.989999999999999858e+01 2.499724907918046483e+03 6.806534511090437718e+02 1.081621809475319878e+03
5.000000000000000000e+01 2.503153545296133871e+03 6.819424630347459697e+02 1.081779732763714946e+03
5.010000000000000142e+01 2.506568850725487209e+03 6.832322486979144287e+02 1.081938189519614752e+03
5.020000000000000284e+01 2.509971275581906866e+03 6.845230462718895978e+02 1.082092620201088721e+03
5.029999999999999716e+01 2.513361156819501957e+03 6.858144773367473590e+02 1.082240679968323548e+03
5.039999999999999858e+01 2.516739156751677911e+03 6.871072010591508388e+02 1.082381385695965037e+03
5.050000000000000000e+01 2.520106552618675323e+03 6.884022989636857801e+02 1.082518637216908701e+03
5.060000000000000142e+01 2.523464449002882702e+03 6.897000025373204153e+02 1.082650981825998315e+03
5.070000000000000284e+01 2.526813777328300148e+03 6.909998209859422786e+02 1.082779370025119533e+03
5.079999999999999716e+01 2.530155183173196292e+03 6.923017631299769619e+02 1.082907120876729550e+03
5.089999999999999858e+01 2.533488902178091394e+03 6.936060152151271723e+02 1.083032938602142622e+03
5.100000000000000000e+01 2.536814992356936727e+03 6.949134283412961395e+02 1.083154508116503621e+03
5.110000000000000142e+01 2.540133450540161903e+03 6.962256929410568773e+02 1.083269067441899097e+03
5.120000000000000284e+01 2.543444314648613272e+03 6.975443772153860209e+02 1.083373871811864774e+03
5.129999999999999716e+01 2.546747980111651941e+03 6.988695854346137821e+02 1.083466848492033023e+03
5.139999999999999858e+01 2.550044699678842335e+03 7.002004784603973349e+02 1.083546559051023905e+03
5.150000000000000000e+01 2.553334688738811565e+03 7.015372656611034472e+02 1.083612219018327778e+03
5.160000000000000142e+01 2.556618124242823797e+03 7.028809761825120859e+02 1.083663561912985642e+03
5.170000000000000284e+01 2.559894594315047016e+03 7.042320871163033189e+02 1.083701088083195827e+03
5.179999999999999716e+01 2.563163515359891790e+03 7.055907127651721567e+02 1.083726885724609474e+03
5.189999999999999858e+01 2.566424577201645661e+03 7.069571831503353678e+02 1.083743398545241234e+03
5.200000000000000000e+01 2.569677516626051784e+03 7.083314342326373207e+02 1.083752604894010346e+03
5.210000000000000142e+01 2.572922301518493896e+03 7.097133442134338566e+02 1.083756020455523867e+03
5.220000000000000284e+01 2.576158845159465727e+03 7.111026834628978577e+02 1.083754357102664471e+03
5.229999999999999716e+01 2.579387251187439233e+03 7.124998860375333152e+02 1.083748979472434712e+03
5.239999999999999858e+01 2.582607413893390458e+03 7.139048047128574126e+02 1.083741053217258013e+03
5.250000000000000000e+01 2.585819033191001381e+03 7.153174547558883205e+02 1.083731784393291036e+03
5.260000000000000142e+01 2.589021782012643143e+03 7.167383096490800654e+02 1.083721456775037950e+03
5.270000000000000284e+01 2.592214887875472414e+03 7.181664080670063868e+02 1.083710000376262542e+03
5.279999999999999716e+01 2.595397338371863952e+03 7.195998063483116312e+02 1.083697213198842746e+03
5.289999999999999858e+01 2.598568089758476162e+03 7.210358933284376235e+02 1.083681778623005357e+03
5.300000000000000000e+01 2.601726119091349119e+03 7.224715110570550678e+02 1.083661551071748818e+03
5.310000000000000142e+01 2.604870523286969274e+03 7.239037801285644491e+02 1.083633447692539903e+03
5.320000000000000284e+01 2.608000602535364123e+03 7.253308255363781427e+02 1.083593341418163163e+03
5.329999999999999716e+01 2.611115992752361308e+03 7.267509692003620785e+02 1.083538526384958004e+03
5.339999999999999858e+01 2.614216674823109315e+03 7.281622379392952098e+02 1.083465475751005670e+03
5.350000000000000000e+01 2.617302599362482852e+03 7.295630323093857896e+02 1.083372166662071322e+03
5.360000000000000142e+01 2.620373842418080585e+03 7.309525247823846712e+02 1.083255972657304937e+03
5.370000000000000284e+01 2.623430604859644973e+03 7.323309476434578755e+02 1.083114017367084216e+03
5.379999999999999716e+01 2.626473219295533909e+03 7.336993025265544475e+02 1.082944006351917324e+03
5.389999999999999858e+01 2.629502437165406263e+03 7.350585290802812324e+02 1.082744627038782255e+03
5.400000000000000000e+01 2.632519127435035898e+03 7.364095578473320529e+02 1.082514947938132991e+03
5.410000000000000142e+01 2.635524054994471044e+03 7.377531174319424281e+02 1.082254016390770630e+03
5.420000000000000284e+01 2.638517720712306073e+03 7.390896177206464017e+02 1.081962248696827828e+03
5.429999999999999716e+01 2.641500650234416298e+03 7.404195540036303100e+02 1.081640845433722461e+03
5.439999999999999858e+01 2.644473254388964506e+03 7.417433657622300416e+02 1.081291225658535950e+03
5.450000000000000000e+01 2.647435843195898997e+03 7.430619168640887438e+02 1.080917146711890837e+03
5.460000000000000142e+01 2.650388669945002675e+03 7.443761628117845248e+02 1.080522590451764700e+03
5.470000000000000284e+01 2.653331961543958187e+03 7.456863978333494742e+02 1.080111103842479224e+03
5.479999999999999716e+01 2.656265923167610254e+03 7.469924802606367393e+02 1.079685445964921200e+03
5.489999999999999858e+01 2.659190481357981298e+03 7.482935213384776034e+02 1.079248131230710896e+03
5.500000000000000000e+01 2.662105582914788556e+03 7.495887396856758187e+02 1.078801039245703578e+03
5.510000000000000142e+01 2.665011457815283848e+03 7.508773561819718907e+02 1.078346707586774755e+03
5.520000000000000284e+01 2.667908313148891921e+03 7.521590340549307712e+02 1.077888361743036057e+03
5.529999999999999716e+01 2.670795966496035817e+03 7.534330476164557240e+02 1.077427764222611131e+03
5.539999999999999858e+01 2.673673986775766480e+03 7.546986431282771264e+02 1.076965168484439801e+03
5.550000000000000000e+01 2.676541804514266005e+03 7.559550086979072603e+02 1.076501872582229680e+03
5.560000000000000142e+01 2.679398717726999621e+03 7.572012213579180298e+02 1.076039722070029256e+03
5.570000000000000284e+01 2.682244072879931537e+03 7.584370425105755658e+02 1.075579529261149219e+03
5.579999999999999716e+01 2.685077379148156524e+03 7.596634033720254138e+02 1.075122084565361547e+03
5.589999999999999858e+01 2.687898339969919107e+03 7.608823902783851736e+02 1.074667742744996303e+03
5.600000000000000000e+01 2.690706900552896514e+03 7.620971573621029620e+02 1.074216727536072995e+03
5.610000000000000142e+01 2.693503191754358795e+03 7.633109450989934430e+02 1.073769775850426868e+03
5.620000000000000284e+01 2.696287666531229661e+03 7.645259969876115065e+02 1.073328762339116565e+03
5.629999999999999716e+01 2.699061035513021125e+03 7.657446933409044050e+02 1.072895804784584016e+03
5.639999999999999858e+01 2.701824242252075692e+03 7.669696062730586164e+02 1.072473582207185700e+03
5.650000000000000000e+01 2.704578381591374182e+03 7.682030024330704236e+02 1.072064397110193568e+03
5.660000000000000142e+01 2.707324161911992633e+03 7.694462242318411427e+02 1.071670125467353046e+03
5.670000000000000284e+01 2.710061643967054351e+03 7.706995367534834713e+02 1.071291027779535398e+03
5.679999999999999716e+01 2.712790835503719336e+03 7.719628573584366222e+02 1.070927407386180221e+03
5.689999999999999858e+01 2.715511966541641414e+03 7.732360908816142455e+02 1.070579058009058372e+03
5.700000000000000000e+01 2.718225102071105539e+03 7.745209693668798536e+02 1.070246314953316869e+03
5.710000000000000142e+01 2.720930319784206858e+03 7.758198812196171730e+02 1.069929667792709552e+03
5.720000000000000284e+01 2.723627516326373552e+03 7.771344702861645146e+02 1.069628739751879493e+03
5.729999999999999716e+01 2.726316475635574989e+03 7.784659627960254511e+02 1.069344084532568104e+03
5.739999999999999858e+01 2.728996679850822602e+03 7.798142699570369132e+02 1.069076791735118604e+03
5.750000000000000000e+01 2.731667906597642286e+03 7.811787469525756933e+02 1.068827010579527268e+03
5.760000000000000142e+01 2.734330309544011925e+03 7.825589290242371590e+02 1.068594074769291183e+03
5.770000000000000284e+01 2.736984324405169446e+03 7.839548653159170044e+02 1.068375793311227426e+03
5.779999999999999716e+01 2.739630196850620905e+03 7.853669845398471807e+02 1.068169282302914326e+03
5.789999999999999858e+01 2.742268031199212146e+03 7.867958333004958149e+02 1.067970329139938713e+03
5.800000000000000000e+01 2.744897881783773300e+03 7.882429533804233870e+02 1.067774819332899824e+03
5.810000000000000142e+01 2.747519312201124194e+03 7.897091712847341114e+02 1.067578936139580492e+03
5.820000000000000284e+01 2.750131790504617584e+03 7.911937765927868895e+02 1.067379502330619744e+03
5.829999999999999716e+01 2.752734570478600745e+03 7.926938637153591571e+02 1.067174287384586478e+03
5.839999999999999858e+01 2.755326948747556344e+03 7.942043301122093908e+02 1.066963039834915435e+03
5.850000000000000000e+01 2.757908292049944066e+03 7.957196886986864683e+02 1.066744540834818508e+03
5.860000000000000142e+01 2.760478409801251928e+03 7.972360664610221193e+02 1.066516759071992510e+03
5.870000000000000284e+01 2.763037757577573302e+03 7.987518815569255821e+02 1.066279253672825689e+03
5.879999999999999716e+01 2.765585649704903972e+03 8.002653294998169713e+02 1.066032965104490358e+03
5.889999999999999858e+01 2.768121138799404889e+03 8.017743648007449337e+02 1.065779379305365637e+03
5.900000000000000000e+01 2.770644012607594505e+03 8.032763678571268429e+02 1.065521278219608121e+03
5.910000000000000142e+01 2.773154544782520134e+03 8.047692316829050014e+02 1.065261968708907716e+03
5.920000000000000284e+01 2.775653105726725244e+03 8.062514790005054692e+02 1.065004661233018396e+03
5.929999999999999716e+01 2.778139994657730767e+03 8.077224266139360225e+02 1.064751455597098357e+03
5.939999999999999858e+01 2.780615491231756096e+03 8.091818958670735356e+02 1.064504123300835090e+03
5.950000000000000000e+01 2.783079950736465889e+03 8.106303608015075497e+02 1.064264046329615212e+03
5.960000000000000142e+01 2.785534157843233970e+03 8.120690053852788424e+02 1.064030713121186182e+03
5.970000000000000284e+01 2.787978453572396575e+03 8.134987306248658570e+02 1.063803623441316176e+03
5.979999999999999716e+01 2.790413064206915351e+03 8.149207147274346426e+02 1.063580448868844542e+03
5.989999999999999858e+01 2.792838344045807844e+03 8.163352792592213518e+02 1.063359437549476752e+03
6.000000000000000000e+01 2.795254237382597239e+03 8.177420494466900891e+02 1.063138344494543617e+03
6.010000000000000142e+01 2.797660303320606545e+03 8.191395346080851141e+02 1.062915218700622972e+03
6.020000000000000284e+01 2.800056176228124059e+03 8.205250637444100903e+02 1.062686837660177844e+03
6.029999999999999716e+01 2.802442250492167204e+03 8.218962117194444090e+02 1.062450860101088892e+03
6.039999999999999858e+01 2.804819038578864365e+03 8.232504038284778289e+02 1.062206489082962889e+03
6.050000000000000000e+01 2.807186137259336647e+03 8.245843161532802696e+02 1.061955095569582681e+03
6.060000000000000142e+01 2.809543163263973838e+03 8.258948186046227420e+02 1.061698150519369847e+03
6.070000000000000284e+01 2.811889796164704421e+03 8.271800834475614010e+02 1.061437367093076318e+03
6.079999999999999716e+01 2.814225794358249914e+03 8.284396891796443470e+02 1.061175264454042008e+03
6.089999999999999858e+01 2.816550998853148485e+03 8.296731706159141595e+02 1.060915085658585667e+03
6.100000000000000000e+01 2.818865488820339579e+03 8.308801698710717574e+02 1.060659931129448069e+03
6.110000000000000142e+01 2.821169795033822993e+03 8.320612875454760342e+02 1.060412582019311685e+03
6.120000000000000284e+01 2.823464373350809637e+03 8.332172682880191132e+02 1.060176127618264218e+03
6.129999999999999716e+01 2.825749264956019942e+03 8.343484385420395029e+02 1.059952314444835793e+03
6.139999999999999858e+01 2.828024773985876891e+03 8.354557161385437212e+02 1.059741707952259276e+03
6.150000000000000000e+01 2.830291498629181206e+03 8.365420634958768460e+02 1.059544562478999524e+03
6.160000000000000142e+01 2.832549943292143780e+03 8.376099894118092379e+02 1.059361916933066823e+03
6.170000000000000284e+01 2.834800691475706572e+03 8.386627004974850479e+02 1.059195396978344888e+03
6.179999999999999716e+01 2.837044380368431575e+03 8.397029739978640919e+02 1.059045845353200548e+03
6.189999999999999858e+01 2.839281493014644184e+03 8.407331147408749530e+02 1.058915547749751568e+03
6.200000000000000000e+01 2.841512773664969700e+03 8.417548932588626940e+02 1.058804508875143256e+03
6.210000000000000142e+01 2.843739361908260889e+03 8.427692551914431078e+02 1.058711878569621149e+03
6.220000000000000284e+01 2.845961719966926921e+03 8.437773653662018205e+02 1.058638616620831726e+03
6.229999999999999716e+01 2.848179527444493488e+03 8.447803239592385580e+02 1.058585146993845228e+03
6.239999999999999858e+01 2.850392155956232273e+03 8.457792374226812626e+02 1.058552434334603277e+03
6.250000000000000000e+01 2.852598824943298041e+03 8.467752377188153332e+02 1.058541658570480649e+03
6.260000000000000142e+01 2.854798787375798383e+03 8.477691975343686863e+02 1.058552029205622148e+03
6.270000000000000284e+01 2.856991646880582721e+03 8.487616370428565915e+02 1.058581129071518262e+03
6.279999999999999716e+01 2.859176996207584580e+03 8.497528744614360221e+02 1.058627814711157498e+03
6.289999999999999858e+01 2.861354592516527646e+03 8.507430355296648941e+02 1.058691526064566006e+03
6.300000000000000000e+01 2.863524823893759731e+03 8.517335748955561030e+02 1.058771224672649168e+03
6.310000000000000142e+01 2.865688329094471101e+03 8.527258418590799920e+02 1.058867093271980139e+03
6.320000000000000284e+01 2.867845593490070769e+03 8.537209312825641518e+02 1.058979714513880936e+03
6.329999999999999716e+01 2.869996310313078993e+03 8.547198371316062548e+02 1.059106478314260585e+03
6.339999999999999858e+01 2.872139445087816512e+03 8.557233456498040596e+02 1.059243003352421965e+03
6.350000000000000000e+01 2.874274004416603475e+03 8.567313640303191278e+02 1.059383937525275996e+03
6.360000000000000142e+01 2.876398914486345348e+03 8.577441438559383187e+02 1.059524142766990735e+03
6.370000000000000284e+01 2.878512820959591409e+03 8.587603449134189759e+02 1.059659964367124303e+03
6.379999999999999716e+01 2.880614558503387343e+03 8.597781870722681106e+02 1.059788046101037708e+03
6.389999999999999858e+01 2.882703172388462917e+03 8.607958760133931264e+02 1.059906607025953235e+03
6.400000000000000000e+01 2.884777996556581002e+03 8.618106761893955081e+02 1.060014605720497002e+03
6.409999999999999432e+01 2.886838888942953872e+03 8.628204620334918218e+02 1.060110752975312153e+03
6.420000000000000284e+01 2.888886020706195268e+03 8.638234111624203706e+02 1.060193726623875591e+03
6.429999999999999716e+01 2.890919940585001314e+03 8.648186941496148847e+02 1.060261839576071907e+03
6.440000000000000568e+01 2.892941699124083698e+03 8.658051784127865176e+02 1.060312602566408714e+03
6.450000000000000000e+01 2.894952074188965980e+03 8.667805350409942093e+02 1.060343467627141763e+03
6.459999999999999432e+01 2.896951373485223485e+03 8.677428560633841244e+02 1.060353108863851958e+03
6.470000000000000284e+01 2.898939537937672867e+03 8.686913048685016747e+02 1.060343527137284127e+03
6.479999999999999716e+01 2.900916756018244541e+03 8.696263715534244056e+02 1.060317381502959961e+03
6.490000000000000568e+01 2.902883157523212503e+03 8.705493355965088540e+02 1.060278226146991983e+03
6.500000000000000000e+01 2.904839022944947828e+03 8.714618185096062462e+02 1.060227967671238730e+03
6.509999999999999432e+01 2.906784467049943032e+03 8.723646003181722790e+02 1.060167278169378733e+03
6.520000000000000284e+01 2.908719754175645448e+03 8.732576416095516834e+02 1.060096398857589520e+03
6.529999999999999716e+01 2.910645371034377149e+03 8.741411774307021005e+02 1.060014989655524914e+03
6.540000000000000568e+01 2.912561262683329460e+03 8.750153458850079460e+02 1.059923653390357231e+03
6.550000000000000000e+01 2.914467448944168154e+03 8.758804437648568637e+02 1.059823511672768291e+03
6.559999999999999432e+01 2.916364256385028966e+03 8.767380449051445339e+02 1.059714490467164524e+03
6.570000000000000284e+01 2.918252039171436536e+03 8.775912057904240555e+02 1.059597245645577459e+03
6.579999999999999716e+01 2.920130965738921077e+03 8.784432821212169529e+02 1.059472972757110711e+03
6.590000000000000568e+01 2.922000831206297335e+03 8.792958899383613698e+02 1.059343908186919180e+03
6.600000000000000000e+01 2.923861356950453228e+03 8.801483370439325427e+02 1.059212306150694076e+03
6.609999999999999432e+01 2.925712599382091412e+03 8.809990241623133898e+02 1.059080916582552163e+03
6.620000000000000284e+01 2.927555263923507027e+03 8.818475937371001692e+02 1.058951942863921886e+03
6.629999999999999716e+01 2.929390166076897458e+03 8.826959462226209325e+02 1.058826528426483492e+03
6.640000000000000568e+01 2.931217749263450969e+03 8.835461761028952878e+02 1.058705013354950552e+03
6.650000000000000000e+01 2.933038106532644179e+03 8.843996618973073964e+02 1.058587393101204270e+03
6.659999999999999432e+01 2.934851410033266347e+03 8.852580518126887910e+02 1.058473102088762062e+03
6.670000000000000284e+01 2.936658295061808985e+03 8.861245034464050150e+02 1.058360675957689637e+03
6.679999999999999716e+01 2.938459471730832320e+03 8.870019678719700096e+02 1.058248921609943409e+03
6.690000000000000568e+01 2.940255156019100014e+03 8.878927551297510945e+02 1.058136663032197703e+03
6.700000000000000000e+01 2.942045166129651989e+03 8.887973462067070614e+02 1.058022224623985039e+03
6.709999999999999432e+01 2.943829290931829291e+03 8.897154931846562249e+02 1.057907285080371821e+03
6.720000000000000284e+01 2.945607441059034954e+03 8.906455052978712956e+02 1.057793084239619930e+03
6.729999999999999716e+01 2.947379264123901976e+03 8.915843534312684824e+02 1.057679734849785746e+03
6.740000000000000568e+01 2.949144345866880940e+03 8.925282172785787225e+02 1.057566623359435198e+03
6.750000000000000000e+01 2.950902313802796471e+03 8.934727063830114275e+02 1.057453299149940904e+03
6.759999999999999432e+01 2.952652848079342220e+03 8.944152484462242683e+02 1.057339744149222952e+03
6.770000000000000284e+01 2.954395444307053367e+03 8.953535935064323894e+02 1.057226620519299104e+03
6.779999999999999716e+01 2.956129307819436690e+03 8.962849375741993754e+02 1.057114961826036961e+03
6.790000000000000568e+01 2.957854301238709922e+03 8.972079103621872491e+02 1.057005118806999235e+03
6.800000000000000000e+01 2.959569700831924820e+03 8.981201917394682823e+02 1.056897731135054073e+03
6.809999999999999432e+01 2.961275521097083129e+03 8.990206928693373811e+02 1.056792355796284937e+03
6.820000000000000284e+01 2.962971687081254458e+03 8.999086916611181550e+02 1.056689081848661772e+03
6.829999999999999716e+01 2.964657272198883675e+03 9.007830027732561575e+02 1.056589634008338635e+03
6.840000000000000568e+01 2.966331300552483299e+03 9.016425844883874561e+02 1.056496295884381198e+03
6.850000000000000000e+01 2.967993392592548844e+03 9.024877929495946773e+02 1.056411516289284009e+03
6.859999999999999432e+01 2.969643243022822389e+03 9.033198546466824155e+02 1.056336338706029437e+03
6.870000000000000284e+01 2.971280503494207096e+03 9.041394643604494377e+02 1.056269643536943931e+03
6.879999999999999716e+01 2.972905143896221034e+03 9.049466818490445803e+02 1.056207942923877908e+03
6.890000000000000568e+01 2.974517026727185112e+03 9.057415220655238954e+02 1.056146638513078869e+03
6.900000000000000000e+01 2.976115909689582168e+03 9.065253110300304797e+02 1.056081987508974635e+03
6.909999999999999432e+01 2.977701899552745090e+03 9.073002331406109988e+02 1.056009499812885679e+03
6.920000000000000284e+01 2.979275680344873763e+03 9.080689548105410722e+02 1.055924971362549968e+03
6.929999999999999716e+01 2.980837952526186200e+03 9.088338923816154420e+02 1.055827143667045675e+03
6.940000000000000568e+01 2.982390259833170603e+03 9.095968412766460460e+02 1.055716972036042534e+03
6.950000000000000000e+01 2.983933798397874398e+03 9.103582061996603443e+02 1.055595693820299402e+03
6.959999999999999432e+01 2.985468636341037381e+03 9.111173406819721095e+02 1.055465397275039322e+03
6.970000000000000284e+01 2.986994807536960252e+03 9.118744149102708434e+02 1.055326546988747396e+03
6.979999999999999716e+01 2.988512915531216095e+03 9.126312671064388269e+02 1.055178920889684832e+03
6.990000000000000568e+01 2.990022343315923081e+03 9.133892705559264868e+02 1.055025408307307771e+03
7.000000000000000000e+01 2.991522579822904845e+03 9.141495569375838386e+02 1.054871800821704255e+03
7.009999999999999432e+01 2.993015202347116428e+03 9.149150069573024666e+02 1.054727009886933956e+03
7.020000000000000284e+01 2.994500243278142079e+03 9.156870203714884155e+02 1.054599503495510817e+03
7.029999999999999716e+01 2.995977465067907815e+03 9.164653325734625469e+02 1.054491288934803833e+03
7.040000000000000568e+01 2.997446787997914726e+03 9.172491923345564828e+02 1.054402747802014801e+03
7.050000000000000000e+01 2.998907891432104407e+03 9.180368929070282320e+02 1.054334959459212769e+03
7.059999999999999432e+01 3.000360354189744157e+03 9.188259249375323634e+02 1.054289381199144373e+03
7.070000000000000284e+01 3.001803685860049427e+03 9.196141628739178486e+02 1.054268280579695329e+03
7.079999999999999716e+01 3.003237280447307057e+03 9.204004614518821654e+02 1.054275118950850811e+03
7.090000000000000568e+01 3.004660748996946495e+03 9.211852457053428225e+02 1.054311859245253345e+03
7.100000000000000000e+01 3.006074172928063945e+03 9.219665264926634336e+02 1.054378990775393504e+03
7.109999999999999432e+01 3.007478296333051276e+03 9.227339379469149208e+02 1.054474395448112773e+03
7.120000000000000284e+01 3.008874123485019027e+03 9.234819052928892233e+02 1.054592828232530337e+03
7.129999999999999716e+01 3.010261678655600463e+03 9.242105836812866073e+02 1.054728156650029632e+03
7.140000000000000568e+01 3.011640051874625897e+03 9.249200996613849384e+02 1.054874936378325856e+03
7.150000000000000000e+01 3.013008876802897703e+03 9.256111196909605496e+02 1.055027619097406387e+03
7.159999999999999432e+01 3.014368861769270097e+03 9.262853696729698640e+02 1.055181013826831986e+03
7.170000000000000284e+01 3.015719110389788057e+03 9.269432081280178863e+02 1.055331065851697076e+03
7.179999999999999716e+01 3.017058506219829724e+03 9.275847953365100693e+02 1.055475719068181661e+03
7.190000000000000568e+01 3.018386102810379725e+03 9.282100876601166419e+02 1.055614938730434460e+03
7.200000000000000000e+01 3.019701907025408673e+03 9.288218107637462708e+02 1.055749487208516712e+03
7.209999999999999432e+01 3.021007165132177761e+03 9.294240072006700757e+02 1.055878527610120273e+03
7.220000000000000284e+01 3.022301605596524951e+03 9.300189608320570187e+02 1.056002181544705309e+03
7.229999999999999716e+01 3.023584878653985470e+03 9.306101174498703585e+02 1.056119976934055558e+03
7.240000000000000568e+01 3.024856700918579008e+03 9.312034703672416072e+02 1.056230670725776235e+03
7.250000000000000000e+01 3.026117440830953001e+03 9.318019809030975011e+02 1.056331003007836443e+03
7.259999999999999432e+01 3.027368273991647584e+03 9.324007355383560025e+02 1.056415127152668447e+03
7.270000000000000284e+01 3.028609144198248032e+03 9.330006840054707027e+02 1.056478389138105740e+03
7.279999999999999716e+01 3.029839138863900644e+03 9.336077312794518548e+02 1.056517810682449635e+03
7.290000000000000568e+01 3.031058035618386839e+03 9.342249974892479258e+02 1.056531135827310209e+03
7.300000000000000000e+01 3.032265210225039937e+03 9.348528152329758996e+02 1.056516908442260501e+03
7.309999999999999432e+01 3.033459097097662834e+03 9.354898849982164393e+02 1.056473456628165877e+03
7.320000000000000284e+01 3.034638497002887561e+03 9.361351014167016729e+02 1.056399924322447532e+03
7.329999999999999716e+01 3.035802602293068958e+03 9.367875068311218456e+02 1.056298293631298293e+03
7.340000000000000568e+01 3.036950881776249844e+03 9.374456624573449517e+02 1.056172258624696042e+03
7.350000000000000000e+01 3.038083302527777050e+03 9.381083681616446484e+02 1.056024181086249428e+03
7.359999999999999432e+01 3.039199479583155153e+03 9.387747979404280159e+02 1.055854121182062045e+03
7.370000000000000284e+01 3.040298429006283186e+03 9.394433399524823471e+02 1.055662278110718489e+03
7.379999999999999716e+01 3.041379636392455723e+03 9.401117640276634120e+02 1.055448930615902100e+03
7.390000000000000568e+01 3.042443372956117855e+03 9.407781469992723942e+02 1.055215575434383027e+03
7.400000000000000000e+01 3.043490369681951506e+03 9.414412324738491407e+02 1.054965251131868627e+03
7.409999999999999432e+01 3.044521803641884162e+03 9.421013918579205892e+02 1.054702579480100667e+03
7.420000000000000284e+01 3.045539074140482171e+03 9.427592121032080286e+02 1.054433840182995027e+03
7.429999999999999716e+01 3.046543681020737040e+03 9.434152411633608608e+02 1.054165361066266541e+03
7.440000000000000568e+01 3.047537432434712628e+03 9.440704876542440616e+02 1.053903041582958849e+03
7.450000000000000000e+01 3.048521761798954685e+03 9.447256767317394406e+02 1.053653199604785186e+03
7.459999999999999432e+01 3.049497760130746428e+03 9.453808954756696039e+02 1.053421808770513053e+03
7.470000000000000284e+01 3.050465986227834946e+03 9.460356107879870251e+02 1.053216358662317361e+03
7.479999999999999716e+01 3.051426464514831423e+03 9.466886791478673331e+02 1.053046766210170063e+03
7.490000000000000568e+01 3.052379078235092493e+03 9.473377450170901284e+02 1.052921071342980213e+03
7.500000000000000000e+01 3.053323712344990327e+03 9.479803235723088619e+02 1.052845344602140813e+03
7.509999999999999432e+01 3.054260403325085463e+03 9.486163140053372445e+02 1.052822256832808307e+03
7.520000000000000284e+01 3.055189119480229238e+03 9.492461834830342013e+02 1.052852328953009419e+03
7.529999999999999716e+01 3.056109886920817644e+03 9.498696926958259610e+02 1.052935514329724811e+03
7.540000000000000568e+01 3.057023143307798819e+03 9.504860581705188451e+02 1.053072174713360255e+03
7.550000000000000000e+01 3.057929336420309028e+03 9.510946064410736653e+02 1.053262187503054975e+03
7.559999999999999432e+01 3.058828763713769149e+03 9.516944687681257165e+02 1.053504333992145803e+03
7.570000000000000284e+01 3.059721932769366504e+03 9.522850271634811179e+02 1.053796574338091887e+03
7.579999999999999716e+01 3.060609487643253487e+03 9.528654075871986606e+02 1.054137934075544763e+03
7.590000000000000568e+01 3.061491705739008921e+03 9.534342860529604877e+02 1.054527712179184618e+03
7.600000000000000000e+01 3.062368501882833698e+03 9.539914644518871683e+02 1.054964731577809289e+03
7.609999999999999432e+01 3.063239458619602374e+03 9.545371977464437805e+02 1.055449468782285294e+03
7.620000000000000284e+01 3.064104289667280227e+03 9.550716431354489941e+02 1.055982517445812391e+03
7.629999999999999716e+01 3.064963163614027053e+03 9.555962200002386453e+02 1.056561555216496799e+03
7.640000000000000568e+01 3.065816622049717807e+03 9.561128171323871356e+02 1.057181900086439782e+03
7.650000000000000000e+01 3.066665182426972478e+03 9.566230133062681489e+02 1.057838302037421727e+03
7.659999999999999432e+01 3.067509331911257050e+03 9.571275149037892334e+02 1.058526391699666874e+03
7.670000000000000284e+01 3.068349048933242102e+03 9.576264449752970904e+02 1.059243309000232784e+03
7.679999999999999716e+01 3.069184018671828653e+03 9.581193876682814334e+02 1.059986596603852831e+03
7.690000000000000568e+01 3.070014417266069813e+03 9.586062226463632214e+02 1.060753409421020933e+03
7.700000000000000000e+01 3.070839989953840359e+03 9.590858519160938158e+02 1.061541834465422198e+03
7.709999999999999432e+01 3.071660551999853396e+03 9.595575218011558718e+02 1.062351840721247299e+03
7.720000000000000284e+01 3.072476236789719678e+03 9.600211723797315244e+02 1.063182619630641511e+03
7.729999999999999716e+01 3.073287080683414842e+03 9.604781476504454076e+02 1.064033951678979520e+03
7.740000000000000568e+01 3.074093495417738723e+03 9.609303978891380211e+02 1.064904460352592196e+03
7.750000000000000000e+01 3.074896021233161719e+03 9.613797916018484102e+02 1.065793186230961055e+03
7.759999999999999432e+01 3.075694968071052699e+03 9.618275772568026696e+02 1.066698799503825740e+03
7.770000000000000284e+01 3.076490387648311753e+03 9.622746990413438652e+02 1.067621073884495217e+03
7.779999999999999716e+01 3.077282301042650488e+03 9.627223687325245010e+02 1.068559992392803451e+03
7.790000000000000568e+01 3.078070614863904211e+03 9.631705921547791149e+02 1.069514575190681626e+03
7.800000000000000000e+01 3.078855215460503132e+03 9.636163204646327358e+02 1.070482903526562040e+03
7.809999999999999432e+01 3.079635893495818891e+03 9.640566077823286832e+02 1.071461806360545779e+03
7.820000000000000284e+01 3.080412440256149239e+03 9.644935877626921865e+02 1.072447755645975121e+03
7.829999999999999716e+01 3.081184754208115010e+03 9.649284839332694901e+02 1.073436400013709317e+03
7.840000000000000568e+01 3.081952494707252754e+03 9.653598844620705677e+02 1.074424197829808236e+03
7.850000000000000000e+01 3.082715096423659816e+03 9.657857728062454044e+02 1.075408296530254120e+03
7.859999999999999432e+01 3.083471738534973611e+03 9.662043569476086304e+02 1.076386616693779160e+03
7.870000000000000284e+01 3.084221771572541002e+03 9.666146608678850498e+02 1.077359068787590331e+03
7.879999999999999716e+01 3.084964584632202332e+03 9.670171073357669229e+02 1.078327462231159643e+03
7.890000000000000568e+01 3.085700176988725161e+03 9.674116223387659375e+02 1.079295887985739228e+03
7.900000000000000000e+01 3.086428941572186886e+03 9.677985085600362254e+02 1.080269498655289681e+03
7.909999999999999432e+01 3.087150958751773487e+03 9.681776104546861461e+02 1.081253299600201444e+03
7.920000000000000284e+01 3.087866873627322093e+03 9.685486247976405139e+02 1.082249288549810444e+03
7.929999999999999716e+01 3.088576983968349850e+03 9.689113849605391806e+02 1.083256606588654904e+03
7.940000000000000568e+01 3.089280948070499562e+03 9.692640872446927460e+02 1.084271198228003868e+03
7.950000000000000000e+01 3.089978140691231602e+03 9.696054419267752564e+02 1.085289378434829814e+03
7.959999999999999432e+01 3.090667787016426246e+03 9.699350041729048826e+02 1.086307244357804393e+03
7.970000000000000284e+01 3.091348828436020540e+03 9.702525722925156515e+02 1.087321527512877310e+03
7.979999999999999716e+01 3.092019936774129292e+03 9.705575370126757662e+02 1.088331467701779275e+03
7.990000000000000568e+01 3.092680053443474208e+03 9.708511711874220964e+02 1.089336138562966880e+03
8.000000000000000000e+01 3.093329273974474290e+03 9.711366818706160302e+02 1.090334479672756515e+03
8.009999999999999432e+01 3.093968336209292374e+03 9.714188937944568352e+02 1.091326393424862999e+03
8.020000000000000284e+01 3.094597866594271636e+03 9.717037182952067269e+02 1.092314116981839561e+03
8.029999999999999716e+01 3.095218495501269899e+03 9.719901081272737429e+02 1.093300063950232470e+03
8.040000000000000568e+01 3.095830687221029166e+03 9.722744941089576969e+02 1.094287432254258874e+03
8.050000000000000000e+01 3.096435811731760168e+03 9.725547296801637458e+02 1.095277026226428916e+03
8.059999999999999432e+01 3.097034703336061284e+03 9.728284793962334334e+02 1.096269308970501697e+03
8.070000000000000284e+01 3.097627396212614258e+03 9.730980296532279681e+02 1.097264398415766664e+03
8.079999999999999716e+01 3.098214071975063689e+03 9.733648600638261996e+02 1.098260747667566193e+03
8.090000000000000568e+01 3.098793787980898742e+03 9.736280944085738156e+02 1.099258220246649216e+03
8.100000000000000000e+01 3.099365214299465606e+03 9.738864167724582330e+02 1.100256239549508336e+03
8.109999999999999432e+01 3.099927800599541570e+03 9.741383719871269022e+02 1.101253031106685285e+03
8.120000000000000284e+01 3.100482467753787660e+03 9.743834034788715144e+02 1.102245211199180176e+03
8.129999999999999716e+01 3.101030345517122896e+03 9.746220139247252519e+02 1.103228716893108412e+03
8.140000000000000568e+01 3.101572593366510773e+03 9.748557998155988571e+02 1.104199829675624642e+03
8.150000000000000000e+01 3.102110407206597756e+03 9.750870824840462774e+02 1.105155681533549341e+03
8.159999999999999432e+01 3.102644649293582461e+03 9.753167905116297334e+02 1.106093949415147563e+03
8.170000000000000284e+01 3.103175399613262471e+03 9.755449812531478528e+02 1.107013237188537005e+03
8.179999999999999716e+01 3.103702963967751657e+03 9.757734598862325583e+02 1.107913595737620653e+03
8.190000000000000568e+01 3.104228100782062938e+03 9.760061497763258558e+02 1.108795559911103737e+03
8.200000000000000000e+01 3.104751216628121711e+03 9.762459113625591272e+02 1.109659623931025180e+03
8.209999999999999432e+01 3.105271946756579382e+03 9.764936109966979529e+02 1.110507191914085524e+03
8.220000000000000284e+01 3.105789655790650613e+03 9.767482211252904563e+02 1.111340072379869525e+03
8.229999999999999716e+01 3.106303625418243428e+03 9.770086789358510941e+02 1.112158904128989889e+03
8.240000000000000568e+01 3.106813190520414537e+03 9.772750166610790075e+02 1.112963638541091314e+03
8.250000000000000000e+01 3.107317988578723089e+03 9.775473544116939593e+02 1.113753503666504002e+03
8.259999999999999432e+01 3.107818473910507237e+03 9.778256053873506062e+02 1.114527473985884171e+03
8.270000000000000284e+01 3.108315797170378119e+03 9.781072128219211663e+02 1.115283714981007051e+03
8.279999999999999716e+01 3.108811005049764844e+03 9.783886144190364575e+02 1.116020271641067211e+03
8.290000000000000568e+01 3.109304160505261734e+03 9.786669293022710008e+02 1.116735478428683109e+03
8.300000000000000000e+01 3.109794676788670131e+03 9.789389794156509197e+02 1.117429440180160327e+03
8.309999999999999432e+01 3.110282116420025432e+03 9.792023616456258424e+02 1.118103135674972236e+03
8.320000000000000284e+01 3.110766082399358766e+03 9.794541471375705441e+02 1.118758622862398170e+03
8.329999999999999716e+01 3.111246497273489695e+03 9.796912307529000827e+02 1.119397853867046251e+03
8.340000000000000568e+01 3.111723260189941811e+03 9.799110627177292372e+02 1.120022675399803575e+03
8.350000000000000000e+01 3.112195973265478187e+03 9.801115113353512243e+02 1.120634312003177456e+03
8.359999999999999432e+01 3.112663983493997875e+03 9.802920710238440734e+02 1.121235149164422182e+03
8.370000000000000284e+01 3.113126693506912943e+03 9.804525729698793839e+02 1.121826641671328161e+03
8.379999999999999716e+01 3.113583336722274908e+03 9.805939732027718492e+02 1.122408509398266688e+03
8.390000000000000568e+01 3.114032947948326182e+03 9.807169215827657354e+02 1.122979342647817248e+03
8.400000000000000000e+01 3.114474772147099429e+03 9.808235229406955114e+02 1.123537526535824327e+03
8.409999999999999432e+01 3.114908557136081981e+03 9.809175292778231778e+02 1.124081804843774080e+03
8.420000000000000284e+01 3.115334532235893676e+03 9.810041426776979279e+02 1.124610325960965383e+03
8.429999999999999716e+01 3.115752620221307097e+03 9.810883621451384897e+02 1.125121049138734179e+03
8.440000000000000568e+01 3.116162772538759782e+03 9.811739330848918144e+02 1.125612187119438204e+03
8.450000000000000000e+01 3.116564984104984433e+03 9.812630727300056606e+02 1.126081313907960066e+03
8.459999999999999432e+01 3.116959429294312031e+03 9.813579629045925685e+02 1.126526048459233607e+03
8.470000000000000284e+01 3.117346658299977207e+03 9.814609645420796369e+02 1.126943746349470530e+03
8.479999999999999716e+01 3.117727736567223019e+03 9.815749570565885733e+02 1.127330853014479089e+03
8.490000000000000568e+01 3.118103377194143832e+03 9.817019470886434647e+02 1.127684804299131429e+03
8.500000000000000000e+01 3.118474070315458903e+03 9.818422503841420621e+02 1.128004842435103001e+03
8.509999999999999432e+01 3.118840479152038370e+03 9.819942825368730155e+02 1.128288656992283450e+03
8.520000000000000284e+01 3.119203011384192905e+03 9.821554876816398973e+02 1.128534739798134069e+03
8.529999999999999716e+01 3.119561686881811056e+03 9.823223418543489061e+02 1.128741807225571847e+03
8.540000000000000568e+01 3.119916900236291895e+03 9.824923661656289369e+02 1.128909495581977808e+03
8.550000000000000000e+01 3.120269536038968909e+03 9.826642833691671512e+02 1.129039211399533087e+03
8.559999999999999432e+01 3.120620299201946182e+03 9.828390149036340517e+02 1.129134149379266091e+03
8.570000000000000284e+01 3.120969410358267396e+03 9.830191502929933449e+02 1.129198441158120204e+03
8.579999999999999716e+01 3.121317502297443298e+03 9.832095840808779030e+02 1.129235275655711575e+03
8.590000000000000568e+01 3.121665692517165098e+03 9.834150842859085060e+02 1.129248321438588846e+03
8.600000000000000000e+01 3.122014949001514651e+03 9.836345058095521381e+02 1.129244195312080592e+03
8.609999999999999432e+01 3.122365023375340115e+03 9.838640191945346487e+02 1.129230180569503773e+03
8.620000000000000284e+01 3.122715270160812452e+03 9.841043707527719562e+02 1.129210913628071012e+03
8.629999999999999716e+01 3.123065445174701381e+03 9.843590708269430252e+02 1.129192160756134399e+03
8.640000000000000568e+01 3.123415403693727512e+03 9.846313634005682616e+02 1.129179776230926564e+03
8.650000000000000000e+01 3.123765183853514372e+03 9.849242367036240466e+02 1.129180330961555683e+03
8.659999999999999432e+01 3.124114252821298123e+03 9.852414275126261600e+02 1.129198358552400805e+03
8.670000000000000284e+01 3.124461808701823429e+03 9.855840952967564590e+02 1.129235071601307936e+03
8.679999999999999716e+01 3.124806990708725152e+03 9.859519922756103369e+02 1.129289691734860298e+03
8.690000000000000568e+01 3.125149349760473342e+03 9.863452963514996554e+02 1.129361138889430549e+03
8.700000000000000000e+01 3.125488721889347289e+03 9.867657467118469867e+02 1.129446317461243780e+03
8.709999999999999432e+01 3.125824940296915884e+03 9.872175130742884903e+02 1.129541230718277802e+03
8.720000000000000284e+01 3.126157303305586083e+03 9.877018592644608361e+02 1.129641923365951243e+03
8.729999999999999716e+01 3.126485043061921260e+03 9.882181481555439859e+02 1.129743302878272971e+03
8.740000000000000568e+01 3.126807097005944797e+03 9.887640422685863086e+02 1.129842262419698727e+03
8.750000000000000000e+01 3.127122303416953400e+03 9.893337377873849618e+02 1.129938613732842896e+03
8.759999999999999432e+01 3.127429500404936334e+03 9.899218934261880349e+02 1.130035292087464768e+03
8.770000000000000284e+01 3.127726859508575671e+03 9.905256733272271958e+02 1.130133880086572844e+03
8.779999999999999716e+01 3.128013089066148495e+03 9.911453284619892656e+02 1.130232446990736207e+03
8.790000000000000568e+01 3.128288286004668407e+03 9.917814613970499522e+02 1.130328485720294339e+03
8.800000000000000000e+01 3.128553637914415503e+03 9.924349037406163916e+02 1.130420299977663944e+03
8.809999999999999432e+01 3.128809916940811945e+03 9.931044895063328113e+02 1.130509814131333314e+03
8.820000000000000284e+01 3.129056916751818790e+03 9.937884584802027348e+02 1.130601324209749691e+03
8.829999999999999716e+01 3.129294648368473645e+03 9.944846602237143998e+02 1.130699995004776611e+03
8.840000000000000568e+01 3.129522915337859558e+03 9.951897800114657002e+02 1.130809584509317574e+03
8.850000000000000000e+01 3.129741332301483453e+03 9.958975662239845406e+02 1.130931294522700227e+03
8.859999999999999432e+01 3.129949340601907352e+03 9.965990213635150212e+02 1.131065900944309760e+03
8.870000000000000284e+01 3.130146372939673256e+03 9.972852783879689014e+02 1.131214715138252814e+03
8.879999999999999716e+01 3.130333386868902380e+03 9.979488916230475297e+02 1.131375895195134945e+03
8.890000000000000568e+01 3.130509533889970498e+03 9.985832618193689996e+02 1.131548603194056795e+03
8.900000000000000000e+01 3.130674734900539988e+03 9.991857499714965343e+02 1.131731003341643373e+03
8.909999999999999432e+01 3.130829812744420906e+03 9.997553270523062565e+02 1.131920536639474903e+03
8.920000000000000284e+01 3.130975502378590591e+03 1.000290779291518447e+03 1.132115222166442891e+03
8.929999999999999716e+01 3.131112036480616553e+03 1.000791131086103633e+03 1.132312950303075013e+03
8.940000000000000568e+01 3.131239555482124160e+03 1.001256407774983927e+03 1.132510668591520698e+03
8.950000000000000000e+01 3.131358257252838939e+03 1.001687555108390825e+03 1.132706084641241887e+03
8.959999999999999432e+01 3.131468149005199848e+03 1.002085883925330108e+03 1.132896155260602427e+03
8.970000000000000284e+01 3.131569898924967674e+03 1.002452830926832121e+03 1.133077927395537699e+03
8.979999999999999716e+01 3.131663927083075578e+03 1.002789992387985876e+03 1.133248143479377177e+03
8.990000000000000568e+01 3.131749993311958406e+03 1.003096448008372590e+03 1.133403543161035032e+03
9.000000000000000000e+01 3.131827725513327096e+03 1.003370019469611179e+03 1.133540917293023085e+03
9.009999999999999432e+01 3.131896365082009652e+03 1.003610472022606245e+03 1.133657495094391379e+03
9.020000000000000284e+01 3.131954516788558067e+03 1.003818821474545075e+03 1.133752648190546097e+03
9.029999999999999716e+01 3.132002234797937035e+03 1.003996874435423706e+03 1.133825658799185931e+03
9.040000000000000568e+01 3.132040989908277879e+03 1.004148675696853388e+03 1.133877159758457310e+03
9.050000000000000000e+01 3.132071122759506125e+03 1.004278321928327387e+03 1.133911675445518540e+03
9.059999999999999432e+01 3.132092921568954807e+03 1.004388254950781629e+03 1.133935784846488787e+03
9.070000000000000284e+01 3.132106963786238794e+03 1.004479378914491463e+03 1.133957637800049724e+03
9.079999999999999716e+01 3.132113550739214134e+03 1.004551355194958433e+03 1.133984252699901390e+03
9.090000000000000568e+01 3.132112086298283430e+03 1.004604861853662442e+03 1.134020167481080534e+03
9.100000000000000000e+01 3.132101349958310038e+03 1.004639359137680458e+03 1.134066342362224987e+03
9.109999999999999432e+01 3.132083071625706907e+03 1.004657318746372312e+03 1.134119843429432876e+03
9.120000000000000284e+01 3.132059472752952843e+03 1.004663734797356938e+03 1.134178315153962558e+03
9.129999999999999716e+01 3.132029441966972627e+03 1.004659559092618110e+03 1.134243348277193945e+03
9.140000000000000568e+01 3.131992814957833616e+03 1.004645562624913509e+03 1.134314856055424571e+03
9.150000000000000000e+01 3.131950093697475495e+03 1.004622804893162993e+03 1.134390939523338602e+03
9.159999999999999432e+01 3.131901755360964216e+03 1.004592774978021225e+03 1.134467328828321570e+03
9.170000000000000284e+01 3.131848064807944866e+03 1.004557425065218467e+03 1.134539654110941228e+03
9.179999999999999716e+01 3.131789124509935846e+03 1.004517415837347016e+03 1.134604843264175088e+03
9.190000000000000568e+01 3.131724624398458218e+03 1.004473437260501669e+03 1.134663225348349442e+03
9.200000000000000000e+01 3.131654277526949045e+03 1.004426081317501030e+03 1.134716671275484259e+03
9.209999999999999432e+01 3.131577906791586884e+03 1.004374134860929644e+03 1.134764876023131819e+03
9.220000000000000284e+01 3.131495273516443831e+03 1.004315859705917319e+03 1.134805969924064357e+03
9.229999999999999716e+01 3.131406065293714619e+03 1.004250389124352751e+03 1.135184558462121004e+03
9.240000000000000568e+01 3.131309864110594845e+03 1.004178305860139062e+03 1.136017111230480168e+03
9.250000000000000000e+01 3.131206646151595578e+03 1.004101897815293796e+03 1.136854566446570516e+03
9.259999999999999432e+01 3.131096494859925770e+03 1.004024276316574742e+03 1.137695014515404182e+03
9.270000000000000284e+01 3.130979292071501277e+03 1.003948785618871625e+03 1.138537988737496107e+03
9.279999999999999716e+01 3.130854628930601848e+03 1.003878170556209625e+03 1.139382074345595811e+03
9.290000000000000568e+01 3.130722258274081923e+03 1.003814128558296034e+03 1.140223708299289228e+03
9.300000000000000000e+01 3.130582555374013737e+03 1.003757954077584145e+03 1.141057858724664129e+03
9.309999999999999432e+01 3.130436429937574758e+03 1.003709493907832893e+03 1.141878295927049294e+03
9.320000000000000284e+01 3.130284950766573729e+03 1.003666319612564166e+03 1.142681180579965712e+03
9.329999999999999716e+01 3.130129030598619465e+03 1.003623240266040739e+03 1.143467263401118544e+03
9.340000000000000568e+01 3.129969122148433598e+03 1.003574221990761544e+03 1.144237583284048014e+03
9.350000000000000000e+01 3.129804651086246395e+03 1.003514824231121565e+03 1.144990876919001039e+03
9.359999999999999432e+01 3.129634518318428491e+03 1.003443592759031162e+03 1.145725106239431625e+03
9.370000000000000284e+01 3.129457730332157098e+03 1.003362455816263719e+03 1.146437632164481784e+03
9.379999999999999716e+01 3.129274337805890809e+03 1.003275035998075509e+03 1.147127014545195834e+03
9.390000000000000568e+01 3.129085319139814601e+03 1.003187473674193825e+03 1.147792496333977397e+03
9.400000000000000000e+01 3.128891897826012155e+03 1.003106020082132090e+03 1.148436497065708409e+03
9.409999999999999432e+01 3.128694841584611822e+03 1.003033773030767406e+03 1.149060133124145068e+03
9.420000000000000284e+01 3.128494357829718410e+03 1.002972850250220745e+03 1.149665237861865990e+03
9.429999999999999716e+01 3.128290345848096877e+03 1.002923864655020225e+03 1.150254715843723716e+03
9.440000000000000568e+01 3.128083008664414137e+03 1.002886990905291896e+03 1.150830775378466114e+03
9.450000000000000000e+01 3.127872574224690652e+03 1.002860829713295516e+03 1.151393363013669841e+03
9.459999999999999432e+01 3.127658939120768537e+03 1.002840808586588992e+03 1.151941055829965535e+03
9.470000000000000284e+01 3.127441685868699096e+03 1.002823216566974679e+03 1.152471745796514369e+03
9.479999999999999716e+01 3.127221175461045732e+03 1.002808507447978627e+03 1.152983511484533210e+03
9.490000000000000568e+01 3.126998278487281823e+03 1.002798976939472595e+03 1.153475512855050511e+03
9.500000000000000000e+01 3.126773087184945780e+03 1.002798140181987492e+03 1.153947683998360390e+03
9.509999999999999432e+01 3.126545171810036209e+03 1.002809691834901969e+03 1.154402096661212909e+03
9.520000000000000284e+01 3.126314000525840129e+03 1.002835648784598561e+03 1.154841053022470078e+03
9.529999999999999716e+01 3.126078652152642917e+03 1.002878255149185861e+03 1.155267972674555949e+03
9.540000000000000568e+01 3.125837950945198827e+03 1.002939182363575128e+03 1.155686997337777029e+03
9.550000000000000000e+01 3.125591778340361543e+03 1.003020438105533231e+03 1.156102169322710779e+03
9.559999999999999432e+01 3.125340290490700227e+03 1.003121242519167481e+03 1.156515419837868194e+03
9.570000000000000284e+01 3.125083605760211867e+03 1.003238590972141083e+03 1.156928084164450411e+03
9.579999999999999716e+01 3.124822071353594765e+03 1.003370068994026951e+03 1.157340900768072061e+03
9.590000000000000568e+01 3.124555885400792249e+03 1.003512940554607212e+03 1.157753763756758417e+03
9.600000000000000000e+01 3.124284703886442003e+03 1.003663849721925544e+03 1.158167273437095901e+03
9.609999999999999432e+01 3.124008385876214561e+03 1.003819964091265774e+03 1.158581082116774269e+03
9.620000000000000284e+01 3.123726383369380073e+03 1.003978661356895827e+03 1.158993982239852357e+03
9.629999999999999716e+01 3.123437904106072438e+03 1.004137195412678011e+03 1.159406681876448147e+03
9.640000000000000568e+01 3.123141717765764042e+03 1.004293089788192447e+03 1.159820644377470671e+03
9.650000000000000000e+01 3.122836756391963263e+03 1.004442996343613686e+03 1.160237756101896139e+03
9.659999999999999432e+01 3.122522399155986022e+03 1.004582406007043119e+03 1.160659262410891643e+03
9.670000000000000284e+01 3.122198727906332806e+03 1.004709347429603895e+03 1.161084856889248385e+03
9.679999999999999716e+01 3.121865882848346700e+03 1.004823227404098361e+03 1.161513934149922534e+03
9.690000000000000568e+01 3.121523529754790161e+03 1.004923540961055096e+03 1.161946959264816087e+03
9.700000000000000000e+01 3.121170957797963183e+03 1.005011864208364386e+03 1.162384602858701783e+03
9.709999999999999432e+01 3.120807534345690783e+03 1.005089576975666660e+03 1.162826967970311216e+03
9.720000000000000284e+01 3.120432701485377038e+03 1.005157498344413852e+03 1.163274542952593038e+03
9.729999999999999716e+01 3.120046514371635567e+03 1.005216137925454859e+03 1.163726767044170629e+03
9.740000000000000568e+01 3.119649404322758073e+03 1.005265969844006122e+03 1.164183957574020951e+03
9.750000000000000000e+01 3.119242471649376057e+03 1.005308297806080645e+03 1.164643671214247661e+03
9.759999999999999432e+01 3.118826960156840869e+03 1.005344454728545770e+03 1.165102963935626576e+03
9.770000000000000284e+01 3.118403660521622896e+03 1.005375890919745871e+03 1.165560506285507017e+03
9.779999999999999716e+01 3.117973024760735825e+03 1.005404822861356024e+03 1.166015365747914075e+03
9.790000000000000568e+01 3.117535600030097157e+03 1.005433002969531117e+03 1.166466353802559752e+03
9.800000000000000000e+01 3.117092067966725153e+03 1.005461238162204154e+03 1.166910883700279555e+03
9.809999999999999432e+01 3.116642820739296894e+03 1.005489299731417304e+03 1.167346887055050047e+03
9.820000000000000284e+01 3.116187832064911618e+03 1.005517429788724712e+03 1.167773151353022968e+03
9.829999999999999716e+01 3.115726758339465505e+03 1.005545496873790398e+03 1.168190059983205629e+03
9.840000000000000568e+01 3.115259607813670755e+03 1.005573141104601746e+03 1.168597921878297257e+03
9.850000000000000000e+01 3.114786681133768525e+03 1.005600652210816406e+03 1.168997666946468144e+03
9.859999999999999432e+01 3.114308033825276652e+03 1.005627761649891454e+03 1.169392106892712036e+03
9.870000000000000284e+01 3.113823605188621514e+03 1.005654837256283372e+03 1.169784334940184635e+03
9.879999999999999716e+01 3.113333727888914837e+03 1.005683328058516963e+03 1.170176179966181735e+03
9.890000000000000568e+01 3.112838783496762517e+03 1.005714774063108052e+03 1.170569782761813258e+03
9.900000000000000000e+01 3.112339279025127780e+03 1.005752433576998556e+03 1.170967506836571829e+03
9.909999999999999432e+01 3.111835511048881926e+03 1.005798107911046827e+03 1.171371986624169949e+03
9.920000000000000284e+01 3.111327863333529876e+03 1.005851004261486196e+03 1.171785245486825715e+03
9.929999999999999716e+01 3.110816183334600737e+03 1.005908337092108013e+03 1.172207967538439789e+03
9.940000000000000568e+01 3.110300570643185893e+03 1.005967371224408907e+03 1.172639093099082856e+03
9.950000000000000000e+01 3.109781400948681039e+03 1.006025134518833966e+03 1.173076543305091036e+03
9.959999999999999432e+01 3.109259813221970489e+03 1.006078906902028848e+03 1.173517435554444546e+03
9.970000000000000284e+01 3.108737461649553552e+03 1.006126602018840913e+03 1.173956056854028247e+03
9.979999999999999716e+01 3.108215876964584368e+03 1.006166526582056122e+03 1.174387726194230254e+03
9.990000000000000568e+01 3.107695698238940622e+03 1.006197037718159208e+03 1.174807005024929367e+03
1.000000000000000000e+02 3.107176587537770047e+03 1.006217788837234366e+03 1.175210493825179128e+03
1.000999999999999943e+02 3.106657886444923861e+03 1.006230795159002810e+03 1.175601816192810475e+03
1.002000000000000028e+02 3.106139137000877781e+03 1.006239161556280123e+03 1.175987516039985167e+03
1.002999999999999972e+02 3.105619911286294609e+03 1.006244785913178475e+03 1.176374235085248529e+03
1.004000000000000057e+02 3.105099451670798317e+03 1.006248325574690170e+03 1.176763147411618320e+03
1.005000000000000000e+02 3.104576699995695435e+03 1.006250982910341463e+03 1.177149305909815212e+03
1.005999999999999943e+02 3.104050956563628915e+03 1.006255763131126059e+03 1.177524806680415622e+03
1.007000000000000028e+02 3.103521735714205079e+03 1.006265869294637469e+03 1.177882494709117509e+03
1.007999999999999972e+02 3.102988155739775266e+03 1.006279710525413975e+03 1.178219018248928933e+03
1.009000000000000057e+02 3.102449124657905941e+03 1.006289512955656846e+03 1.178532836591073192e+03
1.010000000000000000e+02 3.101904013502525231e+03 1.006286641593833792e+03 1.178823247431904747e+03
1.010999999999999943e+02 3.101352597567601151e+03 1.006269390912982999e+03 1.179089717527587709e+03
1.012000000000000028e+02 3.100794498653572646e+03 1.006240643135763548e+03 1.179334617496381270e+03
1.012999999999999972e+02 3.100229545653731748e+03 1.006205229691076966e+03 1.179560843910166568e+03
1.014000000000000057e+02 3.099657744725102475e+03 1.006166999109314020e+03 1.179771783291658267e+03
1.015000000000000000e+02 3.099078808070875311e+03 1.006128799077315307e+03 1.179972319958918888e+03
1.015999999999999943e+02 3.098493052572620854e+03 1.006091303930781123e+03 1.180169027291997281e+03
1.017000000000000028e+02 3.097900707681971198e+03 1.006053290482363536e+03 1.180367775467247611e+03
1.017999999999999972e+02 3.097301763480684258e+03 1.006015112045961359e+03 1.180577197031409469e+03
1.019000000000000057e+02 3.096696222015568310e+03 1.005977763503894948e+03 1.180807002171774002e+03
1.020000000000000000e+02 3.096084728276689020e+03 1.005943075467886956e+03 1.181064719855487056e+03
1.020999999999999943e+02 3.095467713453120268e+03 1.005910450858736112e+03 1.181354709861136143e+03
1.022000000000000028e+02 3.094844734074225471e+03 1.005875835966113300e+03 1.181679576534044372e+03
1.022999999999999972e+02 3.094215293807058060e+03 1.005835978791186335e+03 1.182039208816855080e+03
1.024000000000000057e+02 3.093578772905800633e+03 1.005790463794366588e+03 1.182434811858759986e+03

# Figure4a_DM-1c_p2.out (tau,mean,-,+)
1.000000000000000056e-01 1.818778575398027897e-03 2.283253706991672516e-05 1.817219890654087067e-05
2.000000000000000111e-01 7.210778538137674332e-03 8.943304419517517090e-05 7.030647248029708862e-05
2.999999999999999889e-01 1.600493304431438446e-02 1.949667930603027344e-04 1.501142978668212891e-04
4.000000000000000222e-01 2.795339748263359070e-02 3.327447921037673950e-04 2.494193613529205322e-04
5.000000000000000000e-01 4.275614768266677856e-02 4.957579076290130615e-04 3.599561750888824463e-04
5.999999999999999778e-01 6.008444353938102722e-02 6.770342588424682617e-04 4.743002355098724365e-04
6.999999999999999556e-01 7.960291206836700439e-02 8.705928921699523926e-04 5.871877074241638184e-04
8.000000000000000444e-01 1.009851470589637756e-01 1.070797443389892578e-03 6.956011056900024414e-04
9.000000000000000222e-01 1.239257827401161194e-01 1.273557543754577637e-03 7.983893156051635742e-04
1.000000000000000000e+00 1.481466591358184814e-01 1.475289463996887207e-03 8.950084447860717773e-04
1.100000000000000089e+00 1.733998507261276245e-01 1.673951745033264160e-03 9.886175394058227539e-04
1.199999999999999956e+00 1.994687616825103760e-01 1.869618892669677734e-03 1.079678535461425781e-03
1.300000000000000044e+00 2.261660397052764893e-01 2.061471343040466309e-03 1.250594854354858398e-03
1.399999999999999911e+00 2.533330321311950684e-01 2.250820398330688477e-03 1.424580812454223633e-03
1.500000000000000000e+00 2.808350920677185059e-01 2.440571784973144531e-03 1.596093177795410156e-03
1.600000000000000089e+00 3.085595667362213135e-01 2.632677555084228516e-03 1.761525869369506836e-03
1.699999999999999956e+00 3.364130556583404541e-01 2.827584743499755859e-03 1.918375492095947266e-03
1.800000000000000044e+00 3.643198907375335693e-01 3.028750419616699219e-03 2.067297697067260742e-03
1.899999999999999911e+00 3.922160565853118896e-01 3.234475851058959961e-03 2.207756042480468750e-03
2.000000000000000000e+00 4.200505614280700684e-01 3.446251153945922852e-03 2.342104911804199219e-03
2.100000000000000089e+00 4.477824568748474121e-01 3.660976886749267578e-03 2.468109130859375000e-03
2.200000000000000178e+00 4.753789305686950684e-01 3.876209259033203125e-03 2.586722373962402344e-03
2.299999999999999822e+00 5.028140544891357422e-01 4.092872142791748047e-03 2.700448036193847656e-03
2.399999999999999911e+00 5.300662517547607422e-01 4.309713840484619141e-03 2.805709838867187500e-03
2.500000000000000000e+00 5.571211576461791992e-01 4.522323608398437500e-03 2.906560897827148438e-03
2.600000000000000089e+00 5.839656591415405273e-01 4.728853702545166016e-03 2.994477748870849609e-03
2.700000000000000178e+00 6.105930805206298828e-01 4.930138587951660156e-03 3.077208995819091797e-03
2.799999999999999822e+00 6.369981169700622559e-01 5.123198032379150391e-03 3.150463104248046875e-03
2.899999999999999911e+00 6.631765365600585938e-01 5.312025547027587891e-03 3.211140632629394531e-03
3.000000000000000000e+00 6.891285181045532227e-01 5.491077899932861328e-03 3.266572952270507812e-03
3.100000000000000089e+00 7.148529291152954102e-01 5.661070346832275391e-03 3.311693668365478516e-03
3.200000000000000178e+00 7.403541803359985352e-01 5.826115608215332031e-03 3.414213657379150391e-03
3.299999999999999822e+00 7.656304836273193359e-01 5.982339382171630859e-03 3.546833992004394531e-03
3.399999999999999911e+00 7.906898856163024902e-01 6.128251552581787109e-03 3.676414489746093750e-03
3.500000000000000000e+00 8.155332803726196289e-01 6.268382072448730469e-03 3.799378871917724609e-03
3.600000000000000089e+00 8.401634097099304199e-01 6.399750709533691406e-03 3.919720649719238281e-03
3.700000000000000178e+00 8.645874261856079102e-01 6.525397300720214844e-03 4.025459289550781250e-03
3.799999999999999822e+00 8.888076543807983398e-01 6.645619869232177734e-03 4.123449325561523438e-03
3.899999999999999911e+00 9.128277897834777832e-01 6.758928298950195312e-03 4.205524921417236328e-03
4.000000000000000000e+00 9.366539120674133301e-01 6.869256496429443359e-03 4.274010658264160156e-03
4.099999999999999645e+00 9.602902531623840332e-01 6.977558135986328125e-03 4.375994205474853516e-03
4.200000000000000178e+00 9.837411642074584961e-01 7.085144519805908203e-03 4.510879516601562500e-03
4.299999999999999822e+00 1.007010817527770996e+00 7.193446159362792969e-03 4.646658897399902344e-03
4.400000000000000355e+00 1.030104279518127441e+00 7.298827171325683594e-03 4.778385162353515625e-03
4.500000000000000000e+00 1.053026437759399414e+00 7.408022880554199219e-03 4.909038543701171875e-03
4.599999999999999645e+00 1.075779557228088379e+00 7.517457008361816406e-03 5.033969879150390625e-03
4.700000000000000178e+00 1.098368167877197266e+00 7.632136344909667969e-03 5.157947540283203125e-03
4.799999999999999822e+00 1.120797395706176758e+00 7.746100425720214844e-03 5.273699760437011719e-03
4.900000000000000355e+00 1.143069505691528320e+00 7.863879203796386719e-03 5.388379096984863281e-03
5.000000000000000000e+00 1.165186047554016113e+00 7.989048957824707031e-03 5.493879318237304688e-03
5.099999999999999645e+00 1.187153100967407227e+00 8.111953735351562500e-03 5.596280097961425781e-03
5.200000000000000178e+00 1.208970427513122559e+00 8.241057395935058594e-03 5.683422088623046875e-03
5.299999999999999822e+00 1.230643272399902344e+00 8.370518684387207031e-03 5.771517753601074219e-03
5.400000000000000355e+00 1.252172946929931641e+00 8.507847785949707031e-03 5.852580070495605469e-03
5.500000000000000000e+00 1.273562669754028320e+00 8.651614189147949219e-03 5.930185317993164062e-03
5.599999999999999645e+00 1.294814348220825195e+00 8.791685104370117188e-03 6.008505821228027344e-03
5.700000000000000178e+00 1.315932154655456543e+00 8.937597274780273438e-03 6.080865859985351562e-03
5.799999999999999822e+00 1.336915969848632812e+00 9.090781211853027344e-03 6.157398223876953125e-03
5.900000000000000355e+00 1.357769250869750977e+00 9.239912033081054688e-03 6.230950355529785156e-03
6.000000000000000000e+00 1.378494143486022949e+00 9.394168853759765625e-03 6.310939788818359375e-03
6.099999999999999645e+00 1.399093627929687500e+00 9.543418884277343750e-03 6.393551826477050781e-03
6.200000000000000178e+00 1.419567584991455078e+00 9.699821472167968750e-03 6.471514701843261719e-03
6.299999999999999822e+00 1.439920425415039062e+00 9.843945503234863281e-03 6.555438041687011719e-03
6.400000000000000355e+00 1.460154056549072266e+00 9.990453720092773438e-03 6.641507148742675781e-03
6.500000000000000000e+00 1.480267047882080078e+00 1.013684272766113281e-02 6.732225418090820312e-03
6.599999999999999645e+00 1.500265240669250488e+00 1.027703285217285156e-02 6.816148757934570312e-03
6.700000000000000178e+00 1.520149946212768555e+00 1.041138172149658203e-02 6.903767585754394531e-03
6.799999999999999822e+00 1.539923906326293945e+00 1.053857803344726562e-02 6.990551948547363281e-03
6.900000000000000355e+00 1.559586882591247559e+00 1.066505908966064453e-02 7.070422172546386719e-03
7.000000000000000000e+00 1.579142689704895020e+00 1.077950000762939453e-02 7.155060768127441406e-03
7.099999999999999645e+00 1.598590254783630371e+00 1.089251041412353516e-02 7.234334945678710938e-03
7.200000000000000178e+00 1.617934465408325195e+00 1.099765300750732422e-02 7.307052612304687500e-03
7.299999999999999822e+00 1.637177824974060059e+00 1.109635829925537109e-02 7.376074790954589844e-03
7.400000000000000355e+00 1.656318902969360352e+00 1.119494438171386719e-02 7.450699806213378906e-03
7.500000000000000000e+00 1.675361633300781250e+00 1.128613948822021484e-02 7.513761520385742188e-03
7.599999999999999645e+00 1.694304823875427246e+00 1.137614250183105469e-02 7.585406303405761719e-03
7.700000000000000178e+00 1.713153123855590820e+00 1.145863533020019531e-02 7.649898529052734375e-03
7.799999999999999822e+00 1.731907486915588379e+00 1.153838634490966797e-02 7.706642150878906250e-03
7.900000000000000355e+00 1.750567436218261719e+00 1.161539554595947266e-02 7.764816284179687500e-03
8.000000000000000000e+00 1.769137978553771973e+00 1.169657707214355469e-02 7.828116416931152344e-03
8.099999999999999645e+00 1.787614226341247559e+00 1.177096366882324219e-02 7.882475852966308594e-03
8.199999999999999289e+00 1.806002616882324219e+00 1.184737682342529297e-02 7.936477661132812500e-03
8.300000000000000711e+00 1.824301481246948242e+00 1.192474365234375000e-02 7.989525794982910156e-03
8.400000000000000355e+00 1.842510938644409180e+00 1.199889183044433594e-02 8.039712905883789062e-03
8.500000000000000000e+00 1.860633254051208496e+00 1.207327842712402344e-02 8.088588714599609375e-03
8.599999999999999645e+00 1.878670692443847656e+00 1.215219497680664062e-02 8.140325546264648438e-03
8.699999999999999289e+00 1.896620154380798340e+00 1.223623752593994141e-02 8.180618286132812500e-03
8.800000000000000711e+00 1.914484977722167969e+00 1.231431961059570312e-02 8.234143257141113281e-03
8.900000000000000355e+00 1.932265520095825195e+00 1.239573955535888672e-02 8.272290229797363281e-03
9.000000000000000000e+00 1.949959754943847656e+00 1.247894763946533203e-02 8.317470550537109375e-03
9.099999999999999645e+00 1.967572212219238281e+00 1.255941390991210938e-02 8.356690406799316406e-03
9.199999999999999289e+00 1.985104799270629883e+00 1.265823841094970703e-02 8.416533470153808594e-03
9.300000000000000711e+00 2.002552747726440430e+00 1.275002956390380859e-02 8.503913879394531250e-03
9.400000000000000355e+00 2.019919872283935547e+00 1.283264160156250000e-02 8.586645126342773438e-03
9.500000000000000000e+00 2.037208557128906250e+00 1.292514801025390625e-02 8.671760559082031250e-03
9.599999999999999645e+00 2.054415464401245117e+00 1.301360130310058594e-02 8.754968643188476562e-03
9.699999999999999289e+00 2.071542739868164062e+00 1.310253143310546875e-02 8.833646774291992188e-03
9.800000000000000711e+00 2.088590145111083984e+00 1.318645477294921875e-02 8.908271789550781250e-03
9.900000000000000355e+00 2.105560779571533203e+00 1.326918601989746094e-02 8.983612060546875000e-03
1.000000000000000000e+01 2.122452020645141602e+00 1.334714889526367188e-02 9.053468704223632812e-03
1.009999999999999964e+01 2.139268398284912109e+00 1.342797279357910156e-02 9.122848510742187500e-03
1.019999999999999929e+01 2.156004428863525391e+00 1.349186897277832031e-02 9.186983108520507812e-03
1.030000000000000071e+01 2.172664403915405273e+00 1.356124877929687500e-02 9.253263473510742188e-03
1.040000000000000036e+01 2.189248800277709961e+00 1.362180709838867188e-02 9.316921234130859375e-03
1.050000000000000000e+01 2.205758571624755859e+00 1.367998123168945312e-02 9.375333786010742188e-03
1.059999999999999964e+01 2.222192287445068359e+00 1.372694969177246094e-02 9.436607360839843750e-03
1.069999999999999929e+01 2.238553047180175781e+00 1.378035545349121094e-02 9.493112564086914062e-03
1.080000000000000071e+01 2.254839420318603516e+00 1.381802558898925781e-02 9.552001953125000000e-03
1.090000000000000036e+01 2.271053552627563477e+00 1.386189460754394531e-02 9.605646133422851562e-03
1.100000000000000000e+01 2.287192821502685547e+00 1.390266418457031250e-02 9.674072265625000000e-03
1.109999999999999964e+01 2.303262710571289062e+00 1.392865180969238281e-02 9.738445281982421875e-03
1.119999999999999929e+01 2.319260120391845703e+00 1.396274566650390625e-02 9.795188903808593750e-03
1.130000000000000071e+01 2.335184574127197266e+00 1.398658752441406250e-02 9.866952896118164062e-03
1.140000000000000036e+01 2.351042032241821289e+00 1.401329040527343750e-02 9.927988052368164062e-03
1.150000000000000000e+01 2.366826772689819336e+00 1.403594017028808594e-02 9.998798370361328125e-03
1.159999999999999964e+01 2.382542133331298828e+00 1.406121253967285156e-02 1.006221771240234375e-02
1.169999999999999929e+01 2.398185253143310547e+00 1.408481597900390625e-02 1.013255119323730469e-02
1.180000000000000071e+01 2.413765430450439453e+00 1.410484313964843750e-02 1.020646095275878906e-02
1.190000000000000036e+01 2.429272651672363281e+00 1.412200927734375000e-02 1.028180122375488281e-02
1.200000000000000000e+01 2.444713592529296875e+00 1.412630081176757812e-02 1.035904884338378906e-02
1.209999999999999964e+01 2.460085868835449219e+00 1.413965225219726562e-02 1.043415069580078125e-02
1.219999999999999929e+01 2.475390911102294922e+00 1.415395736694335938e-02 1.051807403564453125e-02
1.230000000000000071e+01 2.490624904632568359e+00 1.416110992431640625e-02 1.059818267822265625e-02
1.240000000000000036e+01 2.505795955657958984e+00 1.416206359863281250e-02 1.068067550659179688e-02
1.250000000000000000e+01 2.520900964736938477e+00 1.416468620300292969e-02 1.076793670654296875e-02
1.259999999999999964e+01 2.535935401916503906e+00 1.416730880737304688e-02 1.085162162780761719e-02
1.269999999999999929e+01 2.550903558731079102e+00 1.416301727294921875e-02 1.093840599060058594e-02
1.280000000000000071e+01 2.565806388854980469e+00 1.416468620300292969e-02 1.102495193481445312e-02
1.290000000000000036e+01 2.580643177032470703e+00 1.416921615600585938e-02 1.112031936645507812e-02
1.300000000000000000e+01 2.595415592193603516e+00 1.416611671447753906e-02 1.122021675109863281e-02
1.309999999999999964e+01 2.610117673873901367e+00 1.416301727294921875e-02 1.131105422973632812e-02
1.319999999999999929e+01 2.624757051467895508e+00 1.416110992431640625e-02 1.140093803405761719e-02
1.330000000000000071e+01 2.639328956604003906e+00 1.416492462158203125e-02 1.151156425476074219e-02
1.340000000000000036e+01 2.653840065002441406e+00 1.416754722595214844e-02 1.161003112792968750e-02
1.350000000000000000e+01 2.668282032012939453e+00 1.417684555053710938e-02 1.170539855957031250e-02
1.359999999999999964e+01 2.682660579681396484e+00 1.418781280517578125e-02 1.181888580322265625e-02
1.369999999999999929e+01 2.696974277496337891e+00 1.419925689697265625e-02 1.192569732666015625e-02
1.380000000000000071e+01 2.711226940155029297e+00 1.422357559204101562e-02 1.203346252441406250e-02
1.390000000000000036e+01 2.725412368774414062e+00 1.424884796142578125e-02 1.214194297790527344e-02
1.400000000000000000e+01 2.739536046981811523e+00 1.427435874938964844e-02 1.224899291992187500e-02
1.409999999999999964e+01 2.753594875335693359e+00 1.431202888488769531e-02 1.235127449035644531e-02
1.419999999999999929e+01 2.767590761184692383e+00 1.435327529907226562e-02 1.245951652526855469e-02
1.430000000000000071e+01 2.781523942947387695e+00 1.439571380615234375e-02 1.256179809570312500e-02
1.440000000000000036e+01 2.795396327972412109e+00 1.444292068481445312e-02 1.267147064208984375e-02
1.450000000000000000e+01 2.809205532073974609e+00 1.450061798095703125e-02 1.277494430541992188e-02
1.459999999999999964e+01 2.822952032089233398e+00 1.456260681152343750e-02 1.286983489990234375e-02
1.469999999999999929e+01 2.836637020111083984e+00 1.462197303771972656e-02 1.296472549438476562e-02
1.480000000000000071e+01 2.850259542465209961e+00 1.469612121582031250e-02 1.305556297302246094e-02
1.490000000000000036e+01 2.863824367523193359e+00 1.476716995239257812e-02 1.314115524291992188e-02
1.500000000000000000e+01 2.877324104309082031e+00 1.484203338623046875e-02 1.323103904724121094e-02
1.509999999999999964e+01 2.890769481658935547e+00 1.492810249328613281e-02 1.331543922424316406e-02
1.519999999999999929e+01 2.904155015945434570e+00 1.500177383422851562e-02 1.338434219360351562e-02
1.530000000000000071e+01 2.917478561401367188e+00 1.508903503417968750e-02 1.346755027770996094e-02
1.540000000000000036e+01 2.930745840072631836e+00 1.517653465270996094e-02 1.352453231811523438e-02
1.550000000000000000e+01 2.943957805633544922e+00 1.526522636413574219e-02 1.359272003173828125e-02
1.559999999999999964e+01 2.957112073898315430e+00 1.535415649414062500e-02 1.363658905029296875e-02
1.569999999999999929e+01 2.970206737518310547e+00 1.544570922851562500e-02 1.368761062622070312e-02
1.580000000000000071e+01 2.983241558074951172e+00 1.553606986999511719e-02 1.372027397155761719e-02
1.590000000000000036e+01 2.996226549148559570e+00 1.563310623168945312e-02 1.374125480651855469e-02
1.600000000000000000e+01 3.009152173995971680e+00 1.572465896606445312e-02 1.376461982727050781e-02
1.610000000000000142e+01 3.022021293640136719e+00 1.581192016601562500e-02 1.377248764038085938e-02
1.619999999999999929e+01 3.034833669662475586e+00 1.590561866760253906e-02 1.377844810485839844e-02
1.630000000000000071e+01 3.047593116760253906e+00 1.598906517028808594e-02 1.376056671142578125e-02
1.639999999999999858e+01 3.060295581817626953e+00 1.607990264892578125e-02 1.373958587646484375e-02
1.650000000000000000e+01 3.072942256927490234e+00 1.616096496582031250e-02 1.372385025024414062e-02
1.660000000000000142e+01 3.085537433624267578e+00 1.624536514282226562e-02 1.369810104370117188e-02
1.669999999999999929e+01 3.098074674606323242e+00 1.632761955261230469e-02 1.366162300109863281e-02
1.680000000000000071e+01 3.110561132431030273e+00 1.639914512634277344e-02 1.363277435302734375e-02
1.689999999999999858e+01 3.122994184494018555e+00 1.647281646728515625e-02 1.359105110168457031e-02
1.700000000000000000e+01 3.135372638702392578e+00 1.654601097106933594e-02 1.354789733886718750e-02
1.710000000000000142e+01 3.147699832916259766e+00 1.661372184753417969e-02 1.350498199462890625e-02
1.719999999999999929e+01 3.159972190856933594e+00 1.668000221252441406e-02 1.345586776733398438e-02
1.730000000000000071e+01 3.172194004058837891e+00 1.674675941467285156e-02 1.341032981872558594e-02
1.739999999999999858e+01 3.184359550476074219e+00 1.680946350097656250e-02 1.335620880126953125e-02
1.750000000000000000e+01 3.196477413177490234e+00 1.686501502990722656e-02 1.329231262207031250e-02
1.760000000000000142e+01 3.208541154861450195e+00 1.692175865173339844e-02 1.322817802429199219e-02
1.769999999999999929e+01 3.220551013946533203e+00 1.697802543640136719e-02 1.317453384399414062e-02
1.780000000000000071e+01 3.232510089874267578e+00 1.703071594238281250e-02 1.309132575988769531e-02
1.789999999999999858e+01 3.244423627853393555e+00 1.707553863525390625e-02 1.301860809326171875e-02
1.800000000000000000e+01 3.256280422210693359e+00 1.712322235107421875e-02 1.293230056762695312e-02
1.810000000000000142e+01 3.268088579177856445e+00 1.716589927673339844e-02 1.285457611083984375e-02
1.819999999999999929e+01 3.279843091964721680e+00 1.721429824829101562e-02 1.276922225952148438e-02
1.830000000000000071e+01 3.291553497314453125e+00 1.725625991821289062e-02 1.267862319946289062e-02
1.839999999999999858e+01 3.303211688995361328e+00 1.729559898376464844e-02 1.258230209350585938e-02
1.850000000000000000e+01 3.314817428588867188e+00 1.733303070068359375e-02 1.248955726623535156e-02
1.860000000000000142e+01 3.326375961303710938e+00 1.737952232360839844e-02 1.239752769470214844e-02
1.869999999999999929e+01 3.337887525558471680e+00 1.742196083068847656e-02 1.230096817016601562e-02
1.880000000000000071e+01 3.349349975585937500e+00 1.745653152465820312e-02 1.221585273742675781e-02
1.889999999999999858e+01 3.360767364501953125e+00 1.750063896179199219e-02 1.211738586425781250e-02
1.900000000000000000e+01 3.372129917144775391e+00 1.754093170166015625e-02 1.202249526977539062e-02
1.910000000000000142e+01 3.383448839187622070e+00 1.757502555847167969e-02 1.193404197692871094e-02
1.919999999999999929e+01 3.394723892211914062e+00 1.762676239013671875e-02 1.185107231140136719e-02
1.930000000000000071e+01 3.405948162078857422e+00 1.766729354858398438e-02 1.176500320434570312e-02
1.939999999999999858e+01 3.417121887207031250e+00 1.771235466003417969e-02 1.168632507324218750e-02
1.950000000000000000e+01 3.428252458572387695e+00 1.776003837585449219e-02 1.161885261535644531e-02
1.960000000000000142e+01 3.439336061477661133e+00 1.779770851135253906e-02 1.155042648315429688e-02
1.969999999999999929e+01 3.450371503829956055e+00 1.785182952880859375e-02 1.147627830505371094e-02
1.980000000000000071e+01 3.461359739303588867e+00 1.791048049926757812e-02 1.141619682312011719e-02
1.989999999999999858e+01 3.472304582595825195e+00 1.796197891235351562e-02 1.136469841003417969e-02
2.000000000000000000e+01 3.483196973800659180e+00 1.801037788391113281e-02 1.131463050842285156e-02
2.010000000000000142e+01 3.494047164916992188e+00 1.806545257568359375e-02 1.126694679260253906e-02
2.019999999999999929e+01 3.504855632781982422e+00 1.811861991882324219e-02 1.121401786804199219e-02
2.030000000000000071e+01 3.515612363815307617e+00 1.818799972534179688e-02 1.118683815002441406e-02
2.039999999999999858e+01 3.526327848434448242e+00 1.825594902038574219e-02 1.114749908447265625e-02
2.050000000000000000e+01 3.536995649337768555e+00 1.832485198974609375e-02 1.110506057739257812e-02
2.060000000000000142e+01 3.547618865966796875e+00 1.840066909790039062e-02 1.108217239379882812e-02
2.069999999999999929e+01 3.558195829391479492e+00 1.848101615905761719e-02 1.105451583862304688e-02
2.080000000000000071e+01 3.568729877471923828e+00 1.856303215026855469e-02 1.104164123535156250e-02
2.089999999999999858e+01 3.579220533370971680e+00 1.864552497863769531e-02 1.101350784301757812e-02
2.100000000000000000e+01 3.589667558670043945e+00 1.873922348022460938e-02 1.100134849548339844e-02
2.110000000000000142e+01 3.600065946578979492e+00 1.883459091186523438e-02 1.099205017089843750e-02
2.119999999999999929e+01 3.610422611236572266e+00 1.893424987792968750e-02 1.098775863647460938e-02
2.130000000000000071e+01 3.620736598968505859e+00 1.903915405273437500e-02 1.097583770751953125e-02
2.139999999999999858e+01 3.631005764007568359e+00 1.914286613464355469e-02 1.096892356872558594e-02
2.150000000000000000e+01 3.641232728958129883e+00 1.924538612365722656e-02 1.095914840698242188e-02
2.160000000000000142e+01 3.651412487030029297e+00 1.936173439025878906e-02 1.096653938293457031e-02
2.169999999999999929e+01 3.661550045013427734e+00 1.946926116943359375e-02 1.097393035888671875e-02
2.180000000000000071e+01 3.671645402908325195e+00 1.959133148193359375e-02 1.098585128784179688e-02
2.189999999999999858e+01 3.681697130203247070e+00 1.970911026000976562e-02 1.099514961242675781e-02
2.200000000000000000e+01 3.691704511642456055e+00 1.982927322387695312e-02 1.100826263427734375e-02
2.210000000000000142e+01 3.701663255691528320e+00 1.994085311889648438e-02 1.102733612060546875e-02
2.219999999999999929e+01 3.711584091186523438e+00 2.006459236145019531e-02 1.105999946594238281e-02
2.230000000000000071e+01 3.721462726593017578e+00 2.018809318542480469e-02 1.111745834350585938e-02
2.239999999999999858e+01 3.731297016143798828e+00 2.030944824218750000e-02 1.115798950195312500e-02
2.250000000000000000e+01 3.741088390350341797e+00 2.043318748474121094e-02 1.120924949645996094e-02
2.260000000000000142e+01 3.750834703445434570e+00 2.054524421691894531e-02 1.127552986145019531e-02
2.269999999999999929e+01 3.760545730590820312e+00 2.067017555236816406e-02 1.133608818054199219e-02
2.280000000000000071e+01 3.770209789276123047e+00 2.079057693481445312e-02 1.138877868652343750e-02
2.289999999999999858e+01 3.779832363128662109e+00 2.090358734130859375e-02 1.145792007446289062e-02
2.300000000000000000e+01 3.789414167404174805e+00 2.101254463195800781e-02 1.152229309082031250e-02
2.310000000000000142e+01 3.798952102661132812e+00 2.112174034118652344e-02 1.158308982849121094e-02
2.319999999999999929e+01 3.808454513549804688e+00 2.123856544494628906e-02 1.165342330932617188e-02
2.330000000000000071e+01 3.817909717559814453e+00 2.135944366455078125e-02 1.172399520874023438e-02
2.339999999999999858e+01 3.827331066131591797e+00 2.146458625793457031e-02 1.179265975952148438e-02
2.350000000000000000e+01 3.836711168289184570e+00 2.157616615295410156e-02 1.186347007751464844e-02
2.360000000000000142e+01 3.846049785614013672e+00 2.167773246765136719e-02 1.193571090698242188e-02
2.369999999999999929e+01 3.855353593826293945e+00 2.178859710693359375e-02 1.202130317687988281e-02
2.380000000000000071e+01 3.864613056182861328e+00 2.189469337463378906e-02 1.210069656372070312e-02
2.389999999999999858e+01 3.873836040496826172e+00 2.199411392211914062e-02 1.217460632324218750e-02
2.400000000000000000e+01 3.883019924163818359e+00 2.210187911987304688e-02 1.226305961608886719e-02
2.410000000000000142e+01 3.892168760299682617e+00 2.221083641052246094e-02 1.235127449035644531e-02
2.419999999999999929e+01 3.901278972625732422e+00 2.231431007385253906e-02 1.244235038757324219e-02
2.430000000000000071e+01 3.910349369049072266e+00 2.241134643554687500e-02 1.253461837768554688e-02
2.439999999999999858e+01 3.919386625289916992e+00 2.252316474914550781e-02 1.262903213500976562e-02
2.450000000000000000e+01 3.928380966186523438e+00 2.261567115783691406e-02 1.273036003112792969e-02
2.460000000000000142e+01 3.937339067459106445e+00 2.272319793701171875e-02 1.282358169555664062e-02
2.469999999999999929e+01 3.946261644363403320e+00 2.282118797302246094e-02 1.292419433593750000e-02
2.480000000000000071e+01 3.955149173736572266e+00 2.291488647460937500e-02 1.302027702331542969e-02
2.489999999999999858e+01 3.963996410369873047e+00 2.300572395324707031e-02 1.312518119812011719e-02
2.500000000000000000e+01 3.972808837890625000e+00 2.310776710510253906e-02 1.321291923522949219e-02
2.510000000000000142e+01 3.981585025787353516e+00 2.321338653564453125e-02 1.331543922424316406e-02
2.519999999999999929e+01 3.990329742431640625e+00 2.329897880554199219e-02 1.339578628540039062e-02
2.530000000000000071e+01 3.999035358428955078e+00 2.338266372680664062e-02 1.347970962524414062e-02
2.539999999999999858e+01 4.007710933685302734e+00 2.347993850708007812e-02 1.358127593994140625e-02
2.550000000000000000e+01 4.016349315643310547e+00 2.356672286987304688e-02 1.366662979125976562e-02
2.560000000000000142e+01 4.024949550628662109e+00 2.365493774414062500e-02 1.374101638793945312e-02
2.569999999999999929e+01 4.033518791198730469e+00 2.373838424682617188e-02 1.382398605346679688e-02
2.580000000000000071e+01 4.042054653167724609e+00 2.381896972656250000e-02 1.389122009277343750e-02
2.589999999999999858e+01 4.050560951232910156e+00 2.389907836914062500e-02 1.396083831787109375e-02
2.600000000000000000e+01 4.059030055999755859e+00 2.398967742919921875e-02 1.403474807739257812e-02
2.610000000000000142e+01 4.067467212677001953e+00 2.406311035156250000e-02 1.409673690795898438e-02
2.619999999999999929e+01 4.075865745544433594e+00 2.414178848266601562e-02 1.416301727294921875e-02
2.630000000000000071e+01 4.084239006042480469e+00 2.422380447387695312e-02 1.422786712646484375e-02
2.639999999999999858e+01 4.092578411102294922e+00 2.428817749023437500e-02 1.428079605102539062e-02
2.650000000000000000e+01 4.100886821746826172e+00 2.436828613281250000e-02 1.434373855590820312e-02
2.660000000000000142e+01 4.109158515930175781e+00 2.443170547485351562e-02 1.440811157226562500e-02
2.669999999999999929e+01 4.117398738861083984e+00 2.450942993164062500e-02 1.445531845092773438e-02
2.680000000000000071e+01 4.125607013702392578e+00 2.456092834472656250e-02 1.449728012084960938e-02
2.689999999999999858e+01 4.133782386779785156e+00 2.462387084960937500e-02 1.455879211425781250e-02
2.700000000000000000e+01 4.141922950744628906e+00 2.469348907470703125e-02 1.461505889892578125e-02
2.710000000000000142e+01 4.150031089782714844e+00 2.475166320800781250e-02 1.467609405517578125e-02
2.719999999999999929e+01 4.158107757568359375e+00 2.480363845825195312e-02 1.472520828247070312e-02
2.730000000000000071e+01 4.166151523590087891e+00 2.485370635986328125e-02 1.476526260375976562e-02
2.739999999999999858e+01 4.174166679382324219e+00 2.489423751831054688e-02 1.482152938842773438e-02
2.750000000000000000e+01 4.182148933410644531e+00 2.494955062866210938e-02 1.487827301025390625e-02
2.760000000000000142e+01 4.190097808837890625e+00 2.499055862426757812e-02 1.491975784301757812e-02
2.769999999999999929e+01 4.198010444641113281e+00 2.503633499145507812e-02 1.497077941894531250e-02
2.780000000000000071e+01 4.205900669097900391e+00 2.508020401000976562e-02 1.500368118286132812e-02
2.789999999999999858e+01 4.213755607604980469e+00 2.511119842529296875e-02 1.505041122436523438e-02
2.800000000000000000e+01 4.221577644348144531e+00 2.513933181762695312e-02 1.507711410522460938e-02
2.810000000000000142e+01 4.229368209838867188e+00 2.517652511596679688e-02 1.510000228881835938e-02
2.819999999999999929e+01 4.237127780914306641e+00 2.520418167114257812e-02 1.512575149536132812e-02
2.830000000000000071e+01 4.244852066040039062e+00 2.523517608642578125e-02 1.514959335327148438e-02
2.839999999999999858e+01 4.252547264099121094e+00 2.526378631591796875e-02 1.516532897949218750e-02
2.850000000000000000e+01 4.260214328765869141e+00 2.527379989624023438e-02 1.517534255981445312e-02
2.860000000000000142e+01 4.267849445343017578e+00 2.527523040771484375e-02 1.518964767456054688e-02
2.869999999999999929e+01 4.275452613830566406e+00 2.530241012573242188e-02 1.519441604614257812e-02
2.880000000000000071e+01 4.283026218414306641e+00 2.530574798583984375e-02 1.519680023193359375e-02
2.889999999999999858e+01 4.290572643280029297e+00 2.530193328857421875e-02 1.519632339477539062e-02
2.900000000000000000e+01 4.298084259033203125e+00 2.530622482299804688e-02 1.520442962646484375e-02
2.910000000000000142e+01 4.305571079254150391e+00 2.531003952026367188e-02 1.519823074340820312e-02
2.919999999999999929e+01 4.313023567199707031e+00 2.530002593994140625e-02 1.520156860351562500e-02
2.930000000000000071e+01 4.320448875427246094e+00 2.528285980224609375e-02 1.521253585815429688e-02
2.939999999999999858e+01 4.327844142913818359e+00 2.527523040771484375e-02 1.521587371826171875e-02
2.950000000000000000e+01 4.335210800170898438e+00 2.526807785034179688e-02 1.520109176635742188e-02
2.960000000000000142e+01 4.342547416687011719e+00 2.526855468750000000e-02 1.520633697509765625e-02
2.969999999999999929e+01 4.349856376647949219e+00 2.523803710937500000e-02 1.520204544067382812e-02
2.980000000000000071e+01 4.357135295867919922e+00 2.523231506347656250e-02 1.520824432373046875e-02
2.989999999999999858e+01 4.364382743835449219e+00 2.523326873779296875e-02 1.520061492919921875e-02
3.000000000000000000e+01 4.371607780456542969e+00 2.521085739135742188e-02 1.519966125488281250e-02
3.010000000000000142e+01 4.378800392150878906e+00 2.519607543945312500e-02 1.518726348876953125e-02
3.019999999999999929e+01 4.385966300964355469e+00 2.518272399902343750e-02 1.518392562866210938e-02
3.030000000000000071e+01 4.393105030059814453e+00 2.518701553344726562e-02 1.516723632812500000e-02
3.039999999999999858e+01 4.400209426879882812e+00 2.518272399902343750e-02 1.516199111938476562e-02
3.050000000000000000e+01 4.407292842864990234e+00 2.517080307006835938e-02 1.516723632812500000e-02
3.060000000000000142e+01 4.414347171783447266e+00 2.516412734985351562e-02 1.514625549316406250e-02
3.069999999999999929e+01 4.421370983123779297e+00 2.516746520996093750e-02 1.513957977294921875e-02
3.080000000000000071e+01 4.428370475769042969e+00 2.516174316406250000e-02 1.512765884399414062e-02
3.089999999999999858e+01 4.435340881347656250e+00 2.516078948974609375e-02 1.510906219482421875e-02
3.100000000000000000e+01 4.442282676696777344e+00 2.516365051269531250e-02 1.510381698608398438e-02
3.110000000000000142e+01 4.449194908142089844e+00 2.515745162963867188e-02 1.508378982543945312e-02
3.119999999999999929e+01 4.456083297729492188e+00 2.517175674438476562e-02 1.508188247680664062e-02
3.130000000000000071e+01 4.462941169738769531e+00 2.515935897827148438e-02 1.505184173583984375e-02
3.139999999999999858e+01 4.469778537750244141e+00 2.517366409301757812e-02 1.505136489868164062e-02
3.150000000000000000e+01 4.476579666137695312e+00 2.516460418701171875e-02 1.502561569213867188e-02
3.160000000000000142e+01 4.483359336853027344e+00 2.517127990722656250e-02 1.503372192382812500e-02
3.169999999999999929e+01 4.490109443664550781e+00 2.517318725585937500e-02 1.500415802001953125e-02
3.180000000000000071e+01 4.496834754943847656e+00 2.518749237060546875e-02 1.500701904296875000e-02
3.189999999999999858e+01 4.503530979156494141e+00 2.519750595092773438e-02 1.499891281127929688e-02
3.200000000000000000e+01 4.510205268859863281e+00 2.519559860229492188e-02 1.499223709106445312e-02
3.210000000000000142e+01 4.516854286193847656e+00 2.520132064819335938e-02 1.497650146484375000e-02
3.220000000000000284e+01 4.523469924926757812e+00 2.519655227661132812e-02 1.497650146484375000e-02
3.229999999999999716e+01 4.530063152313232422e+00 2.521944046020507812e-02 1.498842239379882812e-02
3.239999999999999858e+01 4.536634922027587891e+00 2.522182464599609375e-02 1.498174667358398438e-02
3.250000000000000000e+01 4.543175697326660156e+00 2.523279190063476562e-02 1.498556137084960938e-02
3.260000000000000142e+01 4.549694538116455078e+00 2.523708343505859375e-02 1.499271392822265625e-02
3.270000000000000284e+01 4.556190490722656250e+00 2.525663375854492188e-02 1.498699188232421875e-02
3.279999999999999716e+01 4.562661170959472656e+00 2.526903152465820312e-02 1.500082015991210938e-02
3.289999999999999858e+01 4.569109439849853516e+00 2.529048919677734375e-02 1.501941680908203125e-02
3.300000000000000000e+01 4.575528621673583984e+00 2.528524398803710938e-02 1.502418518066406250e-02
3.310000000000000142e+01 4.581929206848144531e+00 2.529573440551757812e-02 1.505899429321289062e-02
3.320000000000000284e+01 4.588303565979003906e+00 2.530956268310546875e-02 1.506662368774414062e-02
3.329999999999999716e+01 4.594653606414794922e+00 2.532815933227539062e-02 1.509332656860351562e-02
3.339999999999999858e+01 4.600983142852783203e+00 2.534723281860351562e-02 1.512289047241210938e-02
3.350000000000000000e+01 4.607290267944335938e+00 2.537298202514648438e-02 1.515340805053710938e-02
3.360000000000000142e+01 4.613568305969238281e+00 2.539062500000000000e-02 1.518154144287109375e-02
3.370000000000000284e+01 4.619828224182128906e+00 2.541208267211914062e-02 1.523160934448242188e-02
3.379999999999999716e+01 4.626063823699951172e+00 2.543115615844726562e-02 1.527881622314453125e-02
3.389999999999999858e+01 4.632271766662597656e+00 2.545642852783203125e-02 1.532506942749023438e-02
3.400000000000000000e+01 4.638461112976074219e+00 2.546977996826171875e-02 1.539134979248046875e-02
3.410000000000000142e+01 4.644621372222900391e+00 2.549362182617187500e-02 1.546144485473632812e-02
3.420000000000000284e+01 4.650759220123291016e+00 2.550745010375976562e-02 1.553964614868164062e-02
3.429999999999999716e+01 4.656875133514404297e+00 2.552413940429687500e-02 1.561546325683593750e-02
3.439999999999999858e+01 4.662964820861816406e+00 2.554035186767578125e-02 1.568889617919921875e-02
3.450000000000000000e+01 4.669032096862792969e+00 2.556848526000976562e-02 1.575851440429687500e-02
3.460000000000000142e+01 4.675070762634277344e+00 2.558135986328125000e-02 1.581573486328125000e-02
3.470000000000000284e+01 4.681088924407958984e+00 2.561378479003906250e-02 1.588344573974609375e-02
3.479999999999999716e+01 4.687083721160888672e+00 2.562475204467773438e-02 1.594591140747070312e-02
3.489999999999999858e+01 4.693051815032958984e+00 2.563953399658203125e-02 1.600360870361328125e-02
3.500000000000000000e+01 4.698998451232910156e+00 2.564430236816406250e-02 1.606702804565429688e-02
3.510000000000000142e+01 4.704915046691894531e+00 2.566766738891601562e-02 1.616096496582031250e-02
3.520000000000000284e+01 4.710812568664550781e+00 2.566576004028320312e-02 1.623344421386718750e-02
3.529999999999999716e+01 4.716686248779296875e+00 2.566814422607421875e-02 1.631641387939453125e-02
3.539999999999999858e+01 4.722533226013183594e+00 2.567195892333984375e-02 1.640605926513671875e-02
3.550000000000000000e+01 4.728362083435058594e+00 2.566671371459960938e-02 1.649045944213867188e-02
3.560000000000000142e+01 4.734165668487548828e+00 2.566146850585937500e-02 1.656579971313476562e-02
3.570000000000000284e+01 4.739951133728027344e+00 2.566719055175781250e-02 1.664638519287109375e-02
3.579999999999999716e+01 4.745706081390380859e+00 2.566194534301757812e-02 1.672887802124023438e-02
3.589999999999999858e+01 4.751442432403564453e+00 2.565383911132812500e-02 1.681756973266601562e-02
3.600000000000000000e+01 4.757161140441894531e+00 2.563905715942382812e-02 1.689910888671875000e-02
3.610000000000000142e+01 4.762856006622314453e+00 2.561712265014648438e-02 1.697349548339843750e-02
3.620000000000000284e+01 4.768526554107666016e+00 2.561092376708984375e-02 1.705694198608398438e-02
3.629999999999999716e+01 4.774176597595214844e+00 2.558612823486328125e-02 1.713657379150390625e-02
3.639999999999999858e+01 4.779807090759277344e+00 2.558040618896484375e-02 1.721572875976562500e-02
3.650000000000000000e+01 4.785418510437011719e+00 2.556705474853515625e-02 1.729488372802734375e-02
3.660000000000000142e+01 4.791000843048095703e+00 2.554893493652343750e-02 1.736736297607421875e-02
3.670000000000000284e+01 4.796567440032958984e+00 2.552890777587890625e-02 1.743030548095703125e-02
3.679999999999999716e+01 4.802112579345703125e+00 2.550554275512695312e-02 1.750993728637695312e-02
3.689999999999999858e+01 4.807637214660644531e+00 2.547788619995117188e-02 1.758003234863281250e-02
3.700000000000000000e+01 4.813140869140625000e+00 2.546977996826171875e-02 1.765441894531250000e-02
3.710000000000000142e+01 4.818629264831542969e+00 2.544403076171875000e-02 1.771688461303710938e-02
3.720000000000000284e+01 4.824087142944335938e+00 2.543497085571289062e-02 1.777315139770507812e-02
3.729999999999999716e+01 4.829533576965332031e+00 2.541875839233398438e-02 1.784324645996093750e-02
3.739999999999999858e+01 4.834954261779785156e+00 2.540588378906250000e-02 1.790714263916015625e-02
3.750000000000000000e+01 4.840361595153808594e+00 2.539396286010742188e-02 1.798868179321289062e-02
3.760000000000000142e+01 4.845746040344238281e+00 2.537631988525390625e-02 1.807689666748046875e-02
3.770000000000000284e+01 4.851109981536865234e+00 2.536725997924804688e-02 1.817131042480468750e-02
3.779999999999999716e+01 4.856451511383056641e+00 2.535343170166015625e-02 1.826810836791992188e-02
3.789999999999999858e+01 4.861779689788818359e+00 2.535009384155273438e-02 1.835298538208007812e-02
3.800000000000000000e+01 4.867082118988037109e+00 2.533817291259765625e-02 1.844835281372070312e-02
3.810000000000000142e+01 4.872367858886718750e+00 2.531623840332031250e-02 1.854801177978515625e-02
3.820000000000000284e+01 4.877635478973388672e+00 2.530813217163085938e-02 1.864147186279296875e-02
3.829999999999999716e+01 4.882879257202148438e+00 2.530717849731445312e-02 1.874732971191406250e-02
3.839999999999999858e+01 4.888110160827636719e+00 2.528333663940429688e-02 1.883649826049804688e-02
3.850000000000000000e+01 4.893319129943847656e+00 2.527999877929687500e-02 1.893854141235351562e-02
3.860000000000000142e+01 4.898507118225097656e+00 2.526760101318359375e-02 1.903581619262695312e-02
3.870000000000000284e+01 4.903679847717285156e+00 2.525901794433593750e-02 1.912498474121093750e-02
3.879999999999999716e+01 4.908830165863037109e+00 2.523851394653320312e-02 1.920700073242187500e-02
3.889999999999999858e+01 4.913968086242675781e+00 2.522754669189453125e-02 1.930761337280273438e-02
3.900000000000000000e+01 4.919083118438720703e+00 2.520227432250976562e-02 1.938962936401367188e-02
3.910000000000000142e+01 4.924178123474121094e+00 2.518081665039062500e-02 1.946449279785156250e-02
3.920000000000000284e+01 4.929259777069091797e+00 2.517175674438476562e-02 1.953792572021484375e-02
3.929999999999999716e+01 4.934322834014892578e+00 2.514410018920898438e-02 1.960325241088867188e-02
3.939999999999999858e+01 4.939366340637207031e+00 2.512216567993164062e-02 1.967191696166992188e-02
3.950000000000000000e+01 4.944391250610351562e+00 2.511024475097656250e-02 1.973438262939453125e-02
3.960000000000000142e+01 4.949398994445800781e+00 2.507829666137695312e-02 1.978921890258789062e-02
3.970000000000000284e+01 4.954386234283447266e+00 2.505731582641601562e-02 1.985502243041992188e-02
3.979999999999999716e+01 4.959360122680664062e+00 2.503347396850585938e-02 1.990461349487304688e-02
3.989999999999999858e+01 4.964313507080078125e+00 2.501487731933593750e-02 1.996374130249023438e-02
4.000000000000000000e+01 4.969249725341796875e+00 2.498531341552734375e-02 1.999282836914062500e-02
4.010000000000000142e+01 4.974165439605712891e+00 2.495574951171875000e-02 2.004051208496093750e-02
4.020000000000000284e+01 4.979063034057617188e+00 2.494812011718750000e-02 2.008247375488281250e-02
4.029999999999999716e+01 4.983941555023193359e+00 2.493047714233398438e-02 2.011966705322265625e-02
4.039999999999999858e+01 4.988802909851074219e+00 2.490663528442382812e-02 2.015829086303710938e-02
4.050000000000000000e+01 4.993643760681152344e+00 2.488851547241210938e-02 2.019596099853515625e-02
4.060000000000000142e+01 4.998471736907958984e+00 2.487421035766601562e-02 2.022409439086914062e-02
4.070000000000000284e+01 5.003277778625488281e+00 2.485752105712890625e-02 2.024888992309570312e-02
4.079999999999999716e+01 5.008065223693847656e+00 2.484655380249023438e-02 2.027797698974609375e-02
4.089999999999999858e+01 5.012837409973144531e+00 2.484130859375000000e-02 2.032756805419921875e-02
4.100000000000000000e+01 5.017585277557373047e+00 2.483463287353515625e-02 2.039718627929687500e-02
4.110000000000000142e+01 5.022320747375488281e+00 2.484035491943359375e-02 2.046680450439453125e-02
4.120000000000000284e+01 5.027037620544433594e+00 2.483367919921875000e-02 2.052736282348632812e-02
4.129999999999999716e+01 5.031737804412841797e+00 2.483606338500976562e-02 2.060413360595703125e-02
4.139999999999999858e+01 5.036418914794921875e+00 2.484130859375000000e-02 2.066707611083984375e-02
4.150000000000000000e+01 5.041085243225097656e+00 2.486181259155273438e-02 2.072811126708984375e-02
4.160000000000000142e+01 5.045727252960205078e+00 2.488136291503906250e-02 2.078866958618164062e-02
4.170000000000000284e+01 5.050353527069091797e+00 2.487754821777343750e-02 2.085733413696289062e-02
4.179999999999999716e+01 5.054961204528808594e+00 2.490329742431640625e-02 2.090978622436523438e-02
4.189999999999999858e+01 5.059552669525146484e+00 2.493000030517578125e-02 2.095890045166015625e-02
4.200000000000000000e+01 5.064118385314941406e+00 2.494621276855468750e-02 2.101278305053710938e-02
4.210000000000000142e+01 5.068673133850097656e+00 2.497291564941406250e-02 2.107620239257812500e-02
4.220000000000000284e+01 5.073209762573242188e+00 2.500343322753906250e-02 2.112340927124023438e-02
4.229999999999999716e+01 5.077723026275634766e+00 2.503538131713867188e-02 2.118062973022460938e-02
4.239999999999999858e+01 5.082222938537597656e+00 2.507638931274414062e-02 2.123260498046875000e-02
4.250000000000000000e+01 5.086699485778808594e+00 2.511453628540039062e-02 2.129507064819335938e-02
4.260000000000000142e+01 5.091156959533691406e+00 2.513933181762695312e-02 2.133464813232421875e-02
4.270000000000000284e+01 5.095600128173828125e+00 2.517509460449218750e-02 2.139568328857421875e-02
4.279999999999999716e+01 5.100022315979003906e+00 2.521276473999023438e-02 2.145195007324218750e-02
4.289999999999999858e+01 5.104431152343750000e+00 2.524852752685546875e-02 2.151012420654296875e-02
4.300000000000000000e+01 5.108820915222167969e+00 2.527284622192382812e-02 2.157020568847656250e-02
4.310000000000000142e+01 5.113188266754150391e+00 2.530431747436523438e-02 2.163696289062500000e-02
4.320000000000000284e+01 5.117539882659912109e+00 2.532052993774414062e-02 2.169132232666015625e-02
4.329999999999999716e+01 5.121872425079345703e+00 2.534341812133789062e-02 2.176618576049804688e-02
4.339999999999999858e+01 5.126190185546875000e+00 2.535533905029296875e-02 2.183055877685546875e-02
4.350000000000000000e+01 5.130486488342285156e+00 2.537012100219726562e-02 2.189683914184570312e-02
4.360000000000000142e+01 5.134768009185791016e+00 2.538347244262695312e-02 2.197360992431640625e-02
4.370000000000000284e+01 5.139032363891601562e+00 2.538394927978515625e-02 2.204418182373046875e-02
4.379999999999999716e+01 5.143274784088134766e+00 2.538347244262695312e-02 2.210855484008789062e-02
4.389999999999999858e+01 5.147505760192871094e+00 2.538776397705078125e-02 2.217864990234375000e-02
4.400000000000000000e+01 5.151718139648437500e+00 2.538394927978515625e-02 2.225017547607421875e-02
4.410000000000000142e+01 5.155910015106201172e+00 2.537870407104492188e-02 2.233123779296875000e-02
4.420000000000000284e+01 5.160094261169433594e+00 2.537107467651367188e-02 2.239942550659179688e-02
4.429999999999999716e+01 5.164252758026123047e+00 2.536916732788085938e-02 2.247619628906250000e-02
4.439999999999999858e+01 5.168394088745117188e+00 2.535581588745117188e-02 2.255105972290039062e-02
4.450000000000000000e+01 5.172520637512207031e+00 2.535200119018554688e-02 2.262592315673828125e-02
4.460000000000000142e+01 5.176630973815917969e+00 2.532911300659179688e-02 2.270030975341796875e-02
4.470000000000000284e+01 5.180722236633300781e+00 2.532005310058593750e-02 2.277278900146484375e-02
4.479999999999999716e+01 5.184796333312988281e+00 2.531242370605468750e-02 2.283191680908203125e-02
4.489999999999999858e+01 5.188858509063720703e+00 2.530336380004882812e-02 2.289915084838867188e-02
4.500000000000000000e+01 5.192902565002441406e+00 2.528476715087890625e-02 2.296161651611328125e-02
4.510000000000000142e+01 5.196928501129150391e+00 2.526283264160156250e-02 2.303123474121093750e-02
4.520000000000000284e+01 5.200943946838378906e+00 2.524137496948242188e-02 2.307987213134765625e-02
4.529999999999999716e+01 5.204935550689697266e+00 2.521610260009765625e-02 2.314090728759765625e-02
4.539999999999999858e+01 5.208914279937744141e+00 2.520132064819335938e-02 2.318525314331054688e-02
4.550000000000000000e+01 5.212872505187988281e+00 2.517890930175781250e-02 2.322816848754882812e-02
4.560000000000000142e+01 5.216819286346435547e+00 2.515125274658203125e-02 2.327632904052734375e-02
4.570000000000000284e+01 5.220748424530029297e+00 2.512884140014648438e-02 2.333545684814453125e-02
4.579999999999999716e+01 5.224657058715820312e+00 2.509212493896484375e-02 2.336025238037109375e-02
4.589999999999999858e+01 5.228553295135498047e+00 2.507400512695312500e-02 2.339363098144531250e-02
4.600000000000000000e+01 5.232434749603271484e+00 2.504920959472656250e-02 2.342700958251953125e-02
4.610000000000000142e+01 5.236296176910400391e+00 2.500724792480468750e-02 2.345705032348632812e-02
4.620000000000000284e+01 5.240146160125732422e+00 2.497053146362304688e-02 2.347564697265625000e-02
4.629999999999999716e+01 5.243976116180419922e+00 2.494668960571289062e-02 2.350616455078125000e-02
4.639999999999999858e+01 5.247792243957519531e+00 2.489995956420898438e-02 2.352380752563476562e-02
4.650000000000000000e+01 5.251591682434082031e+00 2.487945556640625000e-02 2.355575561523437500e-02
4.660000000000000142e+01 5.255382061004638672e+00 2.483797073364257812e-02 2.357244491577148438e-02
4.670000000000000284e+01 5.259148120880126953e+00 2.482461929321289062e-02 2.358531951904296875e-02
4.679999999999999716e+01 5.262905597686767578e+00 2.478075027465820312e-02 2.361106872558593750e-02
4.689999999999999858e+01 5.266643047332763672e+00 2.475357055664062500e-02 2.362680435180664062e-02
4.700000000000000000e+01 5.270369052886962891e+00 2.471256256103515625e-02 2.364110946655273438e-02
4.710000000000000142e+01 5.274077892303466797e+00 2.469015121459960938e-02 2.364540100097656250e-02
4.720000000000000284e+01 5.277772903442382812e+00 2.465486526489257812e-02 2.367401123046875000e-02
4.729999999999999716e+01 5.281454563140869141e+00 2.462005615234375000e-02 2.368068695068359375e-02
4.739999999999999858e+01 5.285116672515869141e+00 2.459430694580078125e-02 2.369356155395507812e-02
4.750000000000000000e+01 5.288769721984863281e+00 2.456426620483398438e-02 2.369928359985351562e-02
4.760000000000000142e+01 5.292407035827636719e+00 2.453756332397460938e-02 2.372026443481445312e-02
4.770000000000000284e+01 5.296026706695556641e+00 2.450704574584960938e-02 2.372503280639648438e-02
4.779999999999999716e+01 5.299636363983154297e+00 2.447509765625000000e-02 2.372980117797851562e-02
4.789999999999999858e+01 5.303228855133056641e+00 2.445650100708007812e-02 2.373743057250976562e-02
4.800000000000000000e+01 5.306805610656738281e+00 2.442073822021484375e-02 2.372407913208007812e-02
4.810000000000000142e+01 5.310372829437255859e+00 2.438640594482421875e-02 2.371025085449218750e-02
4.820000000000000284e+01 5.313919544219970703e+00 2.436256408691406250e-02 2.372121810913085938e-02
4.829999999999999716e+01 5.317454338073730469e+00 2.432966232299804688e-02 2.370500564575195312e-02
4.839999999999999858e+01 5.320976257324218750e+00 2.429866790771484375e-02 2.368164062500000000e-02
4.850000000000000000e+01 5.324484825134277344e+00 2.426195144653320312e-02 2.366304397583007812e-02
4.860000000000000142e+01 5.327979087829589844e+00 2.422809600830078125e-02 2.364587783813476562e-02
4.870000000000000284e+01 5.331458091735839844e+00 2.421092987060546875e-02 2.361392974853515625e-02
4.879999999999999716e+01 5.334921836853027344e+00 2.433347702026367188e-02 2.357816696166992188e-02
4.889999999999999858e+01 5.338374137878417969e+00 2.445602416992187500e-02 2.352762222290039062e-02
4.900000000000000000e+01 5.341811656951904297e+00 2.456521987915039062e-02 2.348232269287109375e-02
4.910000000000000142e+01 5.345231533050537109e+00 2.468633651733398438e-02 2.343463897705078125e-02
4.920000000000000284e+01 5.348644256591796875e+00 2.479791641235351562e-02 2.336502075195312500e-02
4.929999999999999716e+01 5.352031707763671875e+00 2.490282058715820312e-02 2.330493927001953125e-02
4.939999999999999858e+01 5.355410575866699219e+00 2.500152587890625000e-02 2.324342727661132812e-02
4.950000000000000000e+01 5.358770847320556641e+00 2.509355545043945312e-02 2.314853668212890625e-02
4.960000000000000142e+01 5.362118721008300781e+00 2.520227432250976562e-02 2.307653427124023438e-02
4.970000000000000284e+01 5.365451812744140625e+00 2.529525756835937500e-02 2.300214767456054688e-02
4.979999999999999716e+01 5.368769645690917969e+00 2.539443969726562500e-02 2.292108535766601562e-02
4.989999999999999858e+01 5.372069358825683594e+00 2.548313140869140625e-02 2.283620834350585938e-02
5.000000000000000000e+01 5.375361442565917969e+00 2.557229995727539062e-02 2.274131774902343750e-02
5.010000000000000142e+01 5.378638267517089844e+00 2.567625045776367188e-02 2.266883850097656250e-02
5.020000000000000284e+01 5.381894111633300781e+00 2.575206756591796875e-02 2.263355255126953125e-02
5.029999999999999716e+01 5.385146617889404297e+00 2.584886550903320312e-02 2.261257171630859375e-02
5.039999999999999858e+01 5.388379573822021484e+00 2.594232559204101562e-02 2.261114120483398438e-02
5.050000000000000000e+01 5.391599178314208984e+00 2.602529525756835938e-02 2.261018753051757812e-02
5.060000000000000142e+01 5.394806385040283203e+00 2.612972259521484375e-02 2.258586883544921875e-02
5.070000000000000284e+01 5.397996425628662109e+00 2.622032165527343750e-02 2.257108688354492188e-02
5.079999999999999716e+01 5.401177406311035156e+00 2.633285522460937500e-02 2.256011962890625000e-02
5.089999999999999858e+01 5.404344081878662109e+00 2.640676498413085938e-02 2.253627777099609375e-02
5.100000000000000000e+01 5.407491683959960938e+00 2.652263641357421875e-02 2.252340316772460938e-02
5.110000000000000142e+01 5.410627841949462891e+00 2.662277221679687500e-02 2.250099182128906250e-02
5.120000000000000284e+01 5.413756370544433594e+00 2.672243118286132812e-02 2.246141433715820312e-02
5.129999999999999716e+01 5.416868209838867188e+00 2.682161331176757812e-02 2.244710922241210938e-02
5.139999999999999858e+01 5.419964790344238281e+00 2.692747116088867188e-02 2.242183685302734375e-02
5.150000000000000000e+01 5.423048496246337891e+00 2.704048156738281250e-02 2.239894866943359375e-02
5.160000000000000142e+01 5.426122665405273438e+00 2.713632583618164062e-02 2.237987518310546875e-02
5.170000000000000284e+01 5.429180145263671875e+00 2.725744247436523438e-02 2.235412597656250000e-02
5.179999999999999716e+01 5.432220458984375000e+00 2.736854553222656250e-02 2.234983444213867188e-02
5.189999999999999858e+01 5.435253620147705078e+00 2.748394012451171875e-02 2.234554290771484375e-02
5.200000000000000000e+01 5.438269615173339844e+00 2.759122848510742188e-02 2.233028411865234375e-02
5.210000000000000142e+01 5.441273689270019531e+00 2.769565582275390625e-02 2.234268188476562500e-02
5.220000000000000284e+01 5.444265842437744141e+00 2.782201766967773438e-02 2.235174179077148438e-02
5.229999999999999716e+01 5.447239875793457031e+00 2.792930603027343750e-02 2.234935760498046875e-02
5.239999999999999858e+01 5.450201988220214844e+00 2.803850173950195312e-02 2.236318588256835938e-02
5.250000000000000000e+01 5.453149318695068359e+00 2.815389633178710938e-02 2.237749099731445312e-02
5.260000000000000142e+01 5.456085205078125000e+00 2.826213836669921875e-02 2.240371704101562500e-02
5.270000000000000284e+01 5.459010124206542969e+00 2.836370468139648438e-02 2.242612838745117188e-02
5.279999999999999716e+01 5.461917877197265625e+00 2.845764160156250000e-02 2.245140075683593750e-02
5.289999999999999858e+01 5.464818000793457031e+00 2.855110168457031250e-02 2.248477935791015625e-02
5.300000000000000000e+01 5.467701911926269531e+00 2.864170074462890625e-02 2.251338958740234375e-02
5.310000000000000142e+01 5.470572471618652344e+00 2.872657775878906250e-02 2.255773544311523438e-02
5.320000000000000284e+01 5.473431587219238281e+00 2.880573272705078125e-02 2.259874343872070312e-02
5.329999999999999716e+01 5.476276397705078125e+00 2.887105941772460938e-02 2.261304855346679688e-02
5.339999999999999858e+01 5.479106426239013672e+00 2.894735336303710938e-02 2.266216278076171875e-02
5.350000000000000000e+01 5.481923580169677734e+00 2.900123596191406250e-02 2.270078659057617188e-02
5.360000000000000142e+01 5.484729766845703125e+00 2.906894683837890625e-02 2.273273468017578125e-02
5.370000000000000284e+01 5.487513542175292969e+00 2.911996841430664062e-02 2.277565002441406250e-02
5.379999999999999716e+01 5.490292072296142578e+00 2.917337417602539062e-02 2.281284332275390625e-02
5.389999999999999858e+01 5.493056774139404297e+00 2.923011779785156250e-02 2.286911010742187500e-02
5.400000000000000000e+01 5.495804786682128906e+00 2.927255630493164062e-02 2.288722991943359375e-02
5.410000000000000142e+01 5.498545169830322266e+00 2.932596206665039062e-02 2.294015884399414062e-02
5.420000000000000284e+01 5.501269340515136719e+00 2.936315536499023438e-02 2.297258377075195312e-02
5.429999999999999716e+01 5.503979682922363281e+00 2.940845489501953125e-02 2.300739288330078125e-02
5.439999999999999858e+01 5.506674766540527344e+00 2.944993972778320312e-02 2.304506301879882812e-02
5.450000000000000000e+01 5.509361743927001953e+00 2.948904037475585938e-02 2.307844161987304688e-02
5.460000000000000142e+01 5.512032508850097656e+00 2.954292297363281250e-02 2.311277389526367188e-02
5.470000000000000284e+01 5.514689445495605469e+00 2.957916259765625000e-02 2.315664291381835938e-02
5.479999999999999716e+01 5.517335414886474609e+00 2.962350845336914062e-02 2.318143844604492188e-02
5.489999999999999858e+01 5.519967079162597656e+00 2.967500686645507812e-02 2.322673797607421875e-02
5.500000000000000000e+01 5.522583007812500000e+00 2.971744537353515625e-02 2.326917648315429688e-02
5.510000000000000142e+01 5.525190830230712891e+00 2.975940704345703125e-02 2.330064773559570312e-02
5.520000000000000284e+01 5.527779102325439453e+00 2.981281280517578125e-02 2.333879470825195312e-02
5.529999999999999716e+01 5.530364036560058594e+00 2.985906600952148438e-02 2.337169647216796875e-02
5.539999999999999858e+01 5.532931327819824219e+00 2.990150451660156250e-02 2.339792251586914062e-02
5.550000000000000000e+01 5.535485744476318359e+00 2.995729446411132812e-02 2.344083786010742188e-02
5.560000000000000142e+01 5.538025856018066406e+00 3.000831604003906250e-02 2.346897125244140625e-02
5.570000000000000284e+01 5.540551185607910156e+00 3.006601333618164062e-02 2.350950241088867188e-02
5.579999999999999716e+01 5.543063163757324219e+00 3.011178970336914062e-02 2.353429794311523438e-02
5.589999999999999858e+01 5.545563697814941406e+00 3.016519546508789062e-02 2.357339859008789062e-02
5.600000000000000000e+01 5.548052787780761719e+00 3.022670745849609375e-02 2.358770370483398438e-02
5.610000000000000142e+01 5.550519943237304688e+00 3.029108047485351562e-02 2.362251281738281250e-02
5.620000000000000284e+01 5.552986145019531250e+00 3.035402297973632812e-02 2.365875244140625000e-02
5.629999999999999716e+01 5.555434226989746094e+00 3.042507171630859375e-02 2.369546890258789062e-02
5.639999999999999858e+01 5.557868003845214844e+00 3.049945831298828125e-02 2.371454238891601562e-02
5.650000000000000000e+01 5.560293197631835938e+00 3.057336807250976562e-02 2.375364303588867188e-02
5.660000000000000142e+01 5.562702655792236328e+00 3.065395355224609375e-02 2.380037307739257812e-02
5.670000000000000284e+01 5.565106868743896484e+00 3.074026107788085938e-02 2.382373809814453125e-02
5.679999999999999716e+01 5.567492961883544922e+00 3.083038330078125000e-02 2.387762069702148438e-02
5.689999999999999858e+01 5.569866180419921875e+00 3.091144561767578125e-02 2.391910552978515625e-02
5.700000000000000000e+01 5.572230339050292969e+00 3.099918365478515625e-02 2.395391464233398438e-02
5.710000000000000142e+01 5.574582099914550781e+00 3.108787536621093750e-02 2.400350570678710938e-02
5.720000000000000284e+01 5.576922416687011719e+00 3.116416931152343750e-02 2.404880523681640625e-02
5.729999999999999716e+01 5.579251766204833984e+00 3.126859664916992188e-02 2.408504486083984375e-02
5.739999999999999858e+01 5.581566810607910156e+00 3.134727478027343750e-02 2.412986755371093750e-02
5.750000000000000000e+01 5.583874225616455078e+00 3.143453598022460938e-02 2.417087554931640625e-02
5.760000000000000142e+01 5.586168289184570312e+00 3.151178359985351562e-02 2.420330047607421875e-02
5.770000000000000284e+01 5.588450431823730469e+00 3.160429000854492188e-02 2.424860000610351562e-02
5.779999999999999716e+01 5.590725421905517578e+00 3.169441223144531250e-02 2.428483963012695312e-02
5.789999999999999858e+01 5.592987060546875000e+00 3.177309036254882812e-02 2.432441711425781250e-02
5.800000000000000000e+01 5.595241546630859375e+00 3.185558319091796875e-02 2.435493469238281250e-02
5.810000000000000142e+01 5.597480773925781250e+00 3.193283081054687500e-02 2.438545227050781250e-02
5.820000000000000284e+01 5.599706172943115234e+00 3.201436996459960938e-02 2.443265914916992188e-02
5.829999999999999716e+01 5.601925373077392578e+00 3.209400177001953125e-02 2.445697784423828125e-02
5.839999999999999858e+01 5.604128837585449219e+00 3.216838836669921875e-02 2.449417114257812500e-02
5.850000000000000000e+01 5.606324672698974609e+00 3.223371505737304688e-02 2.452516555786132812e-02
5.860000000000000142e+01 5.608510017395019531e+00 3.232717514038085938e-02 2.455425262451171875e-02
5.870000000000000284e+01 5.610681056976318359e+00 3.240013122558593750e-02 2.459764480590820312e-02
5.879999999999999716e+01 5.612840175628662109e+00 3.246688842773437500e-02 2.462053298950195312e-02
5.889999999999999858e+01 5.614989757537841797e+00 3.254508972167968750e-02 2.465248107910156250e-02
5.900000000000000000e+01 5.617127418518066406e+00 3.261756896972656250e-02 2.466964721679687500e-02
5.910000000000000142e+01 5.619253635406494141e+00 3.269767761230468750e-02 2.470350265502929688e-02
5.920000000000000284e+01 5.621368408203125000e+00 3.276872634887695312e-02 2.472877502441406250e-02
5.929999999999999716e+01 5.623475551605224609e+00 3.285217285156250000e-02 2.476596832275390625e-02
5.939999999999999858e+01 5.625568866729736328e+00 3.293848037719726562e-02 2.480697631835937500e-02
5.950000000000000000e+01 5.627651691436767578e+00 3.302478790283203125e-02 2.483606338500976562e-02
5.960000000000000142e+01 5.629725456237792969e+00 3.311347961425781250e-02 2.486610412597656250e-02
5.970000000000000284e+01 5.631785869598388672e+00 3.318834304809570312e-02 2.489805221557617188e-02
5.979999999999999716e+01 5.633834838867187500e+00 3.327274322509765625e-02 2.493047714233398438e-02
5.989999999999999858e+01 5.635873794555664062e+00 3.337049484252929688e-02 2.496004104614257812e-02
6.000000000000000000e+01 5.637907981872558594e+00 3.345870971679687500e-02 2.498483657836914062e-02
6.010000000000000142e+01 5.639930725097656250e+00 3.355598449707031250e-02 2.503204345703125000e-02
6.020000000000000284e+01 5.641940593719482422e+00 3.363180160522460938e-02 2.506256103515625000e-02
6.029999999999999716e+01 5.643942832946777344e+00 3.373050689697265625e-02 2.507781982421875000e-02
6.039999999999999858e+01 5.645927429199218750e+00 3.382635116577148438e-02 2.511596679687500000e-02
6.050000000000000000e+01 5.647913932800292969e+00 3.390264511108398438e-02 2.515316009521484375e-02
6.060000000000000142e+01 5.649882316589355469e+00 3.399753570556640625e-02 2.518033981323242188e-02
6.070000000000000284e+01 5.651841640472412109e+00 3.408622741699218750e-02 2.520942687988281250e-02
6.079999999999999716e+01 5.653794288635253906e+00 3.417062759399414062e-02 2.527618408203125000e-02
6.089999999999999858e+01 5.655732631683349609e+00 3.427934646606445312e-02 2.531909942626953125e-02
6.100000000000000000e+01 5.657660484313964844e+00 3.437232971191406250e-02 2.537107467651367188e-02
6.110000000000000142e+01 5.659585952758789062e+00 3.445386886596679688e-02 2.541971206665039062e-02
6.120000000000000284e+01 5.661489486694335938e+00 3.453969955444335938e-02 2.546262741088867188e-02
6.129999999999999716e+01 5.663392543792724609e+00 3.462696075439453125e-02 2.552127838134765625e-02
6.139999999999999858e+01 5.665277004241943359e+00 3.470563888549804688e-02 2.558183670043945312e-02
6.150000000000000000e+01 5.667157173156738281e+00 3.479003906250000000e-02 2.564668655395507812e-02
6.160000000000000142e+01 5.669025897979736328e+00 3.487539291381835938e-02 2.571582794189453125e-02
6.170000000000000284e+01 5.670880317687988281e+00 3.497028350830078125e-02 2.578735351562500000e-02
6.179999999999999716e+01 5.672724246978759766e+00 3.504753112792968750e-02 2.586317062377929688e-02
6.189999999999999858e+01 5.674558162689208984e+00 3.511905670166015625e-02 2.594280242919921875e-02
6.200000000000000000e+01 5.676379680633544922e+00 3.519582748413085938e-02 2.601289749145507812e-02
6.210000000000000142e+01 5.678190708160400391e+00 3.527593612670898438e-02 2.611112594604492188e-02
6.220000000000000284e+01 5.679999351501464844e+00 3.536415100097656250e-02 2.618265151977539062e-02
6.229999999999999716e+01 5.681789398193359375e+00 3.544425964355468750e-02 2.626609802246093750e-02
6.239999999999999858e+01 5.683566570281982422e+00 3.552341461181640625e-02 2.634143829345703125e-02
6.250000000000000000e+01 5.685336112976074219e+00 3.559303283691406250e-02 2.642583847045898438e-02
6.260000000000000142e+01 5.687102317810058594e+00 3.566265106201171875e-02 2.651500701904296875e-02
6.270000000000000284e+01 5.688852787017822266e+00 3.573322296142578125e-02 2.659416198730468750e-02
6.279999999999999716e+01 5.690591335296630859e+00 3.580760955810546875e-02 2.667045593261718750e-02
6.289999999999999858e+01 5.692320346832275391e+00 3.585720062255859375e-02 2.675914764404296875e-02
6.300000000000000000e+01 5.694043159484863281e+00 3.593587875366210938e-02 2.684879302978515625e-02
6.310000000000000142e+01 5.695753097534179688e+00 3.598928451538085938e-02 2.690744400024414062e-02
6.320000000000000284e+01 5.697458744049072266e+00 3.604316711425781250e-02 2.699327468872070312e-02
6.329999999999999716e+01 5.699149131774902344e+00 3.610563278198242188e-02 2.707290649414062500e-02
6.339999999999999858e+01 5.700833320617675781e+00 3.615665435791015625e-02 2.714061737060546875e-02
6.350000000000000000e+01 5.702508926391601562e+00 3.621292114257812500e-02 2.719402313232421875e-02
6.360000000000000142e+01 5.704178810119628906e+00 3.625822067260742188e-02 2.727174758911132812e-02
6.370000000000000284e+01 5.705835819244384766e+00 3.629922866821289062e-02 2.732276916503906250e-02
6.379999999999999716e+01 5.707488536834716797e+00 3.635072708129882812e-02 2.739620208740234375e-02
6.389999999999999858e+01 5.709126949310302734e+00 3.640079498291015625e-02 2.744722366333007812e-02
6.400000000000000000e+01 5.710762977600097656e+00 3.644895553588867188e-02 2.749156951904296875e-02
6.409999999999999432e+01 5.712389469146728516e+00 3.649234771728515625e-02 2.754926681518554688e-02
6.420000000000000284e+01 5.714003562927246094e+00 3.653955459594726562e-02 2.759885787963867188e-02
6.429999999999999716e+01 5.715614318847656250e+00 3.658103942871093750e-02 2.764892578125000000e-02
6.440000000000000568e+01 5.717215538024902344e+00 3.662443161010742188e-02 2.768564224243164062e-02
6.450000000000000000e+01 5.718804836273193359e+00 3.667163848876953125e-02 2.771663665771484375e-02
6.459999999999999432e+01 5.720391273498535156e+00 3.671741485595703125e-02 2.775430679321289062e-02
6.470000000000000284e+01 5.721970081329345703e+00 3.676557540893554688e-02 2.779102325439453125e-02
6.479999999999999716e+01 5.723535060882568359e+00 3.679561614990234375e-02 2.782630920410156250e-02
6.490000000000000568e+01 5.725098609924316406e+00 3.684997558593750000e-02 2.786970138549804688e-02
6.500000000000000000e+01 5.726651191711425781e+00 3.689289093017578125e-02 2.788257598876953125e-02
6.509999999999999432e+01 5.728195190429687500e+00 3.692197799682617188e-02 2.792596817016601562e-02
6.520000000000000284e+01 5.729725837707519531e+00 3.696632385253906250e-02 2.794599533081054688e-02
6.529999999999999716e+01 5.731251239776611328e+00 3.700065612792968750e-02 2.797746658325195312e-02
6.540000000000000568e+01 5.732765674591064453e+00 3.704547882080078125e-02 2.801179885864257812e-02
6.550000000000000000e+01 5.734277725219726562e+00 3.706979751586914062e-02 2.805948257446289062e-02
6.559999999999999432e+01 5.735772609710693359e+00 3.710985183715820312e-02 2.809238433837890625e-02
6.570000000000000284e+01 5.737266063690185547e+00 3.713703155517578125e-02 2.812528610229492188e-02
6.579999999999999716e+01 5.738738059997558594e+00 3.716802597045898438e-02 2.816915512084960938e-02
6.590000000000000568e+01 5.740209579467773438e+00 3.720235824584960938e-02 2.821016311645507812e-02
6.600000000000000000e+01 5.741672992706298828e+00 3.722190856933593750e-02 2.825832366943359375e-02
6.609999999999999432e+01 5.743122100830078125e+00 3.725147247314453125e-02 2.831363677978515625e-02
6.620000000000000284e+01 5.744566917419433594e+00 3.728532791137695312e-02 2.837085723876953125e-02
6.629999999999999716e+01 5.745998382568359375e+00 3.731727600097656250e-02 2.842855453491210938e-02
6.640000000000000568e+01 5.747420310974121094e+00 3.732872009277343750e-02 2.849006652832031250e-02
6.650000000000000000e+01 5.748830795288085938e+00 3.734636306762695312e-02 2.854585647583007812e-02
6.659999999999999432e+01 5.750235080718994141e+00 3.738117218017578125e-02 2.861642837524414062e-02
6.670000000000000284e+01 5.751629352569580078e+00 3.740406036376953125e-02 2.868318557739257812e-02
6.679999999999999716e+01 5.753012657165527344e+00 3.743076324462890625e-02 2.875089645385742188e-02
6.690000000000000568e+01 5.754384517669677734e+00 3.746604919433593750e-02 2.882862091064453125e-02
6.700000000000000000e+01 5.755750179290771484e+00 3.748321533203125000e-02 2.891540527343750000e-02
6.709999999999999432e+01 5.757105827331542969e+00 3.750658035278320312e-02 2.899217605590820312e-02
6.720000000000000284e+01 5.758451938629150391e+00 3.753423690795898438e-02 2.908372879028320312e-02
6.729999999999999716e+01 5.759788990020751953e+00 3.756809234619140625e-02 2.918100357055664062e-02
6.740000000000000568e+01 5.761119842529296875e+00 3.759193420410156250e-02 2.927875518798828125e-02
6.750000000000000000e+01 5.762434959411621094e+00 3.762197494506835938e-02 2.936935424804687500e-02
6.759999999999999432e+01 5.763748168945312500e+00 3.765487670898437500e-02 2.946615219116210938e-02
6.770000000000000284e+01 5.765049934387207031e+00 3.768205642700195312e-02 2.956533432006835938e-02
6.779999999999999716e+01 5.766340732574462891e+00 3.771162033081054688e-02 2.967357635498046875e-02
6.790000000000000568e+01 5.767626762390136719e+00 3.773784637451171875e-02 2.978324890136718750e-02
6.800000000000000000e+01 5.768899917602539062e+00 3.775835037231445312e-02 2.989482879638671875e-02
6.809999999999999432e+01 5.770164966583251953e+00 3.778553009033203125e-02 2.999877929687500000e-02
6.820000000000000284e+01 5.771424293518066406e+00 3.781414031982421875e-02 3.008890151977539062e-02
6.829999999999999716e+01 5.772669315338134766e+00 3.783369064331054688e-02 3.019571304321289062e-02
6.840000000000000568e+01 5.773906707763671875e+00 3.785181045532226562e-02 3.028726577758789062e-02
6.850000000000000000e+01 5.775135040283203125e+00 3.785991668701171875e-02 3.038406372070312500e-02
6.859999999999999432e+01 5.776357173919677734e+00 3.788042068481445312e-02 3.047132492065429688e-02
6.870000000000000284e+01 5.777567863464355469e+00 3.789615631103515625e-02 3.056764602661132812e-02
6.879999999999999716e+01 5.778771877288818359e+00 3.790235519409179688e-02 3.065538406372070312e-02
6.890000000000000568e+01 5.779961585998535156e+00 3.791236877441406250e-02 3.073501586914062500e-02
6.900000000000000000e+01 5.781144618988037109e+00 3.792142868041992188e-02 3.081846237182617188e-02
6.909999999999999432e+01 5.782320976257324219e+00 3.792762756347656250e-02 3.089570999145507812e-02
6.920000000000000284e+01 5.783489227294921875e+00 3.794479370117187500e-02 3.098487854003906250e-02
6.929999999999999716e+01 5.784644603729248047e+00 3.795623779296875000e-02 3.106021881103515625e-02
6.940000000000000568e+01 5.785793781280517578e+00 3.795719146728515625e-02 3.112792968750000000e-02
6.950000000000000000e+01 5.786929607391357422e+00 3.797340393066406250e-02 3.120946884155273438e-02
6.959999999999999432e+01 5.788063049316406250e+00 3.797292709350585938e-02 3.127336502075195312e-02
6.970000000000000284e+01 5.789183616638183594e+00 3.800153732299804688e-02 3.133440017700195312e-02
6.979999999999999716e+01 5.790291786193847656e+00 3.800439834594726562e-02 3.139686584472656250e-02
6.990000000000000568e+01 5.791396141052246094e+00 3.801584243774414062e-02 3.146457672119140625e-02
7.000000000000000000e+01 5.792492866516113281e+00 3.803920745849609375e-02 3.153276443481445312e-02
7.009999999999999432e+01 5.793576717376708984e+00 3.805303573608398438e-02 3.159666061401367188e-02
7.020000000000000284e+01 5.794657230377197266e+00 3.808069229125976562e-02 3.165149688720703125e-02
7.029999999999999716e+01 5.795723438262939453e+00 3.809499740600585938e-02 3.171968460083007812e-02
7.040000000000000568e+01 5.796782493591308594e+00 3.811597824096679688e-02 3.179025650024414062e-02
7.050000000000000000e+01 5.797839641571044922e+00 3.815078735351562500e-02 3.186178207397460938e-02
7.059999999999999432e+01 5.798883914947509766e+00 3.819084167480468750e-02 3.191709518432617188e-02
7.070000000000000284e+01 5.799912452697753906e+00 3.822183609008789062e-02 3.200435638427734375e-02
7.079999999999999716e+01 5.800941467285156250e+00 3.827095031738281250e-02 3.208398818969726562e-02
7.090000000000000568e+01 5.801962375640869141e+00 3.831052780151367188e-02 3.215646743774414062e-02
7.100000000000000000e+01 5.802969932556152344e+00 3.835248947143554688e-02 3.222894668579101562e-02
7.109999999999999432e+01 5.803981781005859375e+00 3.840351104736328125e-02 3.231239318847656250e-02
7.120000000000000284e+01 5.804976463317871094e+00 3.845167160034179688e-02 3.238821029663085938e-02
7.129999999999999716e+01 5.805970668792724609e+00 3.849792480468750000e-02 3.246688842773437500e-02
7.140000000000000568e+01 5.806951045989990234e+00 3.854513168334960938e-02 3.255081176757812500e-02
7.150000000000000000e+01 5.807928085327148438e+00 3.858375549316406250e-02 3.263664245605468750e-02
7.159999999999999432e+01 5.808894157409667969e+00 3.863525390625000000e-02 3.272247314453125000e-02
7.170000000000000284e+01 5.809857368469238281e+00 3.867149353027343750e-02 3.280067443847656250e-02
7.179999999999999716e+01 5.810814380645751953e+00 3.872060775756835938e-02 3.287696838378906250e-02
7.190000000000000568e+01 5.811764240264892578e+00 3.875446319580078125e-02 3.295040130615234375e-02
7.200000000000000000e+01 5.812705039978027344e+00 3.880882263183593750e-02 3.302097320556640625e-02
7.209999999999999432e+01 5.813640594482421875e+00 3.883934020996093750e-02 3.308725357055664062e-02
7.220000000000000284e+01 5.814573764801025391e+00 3.888845443725585938e-02 3.315925598144531250e-02
7.229999999999999716e+01 5.815496444702148438e+00 3.891611099243164062e-02 3.322362899780273438e-02
7.240000000000000568e+01 5.816417217254638672e+00 3.895473480224609375e-02 3.326606750488281250e-02
7.250000000000000000e+01 5.817328453063964844e+00 3.898668289184570312e-02 3.331518173217773438e-02
7.259999999999999432e+01 5.818242073059082031e+00 3.901243209838867188e-02 3.335857391357421875e-02
7.270000000000000284e+01 5.819144725799560547e+00 3.904056549072265625e-02 3.339338302612304688e-02
7.279999999999999716e+01 5.820046424865722656e+00 3.906583786010742188e-02 3.341913223266601562e-02
7.290000000000000568e+01 5.820941448211669922e+00 3.908061981201171875e-02 3.342914581298828125e-02
7.300000000000000000e+01 5.821832656860351562e+00 3.909206390380859375e-02 3.344869613647460938e-02
7.309999999999999432e+01 5.822717666625976562e+00 3.911304473876953125e-02 3.345775604248046875e-02
7.320000000000000284e+01 5.823598861694335938e+00 3.912019729614257812e-02 3.347110748291015625e-02
7.329999999999999716e+01 5.824477672576904297e+00 3.913068771362304688e-02 3.346776962280273438e-02
7.340000000000000568e+01 5.825351715087890625e+00 3.913545608520507812e-02 3.346347808837890625e-02
7.350000000000000000e+01 5.826210975646972656e+00 3.912687301635742188e-02 3.345870971679687500e-02
7.359999999999999432e+01 5.827075481414794922e+00 3.913116455078125000e-02 3.347158432006835938e-02
7.370000000000000284e+01 5.827934265136718750e+00 3.912401199340820312e-02 3.345823287963867188e-02
7.379999999999999716e+01 5.828785896301269531e+00 3.911828994750976562e-02 3.344106674194335938e-02
7.390000000000000568e+01 5.829632282257080078e+00 3.909683227539062500e-02 3.343772888183593750e-02
7.400000000000000000e+01 5.830474376678466797e+00 3.908109664916992188e-02 3.343677520751953125e-02
7.409999999999999432e+01 5.831315040588378906e+00 3.907060623168945312e-02 3.342247009277343750e-02
7.420000000000000284e+01 5.832147598266601562e+00 3.904676437377929688e-02 3.341007232666015625e-02
7.429999999999999716e+01 5.832974433898925781e+00 3.902196884155273438e-02 3.341293334960937500e-02
7.440000000000000568e+01 5.833794116973876953e+00 3.899908065795898438e-02 3.339672088623046875e-02
7.450000000000000000e+01 5.834610939025878906e+00 3.898382186889648438e-02 3.339862823486328125e-02
7.459999999999999432e+01 5.835427284240722656e+00 3.895521163940429688e-02 3.337669372558593750e-02
7.470000000000000284e+01 5.836227416992187500e+00 3.891658782958984375e-02 3.337144851684570312e-02
7.479999999999999716e+01 5.837028980255126953e+00 3.888654708862304688e-02 3.335285186767578125e-02
7.490000000000000568e+01 5.837826728820800781e+00 3.886079788208007812e-02 3.333282470703125000e-02
7.500000000000000000e+01 5.838609218597412109e+00 3.882503509521484375e-02 3.331613540649414062e-02
7.509999999999999432e+01 5.839396476745605469e+00 3.878641128540039062e-02 3.329324722290039062e-02
7.520000000000000284e+01 5.840172767639160156e+00 3.873920440673828125e-02 3.325891494750976562e-02
7.529999999999999716e+01 5.840943813323974609e+00 3.870248794555664062e-02 3.324270248413085938e-02
7.540000000000000568e+01 5.841710090637207031e+00 3.866004943847656250e-02 3.320360183715820312e-02
7.550000000000000000e+01 5.842465877532958984e+00 3.859901428222656250e-02 3.316783905029296875e-02
7.559999999999999432e+01 5.843214035034179688e+00 3.854942321777343750e-02 3.312873840332031250e-02
7.570000000000000284e+01 5.843963623046875000e+00 3.850984573364257812e-02 3.309297561645507812e-02
7.579999999999999716e+01 5.844702243804931641e+00 3.847551345825195312e-02 3.304195404052734375e-02
7.590000000000000568e+01 5.845431327819824219e+00 3.841400146484375000e-02 3.298759460449218750e-02
7.600000000000000000e+01 5.846157073974609375e+00 3.837394714355468750e-02 3.294849395751953125e-02
7.609999999999999432e+01 5.846869468688964844e+00 3.832435607910156250e-02 3.289651870727539062e-02
7.620000000000000284e+01 5.847579002380371094e+00 3.827953338623046875e-02 3.283500671386718750e-02
7.629999999999999716e+01 5.848282814025878906e+00 3.823614120483398438e-02 3.277349472045898438e-02
7.640000000000000568e+01 5.848978996276855469e+00 3.817987442016601562e-02 3.271770477294921875e-02
7.650000000000000000e+01 5.849664688110351562e+00 3.815078735351562500e-02 3.265619277954101562e-02
7.659999999999999432e+01 5.850342273712158203e+00 3.812503814697265625e-02 3.260231018066406250e-02
7.670000000000000284e+01 5.851021766662597656e+00 3.808307647705078125e-02 3.252744674682617188e-02
7.679999999999999716e+01 5.851689815521240234e+00 3.804540634155273438e-02 3.247880935668945312e-02
7.690000000000000568e+01 5.852351188659667969e+00 3.801727294921875000e-02 3.243780136108398438e-02
7.700000000000000000e+01 5.853012084960937500e+00 3.800582885742187500e-02 3.238439559936523438e-02
7.709999999999999432e+01 5.853669166564941406e+00 3.799295425415039062e-02 3.233623504638671875e-02
7.720000000000000284e+01 5.854311466217041016e+00 3.799247741699218750e-02 3.229379653930664062e-02
7.729999999999999716e+01 5.854956150054931641e+00 3.797149658203125000e-02 3.224897384643554688e-02
7.740000000000000568e+01 5.855595588684082031e+00 3.796863555908203125e-02 3.221940994262695312e-02
7.750000000000000000e+01 5.856223106384277344e+00 3.796005249023437500e-02 3.218507766723632812e-02
7.759999999999999432e+01 5.856851100921630859e+00 3.796863555908203125e-02 3.214693069458007812e-02
7.770000000000000284e+01 5.857473373413085938e+00 3.795003890991210938e-02 3.212690353393554688e-02
7.779999999999999716e+01 5.858089447021484375e+00 3.795576095581054688e-02 3.210592269897460938e-02
7.790000000000000568e+01 5.858699798583984375e+00 3.794908523559570312e-02 3.208255767822265625e-02
7.800000000000000000e+01 5.859303951263427734e+00 3.795194625854492188e-02 3.205156326293945312e-02
7.809999999999999432e+01 5.859903812408447266e+00 3.794908523559570312e-02 3.202629089355468750e-02
7.820000000000000284e+01 5.860494136810302734e+00 3.793907165527343750e-02 3.199625015258789062e-02
7.829999999999999716e+01 5.861083984375000000e+00 3.793382644653320312e-02 3.197336196899414062e-02
7.840000000000000568e+01 5.861666202545166016e+00 3.793001174926757812e-02 3.195142745971679688e-02
7.850000000000000000e+01 5.862236976623535156e+00 3.792619705200195312e-02 3.191900253295898438e-02
7.859999999999999432e+01 5.862804889678955078e+00 3.792667388916015625e-02 3.188705444335937500e-02
7.870000000000000284e+01 5.863371849060058594e+00 3.793001174926757812e-02 3.186225891113281250e-02
7.879999999999999716e+01 5.863928318023681641e+00 3.791379928588867188e-02 3.183269500732421875e-02
7.890000000000000568e+01 5.864473819732666016e+00 3.792047500610351562e-02 3.179883956909179688e-02
7.900000000000000000e+01 5.865022659301757812e+00 3.790521621704101562e-02 3.177309036254882812e-02
7.909999999999999432e+01 5.865557193756103516e+00 3.790616989135742188e-02 3.174495697021484375e-02
7.920000000000000284e+01 5.866093635559082031e+00 3.791236877441406250e-02 3.169965744018554688e-02
7.929999999999999716e+01 5.866628646850585938e+00 3.789949417114257812e-02 3.166627883911132812e-02
7.940000000000000568e+01 5.867149829864501953e+00 3.788900375366210938e-02 3.161621093750000000e-02
7.950000000000000000e+01 5.867668151855468750e+00 3.788280487060546875e-02 3.158760070800781250e-02
7.959999999999999432e+01 5.868182182312011719e+00 3.784799575805664062e-02 3.153991699218750000e-02
7.970000000000000284e+01 5.868691921234130859e+00 3.783845901489257812e-02 3.150653839111328125e-02
7.979999999999999716e+01 5.869200229644775391e+00 3.779792785644531250e-02 3.144979476928710938e-02
7.990000000000000568e+01 5.869699001312255859e+00 3.777551651000976562e-02 3.142023086547851562e-02
8.000000000000000000e+01 5.870192527770996094e+00 3.772497177124023438e-02 3.136682510375976562e-02
8.009999999999999432e+01 5.870684623718261719e+00 3.766393661499023438e-02 3.131103515625000000e-02
8.020000000000000284e+01 5.871169090270996094e+00 3.760433197021484375e-02 3.127765655517578125e-02
8.029999999999999716e+01 5.871650695800781250e+00 3.754377365112304688e-02 3.122520446777343750e-02
8.040000000000000568e+01 5.872122764587402344e+00 3.747081756591796875e-02 3.117513656616210938e-02
8.050000000000000000e+01 5.872595787048339844e+00 3.739643096923828125e-02 3.112506866455078125e-02
8.059999999999999432e+01 5.873060226440429688e+00 3.731536865234375000e-02 3.107404708862304688e-02
8.070000000000000284e+01 5.873524665832519531e+00 3.722620010375976562e-02 3.101587295532226562e-02
8.079999999999999716e+01 5.873981952667236328e+00 3.712558746337890625e-02 3.095579147338867188e-02
8.090000000000000568e+01 5.874432086944580078e+00 3.702545166015625000e-02 3.090000152587890625e-02
8.100000000000000000e+01 5.874880790710449219e+00 3.693342208862304688e-02 3.084945678710937500e-02
8.109999999999999432e+01 5.875327110290527344e+00 3.683137893676757812e-02 3.079080581665039062e-02
8.120000000000000284e+01 5.875768661499023438e+00 3.671073913574218750e-02 3.073596954345703125e-02
8.129999999999999716e+01 5.876201152801513672e+00 3.660106658935546875e-02 3.066444396972656250e-02
8.140000000000000568e+01 5.876629829406738281e+00 3.649234771728515625e-02 3.061103820800781250e-02
8.150000000000000000e+01 5.877051830291748047e+00 3.636789321899414062e-02 3.054046630859375000e-02
8.159999999999999432e+01 5.877472877502441406e+00 3.625440597534179688e-02 3.047847747802734375e-02
8.170000000000000284e+01 5.877886772155761719e+00 3.613471984863281250e-02 3.041219711303710938e-02
8.179999999999999716e+01 5.878296852111816406e+00 3.601884841918945312e-02 3.032875061035156250e-02
8.190000000000000568e+01 5.878701210021972656e+00 3.590440750122070312e-02 3.024864196777343750e-02
8.200000000000000000e+01 5.879100322723388672e+00 3.577566146850585938e-02 3.016233444213867188e-02
8.209999999999999432e+01 5.879494667053222656e+00 3.566884994506835938e-02 3.007793426513671875e-02
8.220000000000000284e+01 5.879879951477050781e+00 3.554153442382812500e-02 2.999067306518554688e-02
8.229999999999999716e+01 5.880266666412353516e+00 3.542995452880859375e-02 2.988481521606445312e-02
8.240000000000000568e+01 5.880642890930175781e+00 3.531360626220703125e-02 2.978563308715820312e-02
8.250000000000000000e+01 5.881018161773681641e+00 3.519916534423828125e-02 2.968978881835937500e-02
8.259999999999999432e+01 5.881380081176757812e+00 3.508520126342773438e-02 2.958011627197265625e-02
8.270000000000000284e+01 5.881743907928466797e+00 3.499937057495117188e-02 2.947759628295898438e-02
8.279999999999999716e+01 5.882102966308593750e+00 3.487873077392578125e-02 2.937364578247070312e-02
8.290000000000000568e+01 5.882456779479980469e+00 3.476524353027343750e-02 2.925443649291992188e-02
8.300000000000000000e+01 5.882800102233886719e+00 3.468084335327148438e-02 2.915191650390625000e-02
8.309999999999999432e+01 5.883144378662109375e+00 3.457927703857421875e-02 2.904987335205078125e-02
8.320000000000000284e+01 5.883480548858642578e+00 3.446435928344726562e-02 2.892255783081054688e-02
8.329999999999999716e+01 5.883810043334960938e+00 3.438472747802734375e-02 2.881908416748046875e-02
8.340000000000000568e+01 5.884138107299804688e+00 3.430366516113281250e-02 2.870702743530273438e-02
8.350000000000000000e+01 5.884460926055908203e+00 3.421640396118164062e-02 2.859354019165039062e-02
8.359999999999999432e+01 5.884774684906005859e+00 3.414106369018554688e-02 2.848958969116210938e-02
8.370000000000000284e+01 5.885083198547363281e+00 3.405618667602539062e-02 2.837991714477539062e-02
8.379999999999999716e+01 5.885386466979980469e+00 3.397274017333984375e-02 2.827930450439453125e-02
8.390000000000000568e+01 5.885686874389648438e+00 3.391456604003906250e-02 2.816295623779296875e-02
8.400000000000000000e+01 5.885975360870361328e+00 3.382635116577148438e-02 2.806377410888671875e-02
8.409999999999999432e+01 5.886261940002441406e+00 3.374481201171875000e-02 2.794218063354492188e-02
8.420000000000000284e+01 5.886548042297363281e+00 3.366327285766601562e-02 2.784061431884765625e-02
8.429999999999999716e+01 5.886820793151855469e+00 3.358554840087890625e-02 2.773952484130859375e-02
8.440000000000000568e+01 5.887096881866455078e+00 3.350257873535156250e-02 2.763700485229492188e-02
8.450000000000000000e+01 5.887369632720947266e+00 3.341674804687500000e-02 2.752447128295898438e-02
8.459999999999999432e+01 5.887631416320800781e+00 3.331375122070312500e-02 2.742195129394531250e-02
8.470000000000000284e+01 5.887894630432128906e+00 3.321552276611328125e-02 2.731513977050781250e-02
8.479999999999999716e+01 5.888148784637451172e+00 3.310537338256835938e-02 2.721357345581054688e-02
8.490000000000000568e+01 5.888402938842773438e+00 3.298616409301757812e-02 2.709770202636718750e-02
8.500000000000000000e+01 5.888649940490722656e+00 3.287601470947265625e-02 2.698993682861328125e-02
8.509999999999999432e+01 5.888894081115722656e+00 3.275775909423828125e-02 2.689027786254882812e-02
8.520000000000000284e+01 5.889133930206298828e+00 3.261756896972656250e-02 2.678108215332031250e-02
8.529999999999999716e+01 5.889367580413818359e+00 3.247642517089843750e-02 2.667760848999023438e-02
8.540000000000000568e+01 5.889601230621337891e+00 3.233003616333007812e-02 2.656555175781250000e-02
8.550000000000000000e+01 5.889832496643066406e+00 3.218317031860351562e-02 2.646732330322265625e-02
8.559999999999999432e+01 5.890055656433105469e+00 3.201150894165039062e-02 2.635240554809570312e-02
8.570000000000000284e+01 5.890274524688720703e+00 3.185796737670898438e-02 2.624130249023437500e-02
8.579999999999999716e+01 5.890489578247070312e+00 3.167867660522460938e-02 2.614164352416992188e-02
8.590000000000000568e+01 5.890702724456787109e+00 3.151035308837890625e-02 2.603673934936523438e-02
8.600000000000000000e+01 5.890908241271972656e+00 3.133630752563476562e-02 2.593946456909179688e-02
8.609999999999999432e+01 5.891113758087158203e+00 3.114414215087890625e-02 2.583408355712890625e-02
8.620000000000000284e+01 5.891316413879394531e+00 3.097820281982421875e-02 2.571058273315429688e-02
8.629999999999999716e+01 5.891515731811523438e+00 3.078460693359375000e-02 2.560663223266601562e-02
8.640000000000000568e+01 5.891709327697753906e+00 3.061294555664062500e-02 2.548646926879882812e-02
8.650000000000000000e+01 5.891906738281250000e+00 3.041553497314453125e-02 2.538204193115234375e-02
8.659999999999999432e+01 5.892094612121582031e+00 3.023481369018554688e-02 2.530813217163085938e-02
8.670000000000000284e+01 5.892279148101806641e+00 3.005981445312500000e-02 2.531623840332031250e-02
8.679999999999999716e+01 5.892462730407714844e+00 2.987813949584960938e-02 2.532672882080078125e-02
8.690000000000000568e+01 5.892642974853515625e+00 2.970504760742187500e-02 2.533864974975585938e-02
8.700000000000000000e+01 5.892826080322265625e+00 2.952575683593750000e-02 2.534103393554687500e-02
8.709999999999999432e+01 5.893000125885009766e+00 2.935600280761718750e-02 2.535867691040039062e-02
8.720000000000000284e+01 5.893173217773437500e+00 2.919387817382812500e-02 2.537775039672851562e-02
8.729999999999999716e+01 5.893348217010498047e+00 2.902555465698242188e-02 2.538585662841796875e-02
8.740000000000000568e+01 5.893521308898925781e+00 2.886629104614257812e-02 2.540206909179687500e-02
8.750000000000000000e+01 5.893692970275878906e+00 2.872133255004882812e-02 2.543115615844726562e-02
8.759999999999999432e+01 5.893854141235351562e+00 2.857112884521484375e-02 2.546310424804687500e-02
8.770000000000000284e+01 5.894018650054931641e+00 2.858018875122070312e-02 2.548027038574218750e-02
8.779999999999999716e+01 5.894183158874511719e+00 2.862310409545898438e-02 2.548694610595703125e-02
8.790000000000000568e+01 5.894338607788085938e+00 2.866125106811523438e-02 2.551126480102539062e-02
8.800000000000000000e+01 5.894493579864501953e+00 2.869224548339843750e-02 2.553653717041015625e-02
8.809999999999999432e+01 5.894644737243652344e+00 2.873277664184570312e-02 2.555894851684570312e-02
8.820000000000000284e+01 5.894795417785644531e+00 2.875041961669921875e-02 2.558040618896484375e-02
8.829999999999999716e+01 5.894930839538574219e+00 2.878046035766601562e-02 2.560853958129882812e-02
8.840000000000000568e+01 5.895066738128662109e+00 2.880525588989257812e-02 2.565193176269531250e-02
8.850000000000000000e+01 5.895205020904541016e+00 2.882194519042968750e-02 2.567577362060546875e-02
8.859999999999999432e+01 5.895329952239990234e+00 2.883815765380859375e-02 2.572011947631835938e-02
8.870000000000000284e+01 5.895451545715332031e+00 2.883481979370117188e-02 2.575683593750000000e-02
8.879999999999999716e+01 5.895572662353515625e+00 2.885198593139648438e-02 2.578639984130859375e-02
8.890000000000000568e+01 5.895684242248535156e+00 2.884387969970703125e-02 2.582216262817382812e-02
8.900000000000000000e+01 5.895792961120605469e+00 2.883672714233398438e-02 2.586126327514648438e-02
8.909999999999999432e+01 5.895903110504150391e+00 2.883386611938476562e-02 2.587604522705078125e-02
8.920000000000000284e+01 5.896000862121582031e+00 2.882051467895507812e-02 2.590751647949218750e-02
8.929999999999999716e+01 5.896094322204589844e+00 2.880144119262695312e-02 2.593803405761718750e-02
8.940000000000000568e+01 5.896187782287597656e+00 2.879095077514648438e-02 2.595615386962890625e-02
8.950000000000000000e+01 5.896268844604492188e+00 2.876424789428710938e-02 2.597284317016601562e-02
8.959999999999999432e+01 5.896350860595703125e+00 2.873897552490234375e-02 2.598905563354492188e-02
8.970000000000000284e+01 5.896429538726806641e+00 2.871274948120117188e-02 2.600526809692382812e-02
8.979999999999999716e+01 5.896500587463378906e+00 2.868080139160156250e-02 2.601671218872070312e-02
8.990000000000000568e+01 5.896564960479736328e+00 2.866268157958984375e-02 2.602195739746093750e-02
9.000000000000000000e+01 5.896626949310302734e+00 2.863025665283203125e-02 2.601814270019531250e-02
9.009999999999999432e+01 5.896688938140869141e+00 2.861166000366210938e-02 2.602481842041015625e-02
9.020000000000000284e+01 5.896746635437011719e+00 2.857589721679687500e-02 2.603578567504882812e-02
9.029999999999999716e+01 5.896798133850097656e+00 2.853059768676757812e-02 2.603244781494140625e-02
9.040000000000000568e+01 5.896842956542968750e+00 2.850437164306640625e-02 2.603816986083984375e-02
9.050000000000000000e+01 5.896887779235839844e+00 2.847909927368164062e-02 2.604007720947265625e-02
9.059999999999999432e+01 5.896931648254394531e+00 2.842664718627929688e-02 2.602815628051757812e-02
9.070000000000000284e+01 5.896971702575683594e+00 2.838087081909179688e-02 2.602577209472656250e-02
9.079999999999999716e+01 5.897007465362548828e+00 2.833700180053710938e-02 2.602243423461914062e-02
9.090000000000000568e+01 5.897043228149414062e+00 2.830696105957031250e-02 2.601575851440429688e-02
9.100000000000000000e+01 5.897072792053222656e+00 2.826023101806640625e-02 2.601099014282226562e-02
9.109999999999999432e+01 5.897104740142822266e+00 2.821111679077148438e-02 2.600622177124023438e-02
9.120000000000000284e+01 5.897123813629150391e+00 2.817916870117187500e-02 2.599096298217773438e-02
9.129999999999999716e+01 5.897152423858642578e+00 2.813673019409179688e-02 2.598094940185546875e-02
9.140000000000000568e+01 5.897169589996337891e+00 2.809286117553710938e-02 2.597093582153320312e-02
9.150000000000000000e+01 5.897196769714355469e+00 2.804899215698242188e-02 2.596712112426757812e-02
9.159999999999999432e+01 5.897208213806152344e+00 2.800178527832031250e-02 2.594614028930664062e-02
9.170000000000000284e+01 5.897227287292480469e+00 2.796840667724609375e-02 2.595043182373046875e-02
9.179999999999999716e+01 5.897234916687011719e+00 2.792358398437500000e-02 2.595138549804687500e-02
9.190000000000000568e+01 5.897240638732910156e+00 2.786731719970703125e-02 2.595758438110351562e-02
9.200000000000000000e+01 5.897246837615966797e+00 2.782869338989257812e-02 2.597284317016601562e-02
9.209999999999999432e+01 5.897247314453125000e+00 2.777385711669921875e-02 2.599143981933593750e-02
9.220000000000000284e+01 5.897242546081542969e+00 2.771854400634765625e-02 2.601671218872070312e-02
9.229999999999999716e+01 5.897241592407226562e+00 2.765512466430664062e-02 2.605772018432617188e-02
9.240000000000000568e+01 5.897233009338378906e+00 2.759075164794921875e-02 2.608442306518554688e-02
9.250000000000000000e+01 5.897221088409423828e+00 2.754640579223632812e-02 2.612876892089843750e-02
9.259999999999999432e+01 5.897202968597412109e+00 2.747344970703125000e-02 2.617740631103515625e-02
[truncated: 1,648,828 more chars]
