# Supplementary material for: Synthetic Lagrangian turbulence by generative diffusion models
Source: Nat Mach Intell. 2024 Apr 17;6(4):393–403. doi: 10.1038/s42256-024-00810-0 (PMC12151855; doi:10.1038/s42256-024-00810-0)
Supplement: Supplementary file 8 — Source data for Fig. 5. [file 42256_2024_810_MOESM8_ESM.txt]

# Figure5a_DNS.out (tau,mean,-,+)
1.000000000000000056e-01 1.948148146887426879e+00 5.667308378652902157e-02 1.671416789968982464e-02
2.000000000000000111e-01 1.902906598735491617e+00 7.480466291002496604e-02 2.642100779363332208e-02
2.999999999999999889e-01 1.832811006597739878e+00 7.938384768589101803e-02 3.547740666471965731e-02
4.000000000000000222e-01 1.762105662600109479e+00 5.977006314331645420e-02 3.785456788639440795e-02
5.000000000000000000e-01 1.695461090094309453e+00 4.464225428815682406e-02 3.758626259163388994e-02
5.999999999999999778e-01 1.634732935675957899e+00 4.470867869227213021e-02 3.766554026547552780e-02
6.999999999999999556e-01 1.581147860410414774e+00 4.194817155566732403e-02 3.819885629563746221e-02
8.000000000000000444e-01 1.535025864989707056e+00 4.252553446013407346e-02 3.841683451122546167e-02
1.000000000000000000e+00 1.463413799857893105e+00 5.628642628318969443e-02 4.325728121725269659e-02
1.199999999999999956e+00 1.415126587256087420e+00 5.230409155597914861e-02 4.187568417351061889e-02
1.500000000000000000e+00 1.374592870721039084e+00 3.442622756455460120e-02 3.714913689579102396e-02
1.800000000000000044e+00 1.360429599095607678e+00 4.685033400366833689e-02 3.732891923542780432e-02
2.200000000000000178e+00 1.364173342134138434e+00 5.144332989462263583e-02 5.002096729951799325e-02
2.600000000000000089e+00 1.383030601927328629e+00 5.731724863795295555e-02 5.670018260621545458e-02
3.100000000000000089e+00 1.417005146248796477e+00 6.712896940476653640e-02 6.226391772968953298e-02
3.799999999999999822e+00 1.466045819346774248e+00 7.748735169203557760e-02 7.303294374526525523e-02
4.599999999999999645e+00 1.511171213977823946e+00 7.006063649047522546e-02 7.811008392000839962e-02
5.500000000000000000e+00 1.542054197818185868e+00 7.186832822354571881e-02 8.420525131762168769e-02
6.599999999999999645e+00 1.562922418087712595e+00 1.088042816290140102e-01 8.447457071855479782e-02
7.900000000000000355e+00 1.571666157966987276e+00 1.344857368836378519e-01 1.129839205166096594e-01
9.500000000000000000e+00 1.574849616102533600e+00 1.183271899786402237e-01 1.300587664915524577e-01
1.140000000000000036e+01 1.575649668586221797e+00 9.850637685898466778e-02 1.497468450251655536e-01
1.369999999999999929e+01 1.576287291868786467e+00 1.471978174734889233e-01 1.522803364485245670e-01
1.639999999999999858e+01 1.572411171404930030e+00 2.015858289192709041e-01 1.389713384230777393e-01
1.969999999999999929e+01 1.575578997196916742e+00 2.140965219475310377e-01 1.224385869750148625e-01
2.369999999999999929e+01 1.579842575598401799e+00 2.258811190276714953e-01 1.038673614235807730e-01
2.839999999999999858e+01 1.602686666786937053e+00 1.847881294270523611e-01 1.739077573178724467e-01
3.410000000000000142e+01 1.629239093168080021e+00 3.152386241172033809e-01 4.017720289746975482e-01
4.100000000000000000e+01 1.687082127952455712e+00 2.426533864756226233e-01 8.142731189192213836e-01
4.920000000000000284e+01 1.762375999057331777e+00 3.114965263719919886e-01 1.308892708579050934e+00
5.900000000000000000e+01 1.785241304571570264e+00 3.542637295225101735e-01 1.029133672066353089e+00

# Figure5a_DM-1c.out (tau,mean,-,+)
1.000000000000000056e-01 1.967080116271972656e+00 1.246714591979980469e-02 3.532528877258300781e-03
2.000000000000000111e-01 1.933842897415161133e+00 2.133142948150634766e-02 6.538867950439453125e-03
2.999999999999999889e-01 1.876329064369201660e+00 3.212082386016845703e-02 1.099002361297607422e-02
4.000000000000000222e-01 1.810624480247497559e+00 3.762567043304443359e-02 1.437258720397949219e-02
5.000000000000000000e-01 1.744198560714721680e+00 3.660535812377929688e-02 1.519989967346191406e-02
5.999999999999999778e-01 1.681902885437011719e+00 3.028273582458496094e-02 1.641440391540527344e-02
6.999999999999999556e-01 1.626023650169372559e+00 2.734565734863281250e-02 1.585698127746582031e-02
8.000000000000000444e-01 1.577079296112060547e+00 2.635812759399414062e-02 1.368105411529541016e-02
1.000000000000000000e+00 1.498858213424682617e+00 2.028596401214599609e-02 1.298308372497558594e-02
1.199999999999999956e+00 1.443627715110778809e+00 1.139748096466064453e-02 1.204645633697509766e-02
1.500000000000000000e+00 1.393527984619140625e+00 8.254885673522949219e-03 6.713628768920898438e-03
1.800000000000000044e+00 1.372007727622985840e+00 8.303284645080566406e-03 5.528569221496582031e-03
2.200000000000000178e+00 1.372423171997070312e+00 7.986545562744140625e-03 7.764816284179687500e-03
2.600000000000000089e+00 1.391632318496704102e+00 8.394598960876464844e-03 1.178300380706787109e-02
3.100000000000000089e+00 1.427553892135620117e+00 6.755471229553222656e-03 1.130235195159912109e-02
3.799999999999999822e+00 1.479846239089965820e+00 9.533166885375976562e-03 1.933276653289794922e-02
4.599999999999999645e+00 1.523434400558471680e+00 1.318037509918212891e-02 1.032423973083496094e-02
5.500000000000000000e+00 1.557738304138183594e+00 1.393711566925048828e-02 5.958080291748046875e-03
6.599999999999999645e+00 1.581684350967407227e+00 1.781916618347167969e-02 1.361501216888427734e-02
7.900000000000000355e+00 1.597475528717041016e+00 9.057402610778808594e-03 1.216316223144531250e-02
9.500000000000000000e+00 1.604526877403259277e+00 1.635444164276123047e-02 1.338875293731689453e-02
1.140000000000000036e+01 1.610533952713012695e+00 2.022445201873779297e-02 2.163004875183105469e-02
1.369999999999999929e+01 1.611511230468750000e+00 1.540458202362060547e-02 1.008462905883789062e-02
1.639999999999999858e+01 1.604747056961059570e+00 1.480054855346679688e-02 1.188695430755615234e-02
1.969999999999999929e+01 1.603542089462280273e+00 1.435112953186035156e-02 2.384400367736816406e-02
2.369999999999999929e+01 1.583787441253662109e+00 1.878237724304199219e-02 3.402745723724365234e-02
2.839999999999999858e+01 1.570125341415405273e+00 2.211523056030273438e-02 3.078913688659667969e-02
3.410000000000000142e+01 1.577770352363586426e+00 3.223657608032226562e-02 3.242695331573486328e-02
4.100000000000000000e+01 1.588347673416137695e+00 2.868187427520751953e-02 5.017781257629394531e-02
4.920000000000000284e+01 1.602163910865783691e+00 9.640848636627197266e-02 5.354404449462890625e-02
5.900000000000000000e+01 1.616597175598144531e+00 6.787240505218505859e-02 1.148852109909057617e-01

# Figure5a_DM-3c.out (tau,mean,-,+)
1.000000000000000056e-01 1.975180386180973358e+00 3.542472072034508201e-03 2.716177877983616540e-03
2.000000000000000111e-01 1.949557653986907946e+00 6.932757190328819874e-03 5.184938289405582879e-03
2.999999999999999889e-01 1.904164861621095772e+00 1.219985519384425565e-02 9.013049329282374345e-03
4.000000000000000222e-01 1.850305216832486943e+00 1.699329460176146611e-02 1.245617924194286630e-02
5.000000000000000000e-01 1.793137111119014859e+00 2.041709848813644257e-02 1.587674841327157971e-02
5.999999999999999778e-01 1.736350563276702896e+00 2.247353994543166422e-02 1.831348887289929728e-02
6.999999999999999556e-01 1.682358397240648173e+00 2.358697808253129580e-02 2.069414544453507254e-02
8.000000000000000444e-01 1.632643004392530184e+00 2.412775703898750734e-02 2.251226658001947989e-02
1.000000000000000000e+00 1.548881867808778567e+00 2.591246865421803491e-02 2.330582552810822605e-02
1.199999999999999956e+00 1.486534219515326383e+00 2.446224623657955455e-02 2.617278125111632825e-02
1.500000000000000000e+00 1.427546812605421378e+00 1.928479059144772023e-02 3.151705717126818129e-02
1.800000000000000044e+00 1.399447899716449228e+00 1.596484767260353266e-02 3.173822027968720150e-02
2.200000000000000178e+00 1.392589648893809429e+00 1.352869796938649394e-02 2.601914603235266910e-02
2.600000000000000089e+00 1.407629529589015327e+00 1.335034138151569572e-02 1.710966105463085363e-02
3.100000000000000089e+00 1.439817272009489280e+00 1.463853411546511829e-02 1.296351018018859769e-02
3.799999999999999822e+00 1.490391097825967792e+00 1.650527062696083291e-02 1.810704451223110745e-02
4.599999999999999645e+00 1.541757239308997329e+00 2.852581132410336728e-02 2.557282234647129116e-02
5.500000000000000000e+00 1.585119045026070150e+00 3.159626752033517505e-02 3.236205514867473987e-02
6.599999999999999645e+00 1.621507455899143801e+00 3.681918817993135029e-02 3.865764843681329666e-02
7.900000000000000355e+00 1.645809950442119307e+00 4.291610773655696320e-02 4.764216238480178944e-02
9.500000000000000000e+00 1.659219978822222608e+00 4.591343994849284016e-02 6.798813366259270907e-02
1.140000000000000036e+01 1.666586257751762279e+00 4.227727880483689304e-02 7.893250517133076904e-02
1.369999999999999929e+01 1.664192709652271951e+00 6.602810940418901708e-02 7.849934829498916855e-02
1.639999999999999858e+01 1.650731757186942428e+00 6.709602373890133364e-02 6.970234751025117248e-02
1.969999999999999929e+01 1.639767281760568851e+00 7.407805937703337840e-02 4.964241965837201676e-02
2.369999999999999929e+01 1.623801664630402097e+00 6.411035642876528051e-02 6.075720441833598606e-02
2.839999999999999858e+01 1.614316937080070513e+00 5.595032755503059896e-02 8.403918876174198971e-02
3.410000000000000142e+01 1.604211959735771575e+00 9.170559448716208983e-02 7.956681784065433582e-02
4.100000000000000000e+01 1.610167656029062755e+00 1.185900389099705521e-01 9.834401208844356645e-02
4.920000000000000284e+01 1.641033784168098197e+00 1.731085937146423781e-01 1.044475961924411500e-01
5.900000000000000000e+01 1.664271035682841626e+00 1.590361183294652925e-01 1.380444492700863002e-01

# Figure5b_EXP1.out (tau,mean,err)
7.500000000000000000e-01 1.738541180851455037e+00 4.296864583221646390e-03
1.000000000000000000e+00 1.679973240008745927e+00 4.754753478285737855e-03
1.250000000000000000e+00 1.605398136281712906e+00 4.796931962757934077e-03
1.500000000000000000e+00 1.538809836540558917e+00 5.020647574259581337e-03
1.750000000000000000e+00 1.487300501701416033e+00 4.864736750672700796e-03
2.000000000000000000e+00 1.453755286920912049e+00 5.074584202786194126e-03
2.250000000000000000e+00 1.434894282498714091e+00 5.031520283425830811e-03
2.625000000000000000e+00 1.424511606576730038e+00 5.215094692078812641e-03
3.000000000000000000e+00 1.426683614790072108e+00 5.758283485606981167e-03
3.375000000000000000e+00 1.431742223894657107e+00 6.117895715572444978e-03
3.875000000000000000e+00 1.444520634203279030e+00 6.694611310678688990e-03
4.500000000000000000e+00 1.468979857577694892e+00 7.634889795751884263e-03
5.250000000000000000e+00 1.492377791232144091e+00 7.639288142811813745e-03
6.125000000000000000e+00 1.513568891414168949e+00 8.252415499263511534e-03
7.125000000000000000e+00 1.528122203061700102e+00 9.140528418846657205e-03
8.250000000000000000e+00 1.538215139389836006e+00 1.068557799571953973e-02
9.500000000000000000e+00 1.545108010089049966e+00 1.094975602079082018e-02
1.100000000000000000e+01 1.532625660142113988e+00 1.283744805465888983e-02
1.287500000000000000e+01 1.535957040106459948e+00 1.687945070709051879e-02
1.500000000000000000e+01 1.545057738250761981e+00 2.556412092417831988e-02

# Figure5b_EXP2.out (tau,mean,err)
8.819749999999999535e-01 1.614640000000000075e+00 2.345039999999999972e-02
9.701720000000000343e-01 1.556559999999999944e+00 1.628630000000000008e-02
1.067190000000000083e+00 1.506450000000000067e+00 8.669740000000000432e-03
1.173910000000000009e+00 1.467000000000000082e+00 1.287450000000000096e-03
1.291299999999999892e+00 1.435110000000000108e+00 3.916069999999999794e-03
1.420430000000000081e+00 1.408689999999999998e+00 8.095339999999999481e-03
1.562470000000000026e+00 1.388449999999999962e+00 1.140090000000000027e-02
1.718720000000000026e+00 1.376349999999999962e+00 1.292019999999999974e-02
1.890589999999999993e+00 1.375410000000000021e+00 9.616680000000000714e-03
2.079649999999999999e+00 1.383150000000000102e+00 2.223189999999999888e-03
2.287619999999999987e+00 1.392919999999999936e+00 4.761300000000000428e-03
2.516379999999999839e+00 1.400989999999999958e+00 1.620640000000000015e-03
2.768009999999999859e+00 1.404190000000000049e+00 4.767419999999999644e-03
3.044820000000000082e+00 1.426649999999999974e+00 4.591379999999999940e-03
3.349299999999999944e+00 1.439489999999999936e+00 5.451089999999999582e-03
3.684229999999999894e+00 1.457410000000000094e+00 1.782970000000000041e-03
4.052649999999999864e+00 1.483039999999999914e+00 3.468510000000000169e-03
4.457919999999999661e+00 1.518450000000000077e+00 1.080940000000000026e-02
4.903710000000000235e+00 1.549760000000000026e+00 2.200529999999999847e-02
5.394079999999999764e+00 1.556559999999999944e+00 2.176310000000000050e-02
5.933489999999999931e+00 1.556019999999999959e+00 3.234209999999999863e-02
6.526830000000000354e+00 1.555889999999999995e+00 3.264879999999999866e-02
7.179520000000000124e+00 1.530890000000000084e+00 1.584759999999999945e-03
7.897470000000000212e+00 1.544610000000000039e+00 3.732699999999999907e-02
8.687219999999999942e+00 1.611180000000000057e+00 1.460679999999999965e-02
9.555939999999999657e+00 1.589360000000000106e+00 2.250559999999999974e-03
1.051149999999999984e+01 1.594170000000000087e+00 2.200600000000000125e-02
1.156269999999999953e+01 1.588200000000000056e+00 1.124600000000000079e-02
1.271899999999999942e+01 1.578699999999999992e+00 3.672499999999999983e-03
1.399080000000000013e+01 1.588549999999999907e+00 1.303649999999999948e-02
1.538990000000000080e+01 1.582310000000000105e+00 5.534500000000000357e-03
1.692889999999999873e+01 1.577260000000000106e+00 3.224299999999999822e-03
1.862180000000000035e+01 1.589180000000000037e+00 5.904369999999999931e-03
2.048400000000000176e+01 1.574270000000000058e+00 1.287609999999999970e-02
2.253239999999999910e+01 1.558699999999999974e+00 2.147610000000000144e-02
2.478559999999999874e+01 1.553420000000000023e+00 5.020999999999999769e-02
2.726419999999999888e+01 1.559029999999999916e+00 4.653000000000000191e-02
2.999060000000000059e+01 1.553849999999999953e+00 3.685909999999999881e-02
3.298969999999999914e+01 1.554410000000000069e+00 5.390289999999999838e-03
3.628869999999999862e+01 1.528710000000000013e+00 2.273160000000000111e-02
3.991749999999999687e+01 1.545849999999999946e+00 9.103100000000000080e-02
4.390930000000000177e+01 1.554000000000000048e+00 5.278220000000000134e-02
4.830019999999999669e+01 1.541020000000000056e+00 2.292129999999999862e-02

# Figure5b_EXP3.out (tau,mean,err)
1.051149999999999984e+01 1.606689999999999952e+00 1.837379999999999916e-02
1.156269999999999953e+01 1.604770000000000030e+00 1.776430000000000023e-02
1.271899999999999942e+01 1.601460000000000106e+00 1.776029999999999970e-02
1.399080000000000013e+01 1.592470000000000052e+00 1.598110000000000155e-02
1.538990000000000080e+01 1.582580000000000098e+00 1.196769999999999952e-02
1.692889999999999873e+01 1.565059999999999896e+00 6.813089999999999945e-03
1.862180000000000035e+01 1.543199999999999905e+00 1.647240000000000162e-02
2.048400000000000176e+01 1.531490000000000018e+00 1.962759999999999852e-02
2.253239999999999910e+01 1.529079999999999995e+00 1.706660000000000121e-02
2.478559999999999874e+01 1.521689999999999987e+00 6.265869999999999773e-03
2.726419999999999888e+01 1.506310000000000038e+00 2.598710000000000169e-03
2.999060000000000059e+01 1.511400000000000077e+00 9.459769999999999290e-03
3.298969999999999914e+01 1.529530000000000056e+00 1.991990000000000080e-02
3.628869999999999862e+01 1.534229999999999983e+00 2.381110000000000171e-02
3.991749999999999687e+01 1.563409999999999966e+00 3.391809999999999964e-02
4.390930000000000177e+01 1.596279999999999921e+00 3.895869999999999889e-02
4.830019999999999669e+01 1.661799999999999944e+00 4.324839999999999934e-02
5.313020000000000209e+01 1.661240000000000050e+00 2.263679999999999859e-02
5.844319999999999737e+01 1.668080000000000007e+00 3.034639999999999907e-02
6.428759999999999764e+01 1.688309999999999977e+00 6.175610000000000127e-02
7.071630000000000393e+01 1.652700000000000058e+00 3.891979999999999745e-02
7.778799999999999670e+01 1.660120000000000040e+00 3.481859999999999816e-02
8.556680000000000064e+01 1.667000000000000037e+00 6.120090000000000252e-02
9.412340000000000373e+01 1.622889999999999944e+00 2.347979999999999859e-02
1.035360000000000014e+02 1.558429999999999982e+00 1.403050000000000130e-01
1.138889999999999958e+02 1.588510000000000089e+00 4.617109999999999964e-02
1.252780000000000058e+02 1.650309999999999944e+00 1.233889999999999987e-02

# Figure5b_DNS1.out (tau,mean,err)
7.692307700000000636e-02 2.000309999999999810e+00 1.096970000000000036e-04
8.974358999999999809e-02 2.001059999999999839e+00 2.500889999999999971e-04
1.153846199999999933e-01 2.001869999999999816e+00 3.339829999999999904e-04
1.538461499999999871e-01 2.002209999999999823e+00 3.490139999999999757e-04
1.923076900000000033e-01 1.999279999999999946e+00 4.062159999999999881e-04
2.307692299999999919e-01 1.991190000000000015e+00 5.356099999999999490e-04
2.948717900000000225e-01 1.973889999999999922e+00 7.226189999999999740e-04
3.589743599999999923e-01 1.947089999999999987e+00 1.011600000000000086e-03
4.615384599999999837e-01 1.910309999999999953e+00 1.382750000000000081e-03
5.641025600000000306e-01 1.862460000000000004e+00 1.882130000000000088e-03
7.179487199999999847e-01 1.802710000000000035e+00 2.137969999999999888e-03
8.846153799999999512e-01 1.730169999999999986e+00 1.859779999999999897e-03
1.115384600000000059e+00 1.652460000000000040e+00 9.307049999999999872e-04
1.384615399999999941e+00 1.575409999999999977e+00 9.552140000000000197e-04
1.743589700000000020e+00 1.507660000000000000e+00 2.836990000000000171e-03
2.166666699999999945e+00 1.451160000000000005e+00 4.826910000000000228e-03
2.717948699999999995e+00 1.411219999999999919e+00 5.597509999999999986e-03
3.397435900000000064e+00 1.401229999999999976e+00 2.500200000000000165e-03
4.243589700000000242e+00 1.424830000000000041e+00 8.489790000000000531e-03
5.307692300000000252e+00 1.463640000000000052e+00 1.046659999999999952e-02
6.628205099999999739e+00 1.505300000000000082e+00 3.124329999999999816e-03
8.282051299999999117e+00 1.548100000000000032e+00 4.907250000000000154e-03
1.035897399999999990e+01 1.586969999999999992e+00 1.198620000000000067e-02
1.294871799999999951e+01 1.609180000000000055e+00 1.309749999999999977e-02
1.617948700000000173e+01 1.611159999999999926e+00 1.576810000000000017e-02
2.023076899999999867e+01 1.590470000000000050e+00 2.104119999999999949e-02
2.528205099999999916e+01 1.574659999999999949e+00 7.162329999999999738e-03

# Figure5b_DNS2.out (tau,mean,err)
7.289050000000000251e-01 1.674320000000000030e+00 2.724390000000000145e-03
8.017950000000000355e-01 1.627979999999999983e+00 2.748930000000000123e-03
8.819749999999999535e-01 1.580610000000000070e+00 3.325260000000000021e-03
9.701720000000000343e-01 1.535360000000000058e+00 4.999950000000000401e-03
1.067190000000000083e+00 1.494850000000000012e+00 8.042570000000000621e-03
1.173910000000000009e+00 1.458730000000000082e+00 1.181120000000000086e-02
1.291299999999999892e+00 1.425480000000000080e+00 1.507050000000000056e-02
1.420430000000000081e+00 1.395480000000000054e+00 1.655480000000000146e-02
1.562470000000000026e+00 1.371380000000000043e+00 1.500040000000000054e-02
1.718720000000000026e+00 1.354749999999999899e+00 1.119129999999999951e-02
1.890589999999999993e+00 1.345199999999999951e+00 8.851609999999999340e-03
2.079649999999999999e+00 1.342799999999999994e+00 8.566890000000000616e-03
2.287619999999999987e+00 1.346060000000000034e+00 8.612520000000000245e-03
2.516379999999999839e+00 1.350689999999999946e+00 7.884079999999999908e-03
2.768009999999999859e+00 1.362090000000000023e+00 6.489380000000000322e-03
3.044820000000000082e+00 1.375799999999999912e+00 8.581510000000000526e-03
3.349299999999999944e+00 1.410190000000000055e+00 1.363550000000000005e-02
3.684229999999999894e+00 1.425240000000000062e+00 1.495359999999999918e-02
4.052649999999999864e+00 1.450099999999999945e+00 1.445880000000000082e-02
4.457919999999999661e+00 1.478639999999999954e+00 1.535360000000000023e-02
4.903710000000000235e+00 1.497300000000000075e+00 1.478909999999999947e-02
5.394079999999999764e+00 1.526029999999999998e+00 1.644469999999999960e-02
5.933489999999999931e+00 1.552240000000000064e+00 2.046390000000000015e-02
6.526830000000000354e+00 1.576759999999999939e+00 2.102300000000000002e-02
7.179520000000000124e+00 1.589699999999999891e+00 2.248299999999999951e-02
7.897470000000000212e+00 1.599299999999999944e+00 2.730689999999999854e-02
8.687219999999999942e+00 1.595900000000000096e+00 2.847250000000000128e-02
9.555939999999999657e+00 1.592500000000000027e+00 2.532869999999999913e-02
1.051149999999999984e+01 1.588489999999999958e+00 2.259409999999999891e-02
1.156269999999999953e+01 1.591210000000000013e+00 2.328900000000000067e-02
1.271899999999999942e+01 1.595869999999999900e+00 2.602490000000000012e-02
1.399080000000000013e+01 1.599560000000000093e+00 2.360320000000000126e-02
1.538990000000000080e+01 1.600030000000000063e+00 1.783749999999999919e-02
1.692889999999999873e+01 1.594759999999999955e+00 1.962900000000000061e-02
1.862180000000000035e+01 1.581679999999999975e+00 2.382039999999999852e-02

# Figure5b_DNS3.out (tau,mean,err)
1.586309999999999942e-01 1.965149999999999952e+00 7.858669999999999892e-03
1.744940000000000102e-01 1.956539999999999946e+00 4.788449999999999651e-03
1.919430000000000025e-01 1.945929999999999938e+00 3.399950000000000108e-03
2.111379999999999924e-01 1.931990000000000096e+00 5.790140000000000044e-03
2.322519999999999862e-01 1.914619999999999989e+00 1.179359999999999957e-02
2.554770000000000096e-01 1.895729999999999915e+00 1.742389999999999911e-02
2.810239999999999960e-01 1.876670000000000060e+00 1.886389999999999942e-02
3.091269999999999851e-01 1.854570000000000052e+00 1.770719999999999933e-02
3.400389999999999802e-01 1.827550000000000008e+00 1.558119999999999991e-02
3.740430000000000144e-01 1.799180000000000001e+00 1.092240000000000051e-02
4.114479999999999804e-01 1.769239999999999924e+00 5.960309999999999914e-03
4.525930000000000231e-01 1.737700000000000022e+00 4.095299999999999635e-03
4.978520000000000167e-01 1.709249999999999936e+00 3.046670000000000020e-03
5.476370000000000404e-01 1.677529999999999966e+00 8.857220000000000284e-04
6.024009999999999643e-01 1.656549999999999967e+00 2.540039999999999919e-03
6.626410000000000355e-01 1.624849999999999905e+00 6.443019999999999824e-03
7.289050000000000251e-01 1.578200000000000047e+00 7.071000000000000028e-03
8.017950000000000355e-01 1.552030000000000021e+00 5.000100000000000378e-03
8.819749999999999535e-01 1.524990000000000068e+00 3.791860000000000196e-03
9.701720000000000343e-01 1.492669999999999941e+00 3.777159999999999893e-03
1.067190000000000083e+00 1.463780000000000081e+00 3.926729999999999804e-03
1.173910000000000009e+00 1.436120000000000063e+00 4.086730000000000224e-03
1.291299999999999892e+00 1.414570000000000105e+00 2.602450000000000076e-03
1.420430000000000081e+00 1.396409999999999929e+00 1.063579999999999951e-03
1.562470000000000026e+00 1.378430000000000044e+00 1.078680000000000047e-03
1.718720000000000026e+00 1.367869999999999919e+00 1.354359999999999982e-03
1.890589999999999993e+00 1.353199999999999958e+00 3.119209999999999865e-03
2.079649999999999999e+00 1.351650000000000018e+00 3.591609999999999855e-03
2.287619999999999987e+00 1.352109999999999923e+00 3.260009999999999818e-03
2.516379999999999839e+00 1.355429999999999913e+00 4.686380000000000406e-03
2.768009999999999859e+00 1.365189999999999904e+00 4.167829999999999972e-03
3.044820000000000082e+00 1.374570000000000070e+00 4.072600000000000005e-03
3.349299999999999944e+00 1.388249999999999984e+00 4.658909999999999614e-03
3.684229999999999894e+00 1.406150000000000011e+00 4.475970000000000122e-03
4.052649999999999864e+00 1.421319999999999917e+00 4.252520000000000085e-03
4.457919999999999661e+00 1.436620000000000008e+00 4.395139999999999637e-03
4.903710000000000235e+00 1.458050000000000068e+00 4.246230000000000143e-03
5.394079999999999764e+00 1.478590000000000071e+00 4.931310000000000381e-03
5.933489999999999931e+00 1.492799999999999905e+00 6.206109999999999925e-03
6.526830000000000354e+00 1.506510000000000016e+00 7.046450000000000109e-03
7.179520000000000124e+00 1.519169999999999909e+00 6.749129999999999886e-03
7.897470000000000212e+00 1.526189999999999936e+00 7.196540000000000402e-03
8.687219999999999942e+00 1.536399999999999988e+00 7.578820000000000001e-03
9.555939999999999657e+00 1.542200000000000015e+00 8.442190000000000458e-03
1.051149999999999984e+01 1.557060000000000111e+00 9.230159999999999407e-03
1.156269999999999953e+01 1.567280000000000006e+00 1.142269999999999917e-02
1.271899999999999942e+01 1.577220000000000066e+00 1.388810000000000044e-02
1.399080000000000013e+01 1.584710000000000063e+00 1.718530000000000058e-02
1.538990000000000080e+01 1.597509999999999986e+00 1.948180000000000051e-02
1.692889999999999873e+01 1.604970000000000008e+00 2.191610000000000086e-02
1.862180000000000035e+01 1.609820000000000029e+00 2.550780000000000061e-02
2.048400000000000176e+01 1.611699999999999910e+00 2.746689999999999895e-02
2.253239999999999910e+01 1.615010000000000057e+00 3.090450000000000141e-02
2.478559999999999874e+01 1.617110000000000047e+00 3.327460000000000140e-02
2.726419999999999888e+01 1.622219999999999995e+00 3.436700000000000171e-02
2.999060000000000059e+01 1.623080000000000078e+00 3.453490000000000032e-02
3.298969999999999914e+01 1.628489999999999993e+00 3.436580000000000190e-02
3.628869999999999862e+01 1.635180000000000078e+00 3.660399999999999765e-02
3.991749999999999687e+01 1.635650000000000048e+00 3.771139999999999909e-02
4.390930000000000177e+01 1.636160000000000059e+00 4.137509999999999799e-02
4.830019999999999669e+01 1.631950000000000012e+00 4.261639999999999873e-02
5.313020000000000209e+01 1.633499999999999952e+00 4.042479999999999685e-02
5.844319999999999737e+01 1.629510000000000014e+00 3.590630000000000210e-02
6.428759999999999764e+01 1.629380000000000051e+00 3.464890000000000331e-02
7.071630000000000393e+01 1.632670000000000066e+00 3.226090000000000207e-02
7.778799999999999670e+01 1.637029999999999985e+00 2.166380000000000042e-02
8.556680000000000064e+01 1.645299999999999985e+00 5.482640000000000430e-03
9.412340000000000373e+01 1.660199999999999898e+00 4.272370000000000334e-02
1.035360000000000014e+02 1.699549999999999894e+00 7.780979999999999841e-02
1.138889999999999958e+02 1.706930000000000058e+00 1.086270000000000013e-01

# Figure5b_DNS4.out (tau,mean,err)
8.819749999999999535e-01 1.605529999999999902e+00 3.343720000000000112e-03
9.701720000000000343e-01 1.557679999999999954e+00 3.475999999999999923e-03
1.067190000000000083e+00 1.508240000000000025e+00 3.605450000000000061e-03
1.173910000000000009e+00 1.460380000000000011e+00 3.714890000000000206e-03
1.291299999999999892e+00 1.419159999999999977e+00 3.777690000000000214e-03
1.420430000000000081e+00 1.388679999999999914e+00 3.772390000000000031e-03
1.562470000000000026e+00 1.368179999999999952e+00 3.703399999999999921e-03
1.718720000000000026e+00 1.354240000000000110e+00 3.589730000000000178e-03
1.890589999999999993e+00 1.343970000000000109e+00 3.452020000000000088e-03
2.079649999999999999e+00 1.339360000000000106e+00 3.295269999999999883e-03
2.287619999999999987e+00 1.343180000000000041e+00 3.128409999999999871e-03
2.516379999999999839e+00 1.355520000000000058e+00 2.977299999999999999e-03
2.768009999999999859e+00 1.374980000000000091e+00 2.875679999999999816e-03
3.044820000000000082e+00 1.400709999999999900e+00 2.829579999999999942e-03
3.349299999999999944e+00 1.431419999999999915e+00 2.781039999999999814e-03
3.684229999999999894e+00 1.466069999999999984e+00 2.633030000000000179e-03
4.052649999999999864e+00 1.505949999999999900e+00 2.476240000000000212e-03
4.457919999999999661e+00 1.542540000000000022e+00 2.311249999999999936e-03
4.903710000000000235e+00 1.570240000000000080e+00 2.188949999999999837e-03
5.394079999999999764e+00 1.592419999999999947e+00 2.139180000000000074e-03
5.933489999999999931e+00 1.611720000000000041e+00 1.935539999999999917e-03
6.526830000000000354e+00 1.626940000000000053e+00 1.465319999999999991e-03
7.179520000000000124e+00 1.637930000000000108e+00 9.252779999999999729e-04
7.897470000000000212e+00 1.648349999999999982e+00 6.726590000000000390e-04
8.687219999999999942e+00 1.655589999999999895e+00 1.166390000000000005e-03
9.555939999999999657e+00 1.655529999999999946e+00 2.164150000000000101e-03
1.051149999999999984e+01 1.655529999999999946e+00 3.472540000000000088e-03
1.156269999999999953e+01 1.655769999999999964e+00 4.976750000000000271e-03
1.271899999999999942e+01 1.656190000000000051e+00 6.600009999999999905e-03
1.399080000000000013e+01 1.652949999999999919e+00 8.055230000000000029e-03
1.538990000000000080e+01 1.651629999999999932e+00 9.351889999999999856e-03
1.692889999999999873e+01 1.651180000000000092e+00 1.064090000000000001e-02
1.862180000000000035e+01 1.649280000000000079e+00 1.144880000000000030e-02
2.048400000000000176e+01 1.649569999999999981e+00 1.246410000000000053e-02
2.253239999999999910e+01 1.646930000000000005e+00 1.300510000000000034e-02
2.478559999999999874e+01 1.647029999999999994e+00 1.304209999999999918e-02
2.726419999999999888e+01 1.646220000000000017e+00 1.321669999999999963e-02
2.999060000000000059e+01 1.646490000000000009e+00 1.295619999999999931e-02
3.298969999999999914e+01 1.647389999999999910e+00 1.181809999999999979e-02
3.628869999999999862e+01 1.647850000000000037e+00 1.017750000000000078e-02
3.991749999999999687e+01 1.649199999999999999e+00 7.779069999999999908e-03
4.390930000000000177e+01 1.650670000000000082e+00 5.705349999999999658e-03
4.830019999999999669e+01 1.652849999999999930e+00 1.670519999999999991e-03
5.313020000000000209e+01 1.656539999999999901e+00 2.797000000000000007e-03
5.844319999999999737e+01 1.662139999999999951e+00 6.724009999999999883e-03
6.428759999999999764e+01 1.669229999999999992e+00 8.931849999999999859e-03
7.071630000000000393e+01 1.675519999999999898e+00 9.411130000000000190e-03
7.778799999999999670e+01 1.676819999999999977e+00 7.245999999999999837e-03
8.556680000000000064e+01 1.670379999999999976e+00 1.092530000000000064e-02
9.412340000000000373e+01 1.661540000000000017e+00 1.547010000000000052e-02
1.035360000000000014e+02 1.660120000000000040e+00 1.950800000000000103e-02
1.138889999999999958e+02 1.660760000000000014e+00 3.340739999999999682e-02
1.252780000000000058e+02 1.642290000000000028e+00 6.548769999999999591e-02

# Figure5b_DNS5.out (tau,mean,err)
8.017950000000000355e-01 1.642649999999999944e+00 2.026130000000000118e-03
8.819749999999999535e-01 1.579730000000000079e+00 2.465489999999999869e-03
9.701720000000000343e-01 1.518259999999999943e+00 2.718869999999999967e-03
1.067190000000000083e+00 1.464609999999999967e+00 2.613970000000000182e-03
1.173910000000000009e+00 1.420779999999999932e+00 2.338370000000000205e-03
1.291299999999999892e+00 1.385329999999999950e+00 2.412909999999999881e-03
1.420430000000000081e+00 1.357180000000000053e+00 2.991039999999999931e-03
1.562470000000000026e+00 1.336330000000000018e+00 3.522449999999999887e-03
1.718720000000000026e+00 1.322500000000000009e+00 3.782279999999999844e-03
1.890589999999999993e+00 1.314969999999999972e+00 4.012899999999999801e-03
2.079649999999999999e+00 1.313309999999999977e+00 4.227569999999999939e-03
2.287619999999999987e+00 1.317479999999999984e+00 3.876169999999999963e-03
2.516379999999999839e+00 1.326480000000000103e+00 3.186560000000000174e-03
2.768009999999999859e+00 1.338149999999999951e+00 3.256820000000000114e-03
3.044820000000000082e+00 1.353890000000000038e+00 3.630770000000000178e-03
3.349299999999999944e+00 1.374649999999999928e+00 4.487650000000000146e-03
3.684229999999999894e+00 1.397180000000000089e+00 5.315699999999999592e-03
4.052649999999999864e+00 1.420360000000000067e+00 5.181840000000000057e-03
4.457919999999999661e+00 1.444250000000000034e+00 4.560469999999999628e-03
4.903710000000000235e+00 1.468800000000000106e+00 4.785929999999999872e-03
5.394079999999999764e+00 1.492250000000000076e+00 4.985540000000000110e-03
5.933489999999999931e+00 1.513190000000000035e+00 4.828139999999999862e-03
6.526830000000000354e+00 1.531360000000000054e+00 4.586009999999999739e-03
7.179520000000000124e+00 1.548999999999999932e+00 4.470189999999999754e-03
7.897470000000000212e+00 1.565890000000000004e+00 6.092959999999999696e-03
8.687219999999999942e+00 1.577720000000000011e+00 6.592439999999999758e-03
9.555939999999999657e+00 1.590529999999999999e+00 8.431930000000000675e-03
1.051149999999999984e+01 1.603550000000000031e+00 1.100160000000000027e-02
1.156269999999999953e+01 1.614849999999999897e+00 1.446039999999999999e-02
1.271899999999999942e+01 1.622540000000000093e+00 1.723770000000000163e-02
1.399080000000000013e+01 1.633539999999999992e+00 1.852260000000000018e-02
1.538990000000000080e+01 1.643880000000000008e+00 2.370190000000000144e-02
1.692889999999999873e+01 1.652479999999999949e+00 2.392769999999999966e-02
1.862180000000000035e+01 1.656749999999999945e+00 2.725690000000000057e-02
2.048400000000000176e+01 1.667499999999999982e+00 3.256409999999999860e-02
2.253239999999999910e+01 1.673359999999999959e+00 3.171489999999999726e-02
2.478559999999999874e+01 1.681659999999999933e+00 2.941459999999999908e-02
2.726419999999999888e+01 1.685019999999999962e+00 2.254079999999999973e-02
2.999060000000000059e+01 1.679019999999999957e+00 1.508699999999999972e-02
3.298969999999999914e+01 1.666320000000000023e+00 1.940590000000000023e-02
3.628869999999999862e+01 1.647869999999999946e+00 1.769669999999999924e-02
3.991749999999999687e+01 1.630589999999999984e+00 2.073830000000000118e-02
