# Supplementary material for: Synthetic Lagrangian turbulence by generative diffusion models
Source: Nat Mach Intell. 2024 Apr 17;6(4):393–403. doi: 10.1038/s42256-024-00810-0 (PMC12151855; doi:10.1038/s42256-024-00810-0)
Supplement: Supplementary file 9 — Source data for Fig. 6. [file 42256_2024_810_MOESM9_ESM.txt]

# Figure6.out
0.000000000000000000e+00 1.001688003540039062e+00
1.000000000000000000e+01 9.463329076766967551e-01
2.000000000000000000e+01 7.334168493747711404e-01
3.000000000000000000e+01 5.092958450317383035e-01
4.000000000000000000e+01 3.248535722494125255e-01
5.000000000000000000e+01 1.979711964726448004e-01
6.000000000000000000e+01 1.197693914175032986e-01
7.000000000000000000e+01 7.786017283797259936e-02
8.000000000000000000e+01 5.531930662691589978e-02
9.000000000000000000e+01 4.994732514023780129e-02
1.000000000000000000e+02 4.931872375309460238e-02
1.100000000000000000e+02 4.528784230351440288e-02
1.200000000000000000e+02 4.285310506820669968e-02
1.300000000000000000e+02 4.504270739853379751e-02
1.400000000000000000e+02 4.631985723972319863e-02
1.500000000000000000e+02 4.606257192790499944e-02
1.600000000000000000e+02 4.564408101141449736e-02
1.700000000000000000e+02 4.119037948548789907e-02
1.800000000000000000e+02 4.368707053363320159e-02
1.900000000000000000e+02 4.459316432476039677e-02
2.000000000000000000e+02 4.119065105915060282e-02
2.100000000000000000e+02 4.341600984334940266e-02
2.200000000000000000e+02 4.283706247806540190e-02
2.300000000000000000e+02 4.457198269665239854e-02
2.400000000000000000e+02 4.221406243741510078e-02
2.500000000000000000e+02 4.476246163249009841e-02
2.600000000000000000e+02 4.101796299219129943e-02
2.700000000000000000e+02 4.609372243285179971e-02
2.800000000000000000e+02 4.191033765673630312e-02
2.900000000000000000e+02 4.193781912326809830e-02
3.000000000000000000e+02 4.191280119121069958e-02
3.100000000000000000e+02 4.285819157958029729e-02
3.200000000000000000e+02 4.527885951101780215e-02
3.300000000000000000e+02 4.332551956176750041e-02
3.400000000000000000e+02 4.077386595308780254e-02
3.500000000000000000e+02 4.174558408558359801e-02
3.600000000000000000e+02 4.219436608254909654e-02
3.700000000000000000e+02 4.189130887389180130e-02
3.800000000000000000e+02 4.128827378153800132e-02
3.900000000000000000e+02 4.396580755710600280e-02
4.000000000000000000e+02 4.515634626150129977e-02
4.100000000000000000e+02 4.346805773675439799e-02
4.200000000000000000e+02 4.476469382643689932e-02
4.300000000000000000e+02 4.313529953360550201e-02
4.400000000000000000e+02 4.023278430104249709e-02
4.500000000000000000e+02 3.954219445586199672e-02
4.600000000000000000e+02 4.071527086198330203e-02
4.700000000000000000e+02 4.276266321539869825e-02
4.800000000000000000e+02 4.444361515343180080e-02
4.900000000000000000e+02 3.940594531595700140e-02
5.000000000000000000e+02 4.188455566763869820e-02
5.100000000000000000e+02 4.169286787509909886e-02
5.200000000000000000e+02 4.497614689171310076e-02
5.300000000000000000e+02 3.898708336055269758e-02
5.400000000000000000e+02 4.180689901113510132e-02
5.500000000000000000e+02 4.181870222091670086e-02
5.600000000000000000e+02 4.260592237114899788e-02
5.700000000000000000e+02 4.160850308835500194e-02
5.800000000000000000e+02 4.178495295345779903e-02
5.900000000000000000e+02 4.245710037648670054e-02
6.000000000000000000e+02 4.174726083874699678e-02
6.100000000000000000e+02 3.920052126049990149e-02
6.200000000000000000e+02 4.172743298113339855e-02
6.300000000000000000e+02 4.325329698622219776e-02
6.400000000000000000e+02 4.322012886404989762e-02
6.500000000000000000e+02 4.429836310446259862e-02
6.600000000000000000e+02 4.431376866996279695e-02
6.700000000000000000e+02 4.172727204859250083e-02
6.800000000000000000e+02 3.981596380472179897e-02
6.900000000000000000e+02 4.116759449243539981e-02
7.000000000000000000e+02 3.950196094810960040e-02
7.100000000000000000e+02 4.280615299940109669e-02
7.200000000000000000e+02 4.369541667401789786e-02
7.300000000000000000e+02 4.348183237016200325e-02
7.400000000000000000e+02 4.481701403856269694e-02
7.500000000000000000e+02 4.170270226895800292e-02
7.600000000000000000e+02 4.252638854086399772e-02
7.700000000000000000e+02 4.007248766720290095e-02
7.800000000000000000e+02 3.887497968971719703e-02
7.900000000000000000e+02 4.466795623302460133e-02
8.000000000000000000e+02 4.345529377460469883e-02
8.100000000000000000e+02 4.436150826513760026e-02
8.200000000000000000e+02 4.206556826829910278e-02
8.300000000000000000e+02 4.108291566371909814e-02
8.400000000000000000e+02 4.144460260868070012e-02
8.500000000000000000e+02 4.087709970772260282e-02
8.600000000000000000e+02 4.080145843327039751e-02
8.700000000000000000e+02 3.985879905521869798e-02
8.800000000000000000e+02 4.076428301632400303e-02
8.900000000000000000e+02 4.299631007015700113e-02
9.000000000000000000e+02 4.159286618232720112e-02
9.100000000000000000e+02 4.222267977893350011e-02
9.200000000000000000e+02 4.325280077755450092e-02
9.300000000000000000e+02 4.103366397321220327e-02
9.400000000000000000e+02 3.981415219604959865e-02
9.500000000000000000e+02 4.124064370989800193e-02
9.600000000000000000e+02 4.286952503025529687e-02
9.700000000000000000e+02 4.318082518875589887e-02
9.800000000000000000e+02 4.594762735068790016e-02
9.900000000000000000e+02 4.067545887082810174e-02
1.000000000000000000e+03 4.017702080309389773e-02
1.010000000000000000e+03 3.943107984960070311e-02
1.020000000000000000e+03 4.106089957058420281e-02
1.030000000000000000e+03 3.947693482041349927e-02
1.040000000000000000e+03 3.976622484624380005e-02
1.050000000000000000e+03 4.112972170114510134e-02
1.060000000000000000e+03 4.504046551883220117e-02
1.070000000000000000e+03 4.051414206624030095e-02
1.080000000000000000e+03 4.005582369863980308e-02
1.090000000000000000e+03 4.062483832240099818e-02
1.100000000000000000e+03 3.977755978703489959e-02
1.110000000000000000e+03 4.282764382660379787e-02
1.120000000000000000e+03 4.283375069499009702e-02
1.130000000000000000e+03 4.529967531561850114e-02
1.140000000000000000e+03 4.064622372388829868e-02
1.150000000000000000e+03 4.466412328183649860e-02
1.160000000000000000e+03 4.205670431256289948e-02
1.170000000000000000e+03 4.024686813354490245e-02
1.180000000000000000e+03 4.130532965064039747e-02
1.190000000000000000e+03 3.913026526570319991e-02
1.200000000000000000e+03 4.326070509850969692e-02
1.210000000000000000e+03 4.334420934319489771e-02
1.220000000000000000e+03 4.287357181310649801e-02
1.230000000000000000e+03 4.418104663491249917e-02
1.240000000000000000e+03 4.492742083966729666e-02
1.250000000000000000e+03 4.155162312090390081e-02
1.260000000000000000e+03 3.813319839537140238e-02
1.270000000000000000e+03 4.093488827347750020e-02
1.280000000000000000e+03 4.229976758360860095e-02
1.290000000000000000e+03 4.116509035229679730e-02
1.300000000000000000e+03 4.064522553235289798e-02
1.310000000000000000e+03 4.132946282625189760e-02
1.320000000000000000e+03 4.059290140867229807e-02
1.330000000000000000e+03 4.089261181652539823e-02
1.340000000000000000e+03 4.144578464329239792e-02
1.350000000000000000e+03 3.780506402254100312e-02
1.360000000000000000e+03 4.184396192431449890e-02
1.370000000000000000e+03 3.998827934265129780e-02
1.380000000000000000e+03 4.520889148116109812e-02
1.390000000000000000e+03 4.472458027303209682e-02
1.400000000000000000e+03 4.271091558039179920e-02
1.410000000000000000e+03 4.438894726335999852e-02
1.420000000000000000e+03 3.968444652855390026e-02
1.430000000000000000e+03 4.264812394976610216e-02
1.440000000000000000e+03 4.146610423922530292e-02
1.450000000000000000e+03 4.162986017763609797e-02
1.460000000000000000e+03 4.177101999521250220e-02
1.470000000000000000e+03 4.347752965986720342e-02
1.480000000000000000e+03 4.145647995173930289e-02
1.490000000000000000e+03 4.118790104985230183e-02
1.500000000000000000e+03 3.907785378396509690e-02
1.510000000000000000e+03 4.252866134047499774e-02
1.520000000000000000e+03 4.331496246159070168e-02
1.530000000000000000e+03 4.328365810215469706e-02
1.540000000000000000e+03 3.939261250197879927e-02
1.550000000000000000e+03 4.116322249174109854e-02
1.560000000000000000e+03 4.431423135101789784e-02
1.570000000000000000e+03 4.403367303311819803e-02
1.580000000000000000e+03 4.015446752309789757e-02
1.590000000000000000e+03 4.013046287000170131e-02
1.600000000000000000e+03 4.203916601836679701e-02
1.610000000000000000e+03 4.174800738692280300e-02
1.620000000000000000e+03 4.092482663691039690e-02
1.630000000000000000e+03 4.174529276788230270e-02
1.640000000000000000e+03 4.342254512011999718e-02
1.650000000000000000e+03 4.211392365396020299e-02
1.660000000000000000e+03 4.363610111176959711e-02
1.670000000000000000e+03 4.149034358561030228e-02
1.680000000000000000e+03 4.032843932509420221e-02
1.690000000000000000e+03 4.137368239462369673e-02
1.700000000000000000e+03 4.240894205868239730e-02
1.710000000000000000e+03 4.062781222164629780e-02
1.720000000000000000e+03 4.261295981705180008e-02
1.730000000000000000e+03 4.352567642927170077e-02
1.740000000000000000e+03 4.177751876413819676e-02
1.750000000000000000e+03 4.178770221769800147e-02
1.760000000000000000e+03 4.222167842090129852e-02
1.770000000000000000e+03 4.569587036967270172e-02
1.780000000000000000e+03 4.472555965185159854e-02
1.790000000000000000e+03 4.466745927929870186e-02
1.800000000000000000e+03 4.370757155120370135e-02
1.810000000000000000e+03 4.151261374354359851e-02
1.820000000000000000e+03 4.256469085812560060e-02
1.830000000000000000e+03 3.980352357029909999e-02
1.840000000000000000e+03 4.178640767931929983e-02
1.850000000000000000e+03 4.169874601066109882e-02
1.860000000000000000e+03 4.256081059575080039e-02
1.870000000000000000e+03 4.480088017880910073e-02
1.880000000000000000e+03 4.021957330405710046e-02
1.890000000000000000e+03 4.464805312454699776e-02
1.900000000000000000e+03 4.144727364182469731e-02
1.910000000000000000e+03 4.136188775300980031e-02
1.920000000000000000e+03 4.382762275636190030e-02
1.930000000000000000e+03 4.135313630104060084e-02
1.940000000000000000e+03 4.307657405734059697e-02
1.950000000000000000e+03 4.339153878390789726e-02
1.960000000000000000e+03 4.410888105630870332e-02
1.970000000000000000e+03 4.190310053527349782e-02
1.980000000000000000e+03 4.225750230252740131e-02
1.990000000000000000e+03 4.275012612342830171e-02
2.000000000000000000e+03 4.293957985937590233e-02
2.010000000000000000e+03 4.173961170017719685e-02
2.020000000000000000e+03 4.479942470788950137e-02
2.030000000000000000e+03 4.571190066635599791e-02
2.040000000000000000e+03 4.460125938057889899e-02
2.050000000000000000e+03 4.338885806500909770e-02
2.060000000000000000e+03 4.302056021988390211e-02
2.070000000000000000e+03 4.134489484131329690e-02
2.080000000000000000e+03 4.186191186308860224e-02
2.090000000000000000e+03 4.275371134281150121e-02
2.100000000000000000e+03 4.275326170027250045e-02
2.110000000000000000e+03 4.663406722247599723e-02
2.120000000000000000e+03 4.298736825585360022e-02
2.130000000000000000e+03 4.308373630046839764e-02
2.140000000000000000e+03 4.308960326015939812e-02
2.150000000000000000e+03 3.917413018643849804e-02
2.160000000000000000e+03 4.503647498786440134e-02
2.170000000000000000e+03 4.345908537507049696e-02
2.180000000000000000e+03 4.320547766983499904e-02
2.190000000000000000e+03 4.311199560761450056e-02
2.200000000000000000e+03 4.520386084914199826e-02
2.210000000000000000e+03 4.520504400134080225e-02
2.220000000000000000e+03 4.274001903831949750e-02
2.230000000000000000e+03 3.815787173807620031e-02
2.240000000000000000e+03 4.128057174384589662e-02
2.250000000000000000e+03 4.293272607028480320e-02
2.260000000000000000e+03 4.185746572911729774e-02
2.270000000000000000e+03 4.532799348235119763e-02
2.280000000000000000e+03 4.012732394039630196e-02
2.290000000000000000e+03 4.358723424375050143e-02
2.300000000000000000e+03 4.136741869151590312e-02
2.310000000000000000e+03 3.919924087822430209e-02
2.320000000000000000e+03 4.171807467937459907e-02
2.330000000000000000e+03 4.206930436193939693e-02
2.340000000000000000e+03 4.388714581727980180e-02
2.350000000000000000e+03 4.316673837602130054e-02
2.360000000000000000e+03 4.331114999949930294e-02
2.370000000000000000e+03 4.088498726487149737e-02
2.380000000000000000e+03 4.153336249291889742e-02
2.390000000000000000e+03 4.087707251310340045e-02
2.400000000000000000e+03 4.047007709741590187e-02
2.410000000000000000e+03 4.172251746058459887e-02
2.420000000000000000e+03 4.495288319885729772e-02
2.430000000000000000e+03 4.285425208508959749e-02
2.440000000000000000e+03 4.218653477728360329e-02
2.450000000000000000e+03 4.180332571268079861e-02
2.460000000000000000e+03 4.096358045935630243e-02
2.470000000000000000e+03 3.869105093181129940e-02
2.480000000000000000e+03 4.109090417623519759e-02
2.490000000000000000e+03 4.183128364384169906e-02
2.500000000000000000e+03 4.273460432887069699e-02
2.510000000000000000e+03 4.402462244033809868e-02
2.520000000000000000e+03 4.365165643393990186e-02
2.530000000000000000e+03 4.124786593019959952e-02
2.540000000000000000e+03 4.205198101699349905e-02
2.550000000000000000e+03 4.200362227857110109e-02
2.560000000000000000e+03 4.147494547069070087e-02
2.570000000000000000e+03 4.115837030112740047e-02
2.580000000000000000e+03 4.275016896426669932e-02
2.590000000000000000e+03 4.657449834048740106e-02
2.600000000000000000e+03 4.394971951842299718e-02
2.610000000000000000e+03 4.152046963572499777e-02
2.620000000000000000e+03 4.041647054255000093e-02
2.630000000000000000e+03 4.078283570706840028e-02
2.640000000000000000e+03 3.923550806939599817e-02
2.650000000000000000e+03 4.185396656393999826e-02
2.660000000000000000e+03 4.215131886303419978e-02
2.670000000000000000e+03 4.567903168499459765e-02
2.680000000000000000e+03 4.350902773439879745e-02
2.690000000000000000e+03 4.054543823003760317e-02
2.700000000000000000e+03 4.247475676238530312e-02
2.710000000000000000e+03 3.944405242800710226e-02
2.720000000000000000e+03 4.023595638573160271e-02
2.730000000000000000e+03 3.876900635659689953e-02
2.740000000000000000e+03 4.249824285507199789e-02
2.750000000000000000e+03 4.571398012340059658e-02
2.760000000000000000e+03 4.434481598436829791e-02
2.770000000000000000e+03 4.053903408348560194e-02
2.780000000000000000e+03 4.087471999227999808e-02
2.790000000000000000e+03 4.010168947279450086e-02
2.800000000000000000e+03 4.055041335523119905e-02
2.810000000000000000e+03 4.187505953013889726e-02
2.820000000000000000e+03 4.351678080856789810e-02
2.830000000000000000e+03 4.696443714201450209e-02
2.840000000000000000e+03 4.182995073497289967e-02
2.850000000000000000e+03 4.260326884686940069e-02
2.860000000000000000e+03 4.131985530257219902e-02
2.870000000000000000e+03 3.982555940747260076e-02
2.880000000000000000e+03 3.790076151490209821e-02
2.890000000000000000e+03 3.909606486558910021e-02
2.900000000000000000e+03 4.574456103146069819e-02
2.910000000000000000e+03 4.309534095227710027e-02
2.920000000000000000e+03 4.220696650445460163e-02
2.930000000000000000e+03 4.024971537291999885e-02
2.940000000000000000e+03 4.182882942259309733e-02
2.950000000000000000e+03 4.068861305713650234e-02
2.960000000000000000e+03 3.785839155316349930e-02
2.970000000000000000e+03 3.916664309799670202e-02
2.980000000000000000e+03 4.305946379899969895e-02
2.990000000000000000e+03 4.654708355665199832e-02
3.000000000000000000e+03 4.137955047190180341e-02
3.010000000000000000e+03 4.130351170897479662e-02
3.020000000000000000e+03 3.866131268441670016e-02
3.030000000000000000e+03 4.100134074687949992e-02
3.040000000000000000e+03 3.698035627603529774e-02
3.050000000000000000e+03 4.024077802896489781e-02
3.060000000000000000e+03 4.273555502295490333e-02
3.070000000000000000e+03 4.243468903005120224e-02
3.080000000000000000e+03 4.508039616048330200e-02
3.090000000000000000e+03 4.192337319254869910e-02
3.100000000000000000e+03 4.167914167046540136e-02
3.110000000000000000e+03 4.089959897100919894e-02
3.120000000000000000e+03 3.879390470683569819e-02
3.130000000000000000e+03 3.894254658371210098e-02
3.140000000000000000e+03 4.295170009136189959e-02
3.150000000000000000e+03 4.460732303559779982e-02
3.160000000000000000e+03 4.304418936371799675e-02
3.170000000000000000e+03 4.278969541192050030e-02
3.180000000000000000e+03 4.385188482701769808e-02
3.190000000000000000e+03 4.031674899160860026e-02
3.200000000000000000e+03 3.722512498497960315e-02
3.210000000000000000e+03 3.781528100371359807e-02
3.220000000000000000e+03 4.390587881207459742e-02
3.230000000000000000e+03 4.505745023488989809e-02
3.240000000000000000e+03 3.865625709295270052e-02
3.250000000000000000e+03 3.898800536990160159e-02
3.260000000000000000e+03 4.229510799050330283e-02
3.270000000000000000e+03 4.149220585823049784e-02
3.280000000000000000e+03 3.841079398989669796e-02
3.290000000000000000e+03 4.200124889612189688e-02
3.300000000000000000e+03 3.953342549502839726e-02
3.310000000000000000e+03 4.220818169414990162e-02
3.320000000000000000e+03 4.311403259634970231e-02
3.330000000000000000e+03 3.997864909470080080e-02
3.340000000000000000e+03 4.404043108224860170e-02
3.350000000000000000e+03 4.047933742403980045e-02
3.360000000000000000e+03 3.836155608296389768e-02
3.370000000000000000e+03 3.901353105902669732e-02
3.380000000000000000e+03 4.177513383328910340e-02
3.390000000000000000e+03 4.215097092092030123e-02
3.400000000000000000e+03 4.171114414930340158e-02
3.410000000000000000e+03 3.998683653771870072e-02
3.420000000000000000e+03 4.374306686222550339e-02
3.430000000000000000e+03 4.107669889926909845e-02
3.440000000000000000e+03 3.949050307273860305e-02
3.450000000000000000e+03 3.852609470486639820e-02
3.460000000000000000e+03 4.043800216168159933e-02
3.470000000000000000e+03 4.160911738872519888e-02
3.480000000000000000e+03 4.490632712841029911e-02
3.490000000000000000e+03 4.239832051098339771e-02
3.500000000000000000e+03 4.304051473736759947e-02
3.510000000000000000e+03 4.039964638650409695e-02
3.520000000000000000e+03 3.885535970330229738e-02
3.530000000000000000e+03 3.852354809641830163e-02
3.540000000000000000e+03 4.337618537247180106e-02
3.550000000000000000e+03 4.486675634980200056e-02
3.560000000000000000e+03 4.216884113848200222e-02
3.570000000000000000e+03 3.958733715116970198e-02
3.580000000000000000e+03 4.156615175306790227e-02
3.590000000000000000e+03 4.279246106743810063e-02
3.600000000000000000e+03 3.988300412893289876e-02
3.610000000000000000e+03 3.806132934987539740e-02
3.620000000000000000e+03 4.454158917069429846e-02
3.630000000000000000e+03 4.107519499957559828e-02
3.640000000000000000e+03 4.258074462413780070e-02
3.650000000000000000e+03 4.162612818181510299e-02
3.660000000000000000e+03 4.457670748233789892e-02
3.670000000000000000e+03 4.047979079186909968e-02
3.680000000000000000e+03 4.504521377384659853e-02
3.690000000000000000e+03 3.761024810373780197e-02
3.700000000000000000e+03 4.178597442805759982e-02
3.710000000000000000e+03 4.401264935731880046e-02
3.720000000000000000e+03 4.203880541026590312e-02
3.730000000000000000e+03 4.091199003159989855e-02
3.740000000000000000e+03 4.594090394675730271e-02
3.750000000000000000e+03 4.295324385166159747e-02
3.760000000000000000e+03 4.110915921628469777e-02
3.770000000000000000e+03 4.052776172757140138e-02
3.780000000000000000e+03 4.315133281052110220e-02
3.790000000000000000e+03 4.077155217528340148e-02
3.800000000000000000e+03 4.249671064317220304e-02
3.810000000000000000e+03 4.510305300354949809e-02
3.820000000000000000e+03 4.461544379591939752e-02
3.830000000000000000e+03 4.142260737717150254e-02
3.840000000000000000e+03 3.918460495769970214e-02
3.850000000000000000e+03 4.042851738631719760e-02
3.860000000000000000e+03 3.997605703771110047e-02
3.870000000000000000e+03 4.103456847369670035e-02
3.880000000000000000e+03 4.157149828970430061e-02
3.890000000000000000e+03 4.383791647851460055e-02
3.900000000000000000e+03 4.509789943695059755e-02
3.910000000000000000e+03 4.245998226106160317e-02
3.920000000000000000e+03 4.155334904789920181e-02
3.930000000000000000e+03 3.941442184150210221e-02
3.940000000000000000e+03 4.152463339269159975e-02
3.950000000000000000e+03 3.807756491005419991e-02
3.960000000000000000e+03 4.174279756844039707e-02
3.970000000000000000e+03 4.197134301066390155e-02
3.980000000000000000e+03 4.494719058275219864e-02
3.990000000000000000e+03 4.073791764676570198e-02
4.000000000000000000e+03 4.197561703622339907e-02
4.010000000000000000e+03 4.183549992740150103e-02
4.020000000000000000e+03 4.131090864539140040e-02
4.030000000000000000e+03 4.572356715798370219e-02
4.040000000000000000e+03 4.005244635045519808e-02
4.050000000000000000e+03 4.248899780213830080e-02
4.060000000000000000e+03 4.176113344728939886e-02
4.070000000000000000e+03 4.179606214165679928e-02
4.080000000000000000e+03 4.213047921657560313e-02
4.090000000000000000e+03 4.042840506881469759e-02
4.100000000000000000e+03 4.253455102443690072e-02
4.110000000000000000e+03 4.123714007437220136e-02
4.120000000000000000e+03 4.285405986011019824e-02
4.130000000000000000e+03 4.010685831308360288e-02
4.140000000000000000e+03 4.216458387672900043e-02
4.150000000000000000e+03 4.156115874648089875e-02
4.160000000000000000e+03 4.222758524119849671e-02
4.170000000000000000e+03 4.195708632469170168e-02
4.180000000000000000e+03 4.102193638682360283e-02
4.190000000000000000e+03 4.157653450965879960e-02
4.200000000000000000e+03 4.051168262958519672e-02
4.210000000000000000e+03 4.166057966649529959e-02
4.220000000000000000e+03 3.940363526344289880e-02
4.230000000000000000e+03 4.299521595239629707e-02
4.240000000000000000e+03 4.426940195262429878e-02
4.250000000000000000e+03 4.326299540698520102e-02
4.260000000000000000e+03 4.082414917647830127e-02
4.270000000000000000e+03 4.180361926555629937e-02
4.280000000000000000e+03 4.282383061945430058e-02
4.290000000000000000e+03 4.004704132676119993e-02
4.300000000000000000e+03 3.810689672827719671e-02
4.310000000000000000e+03 4.416638650000089678e-02
4.320000000000000000e+03 4.244463779032230100e-02
4.330000000000000000e+03 4.147547706961630248e-02
4.340000000000000000e+03 4.117906838655469720e-02
4.350000000000000000e+03 4.115074835717669882e-02
4.360000000000000000e+03 4.522006921470159840e-02
4.370000000000000000e+03 3.961176350712770217e-02
4.380000000000000000e+03 3.971742801368229742e-02
4.390000000000000000e+03 4.385258667170999908e-02
4.400000000000000000e+03 4.406192712485790253e-02
4.410000000000000000e+03 4.287524186074730126e-02
4.420000000000000000e+03 4.519900642335410168e-02
4.430000000000000000e+03 4.354414418339720011e-02
4.440000000000000000e+03 4.113272279500960332e-02
4.450000000000000000e+03 3.864293098449699676e-02
4.460000000000000000e+03 4.035610072314729790e-02
4.470000000000000000e+03 4.116317257285109776e-02
4.480000000000000000e+03 4.158880673348899770e-02
4.490000000000000000e+03 4.390046000480649774e-02
4.500000000000000000e+03 4.173161983489989679e-02
4.510000000000000000e+03 4.123939946293830178e-02
4.520000000000000000e+03 4.236001111567019861e-02
4.530000000000000000e+03 3.915998078882689665e-02
4.540000000000000000e+03 4.105391241610040209e-02
4.550000000000000000e+03 4.223708957433700006e-02
4.560000000000000000e+03 4.345639385282989986e-02
4.570000000000000000e+03 4.502771385014049665e-02
4.580000000000000000e+03 4.277044124901289990e-02
4.590000000000000000e+03 4.048858322203149895e-02
4.600000000000000000e+03 3.873741254210470025e-02
4.610000000000000000e+03 4.010027833282939907e-02
4.620000000000000000e+03 3.975174706429240173e-02
4.630000000000000000e+03 4.337246827781199993e-02
4.640000000000000000e+03 4.497535340487950062e-02
4.650000000000000000e+03 4.267816506326189974e-02
4.660000000000000000e+03 4.371282868087290191e-02
4.670000000000000000e+03 4.008890837430949955e-02
4.680000000000000000e+03 4.255772307515139768e-02
4.690000000000000000e+03 3.965849410742520315e-02
4.700000000000000000e+03 4.186389967799179768e-02
4.710000000000000000e+03 3.906303085386750307e-02
4.720000000000000000e+03 4.133150540292260255e-02
4.730000000000000000e+03 4.217273630201810036e-02
4.740000000000000000e+03 4.134321510791769821e-02
4.750000000000000000e+03 4.211710765957830255e-02
4.760000000000000000e+03 4.080780297517769967e-02
4.770000000000000000e+03 3.636543601751320021e-02
4.780000000000000000e+03 4.022810757160179967e-02
4.790000000000000000e+03 4.040275849401950281e-02
4.800000000000000000e+03 4.203500337898730121e-02
4.810000000000000000e+03 4.419288970530030336e-02
4.820000000000000000e+03 4.268311038613310099e-02
4.830000000000000000e+03 4.087318256497379787e-02
4.840000000000000000e+03 4.129868522286409688e-02
4.850000000000000000e+03 4.139297567307940323e-02
4.860000000000000000e+03 3.891055360436439930e-02
4.870000000000000000e+03 3.933127634227270158e-02
4.880000000000000000e+03 4.265312850475309892e-02
4.890000000000000000e+03 4.065549038350579902e-02
4.900000000000000000e+03 4.371547587215889735e-02
4.910000000000000000e+03 3.855197615921489990e-02
4.920000000000000000e+03 4.097152501344680092e-02
4.930000000000000000e+03 4.005545005202289927e-02
4.940000000000000000e+03 4.046252444386479880e-02
4.950000000000000000e+03 4.099720194935790180e-02
4.960000000000000000e+03 3.973137252032749728e-02
4.970000000000000000e+03 4.226241484284400107e-02
4.980000000000000000e+03 4.378747791051860322e-02
4.990000000000000000e+03 4.086960442364209745e-02
5.000000000000000000e+03 4.009344764053820315e-02
5.010000000000000000e+03 4.135615788400170273e-02
5.020000000000000000e+03 4.031791873276230342e-02
5.030000000000000000e+03 4.079104848206040190e-02
5.040000000000000000e+03 4.164975993335239685e-02
5.050000000000000000e+03 4.178949482738970184e-02
5.060000000000000000e+03 4.176030121743670026e-02
5.070000000000000000e+03 4.102931320667260046e-02
5.080000000000000000e+03 4.135385788977140320e-02
5.090000000000000000e+03 4.097881987690919769e-02
5.100000000000000000e+03 3.844622671604149694e-02
5.110000000000000000e+03 4.184711091220370133e-02
5.120000000000000000e+03 4.294641390442840295e-02
5.130000000000000000e+03 4.129643365740769817e-02
5.140000000000000000e+03 4.291636273264880230e-02
5.150000000000000000e+03 4.360987208783619756e-02
5.160000000000000000e+03 4.179662652313700238e-02
5.170000000000000000e+03 4.129750579595559828e-02
5.180000000000000000e+03 3.853724375367160310e-02
5.190000000000000000e+03 3.998293206095689806e-02
5.200000000000000000e+03 4.381166249513619715e-02
5.210000000000000000e+03 4.225155971944329764e-02
5.220000000000000000e+03 4.211544990539550087e-02
5.230000000000000000e+03 4.084328021854159718e-02
5.240000000000000000e+03 4.298725128173819937e-02
5.250000000000000000e+03 4.242369718849649946e-02
5.260000000000000000e+03 4.021408259868620300e-02
5.270000000000000000e+03 4.135291557759040310e-02
5.280000000000000000e+03 4.237272776663299906e-02
5.290000000000000000e+03 4.047175273299209730e-02
5.300000000000000000e+03 4.129019416868680292e-02
5.310000000000000000e+03 4.264955744147289757e-02
5.320000000000000000e+03 4.097126610577100231e-02
5.330000000000000000e+03 3.982671461999409690e-02
5.340000000000000000e+03 4.001888148486609786e-02
5.350000000000000000e+03 4.146860912442199704e-02
5.360000000000000000e+03 4.082427397370329974e-02
5.370000000000000000e+03 3.974088318645949830e-02
5.380000000000000000e+03 4.378734491765490233e-02
5.390000000000000000e+03 4.264624267816539971e-02
5.400000000000000000e+03 4.528767317533489989e-02
5.410000000000000000e+03 4.208406638354059842e-02
5.420000000000000000e+03 4.023771714419119988e-02
5.430000000000000000e+03 3.919116258621210130e-02
5.440000000000000000e+03 4.108871929347510110e-02
5.450000000000000000e+03 4.047354161739340206e-02
5.460000000000000000e+03 4.448090158402909916e-02
5.470000000000000000e+03 4.305755645036690032e-02
5.480000000000000000e+03 4.148456007242200261e-02
5.490000000000000000e+03 4.042908400297159921e-02
5.500000000000000000e+03 4.405722245573989726e-02
5.510000000000000000e+03 4.162148609757419793e-02
5.520000000000000000e+03 4.128929041326039745e-02
5.530000000000000000e+03 4.126006662845609768e-02
5.540000000000000000e+03 4.129798412322990137e-02
5.550000000000000000e+03 4.324663579463949858e-02
5.560000000000000000e+03 4.217715635895719767e-02
5.570000000000000000e+03 4.317109137773510186e-02
5.580000000000000000e+03 3.966148085892200192e-02
5.590000000000000000e+03 4.102037362754339805e-02
5.600000000000000000e+03 4.253971986472600275e-02
5.610000000000000000e+03 4.368942528963080246e-02
5.620000000000000000e+03 4.260432682931419857e-02
5.630000000000000000e+03 4.309183210134499842e-02
5.640000000000000000e+03 4.384487383067599969e-02
5.650000000000000000e+03 4.326387792825690110e-02
5.660000000000000000e+03 4.064290300011629692e-02
5.670000000000000000e+03 4.098214581608770196e-02
5.680000000000000000e+03 4.234239533543580208e-02
5.690000000000000000e+03 4.165599606931209842e-02
5.700000000000000000e+03 4.295296035706989979e-02
5.710000000000000000e+03 4.301124177873130033e-02
5.720000000000000000e+03 4.132443591952320028e-02
5.730000000000000000e+03 4.148127399384970299e-02
5.740000000000000000e+03 4.122583493590350340e-02
5.750000000000000000e+03 4.001050293445580081e-02
5.760000000000000000e+03 4.134398140013210293e-02
5.770000000000000000e+03 4.181848466396329705e-02
5.780000000000000000e+03 4.510445743799199741e-02
5.790000000000000000e+03 4.208229817450039739e-02
5.800000000000000000e+03 4.484432078897949980e-02
5.810000000000000000e+03 4.437989555299279992e-02
5.820000000000000000e+03 3.975611235946410055e-02
5.830000000000000000e+03 4.184706136584279840e-02
5.840000000000000000e+03 4.139683134853840152e-02
5.850000000000000000e+03 4.338660351932040193e-02
5.860000000000000000e+03 4.672745615243909661e-02
5.870000000000000000e+03 4.314996823668480058e-02
5.880000000000000000e+03 4.432905800640579708e-02
5.890000000000000000e+03 4.392195977270599988e-02
5.900000000000000000e+03 4.185477085411540288e-02
5.910000000000000000e+03 4.407919347286220341e-02
5.920000000000000000e+03 4.144721142947670189e-02
5.930000000000000000e+03 4.149528667330740217e-02
5.940000000000000000e+03 4.397711902856819843e-02
5.950000000000000000e+03 4.322948120534410299e-02
5.960000000000000000e+03 4.396803788840770305e-02
5.970000000000000000e+03 4.108974970877170285e-02
5.980000000000000000e+03 4.103769809007640212e-02
5.990000000000000000e+03 4.139175750315179925e-02
6.000000000000000000e+03 4.162953160703179722e-02
6.010000000000000000e+03 4.463445991277689706e-02
6.020000000000000000e+03 4.742535948753349995e-02
6.030000000000000000e+03 4.507615305483340246e-02
6.040000000000000000e+03 4.598399549722669705e-02
6.050000000000000000e+03 4.311143234372139671e-02
6.060000000000000000e+03 3.970323167741290210e-02
6.070000000000000000e+03 3.755351081490510001e-02
6.080000000000000000e+03 4.221753962337970040e-02
6.090000000000000000e+03 4.444143585860729773e-02
6.100000000000000000e+03 4.199736751615999741e-02
6.110000000000000000e+03 4.266938529908650274e-02
6.120000000000000000e+03 4.371951818466179862e-02
6.130000000000000000e+03 4.242278374731540264e-02
6.140000000000000000e+03 4.089610911905759705e-02
6.150000000000000000e+03 3.917017653584480008e-02
6.160000000000000000e+03 4.066536799073219854e-02
6.170000000000000000e+03 4.371179081499570324e-02
6.180000000000000000e+03 4.262796156108369927e-02
6.190000000000000000e+03 4.422855265438550149e-02
6.200000000000000000e+03 4.096024483442300274e-02
6.210000000000000000e+03 4.262566119432439904e-02
6.220000000000000000e+03 3.959773853421209855e-02
6.230000000000000000e+03 4.054970815777769744e-02
6.240000000000000000e+03 3.862511944025749655e-02
6.250000000000000000e+03 4.014185480773439785e-02
6.260000000000000000e+03 4.276936575770370202e-02
6.270000000000000000e+03 4.608974084258080084e-02
6.280000000000000000e+03 4.390041194856159762e-02
6.290000000000000000e+03 4.146430492401120133e-02
6.300000000000000000e+03 4.045626595616339666e-02
6.310000000000000000e+03 4.075278900563709950e-02
6.320000000000000000e+03 3.880231045186519762e-02
6.330000000000000000e+03 4.145190604031080001e-02
6.340000000000000000e+03 4.204218499362460254e-02
6.350000000000000000e+03 4.604087099432940117e-02
6.360000000000000000e+03 4.161807820200919689e-02
6.370000000000000000e+03 4.099746234714980037e-02
6.380000000000000000e+03 4.217944666743270177e-02
6.390000000000000000e+03 3.881243877112860313e-02
6.400000000000000000e+03 4.200678244233130298e-02
6.410000000000000000e+03 3.989384174346920220e-02
6.420000000000000000e+03 4.073037207126609799e-02
6.430000000000000000e+03 4.282575510442249850e-02
6.440000000000000000e+03 4.427030049264429890e-02
6.450000000000000000e+03 4.078657254576679991e-02
6.460000000000000000e+03 4.120168834924690243e-02
6.470000000000000000e+03 3.894535712897770341e-02
6.480000000000000000e+03 3.894905447959900319e-02
6.490000000000000000e+03 3.897930942475789917e-02
6.500000000000000000e+03 4.395144283771509897e-02
6.510000000000000000e+03 4.351657070219509815e-02
6.520000000000000000e+03 4.350502453744409942e-02
6.530000000000000000e+03 3.958196006715290066e-02
6.540000000000000000e+03 3.845038712024680116e-02
6.550000000000000000e+03 3.820379842072720022e-02
6.560000000000000000e+03 4.314508363604539765e-02
6.570000000000000000e+03 3.899898342788209876e-02
6.580000000000000000e+03 4.600373841822139737e-02
6.590000000000000000e+03 4.214050546288489879e-02
6.600000000000000000e+03 4.204542785882949690e-02
6.610000000000000000e+03 3.929830007255070284e-02
6.620000000000000000e+03 4.259089827537530099e-02
6.630000000000000000e+03 3.763306476175780346e-02
6.640000000000000000e+03 4.272622503340239852e-02
6.650000000000000000e+03 3.922948837280269829e-02
6.660000000000000000e+03 4.356785044074049790e-02
6.670000000000000000e+03 4.523194730281829973e-02
6.680000000000000000e+03 4.501988366246219980e-02
6.690000000000000000e+03 4.227618277072899694e-02
6.700000000000000000e+03 4.196512885391710107e-02
6.710000000000000000e+03 4.149759709835049853e-02
6.720000000000000000e+03 3.976607993245120237e-02
6.730000000000000000e+03 4.100678451359270060e-02
6.740000000000000000e+03 4.509911239147180312e-02
6.750000000000000000e+03 4.767244011163709883e-02
6.760000000000000000e+03 4.384848289191720094e-02
6.770000000000000000e+03 4.046513251960270202e-02
6.780000000000000000e+03 3.848750405013560277e-02
6.790000000000000000e+03 3.967216499149799763e-02
6.800000000000000000e+03 3.682683333754539767e-02
6.810000000000000000e+03 4.124918393790719812e-02
6.820000000000000000e+03 4.406444765627379884e-02
6.830000000000000000e+03 4.371199049055569941e-02
6.840000000000000000e+03 4.333015792071819722e-02
6.850000000000000000e+03 3.821398764848699808e-02
6.860000000000000000e+03 4.018221013247959966e-02
6.870000000000000000e+03 4.171639028936619670e-02
6.880000000000000000e+03 3.870196640491480045e-02
6.890000000000000000e+03 3.988039977848530093e-02
6.900000000000000000e+03 4.404909163713450343e-02
6.910000000000000000e+03 4.308442734181879702e-02
6.920000000000000000e+03 3.911509923636909830e-02
6.930000000000000000e+03 4.051273874938479680e-02
6.940000000000000000e+03 4.177864231169219761e-02
6.950000000000000000e+03 3.908032216131680087e-02
6.960000000000000000e+03 4.052862599492070006e-02
6.970000000000000000e+03 4.378074184060089941e-02
6.980000000000000000e+03 4.243439510464659670e-02
6.990000000000000000e+03 4.281351640820500043e-02
7.000000000000000000e+03 4.195296242833129741e-02
7.010000000000000000e+03 4.127769954502580330e-02
7.020000000000000000e+03 3.964493907988070331e-02
7.030000000000000000e+03 4.341174624860279913e-02
7.040000000000000000e+03 3.909396231174459835e-02
7.050000000000000000e+03 3.812243342399589813e-02
7.060000000000000000e+03 4.238592870533459955e-02
7.070000000000000000e+03 4.319530613720409806e-02
7.080000000000000000e+03 4.042115360498420296e-02
7.090000000000000000e+03 4.145930893719190075e-02
7.100000000000000000e+03 4.297847300767890233e-02
7.110000000000000000e+03 4.122000969946380128e-02
7.120000000000000000e+03 4.135984554886810299e-02
7.130000000000000000e+03 3.793966397643089988e-02
7.140000000000000000e+03 4.337990395724770215e-02
7.150000000000000000e+03 4.619735069572920155e-02
7.160000000000000000e+03 4.120897389948360162e-02
7.170000000000000000e+03 4.111465401947490134e-02
7.180000000000000000e+03 4.259834513068189860e-02
7.190000000000000000e+03 4.159608148038380221e-02
7.200000000000000000e+03 3.461862131953229865e-02
7.210000000000000000e+03 3.870720043778409780e-02
7.220000000000000000e+03 4.367125295102589760e-02
7.230000000000000000e+03 4.482100531458849818e-02
7.240000000000000000e+03 4.475184828042980123e-02
7.250000000000000000e+03 4.251916520297519680e-02
7.260000000000000000e+03 4.234206974506370125e-02
7.270000000000000000e+03 3.946033753454680076e-02
7.280000000000000000e+03 3.789938278496259721e-02
7.290000000000000000e+03 3.835466429591170151e-02
7.300000000000000000e+03 4.007185809314250252e-02
7.310000000000000000e+03 4.487128630280490249e-02
7.320000000000000000e+03 4.123476929962630044e-02
7.330000000000000000e+03 4.104948826134199868e-02
7.340000000000000000e+03 4.590086005628109950e-02
7.350000000000000000e+03 4.115811251103870111e-02
7.360000000000000000e+03 4.056009948253629788e-02
7.370000000000000000e+03 3.730770274996750291e-02
7.380000000000000000e+03 3.977095447480669815e-02
7.390000000000000000e+03 4.501332119107240293e-02
7.400000000000000000e+03 4.309453330934039789e-02
7.410000000000000000e+03 4.250690974295139729e-02
7.420000000000000000e+03 4.439207799732679954e-02
7.430000000000000000e+03 4.072121158242220096e-02
7.440000000000000000e+03 3.876391239464280214e-02
7.450000000000000000e+03 3.824251778423780335e-02
7.460000000000000000e+03 4.190156087279309910e-02
7.470000000000000000e+03 3.926247879862779927e-02
7.480000000000000000e+03 4.296789802610870290e-02
7.490000000000000000e+03 4.045913331210609920e-02
7.500000000000000000e+03 4.559350609779350139e-02
7.510000000000000000e+03 3.991605341434469739e-02
7.520000000000000000e+03 4.238606803119179811e-02
7.530000000000000000e+03 3.837768696248530093e-02
7.540000000000000000e+03 4.312083311378950290e-02
7.550000000000000000e+03 4.223705716431139928e-02
7.560000000000000000e+03 4.334948621690269677e-02
7.570000000000000000e+03 4.183428473770609696e-02
7.580000000000000000e+03 4.624916836619370059e-02
7.590000000000000000e+03 4.194024503231039841e-02
7.600000000000000000e+03 3.761196956038469902e-02
7.610000000000000000e+03 4.057187549769870200e-02
7.620000000000000000e+03 4.279982298612589747e-02
7.630000000000000000e+03 4.294142648577690263e-02
7.640000000000000000e+03 4.530247859656810067e-02
7.650000000000000000e+03 4.162605814635750301e-02
7.660000000000000000e+03 4.198612570762629698e-02
7.670000000000000000e+03 4.165675565600390068e-02
7.680000000000000000e+03 3.903192970901719905e-02
7.690000000000000000e+03 4.142710864543910215e-02
7.700000000000000000e+03 4.118999168276780282e-02
7.710000000000000000e+03 3.960503973066799993e-02
7.720000000000000000e+03 4.006890095770349741e-02
7.730000000000000000e+03 4.165241457521910023e-02
7.740000000000000000e+03 4.312782995402809905e-02
7.750000000000000000e+03 4.279420897364610149e-02
7.760000000000000000e+03 4.140170775353899796e-02
7.770000000000000000e+03 3.712672851979730015e-02
7.780000000000000000e+03 4.210683517158030076e-02
7.790000000000000000e+03 4.400612115859980217e-02
7.800000000000000000e+03 3.973357975482939841e-02
7.810000000000000000e+03 4.180382043123240243e-02
7.820000000000000000e+03 4.098160527646540346e-02
7.830000000000000000e+03 4.211917854845519810e-02
7.840000000000000000e+03 3.935631662607189801e-02
7.850000000000000000e+03 3.763663023710250161e-02
7.860000000000000000e+03 3.994319997727870108e-02
7.870000000000000000e+03 4.316368401050559717e-02
7.880000000000000000e+03 4.082467891275880223e-02
7.890000000000000000e+03 4.588433541357510304e-02
7.900000000000000000e+03 4.308661371469490325e-02
7.910000000000000000e+03 4.466018564999099660e-02
7.920000000000000000e+03 4.217264205217360201e-02
7.930000000000000000e+03 3.966734148561949780e-02
7.940000000000000000e+03 4.012098461389539822e-02
7.950000000000000000e+03 4.170066602528089972e-02
7.960000000000000000e+03 4.085261318832630190e-02
7.970000000000000000e+03 4.199667647480959803e-02
7.980000000000000000e+03 4.123775288462629834e-02
7.990000000000000000e+03 4.250107072293750343e-02
8.000000000000000000e+03 4.128032997250549729e-02
8.010000000000000000e+03 3.885187953710549785e-02
8.020000000000000000e+03 3.945018909871569890e-02
8.030000000000000000e+03 4.055827707052230002e-02
8.040000000000000000e+03 3.960302621126170208e-02
8.050000000000000000e+03 4.338032230734820138e-02
8.060000000000000000e+03 4.010533057153219810e-02
8.070000000000000000e+03 4.500497244298450050e-02
8.080000000000000000e+03 4.242275580763810172e-02
8.090000000000000000e+03 4.396792314946650071e-02
8.100000000000000000e+03 4.113953188061710009e-02
8.110000000000000000e+03 4.399643950164310036e-02
8.120000000000000000e+03 3.881611004471770265e-02
8.130000000000000000e+03 4.103540480136869811e-02
8.140000000000000000e+03 4.175030998885630174e-02
8.150000000000000000e+03 4.044377505779259835e-02
8.160000000000000000e+03 4.322954490780830245e-02
8.170000000000000000e+03 3.917772769927969911e-02
8.180000000000000000e+03 4.337801560759539654e-02
8.190000000000000000e+03 4.469797834753989896e-02
8.200000000000000000e+03 4.214381203055379832e-02
8.210000000000000000e+03 4.030550047755240145e-02
8.220000000000000000e+03 4.131428040564059934e-02
8.230000000000000000e+03 4.073498472571369933e-02
8.240000000000000000e+03 4.224124811589709955e-02
8.250000000000000000e+03 4.132146909832949688e-02
8.260000000000000000e+03 4.521129243075840132e-02
8.270000000000000000e+03 4.118955619633189735e-02
8.280000000000000000e+03 3.886295594274989662e-02
8.290000000000000000e+03 3.858707509934899971e-02
8.300000000000000000e+03 3.955887593328950153e-02
8.310000000000000000e+03 4.211443476378910061e-02
8.320000000000000000e+03 3.961039036512369743e-02
8.330000000000000000e+03 4.302259795367709833e-02
8.340000000000000000e+03 4.203464016318320118e-02
8.350000000000000000e+03 4.455826245248310086e-02
8.360000000000000000e+03 4.040464013814919902e-02
8.370000000000000000e+03 3.812517710030079859e-02
8.380000000000000000e+03 3.797465059906240253e-02
8.390000000000000000e+03 4.137067310512060336e-02
8.400000000000000000e+03 4.051699489355080341e-02
8.410000000000000000e+03 4.207888115197420259e-02
8.420000000000000000e+03 4.580133296549319943e-02
8.430000000000000000e+03 4.212449342012399706e-02
8.440000000000000000e+03 4.160436801612370228e-02
8.450000000000000000e+03 3.765644133090970125e-02
8.460000000000000000e+03 3.980270102620119682e-02
8.470000000000000000e+03 4.058002345263950206e-02
8.480000000000000000e+03 4.266535863280290081e-02
8.490000000000000000e+03 4.477653019130219819e-02
8.500000000000000000e+03 4.492164216935629756e-02
8.510000000000000000e+03 4.389922656118869920e-02
8.520000000000000000e+03 4.088641926646229691e-02
8.530000000000000000e+03 3.968577831983560039e-02
8.540000000000000000e+03 3.891463801264759964e-02
8.550000000000000000e+03 4.246250092983239882e-02
8.560000000000000000e+03 4.413796477019780312e-02
8.570000000000000000e+03 4.104074947535989865e-02
8.580000000000000000e+03 4.137067310512060336e-02
8.590000000000000000e+03 4.293102212250229921e-02
8.600000000000000000e+03 4.002053588628760178e-02
8.610000000000000000e+03 3.945028353482479822e-02
8.620000000000000000e+03 3.994259163737289703e-02
8.630000000000000000e+03 4.075597822666159747e-02
8.640000000000000000e+03 4.120858833193769694e-02
8.650000000000000000e+03 4.580974429845809798e-02
8.660000000000000000e+03 4.262022711336609787e-02
8.670000000000000000e+03 4.142289832234379715e-02
8.680000000000000000e+03 4.205863699316970267e-02
8.690000000000000000e+03 3.885999508202069713e-02
8.700000000000000000e+03 3.960909545421600203e-02
8.710000000000000000e+03 4.066558890044680297e-02
8.720000000000000000e+03 4.131083432584999743e-02
8.730000000000000000e+03 4.411473572254179937e-02
8.740000000000000000e+03 4.505684673786160277e-02
8.750000000000000000e+03 4.111109413206569946e-02
8.760000000000000000e+03 4.418848603963849986e-02
8.770000000000000000e+03 4.061965309083460235e-02
8.780000000000000000e+03 4.060120265930890204e-02
8.790000000000000000e+03 4.244635850191109949e-02
8.800000000000000000e+03 4.072769694030280163e-02
8.810000000000000000e+03 4.260819330811500133e-02
8.820000000000000000e+03 4.207643009722229765e-02
8.830000000000000000e+03 4.161935187876220077e-02
8.840000000000000000e+03 4.083310104906549831e-02
8.850000000000000000e+03 4.039762951433650134e-02
8.860000000000000000e+03 3.921309486031530206e-02
8.870000000000000000e+03 4.009324088692659688e-02
8.880000000000000000e+03 4.184112474322319863e-02
8.890000000000000000e+03 4.188313335180279817e-02
8.900000000000000000e+03 4.408134929835789972e-02
8.910000000000000000e+03 4.156709015369410010e-02
8.920000000000000000e+03 4.232848621904850006e-02
8.930000000000000000e+03 4.318823926150790193e-02
8.940000000000000000e+03 3.982985578477379884e-02
8.950000000000000000e+03 4.192047305405129792e-02
8.960000000000000000e+03 4.271991141140459719e-02
8.970000000000000000e+03 4.329341799020759718e-02
8.980000000000000000e+03 4.044193252921100129e-02
8.990000000000000000e+03 4.127947874367229875e-02
9.000000000000000000e+03 4.116304330527779942e-02
9.010000000000000000e+03 4.387054964900009846e-02
9.020000000000000000e+03 4.034445695579050306e-02
9.030000000000000000e+03 4.240327104926099738e-02
9.040000000000000000e+03 4.238899759948250301e-02
9.050000000000000000e+03 4.145201966166490309e-02
9.060000000000000000e+03 4.220518618822090284e-02
9.070000000000000000e+03 4.501626789569850018e-02
9.080000000000000000e+03 3.963904231786719717e-02
9.090000000000000000e+03 4.254133515059940057e-02
9.100000000000000000e+03 4.008977375924580033e-02
9.110000000000000000e+03 4.166835770010939716e-02
9.120000000000000000e+03 4.277384504675860177e-02
9.130000000000000000e+03 4.205144904553889673e-02
9.140000000000000000e+03 4.286370649933810006e-02
9.150000000000000000e+03 4.194350205361840195e-02
9.160000000000000000e+03 4.165522977709770064e-02
9.170000000000000000e+03 4.116664715111249817e-02
9.180000000000000000e+03 4.001620262861250304e-02
9.190000000000000000e+03 4.190672412514680201e-02
9.200000000000000000e+03 4.332304596900930088e-02
9.210000000000000000e+03 3.905617780983439841e-02
9.220000000000000000e+03 4.229852817952629851e-02
9.230000000000000000e+03 3.996247313916680144e-02
9.240000000000000000e+03 4.357259497046470087e-02
9.250000000000000000e+03 4.198471307754510218e-02
9.260000000000000000e+03 3.871573284268370330e-02
9.270000000000000000e+03 4.361397176980969653e-02
9.280000000000000000e+03 4.024337530136099655e-02
9.290000000000000000e+03 4.094955176115030321e-02
9.300000000000000000e+03 4.380060285329809983e-02
9.310000000000000000e+03 4.325136244297019678e-02
9.320000000000000000e+03 4.283369965851299699e-02
9.330000000000000000e+03 4.204780682921410023e-02
9.340000000000000000e+03 4.005475193262100081e-02
9.350000000000000000e+03 3.982337303459639738e-02
9.360000000000000000e+03 3.948109932243819981e-02
9.370000000000000000e+03 4.061703272163860040e-02
9.380000000000000000e+03 4.263925962150089816e-02
9.390000000000000000e+03 3.995852172374719791e-02
9.400000000000000000e+03 4.455747082829469852e-02
9.410000000000000000e+03 4.175985120236869880e-02
9.420000000000000000e+03 4.162869751453399797e-02
9.430000000000000000e+03 4.087793119251720286e-02
9.440000000000000000e+03 4.087773300707339685e-02
9.450000000000000000e+03 4.307045638561240314e-02
9.460000000000000000e+03 4.300788119435310086e-02
9.470000000000000000e+03 4.516939371824259947e-02
9.480000000000000000e+03 4.165484346449369740e-02
9.490000000000000000e+03 4.383874572813509923e-02
9.500000000000000000e+03 4.241255559027189842e-02
9.510000000000000000e+03 4.118730872869490189e-02
9.520000000000000000e+03 4.305038414895529658e-02
9.530000000000000000e+03 4.204046204686159860e-02
9.540000000000000000e+03 4.323131851851939877e-02
9.550000000000000000e+03 4.291661567986009701e-02
9.560000000000000000e+03 4.380445368587970040e-02
9.570000000000000000e+03 4.248001687228669665e-02
9.580000000000000000e+03 4.066477157175540230e-02
9.590000000000000000e+03 4.246122576296319784e-02
9.600000000000000000e+03 3.969625718891620081e-02
9.610000000000000000e+03 4.005285724997519753e-02
9.620000000000000000e+03 4.337376616895190218e-02
9.630000000000000000e+03 4.015376120805740079e-02
9.640000000000000000e+03 4.382237531244750212e-02
9.650000000000000000e+03 4.316323399543760264e-02
9.660000000000000000e+03 3.994924984872340323e-02
9.670000000000000000e+03 4.032808542251579975e-02
9.680000000000000000e+03 3.957495428621760070e-02
9.690000000000000000e+03 4.326983727514740335e-02
9.700000000000000000e+03 4.160086475312709670e-02
9.710000000000000000e+03 4.326647743582719835e-02
9.720000000000000000e+03 4.144417122006410076e-02
9.730000000000000000e+03 4.188241101801389726e-02
9.740000000000000000e+03 4.353124536573879655e-02
9.750000000000000000e+03 4.083954282104960282e-02
9.760000000000000000e+03 4.405303560197350310e-02
9.770000000000000000e+03 4.114772304892540256e-02
9.780000000000000000e+03 4.351897351443759915e-02
9.790000000000000000e+03 4.360845759510990211e-02
9.800000000000000000e+03 4.238635078072539725e-02
9.810000000000000000e+03 4.283526651561259807e-02
9.820000000000000000e+03 3.984936363995070230e-02
9.830000000000000000e+03 4.181797318160530158e-02
9.840000000000000000e+03 4.414471276104450087e-02
9.850000000000000000e+03 4.283043928444379977e-02
9.860000000000000000e+03 4.296013973653309975e-02
9.870000000000000000e+03 4.256334304809569757e-02
9.880000000000000000e+03 4.644579738378520201e-02
9.890000000000000000e+03 4.183329828083510310e-02
9.900000000000000000e+03 4.068068489432329765e-02
9.910000000000000000e+03 3.989140875637529893e-02
9.920000000000000000e+03 4.274404048919670102e-02
9.930000000000000000e+03 4.618807621300220073e-02
9.940000000000000000e+03 4.260259382426730135e-02
9.950000000000000000e+03 4.194306731224049789e-02
9.960000000000000000e+03 4.154594335705039804e-02
9.970000000000000000e+03 4.071163833141319688e-02
9.980000000000000000e+03 4.111387096345420211e-02
9.990000000000000000e+03 3.884314708411690242e-02
1.000000000000000000e+04 3.941813074052329807e-02
1.001000000000000000e+04 4.099501594901080320e-02
1.002000000000000000e+04 4.130539298057549907e-02
1.003000000000000000e+04 4.427041560411450194e-02
1.004000000000000000e+04 4.514642208814619723e-02
1.005000000000000000e+04 4.030893035233019950e-02
1.006000000000000000e+04 3.951854668557640282e-02
1.007000000000000000e+04 3.921073973178860333e-02
1.008000000000000000e+04 4.034773297607890247e-02
1.009000000000000000e+04 4.017613753676409910e-02
1.010000000000000000e+04 4.342036098241799924e-02
1.011000000000000000e+04 4.604932516813269733e-02
1.012000000000000000e+04 4.412961453199380074e-02
1.013000000000000000e+04 4.050075858831399950e-02
1.014000000000000000e+04 4.054190516471860295e-02
1.015000000000000000e+04 3.723146691918369916e-02
1.016000000000000000e+04 4.308478273451320228e-02
1.017000000000000000e+04 4.175723679363720076e-02
1.018000000000000000e+04 4.285294711589809902e-02
1.019000000000000000e+04 4.231089688837520041e-02
1.020000000000000000e+04 4.293635599315159812e-02
1.021000000000000000e+04 4.125498458743089708e-02
1.022000000000000000e+04 4.335031844675540230e-02
1.023000000000000000e+04 3.666784763336179698e-02
1.024000000000000000e+04 4.034967049956320051e-02
1.025000000000000000e+04 3.866896927356720109e-02
1.026000000000000000e+04 4.107214398682110246e-02
1.027000000000000000e+04 4.565195478498929732e-02
1.028000000000000000e+04 4.323455430567259977e-02
1.029000000000000000e+04 4.142580144107339823e-02
1.030000000000000000e+04 4.060690291225910187e-02
1.031000000000000000e+04 3.972034417092799863e-02
1.032000000000000000e+04 3.890614770352839730e-02
1.033000000000000000e+04 3.991037420928469914e-02
1.034000000000000000e+04 4.161961898207659771e-02
1.035000000000000000e+04 4.759880751371380059e-02
1.036000000000000000e+04 4.054161161184310219e-02
1.037000000000000000e+04 4.065658226609229764e-02
1.038000000000000000e+04 4.031862914562220346e-02
1.039000000000000000e+04 3.920893296599380073e-02
1.040000000000000000e+04 4.088199511170380329e-02
1.041000000000000000e+04 3.917798884212970317e-02
1.042000000000000000e+04 4.092055112123489657e-02
1.043000000000000000e+04 4.075771868228909856e-02
1.044000000000000000e+04 4.512652419507499901e-02
1.045000000000000000e+04 4.271513335406779827e-02
1.046000000000000000e+04 4.004654996097079672e-02
1.047000000000000000e+04 4.144004136323919951e-02
1.048000000000000000e+04 3.940309733152379951e-02
1.049000000000000000e+04 3.917281031608579878e-02
1.050000000000000000e+04 4.539776183664789855e-02
1.051000000000000000e+04 4.315951950848100072e-02
1.052000000000000000e+04 4.436459168791769686e-02
1.053000000000000000e+04 4.108874537050719727e-02
1.054000000000000000e+04 4.090225324034690163e-02
1.055000000000000000e+04 3.913838174194089747e-02
1.056000000000000000e+04 3.735394291579720305e-02
1.057000000000000000e+04 3.945817016065120142e-02
1.058000000000000000e+04 4.273766689002510277e-02
1.059000000000000000e+04 4.489410407841200323e-02
1.060000000000000000e+04 4.473398476839059862e-02
1.061000000000000000e+04 3.917891383171080016e-02
1.062000000000000000e+04 3.925656490027899792e-02
1.063000000000000000e+04 3.832202702760689750e-02
1.064000000000000000e+04 3.788983337581149774e-02
1.065000000000000000e+04 4.079598821699619710e-02
1.066000000000000000e+04 4.171692579984660060e-02
1.067000000000000000e+04 4.510234035551539955e-02
1.068000000000000000e+04 4.142237044870850093e-02
1.069000000000000000e+04 4.076471216976639694e-02
1.070000000000000000e+04 3.877082504332059892e-02
1.071000000000000000e+04 3.886128589510910031e-02
1.072000000000000000e+04 3.863901402801270257e-02
1.073000000000000000e+04 4.029305316507809931e-02
1.074000000000000000e+04 4.423607736825940079e-02
1.075000000000000000e+04 4.348944872617720170e-02
1.076000000000000000e+04 4.211049340665339730e-02
1.077000000000000000e+04 3.881684709340330053e-02
1.078000000000000000e+04 3.781729228794569742e-02
1.079000000000000000e+04 4.001308493316169806e-02
1.080000000000000000e+04 3.898784704506390308e-02
1.081000000000000000e+04 3.728506322950120300e-02
1.082000000000000000e+04 4.425316788256160316e-02
1.083000000000000000e+04 4.405156970024100282e-02
1.084000000000000000e+04 4.400826543569560240e-02
1.085000000000000000e+04 4.193965643644329694e-02
1.086000000000000000e+04 4.199000559747210343e-02
1.087000000000000000e+04 4.051108509302139837e-02
1.088000000000000000e+04 3.981102481484410233e-02
1.089000000000000000e+04 3.760162107646460028e-02
1.090000000000000000e+04 3.987277150154110161e-02
1.091000000000000000e+04 4.528223164379589771e-02
1.092000000000000000e+04 3.994915410876270084e-02
1.093000000000000000e+04 3.946810960769649851e-02
1.094000000000000000e+04 4.354565255343909730e-02
1.095000000000000000e+04 4.073864296078680280e-02
1.096000000000000000e+04 3.988010734319680228e-02
1.097000000000000000e+04 3.965363912284369796e-02
1.098000000000000000e+04 4.159160964190960347e-02
1.099000000000000000e+04 4.357445091009139876e-02
1.100000000000000000e+04 4.352564588189120065e-02
1.101000000000000000e+04 3.814155682921400309e-02
1.102000000000000000e+04 4.314629249274729711e-02
1.103000000000000000e+04 3.980097137391559736e-02
1.104000000000000000e+04 3.761721663177010344e-02
1.105000000000000000e+04 3.800608478486530023e-02
1.106000000000000000e+04 4.330489523708819927e-02
1.107000000000000000e+04 4.600292891263960127e-02
1.108000000000000000e+04 4.110390245914449792e-02
1.109000000000000000e+04 4.067178852856150051e-02
1.110000000000000000e+04 4.519142843782900099e-02
1.111000000000000000e+04 4.070909433066839667e-02
1.112000000000000000e+04 3.942055962979790218e-02
1.113000000000000000e+04 3.910774774849409829e-02
1.114000000000000000e+04 4.184817150235169841e-02
1.115000000000000000e+04 4.380328506231299934e-02
1.116000000000000000e+04 4.268347769975659733e-02
1.117000000000000000e+04 4.231775179505339879e-02
1.118000000000000000e+04 4.196264818310729838e-02
1.119000000000000000e+04 3.996166251599780200e-02
1.120000000000000000e+04 4.052504673600190038e-02
1.121000000000000000e+04 3.810279145836829862e-02
1.122000000000000000e+04 4.298823475837700026e-02
1.123000000000000000e+04 4.335116297006599839e-02
1.124000000000000000e+04 4.163273312151429678e-02
1.125000000000000000e+04 4.016300439834590008e-02
1.126000000000000000e+04 4.136869478970760239e-02
1.127000000000000000e+04 4.116077572107310067e-02
1.128000000000000000e+04 3.871173188090319683e-02
1.129000000000000000e+04 4.026747345924369670e-02
1.130000000000000000e+04 4.253970272839060346e-02
1.131000000000000000e+04 4.308155812323089667e-02
1.132000000000000000e+04 4.207232631742949952e-02
1.133000000000000000e+04 4.186418354511260015e-02
1.134000000000000000e+04 4.308032691478729664e-02
1.135000000000000000e+04 4.202335216104979843e-02
1.136000000000000000e+04 4.081121832132329763e-02
1.137000000000000000e+04 3.729343470185989690e-02
1.138000000000000000e+04 4.012387804687019693e-02
1.139000000000000000e+04 4.185969904065130198e-02
1.140000000000000000e+04 4.603471271693700129e-02
1.141000000000000000e+04 4.147110246121880200e-02
1.142000000000000000e+04 4.436789490282529863e-02
1.143000000000000000e+04 4.437913484871380126e-02
1.144000000000000000e+04 4.027061294764280180e-02
1.145000000000000000e+04 3.873944245278829884e-02
1.146000000000000000e+04 4.091961458325379941e-02
1.147000000000000000e+04 4.061422124505040254e-02
1.148000000000000000e+04 4.233037717640399794e-02
1.149000000000000000e+04 4.249118007719510093e-02
1.150000000000000000e+04 3.971907421946520300e-02
1.151000000000000000e+04 4.147544689476490021e-02
1.152000000000000000e+04 3.921860419213769877e-02
1.153000000000000000e+04 4.078853316605089707e-02
1.154000000000000000e+04 4.070565812289710095e-02
1.155000000000000000e+04 4.029958620667450225e-02
1.156000000000000000e+04 3.974216729402540310e-02
1.157000000000000000e+04 4.275584034621709995e-02
1.158000000000000000e+04 4.459831155836579963e-02
1.159000000000000000e+04 4.244295842945570302e-02
1.160000000000000000e+04 4.322978146374219927e-02
1.161000000000000000e+04 4.107879959046840251e-02
1.162000000000000000e+04 3.848193138837809751e-02
1.163000000000000000e+04 4.060126394033430203e-02
1.164000000000000000e+04 3.935335204005240006e-02
1.165000000000000000e+04 4.178183712065219879e-02
1.166000000000000000e+04 4.242328070104119803e-02
1.167000000000000000e+04 4.225963316857810070e-02
1.168000000000000000e+04 4.190801791846750224e-02
1.169000000000000000e+04 4.123173952102660023e-02
1.170000000000000000e+04 4.092591889202590316e-02
1.171000000000000000e+04 4.341222792863839997e-02
1.172000000000000000e+04 3.982942961156359790e-02
1.173000000000000000e+04 4.136462435126300047e-02
1.174000000000000000e+04 4.256736114621160333e-02
1.175000000000000000e+04 4.519071057438849709e-02
1.176000000000000000e+04 4.531198516488069844e-02
1.177000000000000000e+04 3.944254443049430292e-02
1.178000000000000000e+04 3.972103483974930016e-02
1.179000000000000000e+04 4.531913250684729833e-02
1.180000000000000000e+04 4.062814153730869710e-02
1.181000000000000000e+04 4.219898618757719766e-02
1.182000000000000000e+04 4.075210988521570099e-02
1.183000000000000000e+04 4.253115430474280201e-02
1.184000000000000000e+04 4.166411496698849831e-02
1.185000000000000000e+04 3.959847390651700244e-02
1.186000000000000000e+04 4.236161187291140329e-02
1.187000000000000000e+04 4.477046318352220083e-02
1.188000000000000000e+04 3.931212909519669896e-02
1.189000000000000000e+04 3.976281024515619655e-02
1.190000000000000000e+04 4.083199426531790299e-02
1.191000000000000000e+04 4.292888045310969819e-02
1.192000000000000000e+04 4.161806292831889825e-02
1.193000000000000000e+04 3.986517228186119838e-02
1.194000000000000000e+04 4.207374118268489976e-02
1.195000000000000000e+04 4.234742857515810116e-02
1.196000000000000000e+04 4.266966432332990056e-02
1.197000000000000000e+04 4.097179844975470248e-02
1.198000000000000000e+04 3.755462467670440257e-02
1.199000000000000000e+04 4.069467969238749899e-02
1.200000000000000000e+04 3.922021687030789738e-02
1.201000000000000000e+04 4.105316512286660141e-02
1.202000000000000000e+04 4.465233981609340042e-02
1.203000000000000000e+04 4.288075007498259872e-02
1.204000000000000000e+04 4.136524796485899907e-02
1.205000000000000000e+04 3.936281055212020180e-02
1.206000000000000000e+04 4.171357341110699946e-02
1.207000000000000000e+04 4.064364973455660002e-02
1.208000000000000000e+04 4.053279235959050125e-02
1.209000000000000000e+04 4.122463986277580261e-02
1.210000000000000000e+04 4.160695970058440191e-02
1.211000000000000000e+04 4.090737178921700218e-02
1.212000000000000000e+04 4.093057997524730124e-02
1.213000000000000000e+04 3.975207917392249712e-02
1.214000000000000000e+04 4.077526181936259875e-02
1.215000000000000000e+04 4.064906127750869680e-02
1.216000000000000000e+04 4.057222772389650067e-02
1.217000000000000000e+04 4.415385201573369944e-02
1.218000000000000000e+04 4.411019124090669735e-02
1.219000000000000000e+04 3.942999392747870147e-02
1.220000000000000000e+04 4.170136563479900221e-02
1.221000000000000000e+04 3.735738173127169798e-02
1.222000000000000000e+04 3.631438948214049667e-02
1.223000000000000000e+04 4.279158897697919739e-02
1.224000000000000000e+04 4.262604750692840228e-02
1.225000000000000000e+04 4.082872346043579792e-02
1.226000000000000000e+04 4.077854342758650136e-02
1.227000000000000000e+04 4.055358804762360103e-02
1.228000000000000000e+04 4.258191734552380092e-02
1.229000000000000000e+04 4.051571637392040182e-02
1.230000000000000000e+04 3.823713026940819826e-02
1.231000000000000000e+04 4.066602066159240303e-02
1.232000000000000000e+04 4.112791307270519808e-02
1.233000000000000000e+04 4.169069565832610180e-02
1.234000000000000000e+04 4.173451103270049700e-02
1.235000000000000000e+04 4.016478918492789874e-02
1.236000000000000000e+04 3.953646831214419760e-02
1.237000000000000000e+04 3.978963159024710011e-02
1.238000000000000000e+04 3.777634203433990340e-02
1.239000000000000000e+04 4.147621467709539794e-02
1.240000000000000000e+04 4.083153232932090065e-02
1.241000000000000000e+04 4.355505853891369905e-02
1.242000000000000000e+04 4.413060285150999934e-02
1.243000000000000000e+04 4.254829883575429739e-02
1.244000000000000000e+04 4.201433099806300281e-02
1.245000000000000000e+04 3.744273222982880123e-02
1.246000000000000000e+04 4.034983925521370279e-02
1.247000000000000000e+04 3.991513773798940207e-02
1.248000000000000000e+04 4.305565804243079858e-02
1.249000000000000000e+04 4.387990012764930031e-02
1.250000000000000000e+04 4.215658381581299796e-02
1.251000000000000000e+04 3.923602700233450036e-02
1.252000000000000000e+04 4.220753349363799700e-02
1.253000000000000000e+04 3.989500962197779776e-02
1.254000000000000000e+04 3.878576457500450270e-02
1.255000000000000000e+04 3.989899083971969879e-02
1.256000000000000000e+04 4.257089942693709911e-02
1.257000000000000000e+04 4.326174482703200319e-02
1.258000000000000000e+04 4.143084622919550319e-02
1.259000000000000000e+04 4.179200045764439736e-02
1.260000000000000000e+04 4.335341006517409723e-02
1.261000000000000000e+04 4.217479713261119978e-02
1.262000000000000000e+04 4.021883234381670030e-02
1.263000000000000000e+04 3.939318135380739938e-02
1.264000000000000000e+04 4.154132306575770289e-02
1.265000000000000000e+04 4.370380416512489874e-02
1.266000000000000000e+04 4.140166640281670030e-02
1.267000000000000000e+04 4.321979545056819916e-02
1.268000000000000000e+04 4.002753309905519863e-02
1.269000000000000000e+04 4.040999338030810267e-02
1.270000000000000000e+04 3.676494657993310128e-02
1.271000000000000000e+04 4.211355186998839983e-02
1.272000000000000000e+04 4.171809442341319757e-02
1.273000000000000000e+04 4.256301894783969669e-02
1.274000000000000000e+04 4.229083135724059916e-02
1.275000000000000000e+04 4.088917225599279781e-02
1.276000000000000000e+04 4.311735630035400113e-02
1.277000000000000000e+04 4.202041178941719884e-02
1.278000000000000000e+04 3.800237812101840001e-02
1.279000000000000000e+04 4.214689433574669852e-02
1.280000000000000000e+04 3.962292559444900025e-02
1.281000000000000000e+04 4.286325350403780154e-02
1.282000000000000000e+04 4.350246451795099917e-02
1.283000000000000000e+04 4.090959653258319922e-02
1.284000000000000000e+04 3.938137218356130287e-02
1.285000000000000000e+04 4.500993900001040021e-02
1.286000000000000000e+04 4.153243266046040272e-02
1.287000000000000000e+04 3.930388875305650120e-02
1.288000000000000000e+04 4.027273617684840046e-02
1.289000000000000000e+04 3.947318084537979749e-02
1.290000000000000000e+04 4.143403917551039678e-02
1.291000000000000000e+04 4.310625083744520220e-02
1.292000000000000000e+04 3.865703158080569662e-02
1.293000000000000000e+04 4.186216257512569844e-02
1.294000000000000000e+04 3.835643585771320030e-02
1.295000000000000000e+04 3.946394789963959815e-02
1.296000000000000000e+04 4.230028726160520169e-02
1.297000000000000000e+04 4.130943268537520113e-02
1.298000000000000000e+04 4.075619839131829764e-02
1.299000000000000000e+04 4.001934863626949862e-02
1.300000000000000000e+04 4.397521838545789818e-02
1.301000000000000000e+04 4.076539240777490164e-02
1.302000000000000000e+04 3.863379340618840196e-02
1.303000000000000000e+04 4.241861701011649666e-02
1.304000000000000000e+04 3.999116569757459744e-02
1.305000000000000000e+04 4.100786261260509769e-02
1.306000000000000000e+04 4.128972329199309677e-02
1.307000000000000000e+04 4.088327325880519725e-02
1.308000000000000000e+04 4.106232151389119928e-02
1.309000000000000000e+04 4.320205748081200336e-02
1.310000000000000000e+04 4.148505814373489725e-02
1.311000000000000000e+04 4.053963907062999722e-02
1.312000000000000000e+04 4.073819816112510261e-02
1.313000000000000000e+04 4.265328384935850037e-02
1.314000000000000000e+04 4.229135178029529846e-02
1.315000000000000000e+04 4.072940461337559714e-02
1.316000000000000000e+04 4.287199005484580022e-02
1.317000000000000000e+04 4.737407490611070249e-02
1.318000000000000000e+04 4.177144840359679756e-02
1.319000000000000000e+04 3.981733545660969681e-02
1.320000000000000000e+04 4.206031858921049915e-02
1.321000000000000000e+04 4.157643876969809721e-02
1.322000000000000000e+04 4.184628985822200220e-02
1.323000000000000000e+04 4.193026535212990291e-02
1.324000000000000000e+04 4.340896643698209656e-02
1.325000000000000000e+04 4.078291095793239868e-02
1.326000000000000000e+04 4.067726321518420202e-02
1.327000000000000000e+04 4.053853712975970247e-02
1.328000000000000000e+04 4.141150303184980286e-02
1.329000000000000000e+04 4.272545352578160233e-02
1.330000000000000000e+04 4.180089309811590298e-02
1.331000000000000000e+04 4.279540963470929854e-02
1.332000000000000000e+04 4.382763020694249723e-02
1.333000000000000000e+04 4.346630647778509937e-02
1.334000000000000000e+04 4.138262011110779848e-02
1.335000000000000000e+04 4.063488878309719915e-02
1.336000000000000000e+04 4.230865947902200108e-02
1.337000000000000000e+04 4.278049431741230008e-02
1.338000000000000000e+04 4.311183318495750288e-02
1.339000000000000000e+04 4.620989896357059756e-02
1.340000000000000000e+04 4.137274064123629830e-02
1.341000000000000000e+04 4.287858195602890082e-02
1.342000000000000000e+04 4.067764505743980130e-02
1.343000000000000000e+04 3.964166156947609987e-02
1.344000000000000000e+04 4.225405529141419703e-02
1.345000000000000000e+04 4.223528392612929672e-02
1.346000000000000000e+04 4.160219840705389749e-02
1.347000000000000000e+04 4.387212619185439783e-02
1.348000000000000000e+04 4.186576232314109802e-02
1.349000000000000000e+04 4.326845034956929709e-02
1.350000000000000000e+04 4.107216745614999942e-02
1.351000000000000000e+04 3.994864597916600313e-02
1.352000000000000000e+04 4.221661053597920016e-02
1.353000000000000000e+04 4.375732764601700242e-02
1.354000000000000000e+04 4.447930529713629844e-02
1.355000000000000000e+04 4.366092272102829741e-02
1.356000000000000000e+04 4.431461021304129722e-02
1.357000000000000000e+04 4.233544506132599916e-02
1.358000000000000000e+04 3.968816213309760144e-02
1.359000000000000000e+04 4.085165448486800105e-02
1.360000000000000000e+04 4.152622595429419916e-02
1.361000000000000000e+04 4.311793521046630023e-02
1.362000000000000000e+04 4.311981908977029904e-02
1.363000000000000000e+04 4.328353777527799845e-02
1.364000000000000000e+04 4.391212277114389662e-02
1.365000000000000000e+04 4.277768656611440068e-02
1.366000000000000000e+04 4.077553786337369951e-02
1.367000000000000000e+04 3.967340365052220152e-02
1.368000000000000000e+04 4.205206632614130052e-02
1.369000000000000000e+04 4.352087080478660164e-02
1.370000000000000000e+04 4.206941537559030081e-02
1.371000000000000000e+04 4.338685236871239748e-02
1.372000000000000000e+04 4.111408442258829982e-02
1.373000000000000000e+04 4.088113456964490022e-02
1.374000000000000000e+04 4.309342168271539791e-02
1.375000000000000000e+04 3.752918373793359685e-02
1.376000000000000000e+04 4.026683457195749660e-02
1.377000000000000000e+04 4.433533661067479842e-02
1.378000000000000000e+04 4.318985715508449896e-02
1.379000000000000000e+04 4.326770976185789763e-02
1.380000000000000000e+04 4.210814796388139686e-02
1.381000000000000000e+04 4.240726493298999783e-02
1.382000000000000000e+04 4.030295498669139720e-02
1.383000000000000000e+04 3.867784067988389723e-02
1.384000000000000000e+04 4.033899232745170177e-02
1.385000000000000000e+04 4.466871544718740289e-02
1.386000000000000000e+04 4.532744921743869781e-02
1.387000000000000000e+04 4.259340688586230050e-02
1.388000000000000000e+04 4.350758045911780336e-02
1.389000000000000000e+04 4.051344245672219846e-02
1.390000000000000000e+04 3.807213604450220001e-02
1.391000000000000000e+04 3.870670907199379868e-02
1.392000000000000000e+04 4.022457376122470091e-02
1.393000000000000000e+04 4.233757928013800326e-02
1.394000000000000000e+04 4.453315213322629751e-02
1.395000000000000000e+04 4.331269785761829999e-02
1.396000000000000000e+04 4.438058547675610005e-02
1.397000000000000000e+04 4.144153445959090215e-02
1.398000000000000000e+04 4.033135883510109709e-02
1.399000000000000000e+04 3.633493408560749954e-02
1.400000000000000000e+04 4.193985871970649926e-02
1.401000000000000000e+04 4.139915555715559942e-02
1.402000000000000000e+04 4.239481389522550131e-02
1.403000000000000000e+04 4.355923645198340327e-02
1.404000000000000000e+04 4.383825771510600072e-02
1.405000000000000000e+04 3.789142593741409715e-02
1.406000000000000000e+04 3.976253941655150115e-02
1.407000000000000000e+04 3.705314509570589721e-02
1.408000000000000000e+04 4.102152846753590043e-02
1.409000000000000000e+04 3.897630479186769970e-02
1.410000000000000000e+04 4.163790941238400267e-02
1.411000000000000000e+04 4.292503930628299713e-02
1.412000000000000000e+04 4.341195933520790307e-02
1.413000000000000000e+04 4.063356742262839993e-02
1.414000000000000000e+04 3.726110644638529895e-02
1.415000000000000000e+04 4.007661454379549820e-02
1.416000000000000000e+04 4.074948541820039988e-02
1.417000000000000000e+04 3.813707493245600127e-02
1.418000000000000000e+04 4.349615201354019994e-02
1.419000000000000000e+04 4.392945505678649831e-02
1.420000000000000000e+04 4.238902963697910309e-02
1.421000000000000000e+04 3.945144526660439993e-02
1.422000000000000000e+04 3.966501504182810139e-02
1.423000000000000000e+04 3.905851878225800183e-02
1.424000000000000000e+04 4.084066338837139681e-02
1.425000000000000000e+04 3.618545159697530295e-02
1.426000000000000000e+04 4.264817126095289679e-02
1.427000000000000000e+04 4.452273286879059738e-02
1.428000000000000000e+04 4.347204230725759677e-02
1.429000000000000000e+04 4.023087397217749855e-02
1.430000000000000000e+04 3.991989716887470174e-02
1.431000000000000000e+04 3.842032738029949740e-02
1.432000000000000000e+04 3.830384835600850191e-02
1.433000000000000000e+04 3.863515406846999845e-02
1.434000000000000000e+04 4.287183173000810171e-02
1.435000000000000000e+04 4.727999307215210306e-02
1.436000000000000000e+04 4.212991334497920293e-02
1.437000000000000000e+04 4.115566313266749709e-02
1.438000000000000000e+04 4.168340042233460024e-02
1.439000000000000000e+04 3.988440483808509962e-02
1.440000000000000000e+04 3.794589154422280119e-02
1.441000000000000000e+04 3.941930420696729970e-02
1.442000000000000000e+04 4.228795319795600194e-02
1.443000000000000000e+04 4.466132335364809969e-02
1.444000000000000000e+04 4.381849840283390252e-02
1.445000000000000000e+04 3.859031237661830066e-02
1.446000000000000000e+04 4.194292016327379885e-02
1.447000000000000000e+04 4.097629785537709735e-02
1.448000000000000000e+04 3.796787373721589864e-02
1.449000000000000000e+04 3.987463414669029788e-02
1.450000000000000000e+04 4.503173455595969876e-02
1.451000000000000000e+04 4.655851125717160033e-02
1.452000000000000000e+04 4.274723120033740303e-02
1.453000000000000000e+04 3.912132829427709957e-02
1.454000000000000000e+04 3.935182578861710218e-02
1.455000000000000000e+04 3.879044838249680327e-02
1.456000000000000000e+04 4.130331501364700036e-02
1.457000000000000000e+04 4.128191322088239912e-02
1.458000000000000000e+04 4.262239262461659656e-02
1.459000000000000000e+04 4.603379182517520346e-02
1.460000000000000000e+04 4.307965859770770262e-02
1.461000000000000000e+04 4.090535901486869880e-02
1.462000000000000000e+04 4.308632537722580091e-02
1.463000000000000000e+04 3.846924528479570005e-02
1.464000000000000000e+04 3.807660676538939665e-02
1.465000000000000000e+04 3.870569281280040325e-02
1.466000000000000000e+04 4.314771890640250324e-02
1.467000000000000000e+04 4.456926062703130131e-02
1.468000000000000000e+04 4.427174814045430062e-02
1.469000000000000000e+04 4.120293036103239714e-02
1.470000000000000000e+04 3.844353444874280129e-02
1.471000000000000000e+04 4.019392542541019853e-02
1.472000000000000000e+04 3.905691448599089843e-02
1.473000000000000000e+04 3.954996801912780136e-02
1.474000000000000000e+04 4.308155812323089667e-02
1.475000000000000000e+04 4.414578787982460090e-02
1.476000000000000000e+04 3.876730762422080090e-02
1.477000000000000000e+04 4.023444168269629806e-02
1.478000000000000000e+04 4.372561275959010313e-02
1.479000000000000000e+04 4.072385616600510128e-02
1.480000000000000000e+04 3.775309026241299715e-02
1.481000000000000000e+04 3.755681999027719875e-02
1.482000000000000000e+04 4.495056346058839969e-02
1.483000000000000000e+04 4.320237450301640109e-02
1.484000000000000000e+04 4.516907185316079709e-02
1.485000000000000000e+04 3.744379654526709678e-02
1.486000000000000000e+04 4.245656691491599827e-02
1.487000000000000000e+04 4.191646054387090231e-02
1.488000000000000000e+04 3.693937845528119657e-02
1.489000000000000000e+04 3.911811634898180318e-02
1.490000000000000000e+04 4.306910336017599761e-02
1.491000000000000000e+04 4.370086416602129986e-02
1.492000000000000000e+04 4.148272164165969778e-02
1.493000000000000000e+04 4.161952137947080160e-02
1.494000000000000000e+04 4.352524243295190221e-02
1.495000000000000000e+04 4.142465628683560108e-02
1.496000000000000000e+04 3.765090368688100292e-02
1.497000000000000000e+04 3.757884986698620255e-02
1.498000000000000000e+04 4.185403324663630048e-02
1.499000000000000000e+04 4.402007907629010286e-02
1.500000000000000000e+04 4.073717333376399713e-02
1.501000000000000000e+04 4.169202223420139658e-02
1.502000000000000000e+04 4.009488895535460312e-02
1.503000000000000000e+04 3.993002213537689971e-02
1.504000000000000000e+04 4.009176604449739972e-02
1.505000000000000000e+04 3.828630298376080321e-02
1.506000000000000000e+04 4.117087684571740097e-02
1.507000000000000000e+04 4.244615249335759871e-02
1.508000000000000000e+04 4.290997758507719695e-02
1.509000000000000000e+04 4.425171725451940152e-02
1.510000000000000000e+04 4.126580730080599974e-02
1.511000000000000000e+04 3.925906233489510205e-02
1.512000000000000000e+04 4.019624702632419722e-02
1.513000000000000000e+04 3.887532576918600186e-02
1.514000000000000000e+04 4.133906625211229702e-02
1.515000000000000000e+04 4.229214079678059873e-02
1.516000000000000000e+04 4.292392767965790001e-02
1.517000000000000000e+04 4.312201663851730066e-02
1.518000000000000000e+04 4.532046094536779784e-02
1.519000000000000000e+04 4.163651391863820023e-02
1.520000000000000000e+04 4.062529187649480122e-02
1.521000000000000000e+04 3.749891594052309762e-02
1.522000000000000000e+04 4.139249809086319870e-02
1.523000000000000000e+04 4.032268784940239853e-02
1.524000000000000000e+04 4.103825278580180286e-02
1.525000000000000000e+04 4.259677194058889699e-02
1.526000000000000000e+04 4.148836620151989674e-02
1.527000000000000000e+04 4.290017373859879996e-02
1.528000000000000000e+04 4.034516401588909840e-02
1.529000000000000000e+04 3.852221220731730233e-02
1.530000000000000000e+04 4.288265109062189967e-02
1.531000000000000000e+04 4.247743189334859948e-02
1.532000000000000000e+04 4.183013848960399905e-02
1.533000000000000000e+04 4.205897077918049898e-02
1.534000000000000000e+04 4.272773750126360182e-02
1.535000000000000000e+04 3.975433930754659895e-02
1.536000000000000000e+04 4.243175387382500108e-02
1.537000000000000000e+04 4.109850078821179753e-02
1.538000000000000000e+04 3.982493579387660215e-02
1.539000000000000000e+04 4.105166047811500268e-02
1.540000000000000000e+04 3.981208428740500016e-02
1.541000000000000000e+04 4.105947986245150200e-02
1.542000000000000000e+04 4.084981083869929780e-02
1.543000000000000000e+04 4.131611548364159947e-02
1.544000000000000000e+04 4.163253605365749982e-02
1.545000000000000000e+04 3.967749997973440274e-02
1.546000000000000000e+04 4.256148375570770193e-02
1.547000000000000000e+04 4.067871384322639672e-02
1.548000000000000000e+04 4.048132337629790217e-02
1.549000000000000000e+04 4.034839160740370106e-02
1.550000000000000000e+04 4.351317435503000014e-02
1.551000000000000000e+04 4.288497194647779981e-02
1.552000000000000000e+04 4.213228449225420169e-02
1.553000000000000000e+04 3.973280414938919897e-02
1.554000000000000000e+04 4.138192981481549765e-02
1.555000000000000000e+04 4.192407876253120141e-02
1.556000000000000000e+04 4.187829233705989834e-02
1.557000000000000000e+04 4.105298444628709825e-02
1.558000000000000000e+04 4.112388454377650243e-02
1.559000000000000000e+04 4.080438539385790320e-02
1.560000000000000000e+04 4.205046780407419721e-02
1.561000000000000000e+04 4.179144762456409729e-02
1.562000000000000000e+04 4.020922034978859777e-02
1.563000000000000000e+04 4.166842810809610193e-02
1.564000000000000000e+04 4.048301447182890006e-02
1.565000000000000000e+04 4.157925806939599678e-02
1.566000000000000000e+04 4.057360626757140071e-02
1.567000000000000000e+04 4.336578138172619834e-02
1.568000000000000000e+04 3.721917122602459715e-02
1.569000000000000000e+04 4.092733338475219862e-02
1.570000000000000000e+04 3.905142433941360264e-02
1.571000000000000000e+04 4.119240231811999858e-02
1.572000000000000000e+04 3.982023335993289948e-02
1.573000000000000000e+04 4.174474179744720043e-02
1.574000000000000000e+04 3.821215406060209790e-02
1.575000000000000000e+04 4.320519715547559841e-02
1.576000000000000000e+04 4.044533595442770246e-02
1.577000000000000000e+04 4.072139374911779713e-02
1.578000000000000000e+04 4.008138291537759884e-02
1.579000000000000000e+04 4.436695240437980164e-02
1.580000000000000000e+04 3.897218927741050165e-02
1.581000000000000000e+04 3.682757113128899695e-02
1.582000000000000000e+04 4.023243337869639863e-02
1.583000000000000000e+04 4.189225025475019903e-02
1.584000000000000000e+04 4.061377644538870235e-02
1.585000000000000000e+04 3.875258192420000247e-02
1.586000000000000000e+04 3.965772204101079834e-02
1.587000000000000000e+04 4.237891286611550345e-02
1.588000000000000000e+04 4.174304939806459946e-02
1.589000000000000000e+04 3.886033091694109792e-02
1.590000000000000000e+04 3.962953016161910313e-02
1.591000000000000000e+04 4.004564099013799977e-02
1.592000000000000000e+04 4.356818795204159961e-02
1.593000000000000000e+04 4.038464650511740250e-02
1.594000000000000000e+04 4.312904626131049829e-02
1.595000000000000000e+04 4.086937457323069900e-02
1.596000000000000000e+04 4.031619578599920234e-02
1.597000000000000000e+04 3.849053718149660075e-02
1.598000000000000000e+04 3.875577189028259900e-02
1.599000000000000000e+04 4.213121347129340083e-02
1.600000000000000000e+04 4.025907963514319815e-02
1.601000000000000000e+04 4.252608157694340307e-02
1.602000000000000000e+04 4.159115925431249722e-02
1.603000000000000000e+04 4.026277586817739867e-02
1.604000000000000000e+04 3.963889144361019967e-02
1.605000000000000000e+04 3.993564285337920100e-02
1.606000000000000000e+04 3.903471082448949775e-02
1.607000000000000000e+04 4.273186288774009911e-02
1.608000000000000000e+04 4.311499446630469995e-02
1.609000000000000000e+04 4.377698563039299912e-02
1.610000000000000000e+04 4.379070699214929890e-02
1.611000000000000000e+04 4.113200530409810013e-02
1.612000000000000000e+04 4.263371825218199851e-02
1.613000000000000000e+04 4.000504650175570193e-02
1.614000000000000000e+04 3.885616753250360073e-02
1.615000000000000000e+04 4.165935218334190088e-02
1.616000000000000000e+04 4.319692403078070203e-02
1.617000000000000000e+04 4.434011317789549739e-02
1.618000000000000000e+04 4.165672063827510069e-02
1.619000000000000000e+04 4.193263463675969693e-02
1.620000000000000000e+04 3.880883008241649973e-02
1.621000000000000000e+04 3.728008195757859938e-02
1.622000000000000000e+04 3.969895280897609707e-02
1.623000000000000000e+04 4.171489030122749880e-02
1.624000000000000000e+04 4.325176551938050146e-02
1.625000000000000000e+04 4.075575247406949819e-02
1.626000000000000000e+04 4.369065053761000267e-02
1.627000000000000000e+04 4.205676354467859784e-02
1.628000000000000000e+04 4.046837873756879700e-02
1.629000000000000000e+04 4.020424392074339881e-02
1.630000000000000000e+04 3.943392932414999802e-02
1.631000000000000000e+04 4.108059518039219871e-02
1.632000000000000000e+04 4.151136931031940147e-02
1.633000000000000000e+04 4.133305288851259890e-02
1.634000000000000000e+04 4.202019087970249728e-02
1.635000000000000000e+04 4.235523492097850035e-02
1.636000000000000000e+04 4.051137529313560137e-02
1.637000000000000000e+04 3.732628505676979791e-02
1.638000000000000000e+04 4.221013523638240256e-02
1.639000000000000000e+04 4.052992202341550165e-02
1.640000000000000000e+04 4.026627875864499662e-02
1.641000000000000000e+04 3.792183510959139942e-02
1.642000000000000000e+04 4.245771132409569687e-02
1.643000000000000000e+04 3.905083760619160183e-02
1.644000000000000000e+04 4.206587858498089805e-02
1.645000000000000000e+04 4.246347025036809747e-02
1.646000000000000000e+04 3.863019123673430005e-02
1.647000000000000000e+04 3.956563845276830221e-02
1.648000000000000000e+04 4.250295981764790065e-02
1.649000000000000000e+04 4.373683929443360208e-02
1.650000000000000000e+04 4.326153062283989714e-02
1.651000000000000000e+04 4.194175414741029700e-02
1.652000000000000000e+04 4.073727130889889803e-02
1.653000000000000000e+04 4.257265254855149839e-02
1.654000000000000000e+04 3.958297893404959938e-02
1.655000000000000000e+04 3.942269869148729705e-02
1.656000000000000000e+04 4.356209821999069975e-02
1.657000000000000000e+04 4.498456977307790233e-02
1.658000000000000000e+04 4.060259331017729983e-02
1.659000000000000000e+04 4.052967876195900238e-02
1.660000000000000000e+04 4.279603548347950259e-02
1.661000000000000000e+04 3.973889593034980044e-02
1.662000000000000000e+04 4.043446816503999675e-02
1.663000000000000000e+04 4.214200861752030042e-02
1.664000000000000000e+04 4.231940694153300125e-02
1.665000000000000000e+04 4.330635592341419704e-02
1.666000000000000000e+04 4.075673259794709846e-02
1.667000000000000000e+04 4.298270978033540135e-02
1.668000000000000000e+04 4.173359237611289768e-02
1.669000000000000000e+04 4.385079964995380192e-02
1.670000000000000000e+04 3.786831833422180105e-02
1.671000000000000000e+04 3.971706591546529663e-02
1.672000000000000000e+04 4.289911016821860296e-02
1.673000000000000000e+04 4.295696020126339720e-02
1.674000000000000000e+04 4.294032864272590011e-02
1.675000000000000000e+04 4.168512970209119900e-02
1.676000000000000000e+04 4.035396911203859710e-02
1.677000000000000000e+04 4.247915707528589907e-02
1.678000000000000000e+04 3.920509256422519823e-02
1.679000000000000000e+04 4.033617936074729987e-02
1.680000000000000000e+04 4.237350486218920131e-02
1.681000000000000000e+04 4.088179506361479948e-02
1.682000000000000000e+04 4.127111583948130102e-02
1.683000000000000000e+04 3.953154254704709797e-02
1.684000000000000000e+04 4.484047926962370090e-02
1.685000000000000000e+04 4.134520441293709769e-02
1.686000000000000000e+04 3.856445923447600344e-02
1.687000000000000000e+04 4.094342552125450341e-02
1.688000000000000000e+04 4.340411312878129924e-02
1.689000000000000000e+04 4.284866265952579772e-02
1.690000000000000000e+04 4.417618215084070238e-02
1.691000000000000000e+04 4.130055569112300179e-02
1.692000000000000000e+04 4.144763760268679875e-02
1.693000000000000000e+04 3.925372734665869695e-02
1.694000000000000000e+04 3.896726481616490101e-02
1.695000000000000000e+04 3.980207964777939672e-02
1.696000000000000000e+04 4.100166074931620164e-02
1.697000000000000000e+04 4.101212322711939723e-02
1.698000000000000000e+04 4.248503409326070263e-02
1.699000000000000000e+04 4.238587915897369662e-02
1.700000000000000000e+04 4.244321361184120317e-02
1.701000000000000000e+04 4.426304176449769728e-02
1.702000000000000000e+04 4.131454154849049931e-02
1.703000000000000000e+04 4.126953631639480174e-02
1.704000000000000000e+04 4.133136197924609789e-02
1.705000000000000000e+04 4.102389067411420231e-02
1.706000000000000000e+04 4.030994363129129787e-02
1.707000000000000000e+04 4.149548113346090278e-02
1.708000000000000000e+04 4.212627261877059659e-02
1.709000000000000000e+04 4.151294268667689996e-02
1.710000000000000000e+04 4.046288654208179958e-02
1.711000000000000000e+04 4.465302899479860199e-02
1.712000000000000000e+04 4.120373241603370040e-02
1.713000000000000000e+04 4.443337731063359830e-02
1.714000000000000000e+04 4.292510263621800159e-02
1.715000000000000000e+04 4.167600199580190345e-02
1.716000000000000000e+04 4.131649881601329871e-02
1.717000000000000000e+04 4.371749013662330069e-02
1.718000000000000000e+04 3.884123079478739998e-02
1.719000000000000000e+04 3.839283268898720236e-02
1.720000000000000000e+04 4.214882925152770021e-02
1.721000000000000000e+04 4.302745312452310039e-02
1.722000000000000000e+04 4.218850135803219742e-02
1.723000000000000000e+04 4.579408988356589716e-02
1.724000000000000000e+04 4.228718914091580267e-02
1.725000000000000000e+04 4.083374142646779836e-02
1.726000000000000000e+04 4.073380194604390298e-02
1.727000000000000000e+04 4.118791706860060187e-02
1.728000000000000000e+04 4.076663553714750254e-02
1.729000000000000000e+04 4.186147935688489669e-02
1.730000000000000000e+04 4.269362054765220293e-02
1.731000000000000000e+04 4.202282316982740296e-02
1.732000000000000000e+04 4.421968236565589766e-02
1.733000000000000000e+04 4.421883597970009683e-02
1.734000000000000000e+04 4.052167125046250012e-02
1.735000000000000000e+04 3.841746859252449797e-02
1.736000000000000000e+04 4.078667126595970222e-02
1.737000000000000000e+04 4.452245794236649873e-02
1.738000000000000000e+04 4.056689701974389856e-02
1.739000000000000000e+04 4.408831037580959733e-02
1.740000000000000000e+04 4.448366425931449958e-02
1.741000000000000000e+04 4.319885186851019770e-02
1.742000000000000000e+04 4.175907969474790260e-02
1.743000000000000000e+04 4.011206254363060275e-02
1.744000000000000000e+04 4.151319265365600170e-02
1.745000000000000000e+04 4.194813705980769691e-02
1.746000000000000000e+04 4.609055966138839860e-02
1.747000000000000000e+04 4.044119156897060113e-02
1.748000000000000000e+04 4.534971080720420072e-02
1.749000000000000000e+04 4.257655404508110114e-02
1.750000000000000000e+04 3.818998113274570116e-02
1.751000000000000000e+04 3.858629167079920264e-02
1.752000000000000000e+04 4.390231333672989927e-02
1.753000000000000000e+04 4.268279299139970256e-02
1.754000000000000000e+04 4.470817409455769831e-02
1.755000000000000000e+04 4.322445951402179715e-02
1.756000000000000000e+04 4.263791441917409719e-02
1.757000000000000000e+04 4.196302965283389697e-02
1.758000000000000000e+04 4.236065857112399774e-02
1.759000000000000000e+04 3.934249244630329961e-02
1.760000000000000000e+04 4.337624162435529951e-02
1.761000000000000000e+04 4.143634587526320162e-02
1.762000000000000000e+04 4.311614595353600171e-02
1.763000000000000000e+04 4.143896438181399883e-02
1.764000000000000000e+04 4.196945317089550292e-02
1.765000000000000000e+04 4.276780858635900046e-02
1.766000000000000000e+04 4.076426960527890220e-02
1.767000000000000000e+04 4.102425090968599836e-02
1.768000000000000000e+04 4.075151942670340172e-02
1.769000000000000000e+04 4.108162857592100037e-02
1.770000000000000000e+04 4.648281373083589657e-02
1.771000000000000000e+04 4.104802571237080311e-02
1.772000000000000000e+04 4.328063055872909820e-02
1.773000000000000000e+04 4.152986481785769790e-02
1.774000000000000000e+04 4.070852324366559805e-02
1.775000000000000000e+04 4.214142598211759877e-02
1.776000000000000000e+04 4.081221446394919794e-02
1.777000000000000000e+04 4.308761656284330194e-02
1.778000000000000000e+04 4.152234829962250101e-02
1.779000000000000000e+04 4.419034533202639836e-02
1.780000000000000000e+04 4.367368221282950241e-02
1.781000000000000000e+04 4.039300978183740093e-02
1.782000000000000000e+04 4.182497449219219759e-02
1.783000000000000000e+04 3.806029371917239723e-02
1.784000000000000000e+04 4.373655095696440259e-02
1.785000000000000000e+04 4.173624888062470173e-02
1.786000000000000000e+04 4.337167665362350044e-02
1.787000000000000000e+04 4.654759168624870297e-02
1.788000000000000000e+04 4.364865235984319997e-02
1.789000000000000000e+04 4.100093357264990301e-02
1.790000000000000000e+04 4.046455398201939668e-02
1.791000000000000000e+04 3.715985044836989798e-02
1.792000000000000000e+04 4.053345732390879752e-02
1.793000000000000000e+04 4.324614554643629871e-02
1.794000000000000000e+04 4.048283696174619778e-02
1.795000000000000000e+04 4.390045814216129993e-02
1.796000000000000000e+04 4.367940612137310302e-02
1.797000000000000000e+04 4.006440266966809771e-02
1.798000000000000000e+04 3.985946960747240031e-02
1.799000000000000000e+04 3.875726126134389909e-02
1.800000000000000000e+04 3.991420827805990112e-02
1.801000000000000000e+04 3.966300077736369806e-02
1.802000000000000000e+04 4.128957130014890287e-02
1.803000000000000000e+04 4.353858754038809897e-02
1.804000000000000000e+04 4.345272853970520016e-02
1.805000000000000000e+04 3.772863745689390008e-02
1.806000000000000000e+04 3.962976820766919706e-02
1.807000000000000000e+04 3.975125290453430243e-02
1.808000000000000000e+04 4.171434268355359715e-02
1.809000000000000000e+04 4.133379459381100046e-02
1.810000000000000000e+04 4.192852042615410196e-02
1.811000000000000000e+04 4.520925767719739807e-02
1.812000000000000000e+04 4.358077868819230233e-02
1.813000000000000000e+04 3.823981843888749760e-02
1.814000000000000000e+04 4.191589914262289912e-02
1.815000000000000000e+04 3.898412752896539962e-02
1.816000000000000000e+04 3.773362971842279812e-02
1.817000000000000000e+04 4.069124311208720257e-02
1.818000000000000000e+04 4.461455643177029973e-02
1.819000000000000000e+04 4.452377371490000291e-02
1.820000000000000000e+04 4.398931860923759735e-02
1.821000000000000000e+04 4.044414982199660141e-02
1.822000000000000000e+04 4.141593016684050332e-02
1.823000000000000000e+04 4.041882194578640120e-02
1.824000000000000000e+04 3.782297689467659790e-02
1.825000000000000000e+04 3.907038010656829763e-02
1.826000000000000000e+04 4.109840840101239984e-02
1.827000000000000000e+04 4.346307292580599974e-02
1.828000000000000000e+04 4.293001741170879987e-02
1.829000000000000000e+04 4.027430079877369895e-02
1.830000000000000000e+04 4.093817882239819683e-02
1.831000000000000000e+04 3.974971026182169687e-02
1.832000000000000000e+04 3.803725801408289892e-02
1.833000000000000000e+04 4.188512489199629901e-02
1.834000000000000000e+04 4.182310104370109971e-02
1.835000000000000000e+04 4.414682798087590093e-02
1.836000000000000000e+04 4.179833084344859728e-02
1.837000000000000000e+04 4.176414422690859912e-02
1.838000000000000000e+04 3.955697342753410062e-02
1.839000000000000000e+04 3.834835328161709939e-02
1.840000000000000000e+04 3.800359405577179855e-02
1.841000000000000000e+04 3.844200149178499809e-02
1.842000000000000000e+04 4.296130612492560230e-02
1.843000000000000000e+04 4.255409762263290263e-02
1.844000000000000000e+04 4.095041863620280109e-02
1.845000000000000000e+04 4.139734171330920059e-02
1.846000000000000000e+04 4.201233126223079956e-02
1.847000000000000000e+04 4.170100912451740055e-02
1.848000000000000000e+04 3.805746957659719709e-02
1.849000000000000000e+04 3.694810308516020131e-02
1.850000000000000000e+04 4.263948425650589819e-02
1.851000000000000000e+04 4.530758932232849950e-02
1.852000000000000000e+04 4.369529411196700075e-02
1.853000000000000000e+04 4.200853593647480011e-02
1.854000000000000000e+04 4.159488044679159752e-02
1.855000000000000000e+04 3.958218954503529841e-02
1.856000000000000000e+04 3.741849120706319809e-02
1.857000000000000000e+04 3.818996045738450029e-02
1.858000000000000000e+04 4.144354537129400079e-02
1.859000000000000000e+04 4.117058515548700087e-02
1.860000000000000000e+04 4.292021468281739804e-02
1.861000000000000000e+04 3.880289047956460291e-02
1.862000000000000000e+04 4.028344340622420222e-02
1.863000000000000000e+04 4.108315370976919900e-02
1.864000000000000000e+04 4.032598100602619723e-02
1.865000000000000000e+04 3.941480927169319776e-02
1.866000000000000000e+04 4.135210402309889843e-02
1.867000000000000000e+04 4.336222447454920331e-02
1.868000000000000000e+04 4.236075617372980079e-02
1.869000000000000000e+04 3.824265077710149729e-02
1.870000000000000000e+04 4.212025776505470137e-02
1.871000000000000000e+04 4.261351488530629866e-02
1.872000000000000000e+04 3.689942322671409952e-02
1.873000000000000000e+04 3.813007660210129823e-02
1.874000000000000000e+04 4.172216802835460037e-02
1.875000000000000000e+04 4.268041476607319779e-02
1.876000000000000000e+04 4.207714088261119839e-02
1.877000000000000000e+04 4.109842628240580054e-02
1.878000000000000000e+04 4.300182610750190315e-02
1.879000000000000000e+04 4.103595316410060118e-02
1.880000000000000000e+04 3.825611993670460093e-02
1.881000000000000000e+04 3.893627114593980337e-02
1.882000000000000000e+04 4.016372002661219853e-02
1.883000000000000000e+04 4.144777581095689806e-02
1.884000000000000000e+04 4.203552193939680270e-02
1.885000000000000000e+04 4.119190759956829762e-02
1.886000000000000000e+04 4.160348586738100291e-02
1.887000000000000000e+04 4.225978441536420299e-02
1.888000000000000000e+04 4.073224030435079746e-02
1.889000000000000000e+04 3.899221885949370053e-02
1.890000000000000000e+04 4.436514936387529751e-02
1.891000000000000000e+04 4.357235096395010304e-02
1.892000000000000000e+04 4.322914443910119697e-02
1.893000000000000000e+04 4.143713340163229786e-02
1.894000000000000000e+04 4.276635907590380092e-02
1.895000000000000000e+04 3.923170752823350316e-02
1.896000000000000000e+04 3.927581161260600140e-02
1.897000000000000000e+04 3.790789358317849661e-02
1.898000000000000000e+04 4.369625747203820243e-02
1.899000000000000000e+04 4.164131209254259836e-02
1.900000000000000000e+04 3.907040692865840215e-02
1.901000000000000000e+04 3.833587728440759901e-02
1.902000000000000000e+04 4.261434487998479875e-02
1.903000000000000000e+04 4.234050959348670262e-02
1.904000000000000000e+04 4.000147283077239851e-02
1.905000000000000000e+04 3.809843286871900103e-02
1.906000000000000000e+04 4.376422390341749846e-02
1.907000000000000000e+04 4.175685867667189993e-02
1.908000000000000000e+04 4.187099449336519758e-02
1.909000000000000000e+04 4.155409298837180188e-02
1.910000000000000000e+04 4.161970466375349703e-02
1.911000000000000000e+04 4.336967468261709868e-02
1.912000000000000000e+04 4.058213699609040243e-02
1.913000000000000000e+04 3.755927700549360065e-02
1.914000000000000000e+04 4.378244578838340340e-02
1.915000000000000000e+04 4.370011836290359913e-02
1.916000000000000000e+04 4.223758466541759765e-02
1.917000000000000000e+04 4.156360402703279666e-02
1.918000000000000000e+04 4.493594542145720044e-02
1.919000000000000000e+04 4.479996152222150141e-02
1.920000000000000000e+04 3.851789608597749881e-02
1.921000000000000000e+04 4.077662117779250195e-02
1.922000000000000000e+04 4.022551029920570093e-02
1.923000000000000000e+04 4.008290357887740046e-02
1.924000000000000000e+04 4.136862307786939863e-02
1.925000000000000000e+04 4.206265248358249942e-02
1.926000000000000000e+04 4.351438209414480035e-02
1.927000000000000000e+04 4.179271757602689985e-02
1.928000000000000000e+04 4.124118760228150105e-02
1.929000000000000000e+04 3.887207135558119753e-02
1.930000000000000000e+04 4.413249790668480332e-02
1.931000000000000000e+04 4.080253131687640311e-02
1.932000000000000000e+04 4.156220033764829874e-02
1.933000000000000000e+04 4.180436991155139781e-02
1.934000000000000000e+04 4.393155314028260316e-02
1.935000000000000000e+04 4.130251333117480189e-02
1.936000000000000000e+04 4.215589538216590187e-02
1.937000000000000000e+04 4.154514856636520176e-02
1.938000000000000000e+04 4.265877343714229858e-02
1.939000000000000000e+04 4.084030725061889994e-02
1.940000000000000000e+04 3.895304948091499880e-02
1.941000000000000000e+04 4.159510582685470303e-02
1.942000000000000000e+04 4.145208932459350237e-02
1.943000000000000000e+04 4.304792582988729854e-02
1.944000000000000000e+04 4.256776720285410098e-02
1.945000000000000000e+04 4.103658944368360206e-02
1.946000000000000000e+04 4.250204861164089826e-02
1.947000000000000000e+04 4.262169636785979876e-02
1.948000000000000000e+04 4.204828105866900007e-02
1.949000000000000000e+04 4.101340062916279672e-02
1.950000000000000000e+04 4.022528715431689800e-02
1.951000000000000000e+04 4.050375744700430297e-02
1.952000000000000000e+04 4.204970449209210343e-02
1.953000000000000000e+04 4.119510315358630020e-02
1.954000000000000000e+04 4.210937172174449711e-02
1.955000000000000000e+04 4.157616943120950176e-02
1.956000000000000000e+04 4.065998904407019943e-02
1.957000000000000000e+04 3.915486112236969685e-02
1.958000000000000000e+04 4.017451740801329663e-02
1.959000000000000000e+04 4.384685643017290080e-02
1.960000000000000000e+04 4.087549261748790047e-02
1.961000000000000000e+04 4.132395274937149948e-02
1.962000000000000000e+04 4.557723104953759902e-02
1.963000000000000000e+04 4.086083956062790123e-02
1.964000000000000000e+04 4.059378020465369968e-02
1.965000000000000000e+04 3.970121331512919960e-02
1.966000000000000000e+04 3.844281509518619744e-02
1.967000000000000000e+04 4.013157598674289839e-02
1.968000000000000000e+04 4.409104958176610078e-02
1.969000000000000000e+04 3.916743434965609671e-02
1.970000000000000000e+04 4.237596504390230001e-02
1.971000000000000000e+04 4.254500120878210168e-02
1.972000000000000000e+04 4.398321621119970215e-02
1.973000000000000000e+04 3.967418000102040238e-02
1.974000000000000000e+04 4.103301279246800159e-02
1.975000000000000000e+04 4.121564552187909763e-02
1.976000000000000000e+04 4.387146420776839861e-02
1.977000000000000000e+04 4.162408597767350282e-02
1.978000000000000000e+04 4.541695937514299980e-02
1.979000000000000000e+04 4.304151684045789961e-02
1.980000000000000000e+04 3.915867581963530103e-02
1.981000000000000000e+04 3.854574244469399780e-02
1.982000000000000000e+04 3.820171132683750082e-02
1.983000000000000000e+04 4.381432868540279663e-02
1.984000000000000000e+04 4.168111458420750010e-02
1.985000000000000000e+04 4.355165138840669942e-02
1.986000000000000000e+04 4.433294050395480274e-02
1.987000000000000000e+04 4.142219498753540313e-02
1.988000000000000000e+04 4.123471342027180270e-02
1.989000000000000000e+04 3.846986144781110173e-02
1.990000000000000000e+04 3.813090659677979832e-02
1.991000000000000000e+04 4.324611574411389714e-02
1.992000000000000000e+04 4.453839100897309666e-02
1.993000000000000000e+04 4.204896725714200173e-02
1.994000000000000000e+04 4.412532113492480257e-02
1.995000000000000000e+04 4.112029373645779973e-02
1.996000000000000000e+04 4.067554362118239869e-02
1.997000000000000000e+04 3.750619869679210072e-02
1.998000000000000000e+04 3.802959360182280035e-02
1.999000000000000000e+04 4.224305152893059745e-02
2.000000000000000000e+04 4.285557791590689780e-02
2.001000000000000000e+04 4.400644637644290230e-02
2.002000000000000000e+04 4.443667754530900016e-02
2.003000000000000000e+04 4.056790918111800176e-02
2.004000000000000000e+04 4.003312252461910248e-02
2.005000000000000000e+04 4.083900265395640217e-02
2.006000000000000000e+04 3.936704862862819981e-02
2.007000000000000000e+04 4.034374915063380224e-02
2.008000000000000000e+04 4.164062403142450297e-02
2.009000000000000000e+04 4.424587264657019875e-02
2.010000000000000000e+04 4.104046970605849942e-02
2.011000000000000000e+04 4.034704975783819786e-02
2.012000000000000000e+04 4.194227643311020104e-02
2.013000000000000000e+04 3.989978823810810121e-02
2.014000000000000000e+04 3.512563444674009910e-02
2.015000000000000000e+04 4.096019230782980275e-02
2.016000000000000000e+04 4.188189841806880254e-02
2.017000000000000000e+04 4.153904840350149813e-02
2.018000000000000000e+04 4.100340418517579855e-02
2.019000000000000000e+04 4.138153009116649766e-02
2.020000000000000000e+04 3.852247931063169928e-02
2.021000000000000000e+04 3.897348996251819714e-02
2.022000000000000000e+04 3.997833803296080291e-02
2.023000000000000000e+04 4.013250991702069920e-02
2.024000000000000000e+04 4.298767484724520110e-02
2.025000000000000000e+04 3.842964917421339693e-02
2.026000000000000000e+04 4.067047499120229892e-02
2.027000000000000000e+04 4.042610488831990118e-02
2.028000000000000000e+04 4.025089479982849744e-02
2.029000000000000000e+04 3.910460248589509719e-02
2.030000000000000000e+04 3.703161869198080131e-02
2.031000000000000000e+04 4.069493804126970288e-02
2.032000000000000000e+04 4.170718640089030038e-02
2.033000000000000000e+04 4.448145329952239713e-02
2.034000000000000000e+04 4.484916441142550170e-02
2.035000000000000000e+04 4.135890081524840056e-02
2.036000000000000000e+04 4.131402336060999853e-02
2.037000000000000000e+04 4.142103716731070084e-02
2.038000000000000000e+04 3.956582620739929751e-02
2.039000000000000000e+04 3.952943347394460155e-02
2.040000000000000000e+04 4.296525008976449789e-02
2.041000000000000000e+04 4.457100853323930217e-02
2.042000000000000000e+04 4.515563212335110127e-02
2.043000000000000000e+04 4.249627143144599911e-02
2.044000000000000000e+04 4.254347644746300089e-02
2.045000000000000000e+04 4.210742153227330087e-02
2.046000000000000000e+04 3.825919143855569665e-02
2.047000000000000000e+04 3.961509577929969717e-02
2.048000000000000000e+04 4.009241107851260061e-02
2.049000000000000000e+04 4.144814647734160196e-02
2.050000000000000000e+04 4.096212163567539838e-02
2.051000000000000000e+04 4.185067713260649802e-02
2.052000000000000000e+04 4.157705307006830109e-02
2.053000000000000000e+04 4.290794618427749840e-02
2.054000000000000000e+04 3.882958181202410264e-02
2.055000000000000000e+04 4.132207781076430164e-02
2.056000000000000000e+04 4.186308495700349908e-02
2.057000000000000000e+04 4.218605160713190250e-02
2.058000000000000000e+04 4.434981346130369845e-02
2.059000000000000000e+04 4.287865348160260076e-02
2.060000000000000000e+04 4.305231273174280060e-02
2.061000000000000000e+04 4.232532083988180260e-02
2.062000000000000000e+04 4.057519882917400011e-02
2.063000000000000000e+04 4.206106886267659689e-02
2.064000000000000000e+04 4.363959394395350300e-02
2.065000000000000000e+04 4.352367036044590271e-02
2.066000000000000000e+04 4.305439256131639997e-02
2.067000000000000000e+04 4.306552484631530342e-02
2.068000000000000000e+04 4.090322516858570234e-02
2.069000000000000000e+04 4.255045019090170078e-02
2.070000000000000000e+04 3.764173164963720286e-02
2.071000000000000000e+04 4.095212891697880275e-02
2.072000000000000000e+04 4.022697582840910335e-02
2.073000000000000000e+04 4.204615242779249917e-02
2.074000000000000000e+04 4.146070666611190170e-02
2.075000000000000000e+04 4.179788976907729964e-02
2.076000000000000000e+04 4.080595187842839949e-02
2.077000000000000000e+04 4.132371358573429937e-02
2.078000000000000000e+04 3.933991249650709704e-02
2.079000000000000000e+04 4.063753411173819802e-02
2.080000000000000000e+04 4.322521202266210033e-02
2.081000000000000000e+04 4.390821158885949843e-02
2.082000000000000000e+04 4.128154590725890277e-02
2.083000000000000000e+04 4.119144156575200305e-02
2.084000000000000000e+04 4.186777658760539728e-02
2.085000000000000000e+04 4.226403236389159740e-02
2.086000000000000000e+04 4.347110465168949750e-02
2.087000000000000000e+04 4.045767839997999743e-02
2.088000000000000000e+04 4.072959236800670346e-02
2.089000000000000000e+04 4.280969388782970148e-02
2.090000000000000000e+04 4.129261486232280176e-02
2.091000000000000000e+04 4.109808504581449751e-02
2.092000000000000000e+04 4.245317056775090025e-02
2.093000000000000000e+04 3.969334848225110346e-02
2.094000000000000000e+04 4.035983849316829991e-02
2.095000000000000000e+04 3.809064067900180123e-02
2.096000000000000000e+04 4.121587835252280008e-02
2.097000000000000000e+04 4.307760670781130008e-02
2.098000000000000000e+04 4.370756596326819815e-02
2.099000000000000000e+04 4.435610845685000053e-02
2.100000000000000000e+04 4.169154502451419969e-02
2.101000000000000000e+04 4.372158423066130339e-02
2.102000000000000000e+04 3.970046043395990265e-02
2.103000000000000000e+04 3.977391272783269843e-02
2.104000000000000000e+04 4.118062555789939877e-02
2.105000000000000000e+04 4.162967950105660175e-02
2.106000000000000000e+04 4.261212125420570096e-02
2.107000000000000000e+04 4.226500056684009965e-02
2.108000000000000000e+04 4.416311159729949948e-02
2.109000000000000000e+04 4.234974384307860218e-02
2.110000000000000000e+04 4.238118901848789838e-02
2.111000000000000000e+04 4.201554059982300082e-02
2.112000000000000000e+04 4.074753336608399890e-02
2.113000000000000000e+04 4.263102300465099886e-02
2.114000000000000000e+04 4.204635471105570149e-02
2.115000000000000000e+04 4.093310870230189996e-02
2.116000000000000000e+04 4.255995154380790013e-02
2.117000000000000000e+04 4.086435995995989917e-02
2.118000000000000000e+04 3.985273055732249659e-02
2.119000000000000000e+04 4.186406433582300080e-02
2.120000000000000000e+04 4.101860933005799931e-02
2.121000000000000000e+04 4.266089089214800123e-02
2.122000000000000000e+04 4.248369410634039722e-02
2.123000000000000000e+04 4.570245891809460170e-02
2.124000000000000000e+04 4.558926559984680105e-02
2.125000000000000000e+04 4.273414723575109930e-02
2.126000000000000000e+04 4.117009788751600091e-02
2.127000000000000000e+04 4.006001390516750194e-02
2.128000000000000000e+04 4.076950140297409819e-02
2.129000000000000000e+04 4.132113605737679912e-02
2.130000000000000000e+04 4.546286091208449898e-02
2.131000000000000000e+04 4.310370795428750124e-02
2.132000000000000000e+04 4.512609168887130040e-02
2.133000000000000000e+04 4.281005039811130314e-02
2.134000000000000000e+04 3.998404815793030198e-02
2.135000000000000000e+04 3.786277733743190210e-02
2.136000000000000000e+04 4.323140084743490319e-02
2.137000000000000000e+04 4.457387365400790336e-02
2.138000000000000000e+04 4.267477951943870335e-02
2.139000000000000000e+04 4.252830520272250087e-02
2.140000000000000000e+04 4.534740559756750278e-02
2.141000000000000000e+04 4.217581376433370000e-02
2.142000000000000000e+04 3.985819462686770315e-02
2.143000000000000000e+04 3.894183486700050073e-02
2.144000000000000000e+04 4.322317987680430323e-02
2.145000000000000000e+04 4.366913512349120119e-02
2.146000000000000000e+04 4.210238195955749718e-02
2.147000000000000000e+04 4.381325654685490345e-02
2.148000000000000000e+04 4.071722514927379744e-02
2.149000000000000000e+04 4.187231883406630079e-02
2.150000000000000000e+04 4.077531360089770018e-02
2.151000000000000000e+04 3.885437212884419733e-02
2.152000000000000000e+04 3.943249173462390345e-02
2.153000000000000000e+04 4.253018498420710336e-02
2.154000000000000000e+04 4.073831774294370267e-02
2.155000000000000000e+04 4.254673719406119881e-02
2.156000000000000000e+04 4.283694773912429671e-02
2.157000000000000000e+04 4.260966852307310204e-02
2.158000000000000000e+04 4.111012481153009795e-02
2.159000000000000000e+04 4.048643745481959877e-02
2.160000000000000000e+04 4.187612533569329970e-02
2.161000000000000000e+04 4.144775345921510035e-02
2.162000000000000000e+04 4.218251630663869683e-02
2.163000000000000000e+04 4.174704216420650066e-02
2.164000000000000000e+04 4.395097233355040045e-02
2.165000000000000000e+04 4.027649722993369846e-02
2.166000000000000000e+04 4.065506830811500133e-02
2.167000000000000000e+04 4.051941521465769747e-02
2.168000000000000000e+04 3.892057463526719940e-02
2.169000000000000000e+04 3.967838212847710211e-02
2.170000000000000000e+04 4.253584928810590082e-02
2.171000000000000000e+04 4.568404480814929752e-02
2.172000000000000000e+04 4.281521104276179990e-02
2.173000000000000000e+04 4.057990536093709910e-02
2.174000000000000000e+04 4.050111956894390103e-02
2.175000000000000000e+04 3.657911736518140028e-02
2.176000000000000000e+04 3.971102721989149681e-02
2.177000000000000000e+04 3.893051221966740277e-02
2.178000000000000000e+04 4.225571155548089874e-02
2.179000000000000000e+04 4.529247060418119947e-02
2.180000000000000000e+04 4.345339536666870117e-02
2.181000000000000000e+04 4.098181985318660042e-02
2.182000000000000000e+04 3.954754620790480041e-02
2.183000000000000000e+04 4.043677188456049759e-02
2.184000000000000000e+04 4.146845862269400024e-02
2.185000000000000000e+04 4.115243665874000062e-02
2.186000000000000000e+04 4.410058334469790092e-02
2.187000000000000000e+04 4.336184374988070328e-02
2.188000000000000000e+04 4.563141241669649989e-02
2.189000000000000000e+04 3.932288214564320233e-02
2.190000000000000000e+04 3.883346654474729986e-02
2.191000000000000000e+04 3.940535411238670072e-02
2.192000000000000000e+04 3.720241151750079689e-02
2.193000000000000000e+04 3.904554694890970123e-02
2.194000000000000000e+04 4.482851848006239731e-02
2.195000000000000000e+04 4.236369952559469743e-02
2.196000000000000000e+04 4.201730675995350023e-02
2.197000000000000000e+04 4.036583080887790054e-02
2.198000000000000000e+04 4.237961657345289818e-02
2.199000000000000000e+04 3.914409428834909888e-02
2.200000000000000000e+04 3.874826319515699974e-02
2.201000000000000000e+04 4.028461575508109765e-02
2.202000000000000000e+04 4.413510598242279676e-02
2.203000000000000000e+04 4.430949352681629733e-02
2.204000000000000000e+04 4.192781671881670030e-02
2.205000000000000000e+04 4.147416502237320085e-02
2.206000000000000000e+04 4.302386119961729843e-02
2.207000000000000000e+04 4.133712761104099687e-02
2.208000000000000000e+04 3.792464677244419824e-02
2.209000000000000000e+04 3.904148302972310081e-02
2.210000000000000000e+04 4.240289404988280275e-02
2.211000000000000000e+04 4.217625670135020238e-02
2.212000000000000000e+04 4.282176978886120117e-02
2.213000000000000000e+04 3.844533003866670157e-02
2.214000000000000000e+04 3.874670118093490045e-02
2.215000000000000000e+04 4.091780707240100234e-02
2.216000000000000000e+04 3.902528174221509688e-02
2.217000000000000000e+04 3.782559558749189893e-02
2.218000000000000000e+04 4.379359446465960065e-02
2.219000000000000000e+04 4.348001368343829692e-02
2.220000000000000000e+04 4.307296723127360116e-02
2.221000000000000000e+04 3.921455293893810062e-02
2.222000000000000000e+04 3.991417139768600048e-02
2.223000000000000000e+04 3.936322331428519783e-02
2.224000000000000000e+04 3.720967825502149995e-02
2.225000000000000000e+04 3.931990712881080346e-02
2.226000000000000000e+04 4.385633990168569946e-02
2.227000000000000000e+04 4.250511303544039776e-02
2.228000000000000000e+04 4.513093084096900243e-02
2.229000000000000000e+04 3.938734196126460196e-02
2.230000000000000000e+04 4.262824431061740249e-02
2.231000000000000000e+04 3.821733444929120010e-02
2.232000000000000000e+04 3.862347342073910172e-02
2.233000000000000000e+04 3.980645127594469729e-02
2.234000000000000000e+04 4.302248582243910213e-02
2.235000000000000000e+04 4.545055404305450159e-02
2.236000000000000000e+04 4.275468103587620056e-02
2.237000000000000000e+04 3.917555138468740289e-02
2.238000000000000000e+04 4.111775122582909947e-02
2.239000000000000000e+04 4.122169911861420233e-02
2.240000000000000000e+04 3.755446411669249862e-02
2.241000000000000000e+04 3.900141194462770217e-02
2.242000000000000000e+04 4.254441037774080170e-02
2.243000000000000000e+04 4.387014284729950225e-02
2.244000000000000000e+04 3.970827385783189806e-02
2.245000000000000000e+04 4.188949726521969813e-02
2.246000000000000000e+04 4.190088324248789770e-02
2.247000000000000000e+04 3.924566209316249915e-02
2.248000000000000000e+04 3.964757286012170201e-02
2.249000000000000000e+04 3.630441352725020249e-02
2.250000000000000000e+04 4.329616241157049905e-02
2.251000000000000000e+04 4.262196011841289794e-02
2.252000000000000000e+04 4.083088599145409670e-02
2.253000000000000000e+04 3.971800841391080056e-02
2.254000000000000000e+04 4.006621800363060343e-02
2.255000000000000000e+04 4.068707264959810221e-02
2.256000000000000000e+04 3.822447918355460078e-02
2.257000000000000000e+04 3.886199332773680043e-02
2.258000000000000000e+04 4.019468910992139710e-02
2.259000000000000000e+04 4.339908622205249783e-02
2.260000000000000000e+04 4.138762652873990283e-02
2.261000000000000000e+04 4.042743965983389837e-02
2.262000000000000000e+04 4.190402925014490021e-02
2.263000000000000000e+04 4.185227490961550278e-02
2.264000000000000000e+04 3.794473242014639869e-02
2.265000000000000000e+04 3.873274587094779897e-02
2.266000000000000000e+04 4.369076676666729803e-02
2.267000000000000000e+04 4.344794489443300212e-02
2.268000000000000000e+04 4.410948567092409789e-02
2.269000000000000000e+04 4.277465455234050196e-02
2.270000000000000000e+04 4.462941065430640203e-02
2.271000000000000000e+04 3.932142406702039683e-02
2.272000000000000000e+04 3.821491859853259898e-02
2.273000000000000000e+04 4.001380503177640047e-02
2.274000000000000000e+04 4.180785678327079979e-02
2.275000000000000000e+04 4.003332890570159702e-02
2.276000000000000000e+04 4.060088135302059725e-02
2.277000000000000000e+04 4.098869785666459792e-02
2.278000000000000000e+04 4.242502748966209963e-02
2.279000000000000000e+04 4.237072505056849875e-02
2.280000000000000000e+04 4.070487432181830317e-02
2.281000000000000000e+04 3.580522928386919990e-02
2.282000000000000000e+04 3.951104953885069965e-02
2.283000000000000000e+04 4.138864241540429756e-02
2.284000000000000000e+04 4.186851680278769888e-02
2.285000000000000000e+04 4.364401176571840180e-02
2.286000000000000000e+04 4.287353642284869731e-02
2.287000000000000000e+04 4.119469560682770259e-02
2.288000000000000000e+04 3.853215463459490342e-02
2.289000000000000000e+04 3.883213549852369828e-02
2.290000000000000000e+04 4.425061792135229904e-02
2.291000000000000000e+04 4.259814880788320018e-02
2.292000000000000000e+04 4.055325351655480332e-02
2.293000000000000000e+04 3.858510553836819873e-02
2.294000000000000000e+04 4.213289842009539793e-02
2.295000000000000000e+04 4.095117561519139721e-02
2.296000000000000000e+04 4.056729860603799920e-02
2.297000000000000000e+04 3.934428244829169669e-02
2.298000000000000000e+04 3.988937623798839704e-02
2.299000000000000000e+04 4.341494776308529868e-02
2.300000000000000000e+04 4.151922538876529761e-02
2.301000000000000000e+04 4.048114977777000217e-02
2.302000000000000000e+04 4.072141386568540328e-02
2.303000000000000000e+04 4.232127144932740226e-02
2.304000000000000000e+04 4.300364702939980105e-02
2.305000000000000000e+04 3.969704434275619920e-02
2.306000000000000000e+04 4.033439867198460038e-02
2.307000000000000000e+04 4.199972115457049904e-02
2.308000000000000000e+04 4.102083295583720118e-02
2.309000000000000000e+04 4.308517277240749704e-02
2.310000000000000000e+04 4.451992213726040093e-02
2.311000000000000000e+04 4.339957050979129788e-02
2.312000000000000000e+04 4.209031760692590052e-02
2.313000000000000000e+04 3.926638849079600035e-02
2.314000000000000000e+04 4.120750389993189933e-02
2.315000000000000000e+04 4.124711751937860243e-02
2.316000000000000000e+04 4.155363291501999734e-02
2.317000000000000000e+04 4.213561974465839660e-02
2.318000000000000000e+04 4.193160831928249843e-02
2.319000000000000000e+04 4.083411432802670077e-02
2.320000000000000000e+04 3.977976217865940300e-02
2.321000000000000000e+04 4.079143442213530035e-02
2.322000000000000000e+04 4.101529009640209750e-02
2.323000000000000000e+04 4.379097409546370279e-02
2.324000000000000000e+04 4.184234924614420315e-02
2.325000000000000000e+04 4.076699540019029788e-02
2.326000000000000000e+04 3.896028175950049660e-02
2.327000000000000000e+04 4.258367419242849866e-02
2.328000000000000000e+04 4.344909898936739900e-02
2.329000000000000000e+04 4.036103822290890153e-02
2.330000000000000000e+04 4.069119617342940171e-02
2.331000000000000000e+04 4.177576042711730192e-02
2.332000000000000000e+04 4.151123426854610304e-02
2.333000000000000000e+04 4.409704618155949746e-02
2.334000000000000000e+04 3.990987278521059695e-02
2.335000000000000000e+04 4.178769737482070090e-02
2.336000000000000000e+04 4.325333051383489780e-02
2.337000000000000000e+04 3.829869329929350141e-02
2.338000000000000000e+04 4.094101116061209938e-02
2.339000000000000000e+04 4.092737585306160247e-02
2.340000000000000000e+04 3.982540741562839992e-02
2.341000000000000000e+04 3.984128646552560077e-02
2.342000000000000000e+04 3.970638066530220167e-02
2.343000000000000000e+04 4.315389133989810250e-02
2.344000000000000000e+04 4.250887408852570271e-02
2.345000000000000000e+04 4.116997122764579770e-02
2.346000000000000000e+04 4.206427186727520334e-02
2.347000000000000000e+04 4.199399575591079847e-02
2.348000000000000000e+04 4.226396791636939654e-02
2.349000000000000000e+04 3.816984668374059919e-02
2.350000000000000000e+04 4.048757702112189966e-02
2.351000000000000000e+04 4.049331173300740189e-02
2.352000000000000000e+04 3.861398398876179916e-02
2.353000000000000000e+04 4.098679684102529697e-02
2.354000000000000000e+04 4.364795647561550002e-02
2.355000000000000000e+04 4.045546390116210034e-02
2.356000000000000000e+04 4.399168044328680138e-02
2.357000000000000000e+04 3.965558744966980048e-02
2.358000000000000000e+04 3.794510811567299718e-02
2.359000000000000000e+04 4.365818277001379949e-02
2.360000000000000000e+04 4.219690114259719987e-02
2.361000000000000000e+04 4.292120598256579656e-02
2.362000000000000000e+04 4.303016811609260139e-02
2.363000000000000000e+04 4.013999290764330014e-02
2.364000000000000000e+04 4.125844798982140210e-02
2.365000000000000000e+04 3.994418457150449714e-02
2.366000000000000000e+04 3.997685462236399978e-02
2.367000000000000000e+04 4.082064218819139723e-02
2.368000000000000000e+04 4.578566104173659862e-02
2.369000000000000000e+04 4.559122025966640124e-02
2.370000000000000000e+04 4.319383688271039717e-02
2.371000000000000000e+04 4.246501885354510286e-02
2.372000000000000000e+04 4.100155718624590162e-02
2.373000000000000000e+04 3.921722359955309711e-02
2.374000000000000000e+04 3.603265378624199988e-02
2.375000000000000000e+04 3.970071040093890030e-02
2.376000000000000000e+04 4.298052415251730346e-02
2.377000000000000000e+04 4.148731268942350281e-02
2.378000000000000000e+04 4.226395897567269966e-02
2.379000000000000000e+04 4.125112146139139901e-02
2.380000000000000000e+04 3.998229578137389717e-02
2.381000000000000000e+04 3.804664611816400283e-02
2.382000000000000000e+04 4.044856056571000114e-02
2.383000000000000000e+04 4.073236063122739892e-02
2.384000000000000000e+04 4.156838208436960252e-02
2.385000000000000000e+04 4.186013713479039972e-02
2.386000000000000000e+04 4.142047911882400235e-02
2.387000000000000000e+04 3.998257201164959890e-02
2.388000000000000000e+04 4.071553833782669968e-02
2.389000000000000000e+04 3.980928361415859984e-02
2.390000000000000000e+04 3.971762601286169675e-02
2.391000000000000000e+04 4.174651242792599970e-02
2.392000000000000000e+04 4.091281853616229869e-02
2.393000000000000000e+04 4.080891571938990298e-02
2.394000000000000000e+04 4.106427356600760026e-02
2.395000000000000000e+04 4.054442308843130005e-02
2.396000000000000000e+04 4.181621074676510064e-02
2.397000000000000000e+04 3.970319367945190220e-02
2.398000000000000000e+04 3.914141897112129870e-02
2.399000000000000000e+04 4.225445799529550100e-02
2.400000000000000000e+04 4.127957671880719964e-02
2.401000000000000000e+04 4.246944561600680262e-02
2.402000000000000000e+04 4.188928939402099955e-02
2.403000000000000000e+04 4.133280403912060336e-02
2.404000000000000000e+04 3.854117952287190035e-02
2.405000000000000000e+04 3.712806701660149866e-02
2.406000000000000000e+04 3.798761144280429769e-02
2.407000000000000000e+04 4.163254275917999819e-02
2.408000000000000000e+04 4.055883139371870005e-02
2.409000000000000000e+04 4.052263684570790031e-02
2.410000000000000000e+04 4.351994767785070245e-02
2.411000000000000000e+04 4.081840887665739992e-02
2.412000000000000000e+04 3.874051310122009900e-02
2.413000000000000000e+04 4.178755022585389778e-02
2.414000000000000000e+04 3.938371166586870226e-02
2.415000000000000000e+04 4.036800526082510304e-02
2.416000000000000000e+04 4.154175221920009681e-02
2.417000000000000000e+04 4.344680570065970193e-02
2.418000000000000000e+04 4.426557868719099842e-02
2.419000000000000000e+04 4.381239414215080258e-02
2.420000000000000000e+04 3.996493779122820000e-02
2.421000000000000000e+04 4.206994101405139852e-02
2.422000000000000000e+04 3.953941427171230039e-02
2.423000000000000000e+04 3.893173374235629758e-02
2.424000000000000000e+04 4.175097309052940020e-02
2.425000000000000000e+04 4.071033410727969981e-02
2.426000000000000000e+04 4.370679520070550050e-02
2.427000000000000000e+04 4.245981834828849860e-02
2.428000000000000000e+04 4.218569621443740009e-02
2.429000000000000000e+04 3.866763487458219767e-02
2.430000000000000000e+04 4.028917513787740046e-02
2.431000000000000000e+04 4.060622230172149932e-02
2.432000000000000000e+04 4.086719825863829869e-02
2.433000000000000000e+04 4.035545438528059803e-02
2.434000000000000000e+04 4.000185094773769934e-02
2.435000000000000000e+04 4.133646972477429682e-02
2.436000000000000000e+04 3.825490754097699703e-02
2.437000000000000000e+04 4.313436523079870050e-02
2.438000000000000000e+04 3.989774286746970017e-02
2.439000000000000000e+04 4.031534343957900168e-02
2.440000000000000000e+04 4.232803247869010299e-02
2.441000000000000000e+04 4.330196119844909736e-02
2.442000000000000000e+04 4.329927265644070017e-02
2.443000000000000000e+04 4.281749688088890005e-02
2.444000000000000000e+04 4.275514595210549995e-02
2.445000000000000000e+04 4.169397875666609743e-02
2.446000000000000000e+04 4.112182371318340302e-02
2.447000000000000000e+04 4.053412340581410284e-02
2.448000000000000000e+04 4.183864071965209819e-02
2.449000000000000000e+04 4.232737720012660215e-02
2.450000000000000000e+04 3.890318050980560299e-02
2.451000000000000000e+04 4.408805184066289656e-02
2.452000000000000000e+04 4.205441325902929683e-02
2.453000000000000000e+04 4.295245669782159909e-02
2.454000000000000000e+04 3.860621638596049843e-02
2.455000000000000000e+04 3.968384824693200336e-02
2.456000000000000000e+04 4.188345596194260195e-02
2.457000000000000000e+04 4.065241347998380106e-02
2.458000000000000000e+04 3.976569026708599852e-02
2.459000000000000000e+04 4.481022283434860087e-02
2.460000000000000000e+04 4.079148285090920117e-02
2.461000000000000000e+04 3.914214242249720171e-02
2.462000000000000000e+04 4.053876213729380035e-02
2.463000000000000000e+04 4.307788722217079785e-02
2.464000000000000000e+04 4.246298484504219817e-02
2.465000000000000000e+04 4.073286987841120282e-02
2.466000000000000000e+04 4.423116333782670107e-02
2.467000000000000000e+04 4.288201481103889878e-02
2.468000000000000000e+04 4.283779188990589903e-02
2.469000000000000000e+04 4.334169588983050048e-02
2.470000000000000000e+04 4.258081093430519937e-02
2.471000000000000000e+04 4.231264032423490140e-02
2.472000000000000000e+04 4.115605205297469954e-02
2.473000000000000000e+04 4.028907380998129895e-02
2.474000000000000000e+04 4.211277067661280127e-02
2.475000000000000000e+04 4.209106154739850059e-02
2.476000000000000000e+04 4.185839481651779798e-02
2.477000000000000000e+04 4.305874388664959751e-02
2.478000000000000000e+04 4.029090702533719842e-02
2.479000000000000000e+04 4.056808389723300101e-02
2.480000000000000000e+04 3.928667958825819706e-02
2.481000000000000000e+04 4.180080443620679681e-02
2.482000000000000000e+04 4.261479489505289736e-02
2.483000000000000000e+04 4.355807974934570309e-02
2.484000000000000000e+04 4.127491153776639832e-02
2.485000000000000000e+04 4.194303117692470273e-02
2.486000000000000000e+04 4.203753806650639691e-02
2.487000000000000000e+04 4.099411219358439773e-02
2.488000000000000000e+04 4.127695932984350169e-02
2.489000000000000000e+04 4.629277102649209663e-02
2.490000000000000000e+04 4.147283397614950212e-02
2.491000000000000000e+04 4.197886325418950099e-02
2.492000000000000000e+04 4.582061581313610216e-02
2.493000000000000000e+04 4.202879071235649661e-02
2.494000000000000000e+04 3.907275609672059696e-02
2.495000000000000000e+04 4.268947504460809950e-02
2.496000000000000000e+04 4.102560840547080090e-02
2.497000000000000000e+04 4.302236028015610225e-02
2.498000000000000000e+04 4.329367391765109874e-02
2.499000000000000000e+04 4.340754710137840339e-02
2.500000000000000000e+04 4.381283260881899816e-02
2.501000000000000000e+04 4.202659055590619863e-02
2.502000000000000000e+04 4.142182022333140007e-02
2.503000000000000000e+04 3.889524005353450081e-02
2.504000000000000000e+04 4.228070378303520199e-02
2.505000000000000000e+04 4.261329248547549714e-02
2.506000000000000000e+04 4.626880250871179961e-02
2.507000000000000000e+04 4.460208229720590001e-02
2.508000000000000000e+04 4.257165119051929680e-02
2.509000000000000000e+04 4.097589664161199741e-02
2.510000000000000000e+04 4.229584150016300198e-02
2.511000000000000000e+04 4.360345080494869990e-02
2.512000000000000000e+04 4.048733823001379739e-02
2.513000000000000000e+04 4.329222738742820320e-02
2.514000000000000000e+04 4.160379730165000151e-02
2.515000000000000000e+04 4.376628212630739867e-02
2.516000000000000000e+04 4.092899374663829665e-02
2.517000000000000000e+04 4.086481966078280015e-02
2.518000000000000000e+04 4.222681149840350201e-02
2.519000000000000000e+04 3.753331489861010117e-02
2.520000000000000000e+04 4.059466812759630200e-02
2.521000000000000000e+04 4.210771135985850316e-02
2.522000000000000000e+04 4.083520695567129793e-02
2.523000000000000000e+04 4.145201742649069765e-02
2.524000000000000000e+04 4.292192719876759821e-02
2.525000000000000000e+04 4.213181808590889948e-02
2.526000000000000000e+04 4.019352309405799933e-02
2.527000000000000000e+04 3.737107813358300085e-02
2.528000000000000000e+04 4.312534891068930260e-02
2.529000000000000000e+04 4.179590009152880231e-02
2.530000000000000000e+04 4.296234063804139913e-02
2.531000000000000000e+04 4.196453429758539855e-02
2.532000000000000000e+04 4.239837713539600095e-02
2.533000000000000000e+04 4.284957312047479872e-02
2.534000000000000000e+04 4.233634993433949695e-02
2.535000000000000000e+04 3.637530580163000210e-02
2.536000000000000000e+04 4.184571579098699673e-02
2.537000000000000000e+04 4.223646074533460304e-02
2.538000000000000000e+04 3.987575694918629732e-02
2.539000000000000000e+04 4.127755519002670320e-02
2.540000000000000000e+04 4.300022870302200317e-02
2.541000000000000000e+04 4.318775758147239824e-02
2.542000000000000000e+04 4.156868681311599867e-02
2.543000000000000000e+04 3.891732767224310302e-02
2.544000000000000000e+04 4.238324612379069933e-02
2.545000000000000000e+04 3.934478312730779748e-02
2.546000000000000000e+04 4.242026135325430158e-02
2.547000000000000000e+04 4.277236871421329772e-02
2.548000000000000000e+04 4.109165705740450147e-02
2.549000000000000000e+04 4.064009524881839752e-02
2.550000000000000000e+04 3.995184451341619869e-02
2.551000000000000000e+04 3.894266337156290086e-02
2.552000000000000000e+04 4.158049635589119997e-02
2.553000000000000000e+04 4.229323863983149717e-02
2.554000000000000000e+04 4.167207255959509693e-02
2.555000000000000000e+04 4.497923031449310022e-02
2.556000000000000000e+04 4.320950545370570023e-02
2.557000000000000000e+04 4.285333380103110296e-02
2.558000000000000000e+04 4.103300645947449699e-02
2.559000000000000000e+04 3.803902752697459894e-02
2.560000000000000000e+04 3.907141126692290078e-02
2.561000000000000000e+04 4.184146709740160092e-02
2.562000000000000000e+04 4.455975033342830099e-02
2.563000000000000000e+04 4.445260614156720108e-02
2.564000000000000000e+04 4.395126253366470059e-02
2.565000000000000000e+04 4.318503886461250163e-02
2.566000000000000000e+04 4.069924280047410026e-02
2.567000000000000000e+04 4.407735802233209849e-02
2.568000000000000000e+04 3.834601528942579995e-02
2.569000000000000000e+04 4.253507703542699914e-02
2.570000000000000000e+04 4.137477315962310304e-02
2.571000000000000000e+04 4.542980156838889727e-02
2.572000000000000000e+04 4.140995405614369962e-02
2.573000000000000000e+04 3.981623798608770193e-02
2.574000000000000000e+04 3.754794374108309796e-02
2.575000000000000000e+04 3.812099993228910272e-02
2.576000000000000000e+04 4.037574566900729856e-02
2.577000000000000000e+04 3.960586898028849862e-02
2.578000000000000000e+04 4.079278595745559899e-02
2.579000000000000000e+04 4.353659600019450099e-02
2.580000000000000000e+04 4.524476565420620239e-02
2.581000000000000000e+04 4.073617085814470323e-02
2.582000000000000000e+04 3.990117572247980221e-02
2.583000000000000000e+04 3.840948902070519949e-02
2.584000000000000000e+04 3.960957601666449668e-02
2.585000000000000000e+04 3.796337097883219908e-02
2.586000000000000000e+04 4.287075176835059703e-02
2.587000000000000000e+04 4.294184483587740186e-02
2.588000000000000000e+04 4.264998175203799785e-02
2.589000000000000000e+04 3.972354345023629968e-02
2.590000000000000000e+04 3.961242623627179993e-02
2.591000000000000000e+04 4.111650474369520081e-02
2.592000000000000000e+04 3.753779195249080242e-02
2.593000000000000000e+04 4.130168817937369952e-02
2.594000000000000000e+04 4.608801007270810213e-02
2.595000000000000000e+04 4.208878241479389881e-02
2.596000000000000000e+04 4.527897983789439668e-02
2.597000000000000000e+04 3.957802802324290187e-02
2.598000000000000000e+04 4.136965759098520240e-02
2.599000000000000000e+04 4.046334847807880192e-02
2.600000000000000000e+04 3.724892511963839858e-02
2.601000000000000000e+04 4.046917874366039863e-02
2.602000000000000000e+04 4.277979433536519688e-02
2.603000000000000000e+04 4.366469867527480314e-02
2.604000000000000000e+04 4.039389379322520096e-02
2.605000000000000000e+04 4.102790281176559722e-02
2.606000000000000000e+04 4.086044542491430037e-02
2.607000000000000000e+04 3.851047344505779957e-02
2.608000000000000000e+04 3.974731005728240202e-02
2.609000000000000000e+04 3.982438221573819659e-02
2.610000000000000000e+04 4.241410791873929942e-02
2.611000000000000000e+04 4.259929135441770098e-02
2.612000000000000000e+04 4.362822435796259724e-02
2.613000000000000000e+04 3.973824419081210119e-02
2.614000000000000000e+04 3.966838754713530174e-02
2.615000000000000000e+04 4.268984273076049940e-02
2.616000000000000000e+04 3.633081018924710220e-02
2.617000000000000000e+04 3.826947733759879927e-02
2.618000000000000000e+04 4.126999378204340013e-02
2.619000000000000000e+04 4.489227943122379993e-02
2.620000000000000000e+04 4.298230670392509667e-02
2.621000000000000000e+04 3.986716754734510176e-02
2.622000000000000000e+04 4.261297062039370170e-02
2.623000000000000000e+04 4.203244261443610241e-02
2.624000000000000000e+04 3.576963320374480088e-02
2.625000000000000000e+04 3.929682932794090200e-02
2.626000000000000000e+04 4.423282630741590116e-02
2.627000000000000000e+04 4.201625548303120072e-02
2.628000000000000000e+04 3.850449398159980219e-02
2.629000000000000000e+04 3.879095520824189791e-02
2.630000000000000000e+04 4.133929088711729705e-02
2.631000000000000000e+04 4.222158379852770232e-02
2.632000000000000000e+04 3.664055541157720114e-02
2.633000000000000000e+04 3.754381835460660066e-02
2.634000000000000000e+04 4.067159220576280210e-02
2.635000000000000000e+04 4.275787770748130240e-02
2.636000000000000000e+04 4.168920926749700162e-02
2.637000000000000000e+04 3.912387751042840228e-02
2.638000000000000000e+04 4.143618494272229696e-02
2.639000000000000000e+04 4.209785237908360289e-02
2.640000000000000000e+04 3.873054534196850029e-02
2.641000000000000000e+04 3.921552225947379927e-02
2.642000000000000000e+04 4.287917613983149856e-02
2.643000000000000000e+04 4.420669712126250317e-02
2.644000000000000000e+04 4.289717823266980118e-02
2.645000000000000000e+04 4.194006621837609999e-02
2.646000000000000000e+04 4.407196603715420047e-02
2.647000000000000000e+04 3.841925375163549733e-02
2.648000000000000000e+04 3.900360539555539768e-02
2.649000000000000000e+04 3.726957775652400134e-02
2.650000000000000000e+04 4.051775448024270282e-02
2.651000000000000000e+04 4.338121563196180308e-02
2.652000000000000000e+04 4.088489562273019823e-02
2.653000000000000000e+04 3.900594711303709966e-02
2.654000000000000000e+04 4.148508682847019957e-02
2.655000000000000000e+04 3.994706310331819915e-02
2.656000000000000000e+04 3.917674645781509674e-02
2.657000000000000000e+04 3.889594059437510160e-02
2.658000000000000000e+04 4.271543584764000284e-02
2.659000000000000000e+04 4.190379641950130185e-02
2.660000000000000000e+04 4.226654432713979753e-02
2.661000000000000000e+04 3.999083451926700034e-02
2.662000000000000000e+04 4.201166853308670179e-02
2.663000000000000000e+04 4.344725906848900115e-02
2.664000000000000000e+04 4.236097186803809700e-02
2.665000000000000000e+04 3.657163940370079802e-02
2.666000000000000000e+04 4.303399473428719951e-02
2.667000000000000000e+04 4.049261286854739794e-02
2.668000000000000000e+04 4.167549833655349867e-02
2.669000000000000000e+04 4.183793291449539736e-02
2.670000000000000000e+04 4.308342896401880229e-02
2.671000000000000000e+04 4.063808843493459805e-02
2.672000000000000000e+04 4.142933636903760319e-02
2.673000000000000000e+04 3.809728436172000327e-02
2.674000000000000000e+04 4.299710057675829727e-02
2.675000000000000000e+04 4.109271280467510085e-02
2.676000000000000000e+04 3.926867563277480072e-02
2.677000000000000000e+04 4.323344454169270046e-02
2.678000000000000000e+04 4.149283654987809961e-02
2.679000000000000000e+04 4.221743866801259959e-02
2.680000000000000000e+04 3.888160288333890324e-02
2.681000000000000000e+04 3.707313314080230154e-02
2.682000000000000000e+04 4.203659594058990062e-02
2.683000000000000000e+04 4.542579688131800214e-02
2.684000000000000000e+04 4.198871105909340179e-02
2.685000000000000000e+04 4.297792948782439698e-02
2.686000000000000000e+04 4.041612222790710168e-02
2.687000000000000000e+04 3.974633663892739727e-02
2.688000000000000000e+04 3.982659243047229763e-02
2.689000000000000000e+04 3.849243670701980174e-02
2.690000000000000000e+04 4.104380421340460272e-02
2.691000000000000000e+04 4.096223860979070208e-02
2.692000000000000000e+04 3.951131887733930204e-02
2.693000000000000000e+04 4.261364154517650188e-02
2.694000000000000000e+04 4.223819915205240250e-02
2.695000000000000000e+04 4.306234531104560087e-02
2.696000000000000000e+04 4.090271703898899769e-02
2.697000000000000000e+04 3.921010196208950249e-02
2.698000000000000000e+04 4.019279256463050010e-02
2.699000000000000000e+04 4.035389497876160081e-02
2.700000000000000000e+04 4.286882542073720131e-02
2.701000000000000000e+04 3.943255282938479961e-02
2.702000000000000000e+04 4.253372140228740134e-02
2.703000000000000000e+04 4.338385201990600099e-02
2.704000000000000000e+04 4.051582254469390104e-02
2.705000000000000000e+04 4.215884059667580203e-02
2.706000000000000000e+04 4.296165779232970217e-02
2.707000000000000000e+04 4.217334389686579893e-02
2.708000000000000000e+04 4.352519772946829985e-02
2.709000000000000000e+04 4.239645600318899671e-02
2.710000000000000000e+04 4.101420007646079668e-02
2.711000000000000000e+04 4.508038796484469674e-02
2.712000000000000000e+04 4.329115673899650019e-02
2.713000000000000000e+04 3.986186869442460284e-02
2.714000000000000000e+04 4.072833396494379699e-02
2.715000000000000000e+04 4.385296106338500144e-02
2.716000000000000000e+04 4.200413450598709797e-02
2.717000000000000000e+04 4.138318747282020149e-02
2.718000000000000000e+04 4.187306761741629857e-02
2.719000000000000000e+04 4.019201956689349986e-02
2.720000000000000000e+04 4.174050688743589921e-02
2.721000000000000000e+04 4.246813543140880165e-02
2.722000000000000000e+04 4.009746201336379656e-02
2.723000000000000000e+04 4.246106408536429871e-02
2.724000000000000000e+04 3.902135603129860270e-02
2.725000000000000000e+04 3.902297504246229898e-02
2.726000000000000000e+04 4.074946753680699918e-02
2.727000000000000000e+04 4.284778572618960085e-02
2.728000000000000000e+04 4.032154679298399769e-02
2.729000000000000000e+04 3.962811231613160012e-02
2.730000000000000000e+04 3.958951830863950000e-02
2.731000000000000000e+04 4.235237464308729688e-02
2.732000000000000000e+04 3.993263561278580231e-02
2.733000000000000000e+04 3.899634182453150244e-02
2.734000000000000000e+04 3.945332914590830159e-02
2.735000000000000000e+04 4.228991344571109839e-02
2.736000000000000000e+04 4.239561557769769978e-02
2.737000000000000000e+04 4.075753204524509843e-02
2.738000000000000000e+04 4.217292442917820045e-02
2.739000000000000000e+04 4.014089666306969867e-02
2.740000000000000000e+04 4.150930568575850188e-02
2.741000000000000000e+04 4.032192379236219926e-02
2.742000000000000000e+04 4.019947722554199909e-02
2.743000000000000000e+04 4.077065400779240206e-02
2.744000000000000000e+04 4.039007760584349682e-02
2.745000000000000000e+04 3.875773884356020077e-02
2.746000000000000000e+04 4.435902461409559766e-02
2.747000000000000000e+04 4.241787530481810203e-02
2.748000000000000000e+04 3.943877778947350171e-02
2.749000000000000000e+04 3.825881220400329658e-02
2.750000000000000000e+04 3.950058296322819795e-02
2.751000000000000000e+04 4.003445859998459866e-02
2.752000000000000000e+04 4.319639988243569734e-02
2.753000000000000000e+04 4.216121062636370154e-02
2.754000000000000000e+04 4.181065447628490306e-02
2.755000000000000000e+04 4.147440008819099772e-02
2.756000000000000000e+04 4.176300726830949744e-02
2.757000000000000000e+04 3.839947693049899913e-02
2.758000000000000000e+04 3.832421675324439864e-02
2.759000000000000000e+04 4.005942121148099722e-02
2.760000000000000000e+04 4.025352336466309772e-02
2.761000000000000000e+04 4.189989939331999896e-02
2.762000000000000000e+04 4.410569295287129765e-02
2.763000000000000000e+04 4.155202656984319926e-02
2.764000000000000000e+04 3.965697996318329893e-02
2.765000000000000000e+04 3.988648783415549987e-02
2.766000000000000000e+04 3.892136868089429713e-02
2.767000000000000000e+04 4.238126091659059902e-02
2.768000000000000000e+04 4.126456342637530028e-02
2.769000000000000000e+04 4.327214919030659968e-02
2.770000000000000000e+04 4.310880340635769858e-02
2.771000000000000000e+04 4.252726286649700232e-02
2.772000000000000000e+04 4.162180982530110096e-02
2.773000000000000000e+04 3.803588300943370332e-02
2.774000000000000000e+04 4.112349674105639924e-02
2.775000000000000000e+04 4.012666232883930345e-02
2.776000000000000000e+04 4.341342151165000079e-02
2.777000000000000000e+04 4.398223683238029758e-02
2.778000000000000000e+04 4.332467950880519725e-02
2.779000000000000000e+04 4.402373023331160318e-02
2.780000000000000000e+04 4.311676658689970326e-02
2.781000000000000000e+04 3.713222481310359674e-02
2.782000000000000000e+04 3.973200283944600120e-02
2.783000000000000000e+04 4.356328323483459747e-02
2.784000000000000000e+04 4.433688037097450324e-02
2.785000000000000000e+04 4.078107140958300153e-02
2.786000000000000000e+04 4.188688509166239859e-02
2.787000000000000000e+04 4.144352637231350084e-02
2.788000000000000000e+04 4.365050010383120238e-02
2.789000000000000000e+04 3.719321675598619842e-02
2.790000000000000000e+04 3.949733227491369902e-02
2.791000000000000000e+04 3.782782964408389764e-02
2.792000000000000000e+04 4.135675653815260033e-02
2.793000000000000000e+04 4.057915844023220198e-02
2.794000000000000000e+04 4.201938286423680113e-02
2.795000000000000000e+04 4.152672328054900219e-02
2.796000000000000000e+04 4.195323660969729751e-02
2.797000000000000000e+04 4.112372435629359918e-02
2.798000000000000000e+04 3.904714398086069765e-02
2.799000000000000000e+04 3.924877271056170097e-02
2.800000000000000000e+04 4.171521738171569960e-02
2.801000000000000000e+04 4.166996106505389819e-02
2.802000000000000000e+04 4.572141543030729810e-02
2.803000000000000000e+04 4.106260910630220307e-02
2.804000000000000000e+04 4.142806939780709768e-02
2.805000000000000000e+04 4.246725849807259784e-02
2.806000000000000000e+04 3.912265114486210282e-02
2.807000000000000000e+04 4.115704819560050270e-02
2.808000000000000000e+04 4.248388223350040016e-02
2.809000000000000000e+04 4.312274344265459858e-02
2.810000000000000000e+04 4.384009987115859708e-02
2.811000000000000000e+04 4.213027991354460072e-02
2.812000000000000000e+04 4.406675174832339753e-02
2.813000000000000000e+04 4.045567996799939725e-02
2.814000000000000000e+04 3.735035434365269885e-02
2.815000000000000000e+04 3.927245773375030030e-02
2.816000000000000000e+04 4.114834517240519712e-02
2.817000000000000000e+04 4.374916180968280166e-02
2.818000000000000000e+04 4.267095178365699903e-02
2.819000000000000000e+04 4.039571285247799820e-02
2.820000000000000000e+04 4.167141914367669675e-02
2.821000000000000000e+04 4.342397935688489807e-02
2.822000000000000000e+04 3.918100483715530186e-02
2.823000000000000000e+04 4.095540307462210150e-02
2.824000000000000000e+04 4.075578376650809687e-02
2.825000000000000000e+04 4.174346029758450177e-02
2.826000000000000000e+04 4.039244800806039704e-02
2.827000000000000000e+04 4.206485264003270025e-02
2.828000000000000000e+04 3.925515115261069693e-02
2.829000000000000000e+04 4.021672792732709778e-02
2.830000000000000000e+04 4.160647056996819720e-02
2.831000000000000000e+04 3.891649059951299977e-02
2.832000000000000000e+04 4.070126228034490201e-02
2.833000000000000000e+04 4.306664168834679896e-02
2.834000000000000000e+04 4.304853677749630181e-02
2.835000000000000000e+04 4.290768839418879904e-02
2.836000000000000000e+04 4.371631853282449687e-02
2.837000000000000000e+04 4.164420962333680032e-02
2.838000000000000000e+04 4.077161140739909984e-02
2.839000000000000000e+04 4.119751751422880137e-02
2.840000000000000000e+04 4.121360145509239681e-02
2.841000000000000000e+04 4.367545917630190344e-02
2.842000000000000000e+04 4.211116991937159659e-02
2.843000000000000000e+04 4.216892719268790224e-02
2.844000000000000000e+04 4.342972561717030333e-02
2.845000000000000000e+04 4.617593325674530097e-02
2.846000000000000000e+04 3.977456707507370098e-02
2.847000000000000000e+04 4.291373081505289733e-02
2.848000000000000000e+04 4.136720858514299909e-02
2.849000000000000000e+04 3.959366232156749654e-02
2.850000000000000000e+04 4.488762021064750252e-02
2.851000000000000000e+04 4.316602721810339910e-02
2.852000000000000000e+04 4.282760098576540025e-02
2.853000000000000000e+04 4.078298322856419716e-02
2.854000000000000000e+04 4.302041679620739745e-02
2.855000000000000000e+04 3.985710088163609693e-02
2.856000000000000000e+04 4.053610600531099700e-02
2.857000000000000000e+04 4.006188213825220140e-02
2.858000000000000000e+04 3.981843404471870074e-02
2.859000000000000000e+04 4.195293374359600203e-02
2.860000000000000000e+04 4.390950016677370310e-02
2.861000000000000000e+04 4.388342015445229755e-02
2.862000000000000000e+04 4.032226502895350229e-02
2.863000000000000000e+04 4.252082966268060094e-02
2.864000000000000000e+04 3.949970342218869779e-02
2.865000000000000000e+04 4.221422038972370144e-02
2.866000000000000000e+04 4.588852636516090044e-02
2.867000000000000000e+04 4.078255482017990180e-02
2.868000000000000000e+04 4.463553391397000192e-02
2.869000000000000000e+04 4.251495748758309795e-02
2.870000000000000000e+04 3.997660428285589734e-02
2.871000000000000000e+04 4.285723865032189939e-02
2.872000000000000000e+04 4.316720962524409760e-02
2.873000000000000000e+04 3.995093293488020253e-02
2.874000000000000000e+04 4.251510128378860331e-02
2.875000000000000000e+04 4.447208009660239686e-02
2.876000000000000000e+04 4.466183707118030061e-02
2.877000000000000000e+04 4.407441765069960299e-02
2.878000000000000000e+04 3.922099582850929744e-02
2.879000000000000000e+04 4.206607528030870125e-02
2.880000000000000000e+04 4.247369356453409989e-02
2.881000000000000000e+04 4.298206940293310130e-02
2.882000000000000000e+04 4.261013008654109674e-02
2.883000000000000000e+04 4.236322194337840269e-02
2.884000000000000000e+04 4.049529545009129816e-02
2.885000000000000000e+04 4.134069122374049721e-02
2.886000000000000000e+04 3.934625647962090161e-02
2.887000000000000000e+04 4.166392702609299920e-02
2.888000000000000000e+04 4.234856329858299739e-02
2.889000000000000000e+04 4.274743758141989758e-02
2.890000000000000000e+04 4.354342743754380241e-02
2.891000000000000000e+04 4.251199066638940149e-02
2.892000000000000000e+04 4.487214572727680345e-02
2.893000000000000000e+04 4.102983400225630045e-02
2.894000000000000000e+04 4.425072669982910156e-02
2.895000000000000000e+04 3.991738073527809766e-02
2.896000000000000000e+04 4.304086193442339947e-02
2.897000000000000000e+04 4.099393859505649773e-02
2.898000000000000000e+04 4.553976245224469754e-02
2.899000000000000000e+04 4.207215569913379943e-02
2.900000000000000000e+04 4.210641775280229981e-02
2.901000000000000000e+04 4.156657457351679852e-02
2.902000000000000000e+04 4.127555973827830293e-02
2.903000000000000000e+04 3.808933533728119797e-02
2.904000000000000000e+04 4.314082711935039727e-02
2.905000000000000000e+04 4.107160940766330093e-02
2.906000000000000000e+04 4.159569516777990306e-02
2.907000000000000000e+04 4.495122283697119969e-02
2.908000000000000000e+04 4.121972247958179819e-02
2.909000000000000000e+04 4.160883128643030199e-02
2.910000000000000000e+04 4.054589234292500094e-02
2.911000000000000000e+04 3.753287717699999720e-02
2.912000000000000000e+04 3.998570255935190304e-02
2.913000000000000000e+04 4.306102879345410223e-02
2.914000000000000000e+04 4.369099475443360275e-02
2.915000000000000000e+04 4.574682936072339834e-02
2.916000000000000000e+04 4.470942392945290167e-02
2.917000000000000000e+04 4.222976230084889843e-02
2.918000000000000000e+04 3.939907141029830306e-02
2.919000000000000000e+04 3.961021266877649827e-02
2.920000000000000000e+04 4.092342853546140219e-02
2.921000000000000000e+04 4.175898768007749867e-02
2.922000000000000000e+04 4.210004918277260311e-02
2.923000000000000000e+04 4.151430502533910022e-02
2.924000000000000000e+04 4.316610917448990281e-02
2.925000000000000000e+04 4.230546765029429696e-02
2.926000000000000000e+04 4.194315336644639791e-02
2.927000000000000000e+04 3.974165730178350064e-02
2.928000000000000000e+04 4.025612846016880103e-02
2.929000000000000000e+04 4.131289571523660137e-02
2.930000000000000000e+04 4.169521853327749772e-02
2.931000000000000000e+04 4.466531164944170101e-02
2.932000000000000000e+04 4.485828839242449878e-02
2.933000000000000000e+04 4.073608852922910167e-02
2.934000000000000000e+04 4.077544398605820186e-02
2.935000000000000000e+04 3.690347522497169908e-02
2.936000000000000000e+04 3.997447974979870255e-02
2.937000000000000000e+04 3.946477696299550281e-02
2.938000000000000000e+04 3.971601575613020046e-02
2.939000000000000000e+04 4.278265535831449889e-02
2.940000000000000000e+04 4.252676367759700149e-02
2.941000000000000000e+04 4.094219505786889785e-02
2.942000000000000000e+04 3.707820996642109679e-02
2.943000000000000000e+04 3.944473247975110314e-02
2.944000000000000000e+04 4.037033133208749874e-02
2.945000000000000000e+04 4.116873405873770070e-02
2.946000000000000000e+04 4.009208306670179744e-02
2.947000000000000000e+04 4.416358657181260194e-02
2.948000000000000000e+04 4.620261862874029679e-02
2.949000000000000000e+04 4.276782087981700203e-02
2.950000000000000000e+04 3.972374498844140345e-02
2.951000000000000000e+04 4.091977439820759788e-02
2.952000000000000000e+04 3.870555125176899924e-02
2.953000000000000000e+04 3.923515677452080186e-02
2.954000000000000000e+04 4.368549622595310072e-02
2.955000000000000000e+04 4.520121328532689803e-02
2.956000000000000000e+04 4.117785207927220081e-02
2.957000000000000000e+04 4.132656864821909748e-02
2.958000000000000000e+04 4.108798578381529787e-02
2.959000000000000000e+04 3.911083750426760236e-02
2.960000000000000000e+04 3.822737708687780345e-02
2.961000000000000000e+04 4.072609543800349841e-02
2.962000000000000000e+04 4.282627329230299928e-02
2.963000000000000000e+04 4.221746250987049726e-02
2.964000000000000000e+04 4.552938565611829719e-02
2.965000000000000000e+04 4.097258932888499933e-02
2.966000000000000000e+04 3.953647837042800067e-02
2.967000000000000000e+04 3.885621093213550287e-02
2.968000000000000000e+04 3.842647820711130036e-02
2.969000000000000000e+04 3.958728425204750129e-02
2.970000000000000000e+04 4.391480386257169688e-02
2.971000000000000000e+04 4.416167214512820016e-02
2.972000000000000000e+04 4.460065737366669669e-02
2.973000000000000000e+04 3.955084681510920297e-02
2.974000000000000000e+04 4.015167243778700046e-02
2.975000000000000000e+04 4.024172313511369808e-02
2.976000000000000000e+04 3.641061633825300181e-02
2.977000000000000000e+04 3.988120034337040015e-02
2.978000000000000000e+04 4.288440831005570220e-02
2.979000000000000000e+04 4.377041980624189754e-02
2.980000000000000000e+04 4.298763461410989861e-02
2.981000000000000000e+04 4.084488004446029663e-02
2.982000000000000000e+04 4.226162880659099785e-02
2.983000000000000000e+04 3.775955326855180011e-02
2.984000000000000000e+04 3.773420527577389660e-02
2.985000000000000000e+04 4.108404070138930303e-02
2.986000000000000000e+04 4.444316066801540233e-02
2.987000000000000000e+04 4.275981411337850119e-02
2.988000000000000000e+04 4.191537722945209987e-02
2.989000000000000000e+04 3.882204070687290259e-02
2.990000000000000000e+04 4.103969149291510077e-02
2.991000000000000000e+04 3.918649293482300011e-02
2.992000000000000000e+04 3.772936500608919941e-02
2.993000000000000000e+04 3.904477059841150038e-02
2.994000000000000000e+04 4.001026861369599841e-02
2.995000000000000000e+04 4.340481869876380155e-02
2.996000000000000000e+04 4.243209660053250121e-02
2.997000000000000000e+04 4.061432816088190317e-02
2.998000000000000000e+04 4.002579376101490088e-02
2.999000000000000000e+04 4.009817019104949809e-02
3.000000000000000000e+04 3.753693532198659755e-02
3.001000000000000000e+04 3.701676037162539984e-02
3.002000000000000000e+04 4.122499730437990256e-02
3.003000000000000000e+04 4.456269070506090058e-02
3.004000000000000000e+04 4.335721693933009685e-02
3.005000000000000000e+04 3.951818794012060265e-02
3.006000000000000000e+04 4.054745063185689891e-02
3.007000000000000000e+04 3.979171551764010273e-02
3.008000000000000000e+04 3.786140717566009728e-02
3.009000000000000000e+04 3.805579580366610232e-02
3.010000000000000000e+04 4.313727281987660145e-02
3.011000000000000000e+04 4.695673845708370209e-02
3.012000000000000000e+04 3.811333943158379950e-02
3.013000000000000000e+04 3.882762622088190008e-02
3.014000000000000000e+04 4.152617193758480207e-02
3.015000000000000000e+04 4.070224463939659670e-02
3.016000000000000000e+04 3.889740630984300090e-02
3.017000000000000000e+04 3.764797374606129732e-02
3.018000000000000000e+04 4.030599035322660062e-02
3.019000000000000000e+04 4.522641599178309907e-02
3.020000000000000000e+04 4.253593459725370229e-02
3.021000000000000000e+04 3.831955231726159872e-02
3.022000000000000000e+04 4.202028028666970200e-02
3.023000000000000000e+04 3.971507698297500194e-02
3.024000000000000000e+04 3.768371269106859933e-02
3.025000000000000000e+04 3.912720680236810022e-02
3.026000000000000000e+04 4.014636091887949926e-02
3.027000000000000000e+04 4.333491995930670304e-02
3.028000000000000000e+04 4.242024682462210150e-02
3.029000000000000000e+04 4.127859957516190337e-02
3.030000000000000000e+04 4.409875161945819855e-02
3.031000000000000000e+04 3.981783054769030133e-02
3.032000000000000000e+04 3.988119550049300244e-02
3.033000000000000000e+04 3.561440519988529757e-02
3.034000000000000000e+04 4.154243022203440300e-02
3.035000000000000000e+04 4.402985200285910311e-02
3.036000000000000000e+04 4.215373173356049691e-02
3.037000000000000000e+04 4.030061848461619772e-02
3.038000000000000000e+04 4.069826863706110104e-02
3.039000000000000000e+04 4.144826233386989661e-02
3.040000000000000000e+04 3.999913446605200124e-02
3.041000000000000000e+04 3.975055776536459695e-02
3.042000000000000000e+04 4.023826457560059772e-02
3.043000000000000000e+04 4.350318349897860232e-02
3.044000000000000000e+04 3.902184702455990112e-02
3.045000000000000000e+04 3.966509178280829689e-02
3.046000000000000000e+04 4.277921319007869927e-02
3.047000000000000000e+04 4.047460220754139915e-02
3.048000000000000000e+04 4.032371230423450331e-02
3.049000000000000000e+04 3.892518989741799995e-02
3.050000000000000000e+04 4.211300164461129897e-02
3.051000000000000000e+04 4.129005670547480217e-02
3.052000000000000000e+04 4.283384047448630244e-02
3.053000000000000000e+04 4.049043916165819684e-02
3.054000000000000000e+04 4.372635558247559701e-02
3.055000000000000000e+04 4.250835664570330047e-02
3.056000000000000000e+04 3.971611410379399798e-02
3.057000000000000000e+04 3.631548509001730068e-02
3.058000000000000000e+04 4.422758929431429981e-02
3.059000000000000000e+04 4.429739676415919702e-02
3.060000000000000000e+04 4.148112982511519692e-02
3.061000000000000000e+04 4.120454154908650274e-02
3.062000000000000000e+04 4.339775294065469774e-02
3.063000000000000000e+04 4.224422201514239916e-02
3.064000000000000000e+04 4.013096019625660149e-02
3.065000000000000000e+04 3.966840840876099950e-02
3.066000000000000000e+04 4.492605328559869798e-02
3.067000000000000000e+04 4.176144413650029891e-02
3.068000000000000000e+04 4.023828655481329758e-02
3.069000000000000000e+04 4.142364673316469709e-02
3.070000000000000000e+04 4.377244208008049947e-02
3.071000000000000000e+04 4.224538505077359701e-02
3.072000000000000000e+04 4.036817327141759698e-02
3.073000000000000000e+04 4.057794883847230111e-02
3.074000000000000000e+04 3.726601954549550039e-02
3.075000000000000000e+04 4.156507216393939830e-02
3.076000000000000000e+04 4.160129576921459821e-02
3.077000000000000000e+04 4.158669449388979755e-02
3.078000000000000000e+04 4.309450685977930101e-02
3.079000000000000000e+04 4.292064234614369894e-02
3.080000000000000000e+04 4.039816968142979914e-02
3.081000000000000000e+04 3.778162673115730008e-02
3.082000000000000000e+04 4.108871743083000044e-02
3.083000000000000000e+04 4.046755805611609857e-02
3.084000000000000000e+04 4.093312248587600150e-02
3.085000000000000000e+04 4.068581797182559828e-02
3.086000000000000000e+04 4.236872605979440098e-02
3.087000000000000000e+04 4.195630550384520097e-02
3.088000000000000000e+04 4.083589725196359876e-02
3.089000000000000000e+04 4.052356332540509726e-02
3.090000000000000000e+04 4.034362100064749906e-02
3.091000000000000000e+04 4.399724975228300194e-02
3.092000000000000000e+04 3.965844493359319684e-02
3.093000000000000000e+04 4.158596619963639968e-02
3.094000000000000000e+04 4.197442680597299886e-02
3.095000000000000000e+04 4.220773912966249708e-02
3.096000000000000000e+04 4.239906407892699708e-02
3.097000000000000000e+04 3.942472897469990328e-02
3.098000000000000000e+04 3.938404098153110156e-02
3.099000000000000000e+04 4.253692664206019936e-02
3.100000000000000000e+04 4.173287786543360134e-02
3.101000000000000000e+04 3.899763189256189727e-02
3.102000000000000000e+04 4.030786640942089771e-02
3.103000000000000000e+04 4.160074256360529743e-02
3.104000000000000000e+04 4.296662248671050122e-02
3.105000000000000000e+04 3.786818981170649717e-02
3.106000000000000000e+04 3.905372545123100142e-02
3.107000000000000000e+04 4.357325956225389929e-02
3.108000000000000000e+04 4.024129379540680035e-02
3.109000000000000000e+04 4.261577986180779820e-02
3.110000000000000000e+04 3.966917879879470338e-02
3.111000000000000000e+04 4.111930821090929722e-02
3.112000000000000000e+04 3.960718587040899796e-02
3.113000000000000000e+04 4.017775841057300013e-02
3.114000000000000000e+04 4.258257746696469948e-02
3.115000000000000000e+04 4.208244569599620122e-02
3.116000000000000000e+04 4.153557457029820321e-02
3.117000000000000000e+04 3.763867244124410177e-02
3.118000000000000000e+04 3.669436089694499969e-02
3.119000000000000000e+04 4.170409813523290321e-02
3.120000000000000000e+04 4.104438237845890042e-02
3.121000000000000000e+04 4.012397713959209994e-02
3.122000000000000000e+04 4.166287705302230276e-02
3.123000000000000000e+04 4.037722013890739786e-02
3.124000000000000000e+04 4.153446182608599990e-02
3.125000000000000000e+04 3.854929748922580196e-02
3.126000000000000000e+04 4.037030413746830332e-02
3.127000000000000000e+04 4.004719406366340217e-02
3.128000000000000000e+04 4.073808118700979891e-02
3.129000000000000000e+04 4.267918653786179767e-02
3.130000000000000000e+04 4.341194033622740311e-02
3.131000000000000000e+04 4.156378284096710202e-02
3.132000000000000000e+04 4.066115282475939868e-02
3.133000000000000000e+04 3.915200978517530128e-02
3.134000000000000000e+04 3.976008519530289942e-02
3.135000000000000000e+04 4.069733805954450084e-02
3.136000000000000000e+04 3.980423472821709857e-02
3.137000000000000000e+04 4.474378824234000185e-02
3.138000000000000000e+04 4.272254258394239668e-02
3.139000000000000000e+04 4.223910421133039717e-02
3.140000000000000000e+04 3.971910141408439843e-02
3.141000000000000000e+04 3.851188421249379656e-02
3.142000000000000000e+04 3.751945421099660283e-02
3.143000000000000000e+04 4.099111072719090199e-02
3.144000000000000000e+04 4.199403636157510167e-02
3.145000000000000000e+04 4.234947077929970133e-02
3.146000000000000000e+04 4.303563386201850194e-02
3.147000000000000000e+04 4.263876453042030057e-02
3.148000000000000000e+04 4.379766918718810270e-02
3.149000000000000000e+04 3.765105977654450292e-02
3.150000000000000000e+04 3.978274762630459871e-02
3.151000000000000000e+04 4.040397703647610056e-02
3.152000000000000000e+04 4.189079813659189744e-02
3.153000000000000000e+04 4.317998252809040344e-02
3.154000000000000000e+04 4.460415989160530087e-02
3.155000000000000000e+04 4.236834570765490166e-02
3.156000000000000000e+04 3.936408273875709879e-02
3.157000000000000000e+04 3.870166353881349802e-02
3.158000000000000000e+04 4.040740728378289931e-02
3.159000000000000000e+04 4.219013974070540129e-02
3.160000000000000000e+04 4.056368470191949738e-02
3.161000000000000000e+04 4.271784871816629997e-02
3.162000000000000000e+04 4.243539161980149771e-02
3.163000000000000000e+04 4.054523520171639944e-02
3.164000000000000000e+04 3.921541199088089680e-02
3.165000000000000000e+04 4.133503511548040216e-02
3.166000000000000000e+04 3.801174052059649866e-02
3.167000000000000000e+04 4.118713513016700190e-02
3.168000000000000000e+04 3.804785385727880304e-02
3.169000000000000000e+04 4.134713336825369956e-02
3.170000000000000000e+04 4.449991397559639739e-02
3.171000000000000000e+04 4.268509335815900280e-02
3.172000000000000000e+04 4.178309105336659723e-02
3.173000000000000000e+04 3.811470735818139888e-02
3.174000000000000000e+04 3.848384656012050070e-02
3.175000000000000000e+04 3.715786151587960329e-02
3.176000000000000000e+04 4.279072247445579735e-02
3.177000000000000000e+04 4.099337235093109683e-02
3.178000000000000000e+04 4.235355593264100021e-02
3.179000000000000000e+04 4.159273914992799720e-02
3.180000000000000000e+04 3.943559676408760206e-02
3.181000000000000000e+04 4.075334221124640027e-02
3.182000000000000000e+04 3.647567890584459821e-02
3.183000000000000000e+04 3.836197853088370302e-02
3.184000000000000000e+04 4.099974930286399977e-02
3.185000000000000000e+04 4.494742415845390249e-02
3.186000000000000000e+04 4.063166342675680193e-02
3.187000000000000000e+04 4.202792234718789877e-02
3.188000000000000000e+04 3.861383236944670311e-02
3.189000000000000000e+04 4.289942160248749747e-02
3.190000000000000000e+04 4.056931547820560174e-02
3.191000000000000000e+04 4.056021235883230242e-02
3.192000000000000000e+04 3.970397971570489848e-02
3.193000000000000000e+04 4.298456721007819920e-02
3.194000000000000000e+04 4.367879368364809695e-02
3.195000000000000000e+04 4.147770814597599720e-02
3.196000000000000000e+04 4.198796376585960111e-02
3.197000000000000000e+04 4.034134112298479874e-02
3.198000000000000000e+04 3.681422546505919852e-02
3.199000000000000000e+04 4.149020239710800306e-02
3.200000000000000000e+04 4.174020215868950306e-02
3.201000000000000000e+04 3.965526632964609666e-02
3.202000000000000000e+04 4.075540564954280298e-02
3.203000000000000000e+04 3.922271318733690226e-02
3.204000000000000000e+04 4.017804861068720312e-02
3.205000000000000000e+04 4.248721711337560131e-02
3.206000000000000000e+04 3.766427524387829656e-02
3.207000000000000000e+04 3.986151330173010043e-02
3.208000000000000000e+04 4.139147140085690235e-02
3.209000000000000000e+04 4.277639314532279829e-02
3.210000000000000000e+04 3.854555226862430017e-02
3.211000000000000000e+04 4.297634586691850139e-02
3.212000000000000000e+04 4.219788461923589667e-02
3.213000000000000000e+04 4.029637500643729747e-02
3.214000000000000000e+04 4.089736044406890036e-02
3.215000000000000000e+04 3.904564082622519888e-02
3.216000000000000000e+04 4.430598877370350158e-02
3.217000000000000000e+04 4.287180751562109926e-02
3.218000000000000000e+04 4.306948706507680164e-02
3.219000000000000000e+04 4.152689501643180153e-02
3.220000000000000000e+04 4.133871681988229851e-02
3.221000000000000000e+04 4.283770918846129677e-02
3.222000000000000000e+04 3.870281111448999750e-02
3.223000000000000000e+04 4.237207844853400213e-02
3.224000000000000000e+04 4.075466692447660133e-02
3.225000000000000000e+04 4.232259579002849853e-02
3.226000000000000000e+04 4.048184342682360076e-02
3.227000000000000000e+04 4.197363182902329876e-02
3.228000000000000000e+04 4.447731859982009817e-02
3.229000000000000000e+04 4.180445186793799867e-02
3.230000000000000000e+04 4.121521301567550311e-02
3.231000000000000000e+04 4.305368401110169774e-02
3.232000000000000000e+04 4.187150187790390082e-02
3.233000000000000000e+04 4.137502647936339845e-02
3.234000000000000000e+04 4.296254850924009772e-02
3.235000000000000000e+04 4.023709408938880294e-02
3.236000000000000000e+04 4.157731533050530032e-02
3.237000000000000000e+04 4.190168567001809757e-02
3.238000000000000000e+04 4.031523540616029772e-02
3.239000000000000000e+04 4.026482962071890187e-02
3.240000000000000000e+04 3.912239223718640135e-02
3.241000000000000000e+04 3.968787305057040055e-02
3.242000000000000000e+04 4.170117229223249677e-02
3.243000000000000000e+04 4.485448077321049776e-02
3.244000000000000000e+04 4.351898618042460143e-02
3.245000000000000000e+04 4.336675032973279914e-02
3.246000000000000000e+04 4.147097282111639888e-02
3.247000000000000000e+04 4.030220471322529946e-02
3.248000000000000000e+04 4.153140783309929723e-02
3.249000000000000000e+04 4.603697955608360148e-02
3.250000000000000000e+04 4.233937524259089730e-02
3.251000000000000000e+04 4.267788790166369972e-02
3.252000000000000000e+04 4.361865669488899921e-02
3.253000000000000000e+04 4.235448315739630265e-02
3.254000000000000000e+04 4.047016501426690255e-02
3.255000000000000000e+04 4.310496635735029669e-02
3.256000000000000000e+04 4.161855578422540142e-02
3.257000000000000000e+04 4.265640191733829911e-02
3.258000000000000000e+04 4.509763829410069758e-02
3.259000000000000000e+04 4.248525649309149721e-02
3.260000000000000000e+04 3.999010734260079886e-02
3.261000000000000000e+04 4.113444611430160103e-02
3.262000000000000000e+04 3.947539292275899919e-02
3.263000000000000000e+04 4.107649661600579899e-02
3.264000000000000000e+04 4.194020740687839921e-02
3.265000000000000000e+04 4.485485963523379999e-02
3.266000000000000000e+04 4.573460221290580330e-02
3.267000000000000000e+04 4.245702214539050223e-02
3.268000000000000000e+04 4.240228608250609654e-02
3.269000000000000000e+04 4.339709579944610318e-02
3.270000000000000000e+04 4.221202395856379908e-02
3.271000000000000000e+04 4.001057837158440017e-02
3.272000000000000000e+04 4.320857264101499867e-02
3.273000000000000000e+04 4.305590465664860256e-02
3.274000000000000000e+04 4.331945218145839827e-02
3.275000000000000000e+04 4.122663326561450126e-02
3.276000000000000000e+04 4.419842362403859914e-02
3.277000000000000000e+04 4.408621490001669863e-02
3.278000000000000000e+04 4.444495700299740115e-02
3.279000000000000000e+04 4.200103320181369781e-02
3.280000000000000000e+04 4.353017881512639964e-02
3.281000000000000000e+04 4.459260068833820201e-02
3.282000000000000000e+04 4.474347271025180123e-02
3.283000000000000000e+04 4.572406262159339763e-02
3.284000000000000000e+04 4.480779357254500300e-02
3.285000000000000000e+04 4.062193967401980105e-02
3.286000000000000000e+04 3.981045112013809756e-02
3.287000000000000000e+04 3.590119704604140261e-02
3.288000000000000000e+04 4.293329603970050257e-02
3.289000000000000000e+04 4.111636132001870308e-02
3.290000000000000000e+04 4.509240724146360013e-02
3.291000000000000000e+04 4.190266318619249863e-02
3.292000000000000000e+04 4.340878613293169819e-02
3.293000000000000000e+04 4.346601143479340151e-02
3.294000000000000000e+04 3.995143808424470033e-02
3.295000000000000000e+04 3.882966600358479792e-02
3.296000000000000000e+04 4.167173393070690290e-02
3.297000000000000000e+04 4.163718223571769711e-02
3.298000000000000000e+04 4.185136333107940254e-02
3.299000000000000000e+04 4.202394746243950235e-02
3.300000000000000000e+04 4.291546605527399999e-02
3.301000000000000000e+04 4.189906120300290054e-02
3.302000000000000000e+04 4.372196756303309978e-02
3.303000000000000000e+04 3.961056247353549747e-02
3.304000000000000000e+04 4.177093245089050222e-02
3.305000000000000000e+04 4.081001356244080142e-02
3.306000000000000000e+04 4.233977235853669807e-02
3.307000000000000000e+04 4.003200121223920299e-02
3.308000000000000000e+04 4.301480688154690063e-02
3.309000000000000000e+04 4.163298830389969979e-02
3.310000000000000000e+04 4.061033278703689992e-02
3.311000000000000000e+04 4.086142927408210196e-02
3.312000000000000000e+04 4.208626151084900180e-02
3.313000000000000000e+04 4.142183102667330169e-02
3.314000000000000000e+04 4.254829436540599752e-02
3.315000000000000000e+04 4.277693033218379903e-02
3.316000000000000000e+04 4.122505299746990343e-02
3.317000000000000000e+04 3.945472873747340320e-02
3.318000000000000000e+04 4.111769273877140252e-02
3.319000000000000000e+04 3.995493724942199981e-02
3.320000000000000000e+04 3.919691592454910278e-02
3.321000000000000000e+04 4.217423312365999738e-02
3.322000000000000000e+04 4.139343872666349788e-02
3.323000000000000000e+04 4.416110143065449939e-02
3.324000000000000000e+04 4.178154878318299931e-02
3.325000000000000000e+04 4.029685221612450130e-02
3.326000000000000000e+04 3.750803731381890244e-02
3.327000000000000000e+04 3.888143859803670083e-02
3.328000000000000000e+04 4.004180431365959858e-02
3.329000000000000000e+04 4.170233011245719906e-02
3.330000000000000000e+04 4.541205577552309691e-02
3.331000000000000000e+04 4.367449581623070176e-02
3.332000000000000000e+04 4.292263127863400057e-02
3.333000000000000000e+04 3.997905012220139692e-02
3.334000000000000000e+04 4.045953676104539765e-02
3.335000000000000000e+04 4.039000943303099750e-02
3.336000000000000000e+04 3.936448879539960338e-02
3.337000000000000000e+04 3.984781093895430060e-02
3.338000000000000000e+04 4.442283473908899966e-02
3.339000000000000000e+04 4.540987350046629678e-02
3.340000000000000000e+04 4.179303124546999981e-02
3.341000000000000000e+04 3.793755695223800101e-02
3.342000000000000000e+04 4.166477397084229761e-02
3.343000000000000000e+04 3.885910399258130088e-02
3.344000000000000000e+04 3.938318863511079682e-02
3.345000000000000000e+04 4.031569473445410084e-02
3.346000000000000000e+04 3.885613456368439828e-02
3.347000000000000000e+04 4.510670751333230311e-02
3.348000000000000000e+04 4.335187934339040233e-02
3.349000000000000000e+04 4.248402230441569727e-02
3.350000000000000000e+04 4.019347950816150317e-02
3.351000000000000000e+04 4.010898284614079767e-02
3.352000000000000000e+04 3.963548652827739854e-02
3.353000000000000000e+04 3.899509944021700009e-02
3.354000000000000000e+04 4.351229071617120081e-02
3.355000000000000000e+04 4.277346022427080258e-02
3.356000000000000000e+04 4.314120113849639893e-02
3.357000000000000000e+04 3.904075473546980007e-02
3.358000000000000000e+04 3.996196165680879903e-02
3.359000000000000000e+04 3.923960998654359850e-02
3.360000000000000000e+04 4.131929818540810290e-02
3.361000000000000000e+04 3.972150422632689942e-02
3.362000000000000000e+04 4.341235682368269760e-02
3.363000000000000000e+04 4.344781301915640048e-02
3.364000000000000000e+04 4.267610944807519874e-02
3.365000000000000000e+04 3.995941877365109807e-02
3.366000000000000000e+04 3.918159455060950258e-02
3.367000000000000000e+04 3.940982073545450104e-02
3.368000000000000000e+04 3.616950325667849658e-02
3.369000000000000000e+04 4.089367352426050151e-02
3.370000000000000000e+04 4.249236769974230193e-02
3.371000000000000000e+04 4.307936839759340247e-02
3.372000000000000000e+04 4.127238728106019661e-02
3.373000000000000000e+04 4.097244143486020174e-02
3.374000000000000000e+04 3.967866320163009747e-02
3.375000000000000000e+04 3.997740969061849836e-02
3.376000000000000000e+04 3.779775183647870324e-02
3.377000000000000000e+04 3.956990987062450338e-02
3.378000000000000000e+04 4.357071146368979991e-02
3.379000000000000000e+04 4.441811181604859993e-02
3.380000000000000000e+04 4.170690253376960199e-02
3.381000000000000000e+04 4.048366360366340011e-02
3.382000000000000000e+04 4.012617394328110015e-02
3.383000000000000000e+04 4.090413674712180259e-02
3.384000000000000000e+04 3.877691701054569728e-02
3.385000000000000000e+04 4.027974028140299950e-02
3.386000000000000000e+04 4.206880815327160295e-02
3.387000000000000000e+04 4.726801067590710032e-02
3.388000000000000000e+04 4.216273725032800013e-02
3.389000000000000000e+04 4.162374287843700199e-02
3.390000000000000000e+04 4.315260350704189923e-02
3.391000000000000000e+04 3.991511911153790282e-02
3.392000000000000000e+04 3.559887707233420212e-02
3.393000000000000000e+04 3.837873172014950179e-02
3.394000000000000000e+04 4.184675626456729747e-02
3.395000000000000000e+04 4.415292032063000000e-02
3.396000000000000000e+04 3.871973603963849847e-02
3.397000000000000000e+04 4.108375348150729994e-02
3.398000000000000000e+04 4.205388352274889996e-02
3.399000000000000000e+04 4.372962303459639738e-02
3.400000000000000000e+04 4.041601791977880026e-02
3.401000000000000000e+04 3.744106702506540263e-02
3.402000000000000000e+04 4.038413800299160000e-02
3.403000000000000000e+04 4.320859648287290328e-02
3.404000000000000000e+04 4.307134076952930102e-02
3.405000000000000000e+04 3.887254968285559775e-02
3.406000000000000000e+04 3.717947229743000237e-02
3.407000000000000000e+04 4.433723129332060170e-02
3.408000000000000000e+04 3.628550730645650063e-02
3.409000000000000000e+04 3.620115816593170305e-02
3.410000000000000000e+04 4.230231530964369963e-02
3.411000000000000000e+04 4.501336514949789980e-02
3.412000000000000000e+04 4.161103442311279987e-02
3.413000000000000000e+04 4.152929000556460082e-02
3.414000000000000000e+04 4.272571392357339681e-02
3.415000000000000000e+04 3.965368643403049953e-02
3.416000000000000000e+04 3.888363763689989955e-02
3.417000000000000000e+04 4.042761437594889762e-02
3.418000000000000000e+04 4.067221209406850224e-02
3.419000000000000000e+04 4.251618236303329745e-02
3.420000000000000000e+04 4.338874109089369685e-02
3.421000000000000000e+04 3.971564061939709955e-02
3.422000000000000000e+04 4.115644283592700264e-02
3.423000000000000000e+04 4.098030515015119862e-02
3.424000000000000000e+04 4.048261828720559757e-02
3.425000000000000000e+04 3.963853046298020100e-02
3.426000000000000000e+04 4.270963557064529764e-02
3.427000000000000000e+04 4.377834089100360315e-02
3.428000000000000000e+04 4.167981445789330219e-02
3.429000000000000000e+04 4.106454439461230260e-02
3.430000000000000000e+04 4.445996209979050096e-02
3.431000000000000000e+04 4.193308390676969699e-02
3.432000000000000000e+04 4.093408100306979852e-02
3.433000000000000000e+04 3.851389400660990003e-02
3.434000000000000000e+04 4.177914112806319774e-02
3.435000000000000000e+04 3.795527219772330124e-02
3.436000000000000000e+04 4.264263436198229701e-02
3.437000000000000000e+04 4.248804785311219995e-02
3.438000000000000000e+04 4.190721139311789911e-02
3.439000000000000000e+04 4.185996428132050112e-02
3.440000000000000000e+04 3.843165934085839702e-02
3.441000000000000000e+04 3.836403787136070248e-02
3.442000000000000000e+04 4.010348990559570170e-02
3.443000000000000000e+04 4.291483834385870222e-02
3.444000000000000000e+04 4.305482544004909928e-02
3.445000000000000000e+04 3.931994214653960346e-02
3.446000000000000000e+04 4.170514978468409933e-02
3.447000000000000000e+04 4.259924925863740192e-02
3.448000000000000000e+04 4.031437598168839676e-02
3.449000000000000000e+04 3.777201324701300045e-02
3.450000000000000000e+04 4.054897278547280048e-02
3.451000000000000000e+04 4.268604330718509671e-02
3.452000000000000000e+04 4.015667326748369875e-02
3.453000000000000000e+04 4.183374419808379846e-02
3.454000000000000000e+04 4.460063315927979832e-02
3.455000000000000000e+04 3.982523437589399751e-02
3.456000000000000000e+04 4.011847488582129945e-02
3.457000000000000000e+04 3.914898708462710014e-02
3.458000000000000000e+04 4.380192011594769702e-02
3.459000000000000000e+04 3.900269865989679924e-02
3.460000000000000000e+04 4.117586985230439756e-02
3.461000000000000000e+04 4.078398309648029879e-02
3.462000000000000000e+04 4.325762540102000286e-02
3.463000000000000000e+04 4.241512380540370108e-02
3.464000000000000000e+04 4.065496474504470131e-02
3.465000000000000000e+04 3.907691910862919754e-02
3.466000000000000000e+04 4.476176165044300215e-02
3.467000000000000000e+04 4.185038618743409933e-02
3.468000000000000000e+04 4.106132127344599980e-02
3.469000000000000000e+04 4.113508351147170117e-02
3.470000000000000000e+04 4.116322398185730258e-02
3.471000000000000000e+04 4.395069181919090268e-02
3.472000000000000000e+04 4.179158918559550129e-02
3.473000000000000000e+04 3.882304579019540264e-02
3.474000000000000000e+04 4.170639216899869883e-02
3.475000000000000000e+04 4.543738290667530266e-02
3.476000000000000000e+04 3.810099475085729909e-02
3.477000000000000000e+04 4.099969826638689974e-02
3.478000000000000000e+04 4.269539676606649847e-02
3.479000000000000000e+04 4.087792634963979821e-02
3.480000000000000000e+04 4.488678090274329791e-02
3.481000000000000000e+04 3.861253000795839690e-02
3.482000000000000000e+04 3.969286568462840337e-02
3.483000000000000000e+04 4.390359893441200118e-02
3.484000000000000000e+04 4.190315231680859925e-02
3.485000000000000000e+04 4.175548255443570222e-02
3.486000000000000000e+04 4.107714854180809921e-02
3.487000000000000000e+04 4.258375614881509952e-02
3.488000000000000000e+04 4.337169453501699828e-02
3.489000000000000000e+04 4.029872193932530072e-02
3.490000000000000000e+04 4.181573055684559975e-02
3.491000000000000000e+04 3.957883752882480205e-02
3.492000000000000000e+04 3.770419899374240214e-02
3.493000000000000000e+04 3.851475454866880310e-02
3.494000000000000000e+04 4.086795784533019810e-02
3.495000000000000000e+04 4.057140462100500278e-02
3.496000000000000000e+04 3.998691104352469772e-02
3.497000000000000000e+04 3.985816203057759854e-02
3.498000000000000000e+04 4.245611242949959979e-02
3.499000000000000000e+04 4.328077509999270212e-02
3.500000000000000000e+04 4.206732474267479982e-02
3.501000000000000000e+04 3.681603074073790116e-02
3.502000000000000000e+04 3.933013230562210083e-02
3.503000000000000000e+04 4.142416790127750187e-02
3.504000000000000000e+04 4.225199818611140301e-02
3.505000000000000000e+04 4.018893763422960036e-02
3.506000000000000000e+04 4.295212067663659733e-02
3.507000000000000000e+04 4.362731054425229849e-02
3.508000000000000000e+04 4.287592731416219743e-02
3.509000000000000000e+04 3.839039020240300054e-02
3.510000000000000000e+04 3.787226490676399993e-02
3.511000000000000000e+04 4.367186725139610148e-02
3.512000000000000000e+04 3.935285136103620213e-02
3.513000000000000000e+04 3.957243412733069815e-02
3.514000000000000000e+04 4.278630912303919842e-02
3.515000000000000000e+04 4.020563177764410051e-02
3.516000000000000000e+04 3.935863226652139973e-02
3.517000000000000000e+04 4.070434682071200072e-02
3.518000000000000000e+04 3.921235501766200116e-02
3.519000000000000000e+04 3.974091261625289917e-02
3.520000000000000000e+04 4.241663925349709735e-02
3.521000000000000000e+04 4.485009908676140106e-02
3.522000000000000000e+04 4.330305233597749742e-02
3.523000000000000000e+04 4.253826923668380111e-02
3.524000000000000000e+04 4.006679803133009893e-02
3.525000000000000000e+04 3.619437478482719767e-02
3.526000000000000000e+04 3.930126465857029794e-02
3.527000000000000000e+04 4.398012347519390103e-02
3.528000000000000000e+04 4.265926741063590100e-02
3.529000000000000000e+04 4.168737903237339920e-02
3.530000000000000000e+04 4.104838930070400099e-02
3.531000000000000000e+04 4.148229733109470158e-02
3.532000000000000000e+04 4.235339313745489775e-02
3.533000000000000000e+04 4.135037213563910047e-02
3.534000000000000000e+04 3.849008344113819674e-02
3.535000000000000000e+04 4.141276627779000297e-02
3.536000000000000000e+04 4.199647828936570182e-02
3.537000000000000000e+04 4.240765795111649944e-02
3.538000000000000000e+04 4.202618673443789948e-02
3.539000000000000000e+04 4.231869727373119977e-02
3.540000000000000000e+04 4.216399677097790177e-02
3.541000000000000000e+04 3.974714241921899899e-02
3.542000000000000000e+04 3.920890986919400162e-02
3.543000000000000000e+04 4.083864316344260059e-02
3.544000000000000000e+04 4.160568155348300101e-02
3.545000000000000000e+04 4.252207130193710188e-02
3.546000000000000000e+04 4.313632622361179836e-02
3.547000000000000000e+04 4.286884590983389837e-02
3.548000000000000000e+04 3.921031057834620248e-02
3.549000000000000000e+04 4.104935526847829780e-02
3.550000000000000000e+04 3.800989165902129985e-02
3.551000000000000000e+04 4.143447652459140290e-02
3.552000000000000000e+04 4.218723587691779880e-02
3.553000000000000000e+04 4.275797009468070009e-02
3.554000000000000000e+04 4.323779270052909712e-02
3.555000000000000000e+04 4.229608289897440060e-02
3.556000000000000000e+04 3.860939405858510032e-02
3.557000000000000000e+04 3.789785597473380174e-02
3.558000000000000000e+04 3.951297700405120156e-02
3.559000000000000000e+04 3.944628965109579777e-02
3.560000000000000000e+04 4.057250060141080056e-02
3.561000000000000000e+04 4.193480089306830111e-02
3.562000000000000000e+04 4.190599694848060053e-02
3.563000000000000000e+04 3.955797553062429667e-02
3.564000000000000000e+04 4.002128466963759956e-02
3.565000000000000000e+04 4.008291587233540204e-02
3.566000000000000000e+04 3.881111964583389834e-02
3.567000000000000000e+04 3.892554119229309911e-02
3.568000000000000000e+04 4.233155138790600097e-02
3.569000000000000000e+04 4.233584254980080064e-02
3.570000000000000000e+04 4.425297901034350168e-02
3.571000000000000000e+04 4.264631085097780189e-02
3.572000000000000000e+04 4.253122694790360120e-02
3.573000000000000000e+04 4.200017601251600230e-02
3.574000000000000000e+04 3.868400715291499953e-02
3.575000000000000000e+04 4.008525423705570218e-02
3.576000000000000000e+04 4.291411153972139736e-02
3.577000000000000000e+04 4.163120761513709744e-02
3.578000000000000000e+04 4.205524027347559701e-02
3.579000000000000000e+04 4.201508909463880226e-02
3.580000000000000000e+04 4.229022525250909770e-02
3.581000000000000000e+04 4.213497675955289734e-02
3.582000000000000000e+04 3.818142637610429796e-02
3.583000000000000000e+04 4.087438881397240098e-02
3.584000000000000000e+04 4.459041245281689797e-02
3.585000000000000000e+04 4.034569784998889852e-02
3.586000000000000000e+04 4.449070505797859953e-02
3.587000000000000000e+04 3.993068560957899887e-02
3.588000000000000000e+04 4.100288376212109925e-02
3.589000000000000000e+04 4.213641621172419666e-02
3.590000000000000000e+04 3.783226348459720056e-02
3.591000000000000000e+04 4.302345663309090074e-02
3.592000000000000000e+04 4.049423784017559813e-02
3.593000000000000000e+04 4.186680056154720025e-02
3.594000000000000000e+04 4.230902828276150024e-02
3.595000000000000000e+04 4.248161613941189851e-02
3.596000000000000000e+04 4.256670698523520174e-02
3.597000000000000000e+04 4.380683191120619824e-02
3.598000000000000000e+04 3.962976858019819776e-02
3.599000000000000000e+04 4.194502979516979979e-02
3.600000000000000000e+04 3.967468328773970238e-02
3.601000000000000000e+04 4.262975901365279735e-02
3.602000000000000000e+04 4.051114618778219739e-02
3.603000000000000000e+04 4.351777173578730284e-02
3.604000000000000000e+04 4.317942559719079726e-02
3.605000000000000000e+04 4.122658371925350118e-02
3.606000000000000000e+04 4.175209142267700263e-02
3.607000000000000000e+04 4.096112214028829746e-02
3.608000000000000000e+04 4.341389164328569861e-02
3.609000000000000000e+04 4.281590282917020068e-02
3.610000000000000000e+04 4.178547859191889674e-02
3.611000000000000000e+04 4.382251314818849663e-02
3.612000000000000000e+04 3.894999139010899697e-02
3.613000000000000000e+04 4.096936881542199982e-02
3.614000000000000000e+04 4.007531441748139744e-02
3.615000000000000000e+04 4.184448719024649876e-02
3.616000000000000000e+04 4.181084446609020094e-02
3.617000000000000000e+04 4.033763520419589993e-02
3.618000000000000000e+04 4.295334517955769899e-02
3.619000000000000000e+04 4.118006937205789808e-02
3.620000000000000000e+04 3.874779306352130193e-02
3.621000000000000000e+04 4.015328399837009982e-02
3.622000000000000000e+04 4.208550080657000314e-02
3.623000000000000000e+04 4.166350886225699685e-02
3.624000000000000000e+04 3.947767093777650171e-02
3.625000000000000000e+04 4.451514817774290117e-02
3.626000000000000000e+04 4.124365262687199746e-02
3.627000000000000000e+04 4.589537754654880036e-02
3.628000000000000000e+04 4.159385710954659893e-02
3.629000000000000000e+04 4.338717162609100064e-02
3.630000000000000000e+04 4.051860570907590137e-02
3.631000000000000000e+04 3.968572989106169957e-02
3.632000000000000000e+04 4.087763391435139670e-02
3.633000000000000000e+04 4.389024525880810129e-02
3.634000000000000000e+04 4.126075208187100080e-02
3.635000000000000000e+04 4.539378806948660139e-02
3.636000000000000000e+04 4.315984100103369830e-02
3.637000000000000000e+04 4.015781991183749872e-02
3.638000000000000000e+04 4.050810262560840258e-02
3.639000000000000000e+04 4.195097051560869872e-02
3.640000000000000000e+04 4.270399324595920004e-02
3.641000000000000000e+04 4.414367638528340215e-02
3.642000000000000000e+04 4.339362867176529970e-02
3.643000000000000000e+04 4.338941536843769764e-02
3.644000000000000000e+04 4.145746715366840224e-02
3.645000000000000000e+04 4.080083109438419758e-02
3.646000000000000000e+04 4.000375084578990104e-02
3.647000000000000000e+04 4.098485745489589827e-02
3.648000000000000000e+04 4.185181483626360111e-02
3.649000000000000000e+04 4.084405936300750106e-02
3.650000000000000000e+04 4.411969482898710215e-02
3.651000000000000000e+04 4.015010707080360342e-02
3.652000000000000000e+04 4.232191704213619787e-02
3.653000000000000000e+04 4.105069339275359969e-02
3.654000000000000000e+04 3.935753181576719800e-02
3.655000000000000000e+04 3.811445906758299806e-02
3.656000000000000000e+04 4.085948653519150264e-02
3.657000000000000000e+04 4.334170781075950135e-02
3.658000000000000000e+04 4.419917128980160176e-02
3.659000000000000000e+04 4.070736020803449734e-02
3.660000000000000000e+04 4.251870773732659842e-02
3.661000000000000000e+04 4.174166098237030303e-02
3.662000000000000000e+04 4.270984791219230303e-02
3.663000000000000000e+04 3.920128010213370234e-02
3.664000000000000000e+04 4.366662092506880255e-02
3.665000000000000000e+04 4.212630577385419878e-02
3.666000000000000000e+04 4.379619210958479725e-02
3.667000000000000000e+04 4.182421490550040227e-02
3.668000000000000000e+04 4.292166940867900293e-02
3.669000000000000000e+04 4.228847697377199899e-02
3.670000000000000000e+04 3.944082036614410258e-02
3.671000000000000000e+04 3.664899505674829722e-02
3.672000000000000000e+04 4.462454542517659689e-02
3.673000000000000000e+04 4.417258985340589972e-02
3.674000000000000000e+04 4.335584901273249747e-02
3.675000000000000000e+04 4.464331306517119874e-02
3.676000000000000000e+04 4.079821594059460099e-02
3.677000000000000000e+04 4.087249599397180244e-02
3.678000000000000000e+04 4.361905492842189924e-02
3.679000000000000000e+04 3.856403231620780109e-02
3.680000000000000000e+04 4.211047515273089875e-02
3.681000000000000000e+04 4.323624372482300082e-02
3.682000000000000000e+04 4.317617453634729763e-02
3.683000000000000000e+04 4.299855902791020063e-02
3.684000000000000000e+04 3.946822863072149690e-02
3.685000000000000000e+04 4.285041019320479788e-02
3.686000000000000000e+04 3.878161385655400084e-02
3.687000000000000000e+04 3.944463711231940145e-02
3.688000000000000000e+04 3.933124765753739926e-02
3.689000000000000000e+04 4.089768417179580340e-02
3.690000000000000000e+04 4.159126430749889719e-02
3.691000000000000000e+04 4.178830124437799692e-02
3.692000000000000000e+04 4.465885274112219722e-02
3.693000000000000000e+04 4.466526024043560028e-02
3.694000000000000000e+04 3.926168903708449759e-02
3.695000000000000000e+04 4.009979069232939841e-02
3.696000000000000000e+04 4.161377884447570175e-02
3.697000000000000000e+04 4.007234610617160103e-02
3.698000000000000000e+04 4.155524112284179894e-02
3.699000000000000000e+04 4.547913409769530069e-02
3.700000000000000000e+04 4.306007660925380287e-02
3.701000000000000000e+04 3.972027860581869851e-02
3.702000000000000000e+04 3.789518177509299673e-02
3.703000000000000000e+04 3.880090638995169899e-02
3.704000000000000000e+04 4.039560742676250038e-02
3.705000000000000000e+04 4.474426284432409667e-02
3.706000000000000000e+04 4.109890237450600226e-02
3.707000000000000000e+04 4.344326071441170084e-02
3.708000000000000000e+04 4.319102838635439923e-02
3.709000000000000000e+04 3.863948024809359810e-02
3.710000000000000000e+04 4.030827246606349945e-02
3.711000000000000000e+04 3.932620175182809791e-02
3.712000000000000000e+04 4.080229289829730155e-02
3.713000000000000000e+04 4.173529818654059947e-02
3.714000000000000000e+04 4.085169099271290100e-02
3.715000000000000000e+04 4.443345926702019916e-02
3.716000000000000000e+04 4.481342732906339749e-02
3.717000000000000000e+04 3.981755264103409991e-02
3.718000000000000000e+04 3.937751613557340102e-02
3.719000000000000000e+04 3.936674743890759831e-02
3.720000000000000000e+04 4.031082354485979874e-02
3.721000000000000000e+04 3.910917919129130310e-02
3.722000000000000000e+04 4.250124543905250268e-02
3.723000000000000000e+04 4.283192493021480141e-02
3.724000000000000000e+04 4.077389948070039849e-02
3.725000000000000000e+04 4.112537950277320165e-02
3.726000000000000000e+04 4.103603363037099799e-02
3.727000000000000000e+04 3.906581997871390322e-02
3.728000000000000000e+04 3.983811363577839659e-02
3.729000000000000000e+04 3.989005424082270324e-02
3.730000000000000000e+04 4.268458634614939740e-02
3.731000000000000000e+04 4.542199485003940024e-02
3.732000000000000000e+04 4.146766364574430014e-02
3.733000000000000000e+04 4.062883555889119924e-02
3.734000000000000000e+04 4.078408200293769797e-02
3.735000000000000000e+04 4.005638174712650157e-02
3.736000000000000000e+04 4.010675735771650208e-02
3.737000000000000000e+04 3.800257444381709843e-02
3.738000000000000000e+04 4.277532733976840279e-02
3.739000000000000000e+04 4.504143074154849657e-02
3.740000000000000000e+04 4.553211703896520302e-02
3.741000000000000000e+04 4.078307114541530193e-02
3.742000000000000000e+04 3.893250785768029992e-02
3.743000000000000000e+04 3.854628801345819783e-02
3.744000000000000000e+04 4.028440769761799933e-02
3.745000000000000000e+04 3.809489831328390086e-02
3.746000000000000000e+04 4.187839888036250235e-02
3.747000000000000000e+04 4.207728430628770305e-02
3.748000000000000000e+04 4.460013508796689674e-02
3.749000000000000000e+04 4.004884250462049933e-02
3.750000000000000000e+04 4.007231667637820016e-02
3.751000000000000000e+04 4.232358112931249722e-02
3.752000000000000000e+04 3.924715332686899705e-02
3.753000000000000000e+04 4.159936681389800328e-02
3.754000000000000000e+04 4.150446429848669849e-02
3.755000000000000000e+04 4.460220932960509699e-02
3.756000000000000000e+04 4.243595674633979936e-02
3.757000000000000000e+04 3.975615650415419838e-02
3.758000000000000000e+04 4.106505196541539865e-02
3.759000000000000000e+04 3.605776764452450073e-02
3.760000000000000000e+04 3.813836537301539681e-02
3.761000000000000000e+04 4.104456715285770274e-02
3.762000000000000000e+04 4.308483265340320306e-02
3.763000000000000000e+04 4.368314370512960121e-02
3.764000000000000000e+04 4.239076338708400171e-02
3.765000000000000000e+04 4.255080670118330244e-02
3.766000000000000000e+04 3.989579044282429848e-02
3.767000000000000000e+04 4.065018519759169835e-02
3.768000000000000000e+04 3.910424597561350246e-02
3.769000000000000000e+04 3.763182051479810331e-02
3.770000000000000000e+04 4.149323850870129810e-02
3.771000000000000000e+04 4.564438126981250343e-02
3.772000000000000000e+04 4.036395251750939800e-02
3.773000000000000000e+04 4.203782416880130074e-02
3.774000000000000000e+04 4.298411123454570076e-02
3.775000000000000000e+04 4.123751055449240144e-02
3.776000000000000000e+04 3.909951038658619760e-02
3.777000000000000000e+04 4.036243632435790318e-02
3.778000000000000000e+04 4.241541139781469794e-02
3.779000000000000000e+04 4.485718198120589723e-02
3.780000000000000000e+04 4.374980479478830092e-02
3.781000000000000000e+04 4.156122952699659728e-02
3.782000000000000000e+04 4.101908057928080331e-02
3.783000000000000000e+04 4.263721182942389887e-02
3.784000000000000000e+04 3.701162077486509772e-02
3.785000000000000000e+04 3.763779811561100003e-02
3.786000000000000000e+04 3.860928956419230201e-02
3.787000000000000000e+04 4.418326728045939705e-02
3.788000000000000000e+04 4.321968965232370063e-02
3.789000000000000000e+04 3.902162127196780184e-02
3.790000000000000000e+04 4.433056004345409945e-02
3.791000000000000000e+04 4.007708467543120295e-02
3.792000000000000000e+04 3.860977962613099806e-02
3.793000000000000000e+04 3.759955652058120240e-02
3.794000000000000000e+04 4.288187362253659957e-02
3.795000000000000000e+04 4.444455653429030262e-02
3.796000000000000000e+04 4.049695879220960304e-02
3.797000000000000000e+04 3.963773958384989721e-02
3.798000000000000000e+04 3.968916349112980302e-02
3.799000000000000000e+04 4.137677662074559781e-02
3.800000000000000000e+04 3.686623014509669838e-02
3.801000000000000000e+04 4.024945013225070256e-02
3.802000000000000000e+04 4.072638638317579995e-02
3.803000000000000000e+04 4.250726476311680185e-02
3.804000000000000000e+04 4.123062714934339762e-02
3.805000000000000000e+04 4.220804609358309867e-02
3.806000000000000000e+04 4.303859248757360006e-02
3.807000000000000000e+04 4.078632667660710143e-02
3.808000000000000000e+04 3.873541057109829849e-02
3.809000000000000000e+04 3.686296269297589800e-02
3.810000000000000000e+04 3.949594050645820198e-02
3.811000000000000000e+04 4.160780347883699659e-02
3.812000000000000000e+04 4.363955408334729835e-02
3.813000000000000000e+04 4.326567724347109983e-02
3.814000000000000000e+04 4.384429752826689980e-02
3.815000000000000000e+04 4.208738803863520256e-02
3.816000000000000000e+04 3.929036222398279987e-02
3.817000000000000000e+04 3.584273625165219912e-02
3.818000000000000000e+04 3.998159207403650245e-02
3.819000000000000000e+04 4.099185876548289836e-02
3.820000000000000000e+04 3.973177634179590051e-02
3.821000000000000000e+04 3.844670355319970007e-02
3.822000000000000000e+04 4.137175977230069662e-02
3.823000000000000000e+04 4.379422664642330237e-02
3.824000000000000000e+04 4.043533653020849744e-02
3.825000000000000000e+04 3.792069833725689870e-02
3.826000000000000000e+04 4.216825626790519921e-02
3.827000000000000000e+04 4.183237962424749684e-02
3.828000000000000000e+04 4.349425062537189829e-02
3.829000000000000000e+04 3.894677571952340212e-02
3.830000000000000000e+04 4.354409761726849709e-02
3.831000000000000000e+04 4.195008873939509719e-02
3.832000000000000000e+04 4.150192588567729740e-02
3.833000000000000000e+04 4.136922359466550098e-02
3.834000000000000000e+04 4.269819371402260033e-02
3.835000000000000000e+04 4.187680445611469821e-02
3.836000000000000000e+04 4.281972199678420188e-02
3.837000000000000000e+04 4.363575130701059790e-02
3.838000000000000000e+04 4.177733510732650063e-02
3.839000000000000000e+04 4.083243198692790288e-02
3.840000000000000000e+04 4.021468870341769752e-02
3.841000000000000000e+04 3.912600576877590247e-02
3.842000000000000000e+04 3.900398276746269710e-02
3.843000000000000000e+04 4.058767072856420133e-02
3.844000000000000000e+04 4.242562130093569667e-02
3.845000000000000000e+04 4.258103966712949856e-02
3.846000000000000000e+04 4.394258894026269874e-02
3.847000000000000000e+04 4.213451370596880269e-02
3.848000000000000000e+04 4.327795393764970189e-02
3.849000000000000000e+04 3.834930062294000103e-02
3.850000000000000000e+04 4.128326922655099762e-02
3.851000000000000000e+04 4.220338948071000046e-02
3.852000000000000000e+04 3.916588947176929958e-02
3.853000000000000000e+04 4.084003120660779917e-02
3.854000000000000000e+04 4.330158159136769658e-02
3.855000000000000000e+04 4.172610938549040083e-02
3.856000000000000000e+04 4.371423982083789961e-02
3.857000000000000000e+04 3.890821300446979658e-02
3.858000000000000000e+04 4.113455899059770271e-02
3.859000000000000000e+04 4.335600174963469972e-02
3.860000000000000000e+04 3.833490237593650124e-02
3.861000000000000000e+04 4.242616370320319991e-02
3.862000000000000000e+04 4.197896793484680311e-02
3.863000000000000000e+04 4.590075425803660097e-02
3.864000000000000000e+04 4.188452847301959991e-02
3.865000000000000000e+04 4.265113659203050023e-02
3.866000000000000000e+04 4.045608974993229745e-02
3.867000000000000000e+04 4.281072877347470024e-02
3.868000000000000000e+04 3.973169811069959811e-02
3.869000000000000000e+04 4.094882532954210314e-02
3.870000000000000000e+04 4.217236787080760191e-02
3.871000000000000000e+04 4.214533269405359994e-02
3.872000000000000000e+04 3.972463607788079970e-02
3.873000000000000000e+04 3.987605869770050049e-02
3.874000000000000000e+04 4.186852462589740059e-02
3.875000000000000000e+04 4.006223492324349766e-02
3.876000000000000000e+04 3.834433592855929912e-02
3.877000000000000000e+04 3.990697897970670038e-02
3.878000000000000000e+04 4.136956259608259856e-02
3.879000000000000000e+04 3.952252361923450086e-02
3.880000000000000000e+04 4.226310662925240186e-02
3.881000000000000000e+04 4.112220890820020291e-02
3.882000000000000000e+04 4.426402784883969738e-02
3.883000000000000000e+04 4.037172794342040044e-02
3.884000000000000000e+04 3.907694779336449986e-02
3.885000000000000000e+04 3.943773806095120238e-02
3.886000000000000000e+04 3.962163738906380323e-02
3.887000000000000000e+04 4.049419276416300201e-02
3.888000000000000000e+04 4.270847551524629970e-02
3.889000000000000000e+04 3.894569650292389884e-02
3.890000000000000000e+04 4.128963723778719674e-02
3.891000000000000000e+04 4.246509931981559682e-02
3.892000000000000000e+04 4.078632928431030064e-02
3.893000000000000000e+04 3.977322764694690010e-02
3.894000000000000000e+04 3.991458304226389725e-02
3.895000000000000000e+04 4.211383052170269981e-02
3.896000000000000000e+04 4.124561995267859993e-02
3.897000000000000000e+04 4.383805580437179911e-02
3.898000000000000000e+04 4.512081667780869915e-02
3.899000000000000000e+04 4.051177650690070131e-02
3.900000000000000000e+04 4.078042432665820310e-02
3.901000000000000000e+04 3.677318394184109912e-02
3.902000000000000000e+04 3.885375596582880259e-02
3.903000000000000000e+04 4.055510647594919721e-02
3.904000000000000000e+04 4.176331534981719829e-02
3.905000000000000000e+04 4.300998002290720018e-02
3.906000000000000000e+04 4.566935487091539764e-02
3.907000000000000000e+04 3.762758672237390134e-02
3.908000000000000000e+04 3.881294280290600168e-02
3.909000000000000000e+04 4.004216045141219954e-02
3.910000000000000000e+04 3.802440948784349684e-02
3.911000000000000000e+04 3.991443850100039742e-02
3.912000000000000000e+04 3.949580527842039973e-02
3.913000000000000000e+04 4.275806210935109708e-02
3.914000000000000000e+04 4.199578575789920248e-02
3.915000000000000000e+04 4.135216102004050237e-02
3.916000000000000000e+04 4.006042629480360134e-02
3.917000000000000000e+04 3.893397003412239765e-02
3.918000000000000000e+04 4.061897173523899840e-02
3.919000000000000000e+04 4.327069856226439803e-02
3.920000000000000000e+04 4.547643959522239959e-02
3.921000000000000000e+04 4.036849811673159927e-02
3.922000000000000000e+04 4.045162163674830003e-02
3.923000000000000000e+04 4.183984920382499695e-02
3.924000000000000000e+04 3.977278396487229917e-02
3.925000000000000000e+04 3.757215067744249654e-02
3.926000000000000000e+04 3.958539478480810336e-02
3.927000000000000000e+04 4.180757366120810281e-02
3.928000000000000000e+04 4.320063106715679724e-02
3.929000000000000000e+04 4.333232566714279727e-02
3.930000000000000000e+04 4.009592495858659705e-02
3.931000000000000000e+04 3.952919691801069779e-02
3.932000000000000000e+04 4.044180363416669671e-02
3.933000000000000000e+04 3.782549165189259821e-02
3.934000000000000000e+04 3.974873647093769835e-02
3.935000000000000000e+04 4.324126392602919977e-02
3.936000000000000000e+04 4.317600503563880088e-02
3.937000000000000000e+04 3.911375701427460133e-02
3.938000000000000000e+04 4.195473566651339997e-02
3.939000000000000000e+04 4.117649123072619766e-02
3.940000000000000000e+04 3.942155241966240065e-02
3.941000000000000000e+04 3.978495039045810283e-02
3.942000000000000000e+04 4.102299846708769987e-02
3.943000000000000000e+04 3.739161826670169692e-02
3.944000000000000000e+04 4.264732077717779679e-02
3.945000000000000000e+04 4.150455184280869847e-02
3.946000000000000000e+04 4.173072203993789808e-02
3.947000000000000000e+04 3.908941410481930195e-02
3.948000000000000000e+04 3.945871926844120303e-02
3.949000000000000000e+04 4.081733636558049910e-02
3.950000000000000000e+04 3.984621986746780115e-02
3.951000000000000000e+04 4.007074572145929992e-02
3.952000000000000000e+04 3.993391953408709921e-02
3.953000000000000000e+04 4.132502488791939960e-02
3.954000000000000000e+04 4.205061942338939734e-02
3.955000000000000000e+04 4.261104054749009773e-02
3.956000000000000000e+04 3.921966627240180275e-02
3.957000000000000000e+04 4.333633817732329696e-02
3.958000000000000000e+04 3.850763291120520154e-02
3.959000000000000000e+04 3.886505514383310073e-02
3.960000000000000000e+04 4.020281620323649940e-02
3.961000000000000000e+04 4.426053203642359851e-02
3.962000000000000000e+04 4.411456622183319853e-02
3.963000000000000000e+04 4.223361127078530119e-02
3.964000000000000000e+04 4.147016480565070273e-02
3.965000000000000000e+04 4.112186636775729681e-02
3.966000000000000000e+04 3.837124891579150182e-02
3.967000000000000000e+04 4.103669375181189655e-02
3.968000000000000000e+04 4.198224060237400190e-02
3.969000000000000000e+04 4.304012842476360318e-02
3.970000000000000000e+04 4.187139309942720239e-02
3.971000000000000000e+04 4.031893871724599732e-02
3.972000000000000000e+04 4.226312264800070190e-02
3.973000000000000000e+04 4.175906255841250331e-02
3.974000000000000000e+04 4.025536477565760246e-02
3.975000000000000000e+04 3.959833607077589690e-02
3.976000000000000000e+04 4.224799983203410270e-02
3.977000000000000000e+04 4.281750284135339701e-02
3.978000000000000000e+04 4.131260700523849833e-02
3.979000000000000000e+04 4.218296781182279825e-02
3.980000000000000000e+04 4.009141623973840052e-02
3.981000000000000000e+04 4.212574474513530037e-02
3.982000000000000000e+04 4.035123623907559826e-02
3.983000000000000000e+04 4.307965859770770262e-02
3.984000000000000000e+04 4.231686629354949880e-02
3.985000000000000000e+04 4.550554789602750255e-02
3.986000000000000000e+04 4.043911881744859799e-02
3.987000000000000000e+04 3.933081589639179920e-02
3.988000000000000000e+04 4.285297133028499739e-02
3.989000000000000000e+04 4.020547829568379972e-02
3.990000000000000000e+04 3.941429443657389758e-02
3.991000000000000000e+04 4.010365381836890342e-02
3.992000000000000000e+04 3.990240767598150079e-02
3.993000000000000000e+04 4.112038277089589966e-02
3.994000000000000000e+04 4.096066392958160052e-02
3.995000000000000000e+04 4.283116869628429690e-02
3.996000000000000000e+04 4.532112553715700320e-02
3.997000000000000000e+04 4.260418117046350234e-02
3.998000000000000000e+04 4.082568697631350219e-02
3.999000000000000000e+04 3.860236853361129900e-02
4.000000000000000000e+04 4.079094566404820044e-02
4.001000000000000000e+04 4.233593158423899772e-02
4.002000000000000000e+04 4.016107358038419756e-02
4.003000000000000000e+04 3.980187624692910209e-02
4.004000000000000000e+04 4.326946735382070086e-02
4.005000000000000000e+04 4.089403115212909834e-02
4.006000000000000000e+04 3.975566290318959667e-02
4.007000000000000000e+04 3.773905113339420109e-02
4.008000000000000000e+04 4.228815771639340276e-02
4.009000000000000000e+04 4.388638511300080314e-02
4.010000000000000000e+04 4.165016412734980078e-02
4.011000000000000000e+04 4.277421832084649794e-02
4.012000000000000000e+04 4.397060684859750018e-02
4.013000000000000000e+04 4.351824671030039837e-02
4.014000000000000000e+04 4.183834828436369668e-02
4.015000000000000000e+04 4.061594679951659875e-02
4.016000000000000000e+04 4.174410142004480323e-02
4.017000000000000000e+04 4.340616129338740331e-02
4.018000000000000000e+04 4.293769150972359672e-02
4.019000000000000000e+04 4.302831329405300276e-02
4.020000000000000000e+04 4.149191118776789783e-02
4.021000000000000000e+04 4.391344599425790057e-02
4.022000000000000000e+04 3.879768587648860234e-02
4.023000000000000000e+04 4.373296424746510314e-02
4.024000000000000000e+04 3.955238796770570164e-02
4.025000000000000000e+04 4.008334893733259824e-02
4.026000000000000000e+04 4.595988504588600226e-02
4.027000000000000000e+04 4.280007109045980140e-02
4.028000000000000000e+04 4.479953348636619981e-02
4.029000000000000000e+04 4.129527509212489733e-02
4.030000000000000000e+04 3.866467066109179757e-02
4.031000000000000000e+04 4.208650290966030327e-02
4.032000000000000000e+04 4.202716872096060041e-02
4.033000000000000000e+04 4.190353825688360179e-02
4.034000000000000000e+04 4.296607747673979877e-02
4.035000000000000000e+04 4.176249019801610285e-02
4.036000000000000000e+04 4.219135902822009759e-02
4.037000000000000000e+04 4.204263053834429720e-02
4.038000000000000000e+04 3.894117958843699989e-02
4.039000000000000000e+04 3.891743496060370150e-02
4.040000000000000000e+04 4.182047434151169724e-02
4.041000000000000000e+04 4.260567091405390028e-02
4.042000000000000000e+04 4.384348876774309817e-02
4.043000000000000000e+04 4.277351871132849953e-02
4.044000000000000000e+04 4.412995651364320232e-02
4.045000000000000000e+04 4.120138920843600255e-02
4.046000000000000000e+04 4.284590445458880126e-02
4.047000000000000000e+04 4.076826050877570273e-02
4.048000000000000000e+04 4.287114702165120000e-02
4.049000000000000000e+04 4.289994090795509751e-02
4.050000000000000000e+04 4.640432372689239776e-02
4.051000000000000000e+04 4.103738218545909672e-02
4.052000000000000000e+04 4.388651102781290086e-02
4.053000000000000000e+04 4.421336688101289852e-02
4.054000000000000000e+04 3.970108143985270205e-02
4.055000000000000000e+04 3.857066053897140190e-02
4.056000000000000000e+04 4.337282143533229689e-02
4.057000000000000000e+04 4.383791387081140134e-02
4.058000000000000000e+04 4.345963411033149787e-02
4.059000000000000000e+04 4.579786062240599753e-02
4.060000000000000000e+04 4.438247866928569929e-02
4.061000000000000000e+04 4.420518390834329847e-02
4.062000000000000000e+04 3.866287693381299795e-02
4.063000000000000000e+04 4.068230427801600158e-02
4.064000000000000000e+04 4.101759362965819861e-02
4.065000000000000000e+04 4.181330502033230034e-02
4.066000000000000000e+04 4.014817029237739698e-02
4.067000000000000000e+04 4.499024078249930225e-02
4.068000000000000000e+04 4.523614756762980166e-02
4.069000000000000000e+04 4.120221994817249711e-02
4.070000000000000000e+04 4.304116293787949715e-02
4.071000000000000000e+04 3.950186111032959885e-02
4.072000000000000000e+04 4.224181585013860041e-02
4.073000000000000000e+04 4.305646866559979802e-02
4.074000000000000000e+04 4.481610767543309920e-02
4.075000000000000000e+04 4.209409505128860335e-02
4.076000000000000000e+04 4.519177973270410015e-02
4.077000000000000000e+04 4.281652569770810074e-02
4.078000000000000000e+04 3.957600109279150319e-02
4.079000000000000000e+04 3.703881353139869964e-02
4.080000000000000000e+04 3.762884065508839693e-02
4.081000000000000000e+04 4.272063821554179797e-02
4.082000000000000000e+04 4.306111820042130001e-02
4.083000000000000000e+04 4.526125378906720176e-02
4.084000000000000000e+04 4.387377984821790033e-02
4.085000000000000000e+04 3.988076150417319693e-02
4.086000000000000000e+04 4.113692715764039748e-02
4.087000000000000000e+04 3.826707191765300192e-02
4.088000000000000000e+04 3.991836719214909845e-02
4.089000000000000000e+04 3.990895710885519754e-02
4.090000000000000000e+04 4.347769655287259810e-02
4.091000000000000000e+04 4.503967948257919796e-02
4.092000000000000000e+04 4.283508770167820251e-02
4.093000000000000000e+04 3.980997838079929768e-02
4.094000000000000000e+04 4.013407342135900252e-02
4.095000000000000000e+04 3.851824775338170276e-02
4.096000000000000000e+04 4.023953787982460090e-02
4.097000000000000000e+04 3.952798545360559912e-02
4.098000000000000000e+04 4.360253848135470234e-02
4.099000000000000000e+04 4.383263997733589934e-02
4.100000000000000000e+04 4.140282757580279749e-02
4.101000000000000000e+04 4.305863752961149732e-02
4.102000000000000000e+04 4.064630828797809875e-02
4.103000000000000000e+04 3.969405144453039963e-02
4.104000000000000000e+04 4.005995206534859743e-02
4.105000000000000000e+04 3.986813351511950265e-02
4.106000000000000000e+04 4.221277423202989681e-02
4.107000000000000000e+04 4.512810930609700150e-02
4.108000000000000000e+04 4.422282315790650176e-02
4.109000000000000000e+04 4.028030857443799795e-02
4.110000000000000000e+04 4.037056379020210334e-02
4.111000000000000000e+04 3.793870974332089890e-02
4.112000000000000000e+04 4.156358875334260211e-02
4.113000000000000000e+04 3.978395499289030107e-02
4.114000000000000000e+04 4.187692068517200050e-02
4.115000000000000000e+04 4.378926120698450192e-02
4.116000000000000000e+04 4.206142611801619996e-02
4.117000000000000000e+04 3.998411707580080271e-02
4.118000000000000000e+04 3.894557990133760278e-02
4.119000000000000000e+04 4.003029242157930129e-02
4.120000000000000000e+04 3.906522504985329713e-02
4.121000000000000000e+04 3.830541260540479970e-02
4.122000000000000000e+04 4.554782062768929912e-02
4.123000000000000000e+04 4.422421418130390025e-02
4.124000000000000000e+04 4.380608983337880291e-02
4.125000000000000000e+04 3.764050938189029971e-02
4.126000000000000000e+04 4.325736202299589744e-02
4.127000000000000000e+04 4.166935458779329887e-02
4.128000000000000000e+04 3.784838318824759740e-02
4.129000000000000000e+04 4.047894068062300038e-02
4.130000000000000000e+04 4.408911950886249681e-02
4.131000000000000000e+04 4.552290216088290126e-02
4.132000000000000000e+04 4.383574165403839734e-02
4.133000000000000000e+04 3.995061144232749800e-02
4.134000000000000000e+04 4.359289035201070056e-02
4.135000000000000000e+04 3.937958665192119873e-02
4.136000000000000000e+04 4.008288681507109902e-02
4.137000000000000000e+04 4.051066935062400121e-02
4.138000000000000000e+04 4.254189170896999911e-02
4.139000000000000000e+04 4.580327384173869809e-02
4.140000000000000000e+04 4.292389005422590081e-02
4.141000000000000000e+04 4.220087900757780314e-02
4.142000000000000000e+04 4.055749550461759667e-02
4.143000000000000000e+04 4.074712917208669904e-02
4.144000000000000000e+04 4.140445403754709763e-02
4.145000000000000000e+04 4.243159480392930116e-02
4.146000000000000000e+04 4.501140043139449654e-02
4.147000000000000000e+04 4.535284936428070346e-02
4.148000000000000000e+04 4.538735821843140061e-02
4.149000000000000000e+04 3.905786201357840104e-02
4.150000000000000000e+04 4.068944081664079698e-02
4.151000000000000000e+04 4.026093408465380302e-02
4.152000000000000000e+04 4.154836460947990140e-02
4.153000000000000000e+04 4.018234908580779752e-02
4.154000000000000000e+04 4.208229705691329814e-02
4.155000000000000000e+04 4.261008948087689763e-02
4.156000000000000000e+04 4.192295111715790140e-02
4.157000000000000000e+04 4.093089401721949905e-02
4.158000000000000000e+04 4.167802184820169897e-02
4.159000000000000000e+04 3.881023190915579985e-02
4.160000000000000000e+04 3.533349148929110228e-02
4.161000000000000000e+04 4.230906926095479720e-02
4.162000000000000000e+04 4.500977769494050179e-02
4.163000000000000000e+04 4.270309023559090006e-02
4.164000000000000000e+04 4.147545285522930003e-02
4.165000000000000000e+04 4.045064263045779901e-02
4.166000000000000000e+04 4.092443473637100149e-02
4.167000000000000000e+04 4.180662594735620047e-02
4.168000000000000000e+04 3.794767409563060134e-02
4.169000000000000000e+04 3.931900374591350278e-02
4.170000000000000000e+04 4.036866240203380168e-02
4.171000000000000000e+04 4.172919578850260020e-02
4.172000000000000000e+04 3.948407657444470004e-02
4.173000000000000000e+04 3.836791105568399668e-02
4.174000000000000000e+04 4.224626384675499863e-02
4.175000000000000000e+04 4.218608029186719788e-02
4.176000000000000000e+04 3.658296708017579751e-02
4.177000000000000000e+04 3.846080005168910076e-02
4.178000000000000000e+04 4.144637025892729948e-02
4.179000000000000000e+04 4.311427436768999755e-02
4.180000000000000000e+04 4.225417897105210319e-02
4.181000000000000000e+04 4.250518828630440310e-02
4.182000000000000000e+04 4.550344944000239700e-02
4.183000000000000000e+04 3.620233796536920234e-02
4.184000000000000000e+04 3.872448801994320122e-02
4.185000000000000000e+04 3.594367168843740079e-02
4.186000000000000000e+04 4.074321091175069770e-02
4.187000000000000000e+04 4.489340856671329705e-02
4.188000000000000000e+04 4.113602228462689969e-02
4.189000000000000000e+04 4.043263532221309797e-02
4.190000000000000000e+04 4.318191073834889981e-02
4.191000000000000000e+04 3.982564471662040223e-02
4.192000000000000000e+04 3.830419201403850032e-02
4.193000000000000000e+04 3.829632587730880111e-02
4.194000000000000000e+04 4.264501146972179968e-02
4.195000000000000000e+04 4.378521293401709674e-02
4.196000000000000000e+04 4.060030430555339881e-02
4.197000000000000000e+04 4.114267453551290199e-02
4.198000000000000000e+04 4.286730401217930114e-02
4.199000000000000000e+04 4.246702268719670242e-02
4.200000000000000000e+04 3.815200272947540105e-02
4.201000000000000000e+04 3.850434534251689911e-02
4.202000000000000000e+04 4.179172590374939655e-02
4.203000000000000000e+04 3.971087299287309746e-02
4.204000000000000000e+04 3.905957378447050266e-02
4.205000000000000000e+04 4.222803488373749747e-02
4.206000000000000000e+04 4.241739995777599886e-02
4.207000000000000000e+04 4.259434752166269683e-02
4.208000000000000000e+04 4.133075159043070324e-02
4.209000000000000000e+04 3.955112621188160149e-02
4.210000000000000000e+04 4.211953058838840275e-02
4.211000000000000000e+04 4.216720499098299685e-02
4.212000000000000000e+04 4.282089881598939718e-02
4.213000000000000000e+04 3.963023386895649786e-02
4.214000000000000000e+04 4.180487543344490325e-02
4.215000000000000000e+04 4.122554771602150031e-02
4.216000000000000000e+04 3.912528157234190090e-02
4.217000000000000000e+04 3.901726454496379920e-02
4.218000000000000000e+04 4.072838015854349930e-02
4.219000000000000000e+04 4.264611676335330198e-02
4.220000000000000000e+04 4.196926578879350139e-02
4.221000000000000000e+04 4.246920496225350256e-02
4.222000000000000000e+04 4.094842523336410245e-02
4.223000000000000000e+04 4.215307384729379686e-02
4.224000000000000000e+04 3.993775751441709654e-02
4.225000000000000000e+04 3.814617097377769744e-02
4.226000000000000000e+04 4.141701459884639808e-02
4.227000000000000000e+04 3.914138600230210319e-02
4.228000000000000000e+04 4.073474407196039926e-02
4.229000000000000000e+04 4.189601242542260323e-02
4.230000000000000000e+04 4.354120381176469767e-02
4.231000000000000000e+04 4.259533546864979758e-02
4.232000000000000000e+04 4.037738516926760168e-02
4.233000000000000000e+04 3.906496167182919865e-02
4.234000000000000000e+04 4.262556582689280144e-02
4.235000000000000000e+04 4.096493236720560177e-02
4.236000000000000000e+04 4.195411019027230071e-02
4.237000000000000000e+04 4.280372932553289794e-02
4.238000000000000000e+04 4.257748089730729879e-02
4.239000000000000000e+04 4.303129650652399996e-02
4.240000000000000000e+04 4.148700609803199907e-02
4.241000000000000000e+04 4.219863601028910061e-02
4.242000000000000000e+04 4.125223122537129833e-02
4.243000000000000000e+04 3.968525491654870119e-02
4.244000000000000000e+04 4.087674468755719825e-02
4.245000000000000000e+04 3.940743766725059855e-02
4.246000000000000000e+04 4.263350293040270300e-02
4.247000000000000000e+04 4.273317679762839855e-02
4.248000000000000000e+04 4.084013551473610060e-02
4.249000000000000000e+04 4.000907577574250307e-02
4.250000000000000000e+04 3.858046364039179749e-02
4.251000000000000000e+04 4.441323354840270160e-02
4.252000000000000000e+04 3.973902761936180111e-02
4.253000000000000000e+04 4.224234484136100282e-02
4.254000000000000000e+04 4.151822105050079897e-02
4.255000000000000000e+04 3.849505316466089733e-02
4.256000000000000000e+04 4.185312502086160208e-02
4.257000000000000000e+04 4.016632214188570194e-02
4.258000000000000000e+04 4.024322256445880125e-02
4.259000000000000000e+04 4.033748172223559914e-02
4.260000000000000000e+04 3.798320218920699792e-02
4.261000000000000000e+04 4.250928908586500132e-02
4.262000000000000000e+04 4.175725989043709702e-02
4.263000000000000000e+04 4.213006235659119691e-02
4.264000000000000000e+04 4.188408255577080047e-02
4.265000000000000000e+04 3.992818593978880032e-02
4.266000000000000000e+04 4.198059327900410115e-02
4.267000000000000000e+04 4.031809233129020342e-02
4.268000000000000000e+04 4.028324559330939691e-02
4.269000000000000000e+04 4.234062209725379666e-02
4.270000000000000000e+04 3.938943184912199746e-02
4.271000000000000000e+04 4.178420379757880054e-02
4.272000000000000000e+04 4.234669245779509872e-02
4.273000000000000000e+04 3.850530255585900286e-02
4.274000000000000000e+04 4.111413955688469901e-02
4.275000000000000000e+04 4.226218201220029863e-02
4.276000000000000000e+04 4.374743960797779913e-02
4.277000000000000000e+04 3.890799097716800270e-02
4.278000000000000000e+04 4.041557610034939713e-02
4.279000000000000000e+04 4.121307171881190279e-02
4.280000000000000000e+04 4.222438260912889790e-02
4.281000000000000000e+04 4.331067726016039898e-02
4.282000000000000000e+04 4.378701671957960229e-02
4.283000000000000000e+04 3.928085770457979964e-02
4.284000000000000000e+04 4.099988043308250285e-02
4.285000000000000000e+04 4.053267762064929891e-02
4.286000000000000000e+04 4.057946093380449676e-02
4.287000000000000000e+04 4.222370535135260006e-02
4.288000000000000000e+04 4.189364425837990152e-02
4.289000000000000000e+04 4.299687482416630208e-02
4.290000000000000000e+04 4.729706868529309771e-02
4.291000000000000000e+04 4.227169640362259811e-02
4.292000000000000000e+04 4.399302750825880015e-02
4.293000000000000000e+04 4.035905823111529678e-02
4.294000000000000000e+04 3.904664497822520064e-02
4.295000000000000000e+04 4.126255661249159795e-02
4.296000000000000000e+04 4.123840928077689844e-02
4.297000000000000000e+04 4.433732703328129715e-02
4.298000000000000000e+04 4.377410225570199653e-02
4.299000000000000000e+04 3.986877240240570275e-02
4.300000000000000000e+04 4.013786762952799986e-02
4.301000000000000000e+04 3.978083506226529759e-02
4.302000000000000000e+04 3.973636105656620093e-02
4.303000000000000000e+04 3.806430883705610307e-02
4.304000000000000000e+04 4.117567799985399901e-02
4.305000000000000000e+04 4.301544539630410002e-02
4.306000000000000000e+04 4.510967731475829662e-02
4.307000000000000000e+04 4.376748260110609884e-02
4.308000000000000000e+04 4.121345914900299834e-02
4.309000000000000000e+04 3.886288851499550279e-02
4.310000000000000000e+04 3.917316906154150180e-02
4.311000000000000000e+04 3.765886221081009982e-02
4.312000000000000000e+04 4.214179571717970030e-02
4.313000000000000000e+04 4.404329210519789678e-02
4.314000000000000000e+04 4.236758351325980304e-02
4.315000000000000000e+04 4.202473498880859859e-02
4.316000000000000000e+04 3.990148119628429690e-02
4.317000000000000000e+04 3.759843818843359997e-02
4.318000000000000000e+04 3.695302493870249866e-02
4.319000000000000000e+04 4.103487804532050115e-02
4.320000000000000000e+04 4.015242382884019745e-02
4.321000000000000000e+04 4.086587615311140093e-02
4.322000000000000000e+04 4.427878931164740128e-02
4.323000000000000000e+04 4.102863371372220125e-02
4.324000000000000000e+04 3.985756859183309936e-02
4.325000000000000000e+04 3.913242965936659934e-02
4.326000000000000000e+04 3.935509547591199697e-02
4.327000000000000000e+04 3.801863119006149844e-02
4.328000000000000000e+04 4.298511482775210085e-02
4.329000000000000000e+04 4.369407482445240160e-02
4.330000000000000000e+04 4.638761729001990297e-02
4.331000000000000000e+04 4.162446074187749895e-02
4.332000000000000000e+04 4.101317413151259889e-02
4.333000000000000000e+04 3.975320495665070342e-02
4.334000000000000000e+04 3.974222540855400221e-02
4.335000000000000000e+04 4.351070895791050303e-02
4.336000000000000000e+04 4.092462658882140003e-02
4.337000000000000000e+04 4.199816025793549901e-02
4.338000000000000000e+04 4.332363344728940024e-02
4.339000000000000000e+04 4.396594278514379811e-02
4.340000000000000000e+04 3.901061788201330011e-02
4.341000000000000000e+04 3.979710191488260163e-02
4.342000000000000000e+04 4.106455370783800018e-02
4.343000000000000000e+04 4.070613309741020341e-02
4.344000000000000000e+04 4.078738912940019917e-02
4.345000000000000000e+04 4.298333637416359987e-02
4.346000000000000000e+04 4.214034974575039949e-02
4.347000000000000000e+04 4.253454543650150160e-02
4.348000000000000000e+04 3.994758129119869994e-02
4.349000000000000000e+04 3.970471061766139842e-02
4.350000000000000000e+04 3.828090541064729790e-02
4.351000000000000000e+04 4.133736342191689922e-02
4.352000000000000000e+04 4.197622835636129895e-02
4.353000000000000000e+04 4.276716075837609654e-02
4.354000000000000000e+04 4.082569368183609770e-02
4.355000000000000000e+04 3.976751230657100261e-02
4.356000000000000000e+04 4.097136072814459851e-02
4.357000000000000000e+04 4.130500406026840071e-02
4.358000000000000000e+04 3.830846361815919837e-02
4.359000000000000000e+04 4.022558256983749941e-02
4.360000000000000000e+04 4.232736453413959987e-02
4.361000000000000000e+04 4.401048198342320111e-02
4.362000000000000000e+04 3.995988853275769803e-02
4.363000000000000000e+04 4.089144468307490121e-02
4.364000000000000000e+04 4.140569306910030223e-02
4.365000000000000000e+04 4.230886027216910344e-02
4.366000000000000000e+04 3.994550257921210268e-02
4.367000000000000000e+04 4.098533689975730060e-02
4.368000000000000000e+04 4.321961253881449749e-02
4.369000000000000000e+04 4.232046008110040142e-02
4.370000000000000000e+04 4.406397752463810102e-02
4.371000000000000000e+04 4.122030921280379900e-02
4.372000000000000000e+04 4.011884033679959799e-02
4.373000000000000000e+04 4.468783549964420315e-02
4.374000000000000000e+04 3.859787136316290140e-02
4.375000000000000000e+04 4.023011587560169910e-02
4.376000000000000000e+04 4.062292017042629794e-02
4.377000000000000000e+04 4.060774631798259870e-02
4.378000000000000000e+04 4.189865849912159657e-02
4.379000000000000000e+04 4.087505899369710261e-02
4.380000000000000000e+04 4.179634675383560316e-02
4.381000000000000000e+04 4.201766345649950163e-02
4.382000000000000000e+04 4.029272273182860076e-02
4.383000000000000000e+04 4.177614189684390050e-02
4.384000000000000000e+04 4.062852859497070174e-02
4.385000000000000000e+04 4.169942177832119956e-02
4.386000000000000000e+04 4.093299247324459766e-02
4.387000000000000000e+04 4.387981295585630104e-02
4.388000000000000000e+04 4.175580553710459691e-02
4.389000000000000000e+04 4.190622977912419889e-02
4.390000000000000000e+04 4.127778522670259853e-02
4.391000000000000000e+04 4.434796944260589735e-02
4.392000000000000000e+04 4.214655719697470160e-02
4.393000000000000000e+04 4.325641728937620195e-02
4.394000000000000000e+04 4.210043959319589857e-02
4.395000000000000000e+04 3.979210630059239889e-02
4.396000000000000000e+04 4.302729107439510342e-02
4.397000000000000000e+04 4.164699427783480346e-02
4.398000000000000000e+04 3.994658812880509668e-02
4.399000000000000000e+04 3.958445899188509781e-02
4.400000000000000000e+04 4.065921679139129774e-02
4.401000000000000000e+04 4.260542243719100258e-02
4.402000000000000000e+04 4.226129464805120084e-02
4.403000000000000000e+04 4.313136078417299790e-02
4.404000000000000000e+04 4.406995326280589709e-02
4.405000000000000000e+04 4.157911613583559901e-02
4.406000000000000000e+04 4.028568044304840085e-02
4.407000000000000000e+04 4.316178970038889867e-02
4.408000000000000000e+04 4.220101647078990104e-02
4.409000000000000000e+04 4.097546190023419743e-02
4.410000000000000000e+04 4.098238162696359738e-02
4.411000000000000000e+04 4.246760755777349849e-02
4.412000000000000000e+04 4.167386740446089866e-02
4.413000000000000000e+04 4.068355448544019870e-02
4.414000000000000000e+04 4.047895371913910051e-02
4.415000000000000000e+04 4.281515926122660132e-02
4.416000000000000000e+04 4.311387464404099756e-02
4.417000000000000000e+04 4.308127276599400118e-02
4.418000000000000000e+04 4.594981968402860051e-02
4.419000000000000000e+04 4.440968111157409665e-02
4.420000000000000000e+04 4.711138904094690216e-02
4.421000000000000000e+04 4.399081021547310288e-02
4.422000000000000000e+04 4.161006323993200057e-02
4.423000000000000000e+04 3.831569924950589678e-02
4.424000000000000000e+04 4.373278319835659927e-02
4.425000000000000000e+04 4.682535678148259939e-02
4.426000000000000000e+04 4.230631254613390069e-02
4.427000000000000000e+04 4.311023950576779729e-02
4.428000000000000000e+04 4.317686967551700311e-02
4.429000000000000000e+04 4.183541573584070167e-02
4.430000000000000000e+04 4.268468953669069671e-02
4.431000000000000000e+04 3.938348367810239753e-02
4.432000000000000000e+04 4.046081528067579924e-02
4.433000000000000000e+04 3.958290480077260309e-02
4.434000000000000000e+04 4.328676946461199743e-02
4.435000000000000000e+04 4.270424619317050169e-02
4.436000000000000000e+04 4.265199117362489939e-02
4.437000000000000000e+04 4.299701005220409739e-02
4.438000000000000000e+04 4.487643577158449693e-02
4.439000000000000000e+04 3.945419006049630251e-02
4.440000000000000000e+04 4.370904751121990062e-02
4.441000000000000000e+04 4.268648438155649844e-02
4.442000000000000000e+04 4.219741709530350215e-02
4.443000000000000000e+04 4.640579596161840265e-02
4.444000000000000000e+04 4.388685896992679941e-02
4.445000000000000000e+04 4.326113015413279861e-02
4.446000000000000000e+04 4.171620607376089890e-02
4.447000000000000000e+04 3.784054331481449818e-02
4.448000000000000000e+04 3.948571644723410101e-02
4.449000000000000000e+04 4.597502686083310142e-02
4.450000000000000000e+04 4.152609817683689669e-02
4.451000000000000000e+04 4.270836599171159986e-02
4.452000000000000000e+04 4.360835999250409906e-02
4.453000000000000000e+04 4.153363257646559836e-02
4.454000000000000000e+04 4.308018647134299883e-02
4.455000000000000000e+04 3.990339562296860154e-02
4.456000000000000000e+04 4.005398750305169675e-02
4.457000000000000000e+04 4.244817048311230051e-02
4.458000000000000000e+04 4.503314420580860344e-02
4.459000000000000000e+04 4.489752575755109887e-02
4.460000000000000000e+04 4.495372176170339684e-02
4.461000000000000000e+04 4.103358872234819793e-02
4.462000000000000000e+04 3.815108984708780182e-02
4.463000000000000000e+04 3.978552035987369812e-02
4.464000000000000000e+04 4.003404043614860325e-02
4.465000000000000000e+04 4.064541608095160324e-02
4.466000000000000000e+04 4.533753953874110343e-02
4.467000000000000000e+04 4.383174441754809914e-02
4.468000000000000000e+04 4.305079169571399827e-02
4.469000000000000000e+04 4.017030932009219707e-02
4.470000000000000000e+04 4.258098080754280090e-02
4.471000000000000000e+04 3.849907033145420071e-02
4.472000000000000000e+04 3.942342586815349853e-02
4.473000000000000000e+04 4.171464890241619733e-02
4.474000000000000000e+04 4.099147282540790277e-02
4.475000000000000000e+04 4.384214431047429861e-02
4.476000000000000000e+04 4.476017653942099966e-02
4.477000000000000000e+04 4.151585325598709797e-02
4.478000000000000000e+04 3.998027220368380319e-02
4.479000000000000000e+04 3.627859149128190297e-02
4.480000000000000000e+04 3.808262571692459797e-02
4.481000000000000000e+04 4.179543331265440226e-02
4.482000000000000000e+04 4.504366032779209827e-02
4.483000000000000000e+04 4.705774150788780141e-02
4.484000000000000000e+04 4.689458832144730027e-02
4.485000000000000000e+04 3.979687355458730313e-02
4.486000000000000000e+04 3.947322219610210209e-02
4.487000000000000000e+04 4.020016081631180155e-02
4.488000000000000000e+04 3.922589085996149721e-02
4.489000000000000000e+04 4.212262965738770154e-02
4.490000000000000000e+04 4.185425676405420126e-02
4.491000000000000000e+04 4.491163492202750185e-02
4.492000000000000000e+04 4.142056033015249772e-02
4.493000000000000000e+04 4.014351721853010035e-02
4.494000000000000000e+04 4.014446251094339752e-02
4.495000000000000000e+04 3.895701300352810009e-02
4.496000000000000000e+04 3.813369553536170159e-02
4.497000000000000000e+04 4.170541465282440186e-02
4.498000000000000000e+04 4.222210310399530236e-02
4.499000000000000000e+04 4.491517767310140158e-02
4.500000000000000000e+04 4.482205882668489905e-02
4.501000000000000000e+04 3.945275172591199836e-02
4.502000000000000000e+04 4.081740081310269996e-02
4.503000000000000000e+04 3.807698562741269888e-02
4.504000000000000000e+04 3.970421515405170299e-02
4.505000000000000000e+04 3.706499263644209841e-02
4.506000000000000000e+04 4.403612054884430138e-02
4.507000000000000000e+04 4.508356377482410082e-02
4.508000000000000000e+04 4.192101955413810033e-02
4.509000000000000000e+04 3.899483308196059761e-02
4.510000000000000000e+04 4.010104909539220081e-02
4.511000000000000000e+04 3.931730575859539861e-02
4.512000000000000000e+04 3.693025931715959720e-02
4.513000000000000000e+04 3.696524091064919831e-02
4.514000000000000000e+04 4.395180307328699909e-02
4.515000000000000000e+04 4.251095876097679693e-02
4.516000000000000000e+04 4.245643652975549659e-02
4.517000000000000000e+04 3.858179580420249832e-02
4.518000000000000000e+04 4.084382764995089787e-02
4.519000000000000000e+04 3.921967223286620258e-02
4.520000000000000000e+04 3.899484686553469914e-02
4.521000000000000000e+04 3.864016290754079819e-02
4.522000000000000000e+04 4.410666450858109766e-02
4.523000000000000000e+04 4.308094643056389894e-02
4.524000000000000000e+04 4.243942648172369797e-02
4.525000000000000000e+04 3.936235196888440008e-02
4.526000000000000000e+04 3.967186436057090065e-02
4.527000000000000000e+04 3.998690843582149851e-02
4.528000000000000000e+04 3.794186376035210001e-02
4.529000000000000000e+04 3.943158462643620021e-02
4.530000000000000000e+04 4.362045563757410011e-02
4.531000000000000000e+04 4.314610362052909848e-02
4.532000000000000000e+04 4.142933562397949770e-02
4.533000000000000000e+04 3.855729773640630131e-02
4.534000000000000000e+04 3.934193663299079963e-02
4.535000000000000000e+04 3.893745429813860043e-02
4.536000000000000000e+04 3.772331625223149937e-02
4.537000000000000000e+04 3.918723873794070084e-02
4.538000000000000000e+04 4.309737719595430061e-02
4.539000000000000000e+04 4.369123838841910273e-02
4.540000000000000000e+04 4.050293043255800279e-02
4.541000000000000000e+04 4.041157756000750279e-02
4.542000000000000000e+04 4.116778224706649919e-02
4.543000000000000000e+04 4.220036417245860011e-02
4.544000000000000000e+04 3.712635003030299863e-02
4.545000000000000000e+04 3.802039716392750096e-02
4.546000000000000000e+04 4.154865220189089825e-02
4.547000000000000000e+04 4.284951090812680330e-02
4.548000000000000000e+04 4.058474469929929801e-02
4.549000000000000000e+04 3.748243823647490203e-02
4.550000000000000000e+04 4.195609837770460093e-02
4.551000000000000000e+04 4.273778125643729747e-02
4.552000000000000000e+04 4.057991988956920204e-02
4.553000000000000000e+04 3.914165310561650013e-02
4.554000000000000000e+04 4.374141730368130004e-02
4.555000000000000000e+04 4.123084358870979932e-02
4.556000000000000000e+04 4.297764226794240083e-02
4.557000000000000000e+04 3.689685240387909765e-02
4.558000000000000000e+04 4.232035838067529920e-02
4.559000000000000000e+04 4.142896533012389859e-02
4.560000000000000000e+04 3.951210826635360301e-02
4.561000000000000000e+04 3.731617629528039687e-02
4.562000000000000000e+04 4.152265191078179790e-02
4.563000000000000000e+04 4.300979748368260330e-02
4.564000000000000000e+04 4.138626940548419814e-02
4.565000000000000000e+04 4.162456393241879826e-02
4.566000000000000000e+04 4.471040368080130001e-02
4.567000000000000000e+04 3.951996117830269828e-02
4.568000000000000000e+04 3.766907230019569952e-02
4.569000000000000000e+04 3.778067864477629989e-02
4.570000000000000000e+04 3.948413878679270239e-02
4.571000000000000000e+04 4.358314797282210329e-02
4.572000000000000000e+04 4.055711887776849989e-02
4.573000000000000000e+04 3.780746906995770262e-02
4.574000000000000000e+04 4.297011755406850153e-02
4.575000000000000000e+04 4.073922224342819975e-02
4.576000000000000000e+04 4.175947941839690258e-02
4.577000000000000000e+04 3.826257251203050297e-02
4.578000000000000000e+04 4.036311842501159874e-02
4.579000000000000000e+04 4.157408140599719998e-02
4.580000000000000000e+04 4.183254912495609767e-02
4.581000000000000000e+04 4.102740846574300104e-02
4.582000000000000000e+04 4.065342731773850110e-02
4.583000000000000000e+04 4.086142331361770214e-02
4.584000000000000000e+04 4.028667546808709782e-02
4.585000000000000000e+04 3.781701959669590135e-02
4.586000000000000000e+04 3.968693055212489662e-02
4.587000000000000000e+04 4.305429570376870241e-02
4.588000000000000000e+04 4.136624000966539899e-02
4.589000000000000000e+04 4.182310365140429892e-02
4.590000000000000000e+04 4.306911155581470002e-02
4.591000000000000000e+04 4.079980961978429965e-02
4.592000000000000000e+04 3.941085115075110279e-02
4.593000000000000000e+04 4.052594006061550208e-02
4.594000000000000000e+04 4.146102927625169854e-02
4.595000000000000000e+04 4.233168400824070116e-02
4.596000000000000000e+04 4.052547104656689658e-02
4.597000000000000000e+04 4.295351468026629982e-02
4.598000000000000000e+04 4.105787649750700097e-02
4.599000000000000000e+04 4.216367863118639786e-02
4.600000000000000000e+04 3.906915634870519738e-02
4.601000000000000000e+04 3.937122300267210245e-02
4.602000000000000000e+04 4.283390939235680317e-02
4.603000000000000000e+04 4.300526343286029812e-02
4.604000000000000000e+04 4.094648845493790296e-02
4.605000000000000000e+04 4.317397437989709680e-02
4.606000000000000000e+04 4.306511804461470028e-02
4.607000000000000000e+04 4.345035366714000008e-02
4.608000000000000000e+04 3.927776366472240238e-02
4.609000000000000000e+04 4.029334448277949871e-02
4.610000000000000000e+04 4.121053442358969809e-02
4.611000000000000000e+04 4.152659140527240056e-02
4.612000000000000000e+04 4.032769910991190060e-02
4.613000000000000000e+04 4.249223619699470100e-02
4.614000000000000000e+04 4.258110150694840307e-02
4.615000000000000000e+04 4.395723342895500180e-02
4.616000000000000000e+04 4.135520048439499802e-02
4.617000000000000000e+04 3.871176429092879762e-02
4.618000000000000000e+04 4.045402668416499953e-02
4.619000000000000000e+04 3.908046931028359705e-02
4.620000000000000000e+04 4.082959555089470116e-02
4.621000000000000000e+04 4.295599572360510321e-02
4.622000000000000000e+04 4.126427210867399803e-02
4.623000000000000000e+04 4.087889157235619769e-02
4.624000000000000000e+04 4.253835976123809814e-02
4.625000000000000000e+04 4.038976430892939756e-02
4.626000000000000000e+04 3.873751051723949707e-02
4.627000000000000000e+04 4.163252823054790219e-02
4.628000000000000000e+04 3.910516239702700042e-02
4.629000000000000000e+04 3.978880904614919695e-02
4.630000000000000000e+04 4.248105324804780231e-02
4.631000000000000000e+04 4.367549456655969720e-02
4.632000000000000000e+04 4.166540242731570087e-02
4.633000000000000000e+04 3.781250752508640012e-02
4.634000000000000000e+04 4.084034375846379988e-02
4.635000000000000000e+04 4.227318018674849909e-02
4.636000000000000000e+04 4.033246152102940019e-02
4.637000000000000000e+04 4.043797105550760163e-02
4.638000000000000000e+04 4.266464933753010003e-02
4.639000000000000000e+04 4.429871700704089699e-02
4.640000000000000000e+04 4.336768686771390324e-02
4.641000000000000000e+04 3.964788429439060347e-02
4.642000000000000000e+04 4.000599589198820111e-02
4.643000000000000000e+04 4.137798584997649798e-02
4.644000000000000000e+04 4.113184213638299697e-02
4.645000000000000000e+04 4.029301293194290090e-02
4.646000000000000000e+04 4.027188904583450108e-02
4.647000000000000000e+04 4.054516889154909792e-02
4.648000000000000000e+04 4.051866941153999674e-02
4.649000000000000000e+04 4.079763069748870014e-02
4.650000000000000000e+04 4.125783741474149668e-02
4.651000000000000000e+04 4.103940650820730313e-02
4.652000000000000000e+04 3.983527906239030247e-02
4.653000000000000000e+04 3.991128727793689934e-02
4.654000000000000000e+04 3.785966634750360243e-02
4.655000000000000000e+04 4.059517569839950213e-02
4.656000000000000000e+04 4.026537537574759879e-02
4.657000000000000000e+04 4.023705236613749764e-02
4.658000000000000000e+04 4.292672500014300258e-02
4.659000000000000000e+04 4.351366981863970251e-02
4.660000000000000000e+04 4.075737446546549847e-02
4.661000000000000000e+04 3.887727782130240284e-02
4.662000000000000000e+04 3.597552217543120018e-02
4.663000000000000000e+04 4.089256562292570285e-02
4.664000000000000000e+04 4.080305062234400315e-02
4.665000000000000000e+04 3.995556831359860228e-02
4.666000000000000000e+04 4.281063079833979934e-02
4.667000000000000000e+04 3.982299901545040266e-02
4.668000000000000000e+04 4.061739817261689894e-02
4.669000000000000000e+04 3.983256034553050301e-02
4.670000000000000000e+04 4.035349898040289929e-02
4.671000000000000000e+04 4.036207087337970179e-02
4.672000000000000000e+04 4.399354644119730234e-02
4.673000000000000000e+04 4.228532202541820245e-02
4.674000000000000000e+04 4.053692221641540250e-02
4.675000000000000000e+04 4.116438813507550254e-02
4.676000000000000000e+04 3.914890326559539863e-02
4.677000000000000000e+04 3.936201073229309705e-02
4.678000000000000000e+04 3.752344772219649849e-02
4.679000000000000000e+04 3.997594751417629655e-02
4.680000000000000000e+04 4.157953001558779837e-02
4.681000000000000000e+04 4.432637542486189686e-02
4.682000000000000000e+04 4.278526008129109742e-02
4.683000000000000000e+04 4.245422240346669734e-02
4.684000000000000000e+04 4.121279940009110049e-02
4.685000000000000000e+04 4.011301361024369877e-02
4.686000000000000000e+04 3.764055334031579658e-02
4.687000000000000000e+04 4.249045439064499941e-02
4.688000000000000000e+04 4.340671487152569785e-02
4.689000000000000000e+04 4.082399196922770201e-02
4.690000000000000000e+04 3.977919183671470293e-02
4.691000000000000000e+04 4.355600923299789845e-02
4.692000000000000000e+04 4.185766875743859861e-02
4.693000000000000000e+04 3.914926871657369717e-02
4.694000000000000000e+04 3.724098093807690080e-02
4.695000000000000000e+04 4.262355826795100056e-02
4.696000000000000000e+04 4.199205972254269753e-02
4.697000000000000000e+04 4.033478535711759738e-02
4.698000000000000000e+04 4.183132126927369826e-02
4.699000000000000000e+04 4.104038998484609707e-02
4.700000000000000000e+04 4.035184867680070148e-02
4.701000000000000000e+04 3.603595010936259946e-02
4.702000000000000000e+04 3.718444369733329979e-02
4.703000000000000000e+04 4.032212942838660219e-02
4.704000000000000000e+04 4.030794128775590235e-02
4.705000000000000000e+04 4.395072273910039656e-02
4.706000000000000000e+04 4.170155264437189896e-02
4.707000000000000000e+04 4.315354116260999850e-02
4.708000000000000000e+04 4.189057797193519728e-02
4.709000000000000000e+04 3.964811414480200191e-02
4.710000000000000000e+04 3.752290941774839850e-02
4.711000000000000000e+04 3.908581510186189684e-02
4.712000000000000000e+04 4.083534777164449930e-02
4.713000000000000000e+04 4.072423391044140140e-02
4.714000000000000000e+04 4.139740765094750141e-02
4.715000000000000000e+04 4.315147064626209672e-02
4.716000000000000000e+04 4.173453859984870007e-02
4.717000000000000000e+04 3.819690719246859878e-02
4.718000000000000000e+04 3.769256919622419877e-02
4.719000000000000000e+04 4.176754280924790258e-02
4.720000000000000000e+04 4.134824648499479949e-02
4.721000000000000000e+04 4.166462942957870064e-02
4.722000000000000000e+04 4.291129969060419880e-02
4.723000000000000000e+04 3.933277390897269715e-02
4.724000000000000000e+04 3.942999988794319843e-02
4.725000000000000000e+04 4.232273027300829937e-02
4.726000000000000000e+04 3.840286619961259806e-02
4.727000000000000000e+04 4.056890457868569944e-02
4.728000000000000000e+04 4.239315465092650254e-02
4.729000000000000000e+04 4.133810922503469709e-02
4.730000000000000000e+04 4.164081811904900288e-02
4.731000000000000000e+04 4.243099875748149868e-02
4.732000000000000000e+04 4.044509455561629691e-02
4.733000000000000000e+04 4.196260161697860230e-02
4.734000000000000000e+04 3.743424154818050104e-02
4.735000000000000000e+04 4.129580333828920119e-02
4.736000000000000000e+04 4.121329784393309992e-02
4.737000000000000000e+04 4.324881471693509810e-02
4.738000000000000000e+04 4.187227375805369772e-02
4.739000000000000000e+04 4.034046418964860187e-02
4.740000000000000000e+04 4.208089224994179811e-02
4.741000000000000000e+04 4.063866063952439878e-02
4.742000000000000000e+04 3.755543045699590021e-02
4.743000000000000000e+04 4.090392813086499851e-02
4.744000000000000000e+04 4.141303673386569767e-02
4.745000000000000000e+04 4.126447699964039956e-02
4.746000000000000000e+04 4.002429861575360071e-02
4.747000000000000000e+04 4.308342002332209847e-02
4.748000000000000000e+04 4.145034365355960287e-02
4.749000000000000000e+04 4.319126009941100242e-02
4.750000000000000000e+04 3.980548158287999794e-02
4.751000000000000000e+04 4.337430074810980085e-02
4.752000000000000000e+04 4.095109347254029947e-02
4.753000000000000000e+04 4.361622035503379818e-02
4.754000000000000000e+04 4.640836305916300197e-02
4.755000000000000000e+04 4.061009101569650059e-02
4.756000000000000000e+04 4.271897301077839937e-02
4.757000000000000000e+04 4.161206670105450228e-02
4.758000000000000000e+04 3.888352923095220182e-02
4.759000000000000000e+04 3.980640470981589712e-02
4.760000000000000000e+04 4.301277287304400287e-02
4.761000000000000000e+04 4.098274037241930040e-02
4.762000000000000000e+04 4.186905920505520212e-02
4.763000000000000000e+04 4.127006828784939713e-02
4.764000000000000000e+04 4.248427413403980252e-02
4.765000000000000000e+04 4.103527665138240188e-02
4.766000000000000000e+04 3.928018249571320342e-02
4.767000000000000000e+04 4.466101638972749810e-02
4.768000000000000000e+04 4.142754487693300208e-02
4.769000000000000000e+04 4.096770770847790039e-02
4.770000000000000000e+04 4.150639362633219698e-02
4.771000000000000000e+04 4.400512911379329817e-02
4.772000000000000000e+04 4.249314256012429875e-02
4.773000000000000000e+04 4.283074550330630281e-02
4.774000000000000000e+04 4.032830856740469982e-02
4.775000000000000000e+04 4.025331437587729988e-02
4.776000000000000000e+04 4.216724485158920149e-02
4.777000000000000000e+04 4.146555475890630060e-02
4.778000000000000000e+04 4.265237897634500258e-02
4.779000000000000000e+04 4.032312072813509785e-02
4.780000000000000000e+04 4.172911196947089868e-02
4.781000000000000000e+04 4.350817762315269815e-02
4.782000000000000000e+04 4.026528559625140030e-02
4.783000000000000000e+04 4.277193583548059841e-02
4.784000000000000000e+04 4.316915124654770175e-02
4.785000000000000000e+04 4.255488179624079825e-02
4.786000000000000000e+04 4.152395874261850112e-02
4.787000000000000000e+04 4.364735893905159758e-02
4.788000000000000000e+04 4.514708854258060039e-02
4.789000000000000000e+04 3.966781310737130251e-02
4.790000000000000000e+04 4.102468192577359701e-02
4.791000000000000000e+04 4.306382760405540189e-02
4.792000000000000000e+04 4.141840226948260290e-02
4.793000000000000000e+04 4.152590073645109903e-02
4.794000000000000000e+04 4.504368640482420139e-02
4.795000000000000000e+04 4.072402641177169658e-02
4.796000000000000000e+04 4.402506090700619712e-02
4.797000000000000000e+04 4.389666207134720194e-02
4.798000000000000000e+04 4.230500236153599686e-02
4.799000000000000000e+04 4.170515090227119859e-02
4.800000000000000000e+04 4.097892343997949771e-02
4.801000000000000000e+04 4.096324965357780318e-02
4.802000000000000000e+04 4.400002583861350319e-02
4.803000000000000000e+04 4.256754070520400030e-02
4.804000000000000000e+04 4.019870907068250065e-02
4.805000000000000000e+04 4.287993162870400166e-02
4.806000000000000000e+04 3.796283975243559816e-02
4.807000000000000000e+04 3.877075873315329740e-02
4.808000000000000000e+04 4.161054715514179991e-02
4.809000000000000000e+04 4.268627464771269919e-02
4.810000000000000000e+04 4.505884349346159917e-02
4.811000000000000000e+04 4.340652823448180181e-02
4.812000000000000000e+04 4.513499289751050220e-02
4.813000000000000000e+04 4.073091559112070048e-02
4.814000000000000000e+04 4.231148846447459894e-02
4.815000000000000000e+04 4.009216427803029975e-02
4.816000000000000000e+04 4.081718921661370292e-02
4.817000000000000000e+04 4.199266806244850159e-02
4.818000000000000000e+04 4.621189981698990007e-02
4.819000000000000000e+04 4.316405951976769878e-02
4.820000000000000000e+04 4.486444666981689866e-02
4.821000000000000000e+04 4.138035401701919969e-02
4.822000000000000000e+04 4.086721017956729957e-02
4.823000000000000000e+04 3.888632021844379977e-02
4.824000000000000000e+04 4.015509113669390312e-02
4.825000000000000000e+04 4.307052269577969772e-02
4.826000000000000000e+04 4.443968608975409906e-02
4.827000000000000000e+04 4.535252340137949784e-02
4.828000000000000000e+04 4.422547146677970054e-02
4.829000000000000000e+04 4.040118455886840265e-02
4.830000000000000000e+04 4.238961376249789775e-02
4.831000000000000000e+04 3.894293345510960180e-02
4.832000000000000000e+04 4.343767277896400103e-02
4.833000000000000000e+04 4.178725369274609996e-02
4.834000000000000000e+04 4.235525242984290034e-02
4.835000000000000000e+04 4.097086973488330008e-02
4.836000000000000000e+04 4.364021085202689915e-02
4.837000000000000000e+04 4.070572778582570023e-02
4.838000000000000000e+04 3.989142626523969892e-02
4.839000000000000000e+04 3.955725617706769975e-02
4.840000000000000000e+04 3.935756757855409654e-02
4.841000000000000000e+04 4.287327527999870019e-02
4.842000000000000000e+04 4.320004917681209700e-02
4.843000000000000000e+04 4.128117859363549663e-02
4.844000000000000000e+04 4.276070259511469823e-02
4.845000000000000000e+04 4.127274900674819669e-02
4.846000000000000000e+04 4.263440705835810224e-02
4.847000000000000000e+04 3.663842044770709849e-02
4.848000000000000000e+04 3.897161036729809847e-02
4.849000000000000000e+04 4.022087082266800201e-02
4.850000000000000000e+04 4.439499936997889917e-02
4.851000000000000000e+04 4.187770374119279687e-02
4.852000000000000000e+04 4.230092838406560030e-02
4.853000000000000000e+04 3.952008597552769675e-02
4.854000000000000000e+04 3.857278823852530042e-02
4.855000000000000000e+04 4.043970480561250025e-02
4.856000000000000000e+04 3.990551829338070261e-02
4.857000000000000000e+04 3.933135904371729691e-02
4.858000000000000000e+04 4.345225729048250024e-02
4.859000000000000000e+04 4.290046803653239926e-02
4.860000000000000000e+04 4.184207171201700243e-02
4.861000000000000000e+04 3.949545659124849978e-02
4.862000000000000000e+04 3.997072614729400147e-02
4.863000000000000000e+04 3.978700209408989746e-02
4.864000000000000000e+04 4.304261058568949888e-02
4.865000000000000000e+04 4.087457098066799716e-02
4.866000000000000000e+04 4.405915923416609675e-02
4.867000000000000000e+04 4.568064697086809955e-02
4.868000000000000000e+04 4.392245002090929690e-02
4.869000000000000000e+04 3.694640174508090347e-02
4.870000000000000000e+04 4.071401879191390016e-02
4.871000000000000000e+04 3.941371887922279910e-02
4.872000000000000000e+04 4.106036908924579759e-02
4.873000000000000000e+04 3.959462679922579748e-02
4.874000000000000000e+04 4.111022558063259780e-02
4.875000000000000000e+04 4.402535110712049726e-02
4.876000000000000000e+04 4.449531361460679763e-02
4.877000000000000000e+04 3.999215252697459894e-02
4.878000000000000000e+04 3.928817920386790119e-02
4.879000000000000000e+04 3.960750661790370108e-02
4.880000000000000000e+04 4.224331900477409918e-02
4.881000000000000000e+04 3.930727280676359764e-02
4.882000000000000000e+04 4.240547716617579926e-02
4.883000000000000000e+04 4.324869327247139739e-02
4.884000000000000000e+04 4.209666661918159969e-02
4.885000000000000000e+04 4.427969455718989977e-02
4.886000000000000000e+04 3.937252014875410044e-02
4.887000000000000000e+04 3.768914565443989839e-02
4.888000000000000000e+04 3.788029327988619993e-02
4.889000000000000000e+04 3.975265063345430339e-02
4.890000000000000000e+04 4.464878439903249840e-02
4.891000000000000000e+04 4.690729081630699848e-02
4.892000000000000000e+04 4.542140960693349938e-02
4.893000000000000000e+04 3.922749236226080044e-02
4.894000000000000000e+04 4.149852953851219939e-02
4.895000000000000000e+04 3.978985957801339790e-02
4.896000000000000000e+04 3.852141872048370219e-02
4.897000000000000000e+04 3.683229107409709963e-02
4.898000000000000000e+04 4.185404554009430206e-02
4.899000000000000000e+04 4.682783000171179821e-02
4.900000000000000000e+04 4.387899711728090318e-02
4.901000000000000000e+04 3.842013031244270044e-02
4.902000000000000000e+04 4.332478940486900187e-02
4.903000000000000000e+04 3.698989283293480090e-02
4.904000000000000000e+04 3.803423270583149857e-02
4.905000000000000000e+04 3.888110965490339938e-02
4.906000000000000000e+04 3.999350387603040069e-02
4.907000000000000000e+04 4.330657944083209782e-02
4.908000000000000000e+04 4.313517250120640217e-02
4.909000000000000000e+04 3.902430385351179920e-02
4.910000000000000000e+04 4.150627925992009942e-02
4.911000000000000000e+04 4.038282372057429986e-02
4.912000000000000000e+04 3.736078366637229919e-02
4.913000000000000000e+04 3.948474340140809696e-02
4.914000000000000000e+04 4.271772839128969851e-02
4.915000000000000000e+04 4.225371852517120080e-02
4.916000000000000000e+04 4.027566947042939688e-02
4.917000000000000000e+04 4.188312627375120195e-02
4.918000000000000000e+04 4.119652844965449728e-02
4.919000000000000000e+04 3.956662490963930301e-02
4.920000000000000000e+04 3.719246610999100283e-02
4.921000000000000000e+04 4.021438378840679756e-02
4.922000000000000000e+04 4.106032960116860059e-02
4.923000000000000000e+04 4.495145231485359744e-02
4.924000000000000000e+04 4.229364879429339807e-02
4.925000000000000000e+04 4.233571775257580216e-02
4.926000000000000000e+04 4.279143922030920200e-02
4.927000000000000000e+04 3.959410414099689968e-02
4.928000000000000000e+04 3.868773505091659820e-02
4.929000000000000000e+04 3.696128968149420269e-02
4.930000000000000000e+04 4.341177828609939920e-02
4.931000000000000000e+04 4.398148320615290208e-02
4.932000000000000000e+04 4.147367402911179834e-02
4.933000000000000000e+04 4.017292931675910117e-02
4.934000000000000000e+04 4.290635846555229671e-02
4.935000000000000000e+04 4.167769066989419902e-02
4.936000000000000000e+04 3.826187103986739696e-02
4.937000000000000000e+04 3.843351248651739882e-02
4.938000000000000000e+04 4.376002363860599653e-02
4.939000000000000000e+04 4.271701984107489913e-02
4.940000000000000000e+04 4.353175014257430059e-02
4.941000000000000000e+04 3.806538060307500249e-02
4.942000000000000000e+04 4.128163643181319981e-02
4.943000000000000000e+04 3.975800238549700300e-02
4.944000000000000000e+04 3.910760842263689974e-02
4.945000000000000000e+04 3.840487152338020044e-02
4.946000000000000000e+04 4.217547066509719916e-02
4.947000000000000000e+04 4.091270267963399709e-02
4.948000000000000000e+04 4.070890247821799812e-02
4.949000000000000000e+04 3.822627030313009711e-02
4.950000000000000000e+04 4.152987971901889869e-02
4.951000000000000000e+04 3.958843499422069756e-02
4.952000000000000000e+04 3.970729224383830192e-02
4.953000000000000000e+04 3.927035853266710314e-02
4.954000000000000000e+04 4.007864072918890241e-02
4.955000000000000000e+04 4.049316346645349951e-02
4.956000000000000000e+04 4.334160089492789664e-02
4.957000000000000000e+04 3.973005376756189727e-02
4.958000000000000000e+04 4.126849994063370303e-02
4.959000000000000000e+04 4.092171378433699658e-02
4.960000000000000000e+04 3.733918964862820156e-02
4.961000000000000000e+04 3.646553084254260113e-02
4.962000000000000000e+04 4.189796634018420202e-02
4.963000000000000000e+04 4.104812294244759852e-02
4.964000000000000000e+04 4.067382626235480081e-02
4.965000000000000000e+04 4.025927521288390210e-02
4.966000000000000000e+04 3.995985388755789874e-02
4.967000000000000000e+04 4.065670333802699765e-02
4.968000000000000000e+04 3.834768533706660321e-02
4.969000000000000000e+04 3.888743706047530224e-02
4.970000000000000000e+04 4.056557193398469680e-02
4.971000000000000000e+04 4.089168198406689658e-02
4.972000000000000000e+04 4.041041731834409817e-02
4.973000000000000000e+04 4.161002188920970291e-02
4.974000000000000000e+04 4.228972829878330231e-02
4.975000000000000000e+04 4.255777299404139846e-02
4.976000000000000000e+04 4.112084060907360283e-02
4.977000000000000000e+04 3.683013729751100085e-02
4.978000000000000000e+04 4.178947955369940320e-02
4.979000000000000000e+04 4.178617671132080214e-02
4.980000000000000000e+04 4.189679473638530105e-02
4.981000000000000000e+04 4.148378111422060255e-02
4.982000000000000000e+04 4.230391122400759679e-02
4.983000000000000000e+04 4.251460023224350182e-02
4.984000000000000000e+04 3.969893679022779703e-02
4.985000000000000000e+04 3.790395259857169685e-02
4.986000000000000000e+04 4.119000695645799737e-02
4.987000000000000000e+04 4.329994022846220258e-02
4.988000000000000000e+04 3.907247036695479792e-02
4.989000000000000000e+04 4.070714190602300192e-02
4.990000000000000000e+04 4.166971556842320040e-02
4.991000000000000000e+04 4.260296709835519752e-02
4.992000000000000000e+04 4.053088352084149859e-02
4.993000000000000000e+04 4.107250683009620179e-02
4.994000000000000000e+04 4.040801785886279779e-02
4.995000000000000000e+04 3.911906741559500328e-02
4.996000000000000000e+04 4.007925242185590015e-02
4.997000000000000000e+04 4.188254922628399657e-02
4.998000000000000000e+04 4.157684817910189956e-02
4.999000000000000000e+04 4.289186373353000292e-02
5.000000000000000000e+04 4.184784032404419846e-02
5.001000000000000000e+04 3.959523066878310044e-02
5.002000000000000000e+04 4.177227877080440244e-02
5.003000000000000000e+04 4.196735359728329812e-02
5.004000000000000000e+04 3.858355470001689769e-02
5.005000000000000000e+04 4.440122246742239653e-02
5.006000000000000000e+04 4.202429652214050015e-02
5.007000000000000000e+04 4.177284203469749935e-02
5.008000000000000000e+04 4.149949550628660028e-02
5.009000000000000000e+04 3.870263881981370058e-02
5.010000000000000000e+04 3.942457884550090025e-02
5.011000000000000000e+04 4.250273257493970142e-02
5.012000000000000000e+04 4.237215556204310118e-02
5.013000000000000000e+04 4.196410328149789704e-02
5.014000000000000000e+04 3.984131924808020225e-02
5.015000000000000000e+04 4.143627323210229835e-02
5.016000000000000000e+04 4.256711974740019777e-02
5.017000000000000000e+04 3.918622955679890163e-02
5.018000000000000000e+04 4.191133826971050330e-02
5.019000000000000000e+04 4.082655422389500077e-02
5.020000000000000000e+04 4.103324189782139864e-02
5.021000000000000000e+04 4.189122319221490198e-02
5.022000000000000000e+04 4.025871455669399746e-02
5.023000000000000000e+04 3.944951556622979666e-02
5.024000000000000000e+04 4.430034756660460038e-02
5.025000000000000000e+04 4.031740091741080334e-02
5.026000000000000000e+04 4.204597957432269772e-02
5.027000000000000000e+04 4.081035628914830155e-02
5.028000000000000000e+04 4.046952798962590025e-02
5.029000000000000000e+04 3.995507620275019767e-02
5.030000000000000000e+04 4.019610472023479875e-02
5.031000000000000000e+04 4.140900373458859807e-02
5.032000000000000000e+04 4.378710985183709853e-02
5.033000000000000000e+04 4.507496953010550061e-02
5.034000000000000000e+04 4.311275668442240278e-02
5.035000000000000000e+04 4.289493225514880159e-02
5.036000000000000000e+04 3.935258686542499745e-02
5.037000000000000000e+04 3.968954570591450015e-02
5.038000000000000000e+04 4.107998684048649873e-02
5.039000000000000000e+04 4.183095097541800200e-02
5.040000000000000000e+04 3.930542282760139672e-02
5.041000000000000000e+04 4.085282981395720048e-02
5.042000000000000000e+04 3.933037295937529682e-02
5.043000000000000000e+04 4.171502664685240030e-02
5.044000000000000000e+04 4.197343550622460034e-02
5.045000000000000000e+04 3.840234242379660101e-02
5.046000000000000000e+04 4.152669683098789838e-02
5.047000000000000000e+04 4.055040553212160143e-02
5.048000000000000000e+04 4.186506941914550084e-02
5.049000000000000000e+04 4.250440597534169834e-02
5.050000000000000000e+04 4.298567548394199855e-02
5.051000000000000000e+04 4.086182750761500199e-02
5.052000000000000000e+04 4.020430184900759818e-02
5.053000000000000000e+04 3.931563012301920318e-02
5.054000000000000000e+04 4.087008126080030057e-02
5.055000000000000000e+04 3.894859030842780234e-02
5.056000000000000000e+04 4.201306290924550213e-02
5.057000000000000000e+04 4.339737705886360236e-02
5.058000000000000000e+04 4.320994280278679656e-02
5.059000000000000000e+04 4.265820421278469776e-02
5.060000000000000000e+04 3.883153982460490344e-02
5.061000000000000000e+04 3.919754661619660047e-02
5.062000000000000000e+04 4.012584500014779870e-02
5.063000000000000000e+04 4.207106977701179779e-02
5.064000000000000000e+04 4.216501191258430203e-02
5.065000000000000000e+04 4.158340096473690101e-02
5.066000000000000000e+04 4.314824678003779945e-02
5.067000000000000000e+04 4.068999402225009776e-02
5.068000000000000000e+04 4.141647629439829809e-02
5.069000000000000000e+04 3.835159800946710135e-02
5.070000000000000000e+04 4.020294621586800038e-02
5.071000000000000000e+04 4.371967278420919867e-02
5.072000000000000000e+04 4.316279366612429946e-02
5.073000000000000000e+04 4.004863500595089859e-02
5.074000000000000000e+04 4.002487212419499757e-02
5.075000000000000000e+04 4.301247000694270045e-02
5.076000000000000000e+04 3.738559819757929920e-02
5.077000000000000000e+04 3.847700208425520324e-02
5.078000000000000000e+04 3.749369587749239868e-02
5.079000000000000000e+04 4.098251089453690266e-02
5.080000000000000000e+04 3.979393579065799991e-02
5.081000000000000000e+04 4.440924450755109887e-02
5.082000000000000000e+04 4.194847866892809779e-02
5.083000000000000000e+04 4.103500526398420195e-02
5.084000000000000000e+04 4.291350133717049958e-02
5.085000000000000000e+04 3.972745947539799843e-02
5.086000000000000000e+04 4.098434150218960292e-02
5.087000000000000000e+04 4.078883044421670323e-02
5.088000000000000000e+04 4.098995812237259811e-02
5.089000000000000000e+04 4.177584238350390278e-02
5.090000000000000000e+04 4.218808561563489740e-02
5.091000000000000000e+04 3.978549763560289970e-02
5.092000000000000000e+04 3.932219445705410071e-02
5.093000000000000000e+04 3.960147760808459955e-02
5.094000000000000000e+04 3.888924680650229782e-02
5.095000000000000000e+04 4.083795174956320051e-02
5.096000000000000000e+04 4.135675318539139972e-02
5.097000000000000000e+04 4.093517810106270249e-02
5.098000000000000000e+04 4.112866595387450197e-02
5.099000000000000000e+04 4.121795669198029949e-02
5.100000000000000000e+04 4.278208129107950036e-02
5.101000000000000000e+04 3.922561593353739856e-02
5.102000000000000000e+04 3.827501386404030120e-02
5.103000000000000000e+04 3.979063928127279937e-02
5.104000000000000000e+04 3.852187208831309856e-02
5.105000000000000000e+04 4.027460813522330124e-02
5.106000000000000000e+04 4.414200745522969815e-02
5.107000000000000000e+04 4.415453225374219720e-02
5.108000000000000000e+04 3.911457918584339971e-02
5.109000000000000000e+04 4.141045473515980041e-02
5.110000000000000000e+04 3.923776485025880223e-02
5.111000000000000000e+04 4.033355712890619726e-02
5.112000000000000000e+04 4.204867631196970018e-02
5.113000000000000000e+04 3.841757699847220264e-02
5.114000000000000000e+04 4.290939904749389855e-02
5.115000000000000000e+04 4.215497858822340321e-02
5.116000000000000000e+04 3.885118439793579931e-02
5.117000000000000000e+04 4.089747518300999862e-02
5.118000000000000000e+04 3.802360408008090276e-02
5.119000000000000000e+04 4.081163965165610086e-02
5.120000000000000000e+04 3.931349776685229974e-02
5.121000000000000000e+04 4.273722954094409665e-02
5.122000000000000000e+04 4.120048210024829932e-02
5.123000000000000000e+04 4.326406717300410043e-02
5.124000000000000000e+04 4.383515901863570263e-02
5.125000000000000000e+04 4.245379865169519873e-02
5.126000000000000000e+04 4.223655760288230060e-02
5.127000000000000000e+04 4.135194234549990216e-02
5.128000000000000000e+04 4.157757274806490183e-02
5.129000000000000000e+04 4.272666238248339771e-02
5.130000000000000000e+04 4.158700704574579826e-02
5.131000000000000000e+04 4.210422448813910118e-02
5.132000000000000000e+04 4.043903425335879792e-02
5.133000000000000000e+04 4.276500940322870009e-02
5.134000000000000000e+04 4.208044521510599656e-02
5.135000000000000000e+04 4.115627482533450177e-02
5.136000000000000000e+04 4.114752747118469861e-02
5.137000000000000000e+04 4.375275373458859668e-02
5.138000000000000000e+04 4.191932119429109954e-02
5.139000000000000000e+04 4.533939734101290198e-02
5.140000000000000000e+04 4.243513084948059844e-02
5.141000000000000000e+04 4.235173128545279692e-02
5.142000000000000000e+04 3.765732087194920141e-02
5.143000000000000000e+04 4.246901534497730252e-02
5.144000000000000000e+04 4.222410134971139872e-02
5.145000000000000000e+04 4.177848398685449910e-02
5.146000000000000000e+04 3.948094733059399897e-02
5.147000000000000000e+04 4.148378409445280246e-02
5.148000000000000000e+04 4.050091803073879726e-02
5.149000000000000000e+04 4.234872031956909977e-02
5.150000000000000000e+04 4.189616963267320249e-02
5.151000000000000000e+04 3.868420310318469724e-02
5.152000000000000000e+04 4.026741832494729750e-02
5.153000000000000000e+04 4.247634895145890183e-02
5.154000000000000000e+04 4.313432127237319669e-02
5.155000000000000000e+04 4.265518262982360281e-02
5.156000000000000000e+04 4.085511378943919997e-02
5.157000000000000000e+04 4.404550194740289998e-02
5.158000000000000000e+04 4.061272703111169780e-02
5.159000000000000000e+04 3.943126983940600100e-02
5.160000000000000000e+04 3.946633487939830293e-02
5.161000000000000000e+04 4.302290305495259926e-02
5.162000000000000000e+04 4.300965853035450259e-02
5.163000000000000000e+04 4.181888550519940323e-02
5.164000000000000000e+04 4.284229166805739869e-02
5.165000000000000000e+04 4.281896911561480085e-02
5.166000000000000000e+04 4.256056472659110190e-02
5.167000000000000000e+04 4.093960784375660217e-02
5.168000000000000000e+04 4.220751821994780245e-02
5.169000000000000000e+04 4.095323123037809820e-02
5.170000000000000000e+04 3.982566930353639845e-02
5.171000000000000000e+04 4.532777257263660015e-02
5.172000000000000000e+04 4.273138716816900218e-02
5.173000000000000000e+04 4.166802950203409711e-02
5.174000000000000000e+04 3.932911027222869838e-02
5.175000000000000000e+04 4.286478012800210013e-02
5.176000000000000000e+04 4.013122618198389918e-02
5.177000000000000000e+04 4.177273102104660241e-02
5.178000000000000000e+04 4.203973114490500151e-02
5.179000000000000000e+04 4.245381914079179864e-02
5.180000000000000000e+04 4.070659242570399960e-02
5.181000000000000000e+04 4.417508617043489766e-02
5.182000000000000000e+04 4.048139899969099842e-02
5.183000000000000000e+04 3.919750303030009736e-02
5.184000000000000000e+04 4.085501879453649898e-02
5.185000000000000000e+04 4.330978132784359808e-02
5.186000000000000000e+04 4.069857485592359714e-02
5.187000000000000000e+04 4.426948949694629876e-02
5.188000000000000000e+04 4.088169764727350025e-02
5.189000000000000000e+04 4.236944429576389864e-02
5.190000000000000000e+04 4.310910478234290105e-02
5.191000000000000000e+04 4.027639739215369691e-02
5.192000000000000000e+04 4.016788788139819683e-02
5.193000000000000000e+04 4.413973875343799730e-02
5.194000000000000000e+04 4.183440059423439855e-02
5.195000000000000000e+04 4.683501310646529664e-02
5.196000000000000000e+04 4.194786921143529856e-02
5.197000000000000000e+04 4.086289517581460223e-02
5.198000000000000000e+04 4.158365763723850111e-02
5.199000000000000000e+04 3.914643451571459681e-02
5.200000000000000000e+04 4.152845218777650310e-02
5.201000000000000000e+04 4.289150312542910209e-02
5.202000000000000000e+04 4.389971718192099692e-02
5.203000000000000000e+04 4.172001816332340102e-02
5.204000000000000000e+04 4.599520452320569885e-02
5.205000000000000000e+04 4.227282553911199808e-02
5.206000000000000000e+04 4.063049219548699881e-02
5.207000000000000000e+04 4.082249291241159955e-02
5.208000000000000000e+04 4.181085303425779998e-02
5.209000000000000000e+04 4.477424435317509804e-02
5.210000000000000000e+04 4.430859088897699805e-02
5.211000000000000000e+04 4.348506778478619661e-02
5.212000000000000000e+04 4.157003518193960051e-02
5.213000000000000000e+04 4.227849803864949796e-02
5.214000000000000000e+04 3.980754092335699740e-02
5.215000000000000000e+04 3.863615170121190157e-02
5.216000000000000000e+04 4.471972286701200033e-02
5.217000000000000000e+04 4.163709171116349722e-02
5.218000000000000000e+04 4.286079555749890135e-02
5.219000000000000000e+04 4.102935232222079676e-02
5.220000000000000000e+04 4.102498814463610005e-02
5.221000000000000000e+04 4.214308261871330119e-02
5.222000000000000000e+04 3.846579547971479968e-02
5.223000000000000000e+04 3.913701288402079981e-02
5.224000000000000000e+04 3.981692157685749744e-02
5.225000000000000000e+04 4.481183104217049962e-02
5.226000000000000000e+04 4.315448515117160239e-02
5.227000000000000000e+04 4.199107624590389665e-02
5.228000000000000000e+04 4.414749853312960326e-02
5.229000000000000000e+04 4.073330871760839911e-02
5.230000000000000000e+04 4.088689573109149933e-02
5.231000000000000000e+04 3.880867362022399902e-02
5.232000000000000000e+04 3.925069384276860113e-02
5.233000000000000000e+04 4.036425612866870183e-02
5.234000000000000000e+04 4.296487346291540110e-02
5.235000000000000000e+04 4.526537917554369905e-02
5.236000000000000000e+04 4.346411339938639762e-02
5.237000000000000000e+04 3.951547741889949866e-02
5.238000000000000000e+04 3.997458815574640029e-02
5.239000000000000000e+04 4.049015156924719999e-02
5.240000000000000000e+04 3.969769813120360008e-02
5.241000000000000000e+04 4.219642356038089820e-02
5.242000000000000000e+04 4.018668048083780253e-02
5.243000000000000000e+04 4.354824423789969978e-02
5.244000000000000000e+04 4.408292472362509984e-02
5.245000000000000000e+04 3.986657354980700091e-02
5.246000000000000000e+04 4.080209992825979681e-02
5.247000000000000000e+04 3.949346784502259788e-02
5.248000000000000000e+04 3.892146684229370185e-02
5.249000000000000000e+04 4.109219759702679997e-02
5.250000000000000000e+04 4.228419028222560327e-02
5.251000000000000000e+04 4.282974489033219978e-02
5.252000000000000000e+04 4.045219421386710146e-02
5.253000000000000000e+04 3.905355408787720278e-02
5.254000000000000000e+04 3.886851407587520180e-02
5.255000000000000000e+04 3.811030872166149691e-02
5.256000000000000000e+04 3.943340219557280035e-02
5.257000000000000000e+04 3.753869459033010170e-02
5.258000000000000000e+04 4.276863709092140059e-02
5.259000000000000000e+04 4.491940960288039880e-02
5.260000000000000000e+04 4.377284683287140099e-02
5.261000000000000000e+04 3.985347338020799740e-02
5.262000000000000000e+04 3.874013125896449972e-02
5.263000000000000000e+04 3.989192713052029660e-02
5.264000000000000000e+04 4.175193347036829788e-02
5.265000000000000000e+04 4.052129350602620000e-02
5.266000000000000000e+04 4.403249844908709715e-02
5.267000000000000000e+04 4.383452609181399950e-02
5.268000000000000000e+04 4.317972734570500043e-02
5.269000000000000000e+04 4.293472021818160039e-02
5.270000000000000000e+04 4.032652005553240271e-02
5.271000000000000000e+04 4.227112419903270024e-02
5.272000000000000000e+04 3.803592436015600098e-02
5.273000000000000000e+04 3.837965801358220186e-02
5.274000000000000000e+04 4.355984069406979714e-02
5.275000000000000000e+04 4.456395320594309928e-02
5.276000000000000000e+04 4.117288962006560027e-02
5.277000000000000000e+04 3.866749741137019691e-02
5.278000000000000000e+04 4.025850109755989975e-02
5.279000000000000000e+04 4.083467014133929790e-02
5.280000000000000000e+04 4.011331200599659724e-02
5.281000000000000000e+04 4.016327969729899944e-02
5.282000000000000000e+04 4.337039366364470183e-02
5.283000000000000000e+04 4.534395821392529780e-02
5.284000000000000000e+04 4.170711748301979965e-02
5.285000000000000000e+04 3.791356552392240176e-02
5.286000000000000000e+04 4.024977982044219971e-02
5.287000000000000000e+04 4.135326407849779923e-02
5.288000000000000000e+04 3.910285681486119769e-02
5.289000000000000000e+04 3.838385939598080304e-02
5.290000000000000000e+04 4.096177630126469904e-02
5.291000000000000000e+04 4.445123709738250245e-02
5.292000000000000000e+04 4.235891997814170140e-02
5.293000000000000000e+04 4.102418236434449833e-02
5.294000000000000000e+04 4.124588370323180320e-02
5.295000000000000000e+04 3.863069266080849939e-02
5.296000000000000000e+04 3.859212808310980014e-02
5.297000000000000000e+04 3.921201862394799870e-02
5.298000000000000000e+04 4.355041272938250246e-02
5.299000000000000000e+04 4.181876443326470322e-02
5.300000000000000000e+04 4.405702836811539735e-02
5.301000000000000000e+04 4.316835384815929932e-02
5.302000000000000000e+04 4.116984531283369997e-02
5.303000000000000000e+04 3.875853158533570236e-02
5.304000000000000000e+04 3.742214739322659994e-02
5.305000000000000000e+04 4.005547724664210163e-02
5.306000000000000000e+04 4.196443036198609783e-02
5.307000000000000000e+04 4.559362046420570302e-02
5.308000000000000000e+04 4.079032018780699709e-02
5.309000000000000000e+04 4.026133604347700151e-02
5.310000000000000000e+04 4.114181548357009888e-02
5.311000000000000000e+04 4.236184693872920015e-02
5.312000000000000000e+04 3.999647982418529785e-02
5.313000000000000000e+04 3.934957087039939877e-02
5.314000000000000000e+04 4.235115498304359988e-02
5.315000000000000000e+04 4.180532582104200257e-02
5.316000000000000000e+04 4.184746183454989693e-02
5.317000000000000000e+04 3.881323076784610332e-02
5.318000000000000000e+04 4.076466597616670157e-02
5.319000000000000000e+04 4.309204518795010236e-02
5.320000000000000000e+04 3.877549618482580007e-02
5.321000000000000000e+04 3.770703151822089871e-02
5.322000000000000000e+04 4.354264494031660077e-02
5.323000000000000000e+04 4.259347878396509829e-02
5.324000000000000000e+04 4.296071901917449670e-02
5.325000000000000000e+04 4.132637418806549973e-02
5.326000000000000000e+04 4.304027333855620086e-02
5.327000000000000000e+04 4.202723838388910255e-02
5.328000000000000000e+04 3.877388499677179856e-02
5.329000000000000000e+04 3.787876367568970143e-02
5.330000000000000000e+04 4.204838722944260337e-02
5.331000000000000000e+04 4.515541121363639970e-02
5.332000000000000000e+04 4.125909954309459754e-02
5.333000000000000000e+04 4.057393111288540299e-02
5.334000000000000000e+04 4.222281090915200319e-02
5.335000000000000000e+04 3.945343680679790077e-02
5.336000000000000000e+04 3.888014107942579928e-02
5.337000000000000000e+04 4.053668789565560010e-02
5.338000000000000000e+04 4.199807457625859969e-02
5.339000000000000000e+04 4.440948814153670293e-02
5.340000000000000000e+04 3.784410431981079931e-02
5.341000000000000000e+04 3.995842859148979881e-02
5.342000000000000000e+04 4.307699203491210244e-02
5.343000000000000000e+04 4.460492879152289786e-02
5.344000000000000000e+04 3.917465582489960269e-02
5.345000000000000000e+04 3.803752847015850341e-02
5.346000000000000000e+04 4.059345461428159885e-02
5.347000000000000000e+04 4.301602467894549697e-02
5.348000000000000000e+04 4.145973213016979769e-02
5.349000000000000000e+04 4.369603227823969788e-02
5.350000000000000000e+04 4.137265421450130043e-02
5.351000000000000000e+04 4.037308543920509890e-02
5.352000000000000000e+04 3.984909784048790149e-02
5.353000000000000000e+04 3.766742087900629837e-02
5.354000000000000000e+04 4.187882542610159992e-02
5.355000000000000000e+04 4.317928813397880344e-02
5.356000000000000000e+04 4.216494187712659797e-02
5.357000000000000000e+04 3.968383967876430024e-02
5.358000000000000000e+04 4.373442567884919946e-02
5.359000000000000000e+04 3.941130638122550267e-02
5.360000000000000000e+04 3.877445347607130083e-02
5.361000000000000000e+04 3.764426633715620141e-02
5.362000000000000000e+04 4.137814640998840193e-02
5.363000000000000000e+04 4.157975278794760060e-02
5.364000000000000000e+04 4.356513209640969914e-02
5.365000000000000000e+04 4.089378155767910139e-02
5.366000000000000000e+04 4.517028667032710332e-02
5.367000000000000000e+04 4.078542068600649745e-02
5.368000000000000000e+04 3.967955075204369908e-02
5.369000000000000000e+04 3.894892260432240155e-02
5.370000000000000000e+04 4.092962071299550281e-02
5.371000000000000000e+04 4.326730519533149993e-02
5.372000000000000000e+04 4.382258057594289741e-02
5.373000000000000000e+04 4.156335368752479831e-02
5.374000000000000000e+04 4.313537292182439975e-02
5.375000000000000000e+04 4.237659014761439857e-02
5.376000000000000000e+04 3.953087218105789946e-02
5.377000000000000000e+04 4.155386686325070189e-02
5.378000000000000000e+04 4.113422334194179880e-02
5.379000000000000000e+04 4.119071178138249828e-02
5.380000000000000000e+04 4.050737060606469930e-02
5.381000000000000000e+04 4.076416417956350152e-02
5.382000000000000000e+04 4.494073465466490169e-02
5.383000000000000000e+04 4.067561849951740333e-02
5.384000000000000000e+04 4.096495658159250014e-02
5.385000000000000000e+04 4.305323027074330067e-02
5.386000000000000000e+04 4.429764524102210166e-02
5.387000000000000000e+04 4.104266259819260021e-02
5.388000000000000000e+04 4.053456410765639978e-02
5.389000000000000000e+04 4.277530536055559884e-02
5.390000000000000000e+04 4.055148176848880071e-02
5.391000000000000000e+04 4.319148287177079770e-02
5.392000000000000000e+04 3.961217477917670232e-02
5.393000000000000000e+04 3.895856477320189942e-02
5.394000000000000000e+04 4.025474339723580236e-02
5.395000000000000000e+04 4.278627932071679685e-02
5.396000000000000000e+04 3.954538404941550234e-02
5.397000000000000000e+04 3.890667743980880111e-02
5.398000000000000000e+04 4.234853945672509973e-02
5.399000000000000000e+04 4.272618778049940003e-02
5.400000000000000000e+04 4.231161996722219987e-02
5.401000000000000000e+04 3.927258290350429948e-02
5.402000000000000000e+04 4.145592153072349961e-02
5.403000000000000000e+04 4.295500852167599692e-02
5.404000000000000000e+04 4.002377949655049755e-02
5.405000000000000000e+04 4.035202562808989923e-02
5.406000000000000000e+04 4.147778302431100184e-02
5.407000000000000000e+04 4.373537115752690330e-02
5.408000000000000000e+04 4.097381830215449799e-02
5.409000000000000000e+04 4.114271067082880123e-02
5.410000000000000000e+04 4.236192628741260180e-02
5.411000000000000000e+04 4.093163162469860145e-02
5.412000000000000000e+04 4.213706403970710057e-02
5.413000000000000000e+04 3.857837654650209808e-02
5.414000000000000000e+04 4.128698632121079876e-02
5.415000000000000000e+04 4.273993186652660231e-02
5.416000000000000000e+04 4.164962545037260294e-02
5.417000000000000000e+04 4.005663916468620023e-02
5.418000000000000000e+04 4.284132756292820254e-02
5.419000000000000000e+04 4.175083823502059865e-02
5.420000000000000000e+04 3.979203049093479883e-02
5.421000000000000000e+04 4.154886417090890294e-02
5.422000000000000000e+04 3.916621655225750037e-02
5.423000000000000000e+04 4.005380161106580211e-02
5.424000000000000000e+04 4.333668351173400324e-02
5.425000000000000000e+04 4.042490385472770342e-02
5.426000000000000000e+04 4.419440776109689883e-02
5.427000000000000000e+04 4.287292920052999945e-02
5.428000000000000000e+04 4.259784780442710250e-02
5.429000000000000000e+04 4.122271575033659846e-02
5.430000000000000000e+04 4.019343368709080155e-02
5.431000000000000000e+04 4.102811068296430275e-02
5.432000000000000000e+04 4.368516728281970213e-02
5.433000000000000000e+04 4.467396922409529875e-02
5.434000000000000000e+04 4.332705810666079987e-02
5.435000000000000000e+04 4.299954362213610076e-02
5.436000000000000000e+04 3.926445562392470029e-02
5.437000000000000000e+04 3.987219668924799759e-02
5.438000000000000000e+04 3.940007761120790236e-02
5.439000000000000000e+04 4.224366433918470137e-02
5.440000000000000000e+04 4.333069510757919796e-02
5.441000000000000000e+04 4.276546873152250322e-02
5.442000000000000000e+04 4.109604470431799800e-02
5.443000000000000000e+04 4.166944995522490341e-02
5.444000000000000000e+04 3.878279104828830093e-02
5.445000000000000000e+04 3.812204748392099968e-02
5.446000000000000000e+04 4.107747711241239996e-02
5.447000000000000000e+04 4.014008976519099769e-02
5.448000000000000000e+04 4.305810444056980268e-02
5.449000000000000000e+04 4.299634695053099892e-02
5.450000000000000000e+04 4.205315001308909673e-02
5.451000000000000000e+04 4.330337345600120125e-02
5.452000000000000000e+04 3.836527764797210277e-02
5.453000000000000000e+04 4.052813537418840234e-02
5.454000000000000000e+04 3.880072198808189737e-02
5.455000000000000000e+04 3.970212973654269756e-02
5.456000000000000000e+04 4.398644864559170253e-02
5.457000000000000000e+04 4.605307504534719709e-02
5.458000000000000000e+04 4.026527032256119881e-02
5.459000000000000000e+04 4.386529326438900339e-02
5.460000000000000000e+04 4.012958072125909909e-02
5.461000000000000000e+04 4.117300473153590046e-02
5.462000000000000000e+04 3.896216414868829830e-02
5.463000000000000000e+04 4.035555459558960029e-02
5.464000000000000000e+04 3.995947688817969717e-02
5.465000000000000000e+04 4.110612459480759984e-02
5.466000000000000000e+04 4.210985638201229786e-02
5.467000000000000000e+04 3.990582786500450341e-02
5.468000000000000000e+04 4.431035481393329895e-02
5.469000000000000000e+04 3.926527015864839792e-02
5.470000000000000000e+04 3.961940817534920223e-02
5.471000000000000000e+04 4.019390195608130156e-02
5.472000000000000000e+04 4.152293875813480029e-02
5.473000000000000000e+04 4.062959738075729715e-02
5.474000000000000000e+04 4.330111220479009732e-02
5.475000000000000000e+04 4.055118411779400078e-02
5.476000000000000000e+04 4.192598052322860092e-02
5.477000000000000000e+04 3.948232941329479773e-02
5.478000000000000000e+04 4.080153070390220293e-02
5.479000000000000000e+04 3.969212844967839882e-02
5.480000000000000000e+04 4.287608042359349753e-02
5.481000000000000000e+04 4.358571209013459985e-02
5.482000000000000000e+04 4.275498464703549745e-02
5.483000000000000000e+04 4.140780344605440172e-02
5.484000000000000000e+04 3.930144011974329860e-02
5.485000000000000000e+04 3.917729184031479989e-02
5.486000000000000000e+04 3.852454312145699861e-02
5.487000000000000000e+04 4.346740804612630321e-02
5.488000000000000000e+04 3.941263705492020070e-02
5.489000000000000000e+04 4.100827202200890004e-02
5.490000000000000000e+04 4.155476726591580267e-02
5.491000000000000000e+04 3.946456313133230032e-02
5.492000000000000000e+04 4.050592407584190091e-02
5.493000000000000000e+04 4.125375896692270311e-02
5.494000000000000000e+04 3.855461701750750175e-02
5.495000000000000000e+04 4.168800637125959913e-02
5.496000000000000000e+04 3.985828645527360325e-02
5.497000000000000000e+04 4.018062911927700043e-02
5.498000000000000000e+04 4.288341365754599899e-02
5.499000000000000000e+04 4.136548563838000209e-02
5.500000000000000000e+04 4.459575563669199855e-02
5.501000000000000000e+04 4.190384298562999793e-02
5.502000000000000000e+04 4.009963758289809832e-02
5.503000000000000000e+04 3.997253607958550087e-02
5.504000000000000000e+04 4.093843437731260054e-02
5.505000000000000000e+04 4.086305461823940000e-02
5.506000000000000000e+04 4.273814782500259812e-02
5.507000000000000000e+04 3.951119258999819667e-02
5.508000000000000000e+04 4.067687243223189891e-02
5.509000000000000000e+04 4.041682854294770255e-02
5.510000000000000000e+04 3.813231140375129835e-02
5.511000000000000000e+04 4.347888454794879981e-02
5.512000000000000000e+04 4.187307581305500098e-02
5.513000000000000000e+04 4.328501485288140105e-02
5.514000000000000000e+04 4.324670508503909716e-02
5.515000000000000000e+04 4.072932265698910037e-02
5.516000000000000000e+04 4.274118505418299935e-02
5.517000000000000000e+04 4.217650666832920003e-02
5.518000000000000000e+04 3.859064429998389917e-02
5.519000000000000000e+04 3.946716226637359687e-02
5.520000000000000000e+04 4.417868740856639720e-02
5.521000000000000000e+04 4.207910932600490012e-02
5.522000000000000000e+04 4.190906658768649845e-02
5.523000000000000000e+04 4.087607972323890199e-02
5.524000000000000000e+04 4.470778591930860135e-02
5.525000000000000000e+04 4.221471659839150237e-02
5.526000000000000000e+04 3.912737071514119785e-02
5.527000000000000000e+04 4.218213409185399970e-02
5.528000000000000000e+04 4.135080575942989833e-02
5.529000000000000000e+04 4.245724193751809761e-02
5.530000000000000000e+04 4.256458692252629988e-02
5.531000000000000000e+04 4.557668901979920056e-02
5.532000000000000000e+04 4.244661964476099947e-02
5.533000000000000000e+04 4.145978428423399698e-02
5.534000000000000000e+04 4.033764116466039690e-02
5.535000000000000000e+04 4.044455941766499779e-02
5.536000000000000000e+04 4.271293133497230249e-02
5.537000000000000000e+04 4.268573373556130285e-02
5.538000000000000000e+04 4.213403426110740035e-02
5.539000000000000000e+04 4.363227039575569982e-02
5.540000000000000000e+04 4.309130609035490000e-02
5.541000000000000000e+04 4.061924256384370074e-02
5.542000000000000000e+04 4.061061106622210204e-02
5.543000000000000000e+04 4.357935413718219686e-02
5.544000000000000000e+04 4.130551889538759680e-02
5.545000000000000000e+04 4.274708852171889978e-02
5.546000000000000000e+04 4.216213226318350077e-02
5.547000000000000000e+04 4.394035488367079717e-02
5.548000000000000000e+04 4.230674467980859860e-02
5.549000000000000000e+04 4.154970757663249692e-02
5.550000000000000000e+04 4.229135178029529846e-02
5.551000000000000000e+04 3.926442004740229863e-02
5.552000000000000000e+04 4.201396442949770216e-02
5.553000000000000000e+04 4.324010685086249889e-02
5.554000000000000000e+04 4.569046832621089654e-02
5.555000000000000000e+04 4.212053865194319985e-02
5.556000000000000000e+04 4.340959601104250193e-02
5.557000000000000000e+04 4.106952100992199844e-02
5.558000000000000000e+04 4.213072583079330302e-02
5.559000000000000000e+04 3.896020911633960027e-02
5.560000000000000000e+04 4.013525210320949971e-02
5.561000000000000000e+04 4.065564200282090201e-02
5.562000000000000000e+04 4.105910807847969884e-02
5.563000000000000000e+04 4.219838045537469690e-02
5.564000000000000000e+04 4.185487888753409991e-02
5.565000000000000000e+04 4.162702336907379841e-02
5.566000000000000000e+04 3.938177712261670127e-02
5.567000000000000000e+04 4.057926051318640204e-02
5.568000000000000000e+04 4.163249135017389746e-02
5.569000000000000000e+04 4.380577579140659816e-02
5.570000000000000000e+04 4.399012997746459819e-02
5.571000000000000000e+04 4.335583113133899963e-02
5.572000000000000000e+04 4.554153643548480151e-02
5.573000000000000000e+04 4.376874938607210053e-02
5.574000000000000000e+04 4.082207493484019817e-02
5.575000000000000000e+04 3.997773528099059920e-02
5.576000000000000000e+04 4.003715291619300287e-02
5.577000000000000000e+04 4.256118200719349876e-02
5.578000000000000000e+04 4.154005832970140283e-02
5.579000000000000000e+04 4.224479757249349765e-02
5.580000000000000000e+04 4.386383965611449776e-02
5.581000000000000000e+04 4.198780879378310321e-02
5.582000000000000000e+04 4.420226998627180270e-02
5.583000000000000000e+04 4.156369976699349905e-02
5.584000000000000000e+04 4.102631062269210260e-02
5.585000000000000000e+04 4.188620969653129855e-02
5.586000000000000000e+04 4.313056431710719785e-02
5.587000000000000000e+04 4.336084984242909862e-02
5.588000000000000000e+04 4.221678674221029937e-02
5.589000000000000000e+04 4.159573242068290155e-02
5.590000000000000000e+04 4.025821946561330272e-02
5.591000000000000000e+04 3.830923140048980019e-02
5.592000000000000000e+04 4.157185629010200223e-02
5.593000000000000000e+04 4.412699565291400283e-02
5.594000000000000000e+04 4.811324626207350019e-02
5.595000000000000000e+04 4.436651356518259842e-02
5.596000000000000000e+04 4.308972321450710297e-02
5.597000000000000000e+04 4.502739198505870122e-02
5.598000000000000000e+04 4.421258904039859772e-02
5.599000000000000000e+04 3.858557604253289725e-02
5.600000000000000000e+04 4.027954600751389863e-02
5.601000000000000000e+04 4.356047473847859952e-02
5.602000000000000000e+04 4.422512128949159654e-02
5.603000000000000000e+04 4.487925060093399948e-02
5.604000000000000000e+04 4.202011674642559813e-02
5.605000000000000000e+04 4.024187512695780178e-02
5.606000000000000000e+04 4.178941883146759795e-02
5.607000000000000000e+04 3.722021039575330176e-02
5.608000000000000000e+04 4.140441119670860287e-02
5.609000000000000000e+04 4.372690767049779853e-02
5.610000000000000000e+04 4.408955462276929749e-02
5.611000000000000000e+04 4.069117717444890175e-02
5.612000000000000000e+04 4.535029418766489684e-02
5.613000000000000000e+04 4.026868492364880231e-02
5.614000000000000000e+04 4.056777693331239942e-02
5.615000000000000000e+04 4.052729606628410058e-02
5.616000000000000000e+04 4.225600697100159731e-02
5.617000000000000000e+04 4.366297423839560210e-02
5.618000000000000000e+04 4.263626672327509859e-02
5.619000000000000000e+04 4.337369501590720294e-02
5.620000000000000000e+04 4.302542433142660105e-02
5.621000000000000000e+04 4.015205129981039983e-02
5.622000000000000000e+04 4.075898565351959713e-02
5.623000000000000000e+04 4.049886763095850162e-02
5.624000000000000000e+04 3.939512334763999729e-02
5.625000000000000000e+04 4.199610613286489796e-02
5.626000000000000000e+04 4.214817136526100017e-02
5.627000000000000000e+04 4.396806359291070138e-02
5.628000000000000000e+04 4.305793605744830110e-02
5.629000000000000000e+04 4.168283529579629859e-02
5.630000000000000000e+04 3.998727910220620241e-02
5.631000000000000000e+04 3.854799270629880037e-02
5.632000000000000000e+04 3.914121650159350235e-02
5.633000000000000000e+04 4.111168310046189878e-02
5.634000000000000000e+04 3.795858360826959849e-02
5.635000000000000000e+04 4.404804892837999725e-02
5.636000000000000000e+04 4.068914987146850237e-02
5.637000000000000000e+04 3.831529282033439843e-02
5.638000000000000000e+04 3.974596560001369960e-02
5.639000000000000000e+04 3.777945823967449740e-02
5.640000000000000000e+04 3.860850222408770266e-02
5.641000000000000000e+04 4.018373042345040058e-02
5.642000000000000000e+04 4.396561309695239811e-02
5.643000000000000000e+04 4.364412389695639799e-02
5.644000000000000000e+04 4.303480610251420035e-02
5.645000000000000000e+04 4.015505835413930164e-02
5.646000000000000000e+04 3.917217552661889785e-02
5.647000000000000000e+04 3.998345583677290205e-02
5.648000000000000000e+04 3.858982883393759916e-02
5.649000000000000000e+04 3.829855285584919666e-02
5.650000000000000000e+04 4.104319736361500270e-02
5.651000000000000000e+04 4.534656144678590045e-02
5.652000000000000000e+04 4.357822090387340058e-02
5.653000000000000000e+04 4.263179376721380059e-02
5.654000000000000000e+04 4.113741368055340297e-02
5.655000000000000000e+04 3.932232707738869681e-02
5.656000000000000000e+04 3.744671568274490076e-02
5.657000000000000000e+04 3.911073692142959940e-02
5.658000000000000000e+04 4.304719157516950084e-02
5.659000000000000000e+04 4.469070360064499731e-02
5.660000000000000000e+04 4.251747243106360208e-02
5.661000000000000000e+04 3.831416517496100127e-02
5.662000000000000000e+04 4.392345659434789690e-02
5.663000000000000000e+04 3.882924541831010018e-02
5.664000000000000000e+04 3.826313763856879768e-02
5.665000000000000000e+04 3.911114148795599710e-02
5.666000000000000000e+04 4.226503260433669973e-02
5.667000000000000000e+04 4.403044879436490006e-02
5.668000000000000000e+04 4.393434897065159883e-02
5.669000000000000000e+04 4.154605083167550034e-02
5.670000000000000000e+04 4.172142818570129946e-02
5.671000000000000000e+04 3.891388550400730340e-02
5.672000000000000000e+04 3.909465558826920317e-02
5.673000000000000000e+04 4.051420725882050322e-02
5.674000000000000000e+04 4.620587676763530244e-02
5.675000000000000000e+04 4.108600337058299773e-02
5.676000000000000000e+04 4.232065193355079996e-02
5.677000000000000000e+04 3.815153576433649718e-02
5.678000000000000000e+04 4.095316827297210138e-02
5.679000000000000000e+04 3.938488513231269694e-02
5.680000000000000000e+04 3.846846930682649990e-02
5.681000000000000000e+04 3.999562859535209930e-02
5.682000000000000000e+04 4.345326498150819949e-02
5.683000000000000000e+04 4.139000810682769843e-02
5.684000000000000000e+04 4.299110658466809981e-02
5.685000000000000000e+04 3.855682499706739735e-02
5.686000000000000000e+04 4.156211018562309956e-02
5.687000000000000000e+04 4.124864041805260256e-02
5.688000000000000000e+04 4.001592397689809899e-02
5.689000000000000000e+04 3.781806901097289897e-02
5.690000000000000000e+04 4.048040881752960202e-02
5.691000000000000000e+04 4.757669568061820287e-02
5.692000000000000000e+04 4.232616610825060133e-02
5.693000000000000000e+04 3.984580039978020266e-02
5.694000000000000000e+04 4.022619351744650268e-02
5.695000000000000000e+04 4.221191555261610134e-02
5.696000000000000000e+04 3.811501078307619889e-02
5.697000000000000000e+04 3.849737346172329988e-02
5.698000000000000000e+04 4.162311889231200268e-02
5.699000000000000000e+04 4.334470108151430162e-02
5.700000000000000000e+04 4.081035219132900238e-02
5.701000000000000000e+04 3.959872182458629847e-02
5.702000000000000000e+04 3.997152168303719916e-02
5.703000000000000000e+04 4.184136763215060006e-02
5.704000000000000000e+04 3.766840286552899930e-02
5.705000000000000000e+04 3.875543512403960278e-02
5.706000000000000000e+04 4.374609515070909671e-02
5.707000000000000000e+04 4.250294230878350066e-02
5.708000000000000000e+04 4.639463275670999837e-02
5.709000000000000000e+04 3.921544365584850311e-02
5.710000000000000000e+04 3.896198607981200129e-02
5.711000000000000000e+04 4.009292051196090140e-02
5.712000000000000000e+04 3.884112276136870295e-02
5.713000000000000000e+04 4.005068615078920258e-02
5.714000000000000000e+04 4.238005392253389736e-02
5.715000000000000000e+04 4.769254438579079852e-02
5.716000000000000000e+04 3.911549914628260211e-02
5.717000000000000000e+04 3.952708765864369755e-02
5.718000000000000000e+04 4.175237528979770102e-02
5.719000000000000000e+04 3.937951996922490344e-02
5.720000000000000000e+04 3.738607205450530241e-02
5.721000000000000000e+04 3.612334020435809673e-02
5.722000000000000000e+04 4.412710517644879982e-02
5.723000000000000000e+04 4.002714008092880110e-02
5.724000000000000000e+04 4.114401787519449821e-02
5.725000000000000000e+04 4.043111503124229705e-02
5.726000000000000000e+04 4.233970232307909809e-02
5.727000000000000000e+04 3.927521482110019752e-02
5.728000000000000000e+04 4.335905462503430313e-02
5.729000000000000000e+04 3.815789334475989947e-02
5.730000000000000000e+04 4.110398255288599811e-02
5.731000000000000000e+04 4.140606485307209844e-02
5.732000000000000000e+04 4.345215223729610027e-02
5.733000000000000000e+04 4.211121648550029961e-02
5.734000000000000000e+04 4.205697588622570038e-02
5.735000000000000000e+04 4.053227975964539959e-02
5.736000000000000000e+04 3.767267800867549893e-02
5.737000000000000000e+04 3.709702230989930100e-02
5.738000000000000000e+04 3.977286778390400068e-02
5.739000000000000000e+04 4.162013866007319846e-02
5.740000000000000000e+04 4.151576533913609729e-02
5.741000000000000000e+04 4.046358019113539817e-02
5.742000000000000000e+04 4.152356386184689885e-02
5.743000000000000000e+04 4.103630259633059968e-02
5.744000000000000000e+04 4.109286740422239681e-02
5.745000000000000000e+04 3.841801621019839963e-02
5.746000000000000000e+04 4.223248884081839960e-02
5.747000000000000000e+04 4.196229577064509997e-02
5.748000000000000000e+04 4.029746502637859829e-02
5.749000000000000000e+04 4.333248250186440276e-02
5.750000000000000000e+04 4.362177364528169871e-02
5.751000000000000000e+04 3.979082535952319782e-02
5.752000000000000000e+04 3.832985982298849764e-02
5.753000000000000000e+04 3.817613981664180062e-02
5.754000000000000000e+04 4.573026970028869903e-02
5.755000000000000000e+04 4.367190375924109857e-02
5.756000000000000000e+04 4.126471132040020195e-02
5.757000000000000000e+04 4.207067824900150022e-02
5.758000000000000000e+04 4.193097092211239829e-02
5.759000000000000000e+04 4.139191322028629855e-02
5.760000000000000000e+04 4.009263552725309682e-02
5.761000000000000000e+04 4.029337503015990168e-02
5.762000000000000000e+04 4.045175462961189683e-02
5.763000000000000000e+04 3.791476264595979723e-02
5.764000000000000000e+04 3.991778157651419690e-02
5.765000000000000000e+04 4.166670441627499943e-02
5.766000000000000000e+04 4.219426028430459802e-02
5.767000000000000000e+04 4.210684224963179983e-02
5.768000000000000000e+04 4.315086118876929749e-02
5.769000000000000000e+04 4.159959517419330177e-02
5.770000000000000000e+04 4.076674170792100177e-02
5.771000000000000000e+04 4.279538616538040158e-02
5.772000000000000000e+04 4.024312868714329666e-02
5.773000000000000000e+04 3.949318602681149704e-02
5.774000000000000000e+04 4.377969019114970328e-02
5.775000000000000000e+04 4.497676827013490086e-02
5.776000000000000000e+04 4.154788702726359972e-02
5.777000000000000000e+04 4.075142443180079788e-02
5.778000000000000000e+04 4.133765399456020007e-02
5.779000000000000000e+04 4.134283438324919818e-02
5.780000000000000000e+04 4.250457324087619781e-02
5.781000000000000000e+04 4.158351793885230185e-02
5.782000000000000000e+04 3.932112641632549976e-02
5.783000000000000000e+04 4.283819831907739739e-02
5.784000000000000000e+04 3.973197266459459892e-02
5.785000000000000000e+04 3.966060467064379952e-02
5.786000000000000000e+04 4.127074331045150341e-02
5.787000000000000000e+04 4.346673004329199702e-02
5.788000000000000000e+04 4.080185927450649674e-02
5.789000000000000000e+04 3.937009051442139779e-02
5.790000000000000000e+04 4.042500518262379799e-02
5.791000000000000000e+04 4.036694765090940301e-02
5.792000000000000000e+04 3.940353468060490277e-02
5.793000000000000000e+04 4.073364064097399762e-02
5.794000000000000000e+04 3.898931965231890173e-02
5.795000000000000000e+04 4.171926826238629704e-02
5.796000000000000000e+04 3.901654668152330224e-02
5.797000000000000000e+04 4.177814275026320301e-02
5.798000000000000000e+04 4.394078478217119943e-02
5.799000000000000000e+04 4.271900653839109940e-02
5.800000000000000000e+04 4.373228847980489831e-02
5.801000000000000000e+04 3.940446749329559739e-02
5.802000000000000000e+04 4.360813386738299907e-02
5.803000000000000000e+04 4.176808707416049954e-02
5.804000000000000000e+04 4.039604626595969666e-02
5.805000000000000000e+04 4.185192175209519888e-02
5.806000000000000000e+04 4.075937308371060247e-02
5.807000000000000000e+04 4.122182801365849997e-02
5.808000000000000000e+04 4.336615316569800149e-02
5.809000000000000000e+04 4.168772548437110065e-02
5.810000000000000000e+04 4.236227311193940109e-02
5.811000000000000000e+04 4.135491400957100327e-02
5.812000000000000000e+04 3.857764974236480016e-02
5.813000000000000000e+04 4.109288230538359760e-02
5.814000000000000000e+04 3.743553962558499731e-02
5.815000000000000000e+04 3.923354484140870180e-02
5.816000000000000000e+04 4.045821763575069979e-02
5.817000000000000000e+04 4.152982309460639954e-02
5.818000000000000000e+04 4.337770566344260198e-02
5.819000000000000000e+04 4.255261830985539867e-02
5.820000000000000000e+04 4.108798876404760186e-02
5.821000000000000000e+04 3.850674666464320300e-02
5.822000000000000000e+04 3.677190095186230051e-02
5.823000000000000000e+04 3.966612033545970084e-02
5.824000000000000000e+04 4.012362547218800007e-02
5.825000000000000000e+04 4.421512372791760320e-02
5.826000000000000000e+04 4.678214415907849810e-02
5.827000000000000000e+04 4.134516939520829770e-02
5.828000000000000000e+04 4.074683003127570202e-02
5.829000000000000000e+04 3.888469971716399659e-02
5.830000000000000000e+04 3.941180892288680127e-02
5.831000000000000000e+04 4.247516356408589933e-02
5.832000000000000000e+04 4.154388494789589686e-02
5.833000000000000000e+04 4.514840468764300119e-02
5.834000000000000000e+04 4.126127250492570009e-02
5.835000000000000000e+04 4.293584376573560124e-02
5.836000000000000000e+04 3.824940547347060321e-02
5.837000000000000000e+04 3.609496485441920227e-02
5.838000000000000000e+04 3.973165191709990274e-02
5.839000000000000000e+04 4.052163884043689934e-02
5.840000000000000000e+04 4.394821338355540258e-02
5.841000000000000000e+04 3.928362987935540146e-02
5.842000000000000000e+04 4.089153129607429882e-02
5.843000000000000000e+04 4.286122247576709676e-02
5.844000000000000000e+04 4.175538755953309838e-02
5.845000000000000000e+04 3.856820948421949696e-02
5.846000000000000000e+04 3.782745935022829853e-02
5.847000000000000000e+04 4.326249174773690032e-02
5.848000000000000000e+04 3.959363307803859949e-02
5.849000000000000000e+04 4.305230230092999683e-02
5.850000000000000000e+04 4.107757173478600310e-02
5.851000000000000000e+04 4.217887334525580179e-02
5.852000000000000000e+04 4.004837293177840318e-02
5.853000000000000000e+04 4.066741950809950323e-02
5.854000000000000000e+04 4.130211398005480261e-02
5.855000000000000000e+04 3.964496441185470094e-02
5.856000000000000000e+04 4.151430465281000237e-02
5.857000000000000000e+04 4.127009473741050094e-02
5.858000000000000000e+04 4.285877645015710030e-02
5.859000000000000000e+04 4.226326644420620032e-02
5.860000000000000000e+04 4.013849720358839829e-02
5.861000000000000000e+04 3.972132708877319784e-02
5.862000000000000000e+04 3.813510872423640091e-02
5.863000000000000000e+04 4.039980582892890165e-02
5.864000000000000000e+04 4.140600413084030013e-02
5.865000000000000000e+04 4.468883089721199797e-02
5.866000000000000000e+04 4.155187681317319692e-02
5.867000000000000000e+04 4.215549901127810251e-02
5.868000000000000000e+04 4.070193246006959670e-02
5.869000000000000000e+04 4.092903360724439721e-02
5.870000000000000000e+04 3.631079085171220328e-02
5.871000000000000000e+04 4.052703492343420061e-02
5.872000000000000000e+04 4.081383794546120103e-02
5.873000000000000000e+04 4.282372407615180065e-02
5.874000000000000000e+04 4.495711028575889723e-02
5.875000000000000000e+04 4.269097559154030191e-02
5.876000000000000000e+04 4.030132293701169793e-02
5.877000000000000000e+04 3.898301310837259948e-02
5.878000000000000000e+04 4.189176447689529903e-02
5.879000000000000000e+04 4.058974161744109688e-02
5.880000000000000000e+04 4.017757326364509995e-02
5.881000000000000000e+04 4.094144850969309857e-02
5.882000000000000000e+04 4.146135672926899718e-02
5.883000000000000000e+04 4.285631403326980310e-02
5.884000000000000000e+04 4.227322116494169890e-02
5.885000000000000000e+04 4.110852479934690162e-02
5.886000000000000000e+04 3.875970244407649784e-02
5.887000000000000000e+04 4.150157086551189978e-02
5.888000000000000000e+04 4.002238251268860209e-02
5.889000000000000000e+04 4.081792645156379767e-02
5.890000000000000000e+04 4.267284348607060240e-02
5.891000000000000000e+04 4.002053719013919791e-02
5.892000000000000000e+04 4.090132974088189766e-02
5.893000000000000000e+04 4.427944682538499654e-02
5.894000000000000000e+04 3.868504166603080330e-02
5.895000000000000000e+04 3.846795931458470152e-02
5.896000000000000000e+04 4.065830148756500312e-02
5.897000000000000000e+04 4.076650626957410012e-02
5.898000000000000000e+04 4.067820236086840124e-02
5.899000000000000000e+04 4.146856740117069867e-02
5.900000000000000000e+04 4.136936590075489945e-02
5.901000000000000000e+04 3.914121277630319695e-02
5.902000000000000000e+04 4.070473536849020246e-02
5.903000000000000000e+04 4.214767403900619713e-02
5.904000000000000000e+04 4.123188555240629716e-02
5.905000000000000000e+04 4.052117206156249929e-02
5.906000000000000000e+04 4.111987575888630120e-02
5.907000000000000000e+04 4.242473095655439896e-02
5.908000000000000000e+04 4.348128177225590169e-02
5.909000000000000000e+04 4.212143421173090291e-02
5.910000000000000000e+04 3.899368047714230068e-02
5.911000000000000000e+04 4.022699855267999891e-02
5.912000000000000000e+04 4.343402907252309764e-02
5.913000000000000000e+04 4.033142551779739932e-02
5.914000000000000000e+04 4.090528711676590101e-02
5.915000000000000000e+04 4.336260594427580189e-02
5.916000000000000000e+04 4.268607497215270302e-02
5.917000000000000000e+04 4.111819490790360326e-02
5.918000000000000000e+04 4.250413216650480303e-02
5.919000000000000000e+04 3.914779908955089843e-02
5.920000000000000000e+04 4.175044894218440245e-02
5.921000000000000000e+04 3.857952989637850050e-02
5.922000000000000000e+04 4.253843277692789804e-02
5.923000000000000000e+04 4.348023980855939691e-02
5.924000000000000000e+04 4.023764040321110153e-02
5.925000000000000000e+04 4.060512557625770014e-02
5.926000000000000000e+04 4.268823713064189701e-02
5.927000000000000000e+04 3.794643692672249741e-02
5.928000000000000000e+04 4.108949229121199725e-02
5.929000000000000000e+04 4.192686118185520033e-02
5.930000000000000000e+04 3.902967832982540131e-02
5.931000000000000000e+04 4.267247803509229692e-02
5.932000000000000000e+04 4.196460507810109708e-02
5.933000000000000000e+04 4.201667755842199842e-02
5.934000000000000000e+04 4.118319302797310288e-02
5.935000000000000000e+04 3.958139829337589677e-02
5.936000000000000000e+04 4.249386489391319965e-02
5.937000000000000000e+04 4.204224720597259796e-02
5.938000000000000000e+04 4.118930660188190040e-02
5.939000000000000000e+04 4.487860165536400325e-02
5.940000000000000000e+04 4.182234629988659802e-02
5.941000000000000000e+04 3.978902660310260075e-02
5.942000000000000000e+04 4.045924767851819676e-02
5.943000000000000000e+04 4.065175056457519948e-02
5.944000000000000000e+04 4.320309273898600283e-02
5.945000000000000000e+04 4.278035983443260332e-02
5.946000000000000000e+04 4.409442506730550104e-02
5.947000000000000000e+04 4.169643931090830091e-02
5.948000000000000000e+04 4.273618012666700189e-02
5.949000000000000000e+04 4.371980093419550184e-02
5.950000000000000000e+04 4.047175589948889818e-02
5.951000000000000000e+04 4.502784051001069987e-02
5.952000000000000000e+04 4.375277608633040133e-02
5.953000000000000000e+04 4.143751375377170004e-02
5.954000000000000000e+04 4.236501604318609893e-02
5.955000000000000000e+04 4.600154459476470115e-02
5.956000000000000000e+04 4.620292074978350066e-02
5.957000000000000000e+04 4.335615970194339752e-02
5.958000000000000000e+04 3.937053866684429859e-02
5.959000000000000000e+04 4.054486453533170248e-02
5.960000000000000000e+04 3.991637974977489678e-02
5.961000000000000000e+04 4.241958148777479759e-02
5.962000000000000000e+04 4.287285953760140017e-02
5.963000000000000000e+04 4.422778300940979901e-02
5.964000000000000000e+04 4.258689545094959672e-02
5.965000000000000000e+04 4.260525554418560096e-02
5.966000000000000000e+04 4.166496396064749835e-02
5.967000000000000000e+04 4.327460750937459771e-02
5.968000000000000000e+04 4.123766906559459683e-02
5.969000000000000000e+04 4.099508374929419774e-02
5.970000000000000000e+04 4.576658979058260274e-02
5.971000000000000000e+04 4.186654575169079795e-02
5.972000000000000000e+04 4.324072748422620044e-02
5.973000000000000000e+04 4.208558686077590316e-02
5.974000000000000000e+04 3.834588453173629757e-02
5.975000000000000000e+04 3.948131725192070146e-02
5.976000000000000000e+04 4.135239571332929853e-02
5.977000000000000000e+04 4.195427596569060308e-02
5.978000000000000000e+04 4.230930358171459960e-02
5.979000000000000000e+04 4.460455812513820090e-02
5.980000000000000000e+04 4.177255071699619710e-02
5.981000000000000000e+04 4.074025228619569672e-02
5.982000000000000000e+04 4.125219881534569755e-02
5.983000000000000000e+04 3.953307867050170205e-02
5.984000000000000000e+04 4.067265950143329756e-02
5.985000000000000000e+04 4.085470214486119911e-02
5.986000000000000000e+04 4.200852699577799915e-02
5.987000000000000000e+04 4.382523298263549943e-02
5.988000000000000000e+04 4.133673682808870070e-02
5.989000000000000000e+04 4.138323180377480315e-02
5.990000000000000000e+04 4.130561314523219923e-02
5.991000000000000000e+04 3.902028985321519955e-02
5.992000000000000000e+04 4.010708592832080283e-02
5.993000000000000000e+04 4.248776920139789998e-02
5.994000000000000000e+04 4.460203647613519840e-02
5.995000000000000000e+04 4.115907102823249814e-02
5.996000000000000000e+04 4.211182035505769972e-02
5.997000000000000000e+04 4.012598432600490012e-02
5.998000000000000000e+04 4.181255921721450247e-02
5.999000000000000000e+04 3.981068208813660220e-02
6.000000000000000000e+04 3.922538571059699941e-02
6.001000000000000000e+04 4.103257656097410166e-02
6.002000000000000000e+04 4.026512317359440263e-02
6.003000000000000000e+04 4.181698374450199679e-02
6.004000000000000000e+04 4.392932765185830063e-02
6.005000000000000000e+04 4.027295038104049957e-02
6.006000000000000000e+04 3.852355256676669865e-02
6.007000000000000000e+04 4.151003696024409967e-02
6.008000000000000000e+04 3.955938518047329849e-02
6.009000000000000000e+04 4.347684718668459736e-02
6.010000000000000000e+04 4.259682595729819693e-02
6.011000000000000000e+04 4.356716945767399873e-02
6.012000000000000000e+04 4.234032034873960043e-02
6.013000000000000000e+04 4.000373929738990086e-02
6.014000000000000000e+04 4.190329350531100255e-02
6.015000000000000000e+04 3.659675177186719891e-02
6.016000000000000000e+04 4.066902846097940338e-02
6.017000000000000000e+04 4.183197133243080068e-02
6.018000000000000000e+04 4.176247566938399991e-02
6.019000000000000000e+04 4.423273801803580263e-02
6.020000000000000000e+04 4.464833959937090230e-02
6.021000000000000000e+04 3.863171264529220023e-02
6.022000000000000000e+04 3.939737193286409894e-02
6.023000000000000000e+04 3.728411421179769758e-02
6.024000000000000000e+04 4.026890993118280304e-02
6.025000000000000000e+04 4.197532683610909893e-02
6.026000000000000000e+04 4.675725251436230190e-02
6.027000000000000000e+04 4.401961602270600127e-02
6.028000000000000000e+04 4.341372177004809707e-02
6.029000000000000000e+04 3.950348123908040132e-02
6.030000000000000000e+04 3.885893467813730101e-02
6.031000000000000000e+04 3.828732781112190175e-02
6.032000000000000000e+04 4.165172725915899932e-02
6.033000000000000000e+04 3.833929896354670158e-02
6.034000000000000000e+04 4.564777873456470070e-02
6.035000000000000000e+04 4.431724250316609881e-02
6.036000000000000000e+04 4.325925223529329677e-02
6.037000000000000000e+04 4.014525227248660205e-02
6.038000000000000000e+04 3.961235284805290219e-02
6.039000000000000000e+04 4.185071364045139797e-02
6.040000000000000000e+04 4.026483595371239954e-02
6.041000000000000000e+04 3.922624662518500033e-02
6.042000000000000000e+04 4.207887090742579855e-02
6.043000000000000000e+04 4.416951350867739934e-02
6.044000000000000000e+04 4.079705588519570020e-02
6.045000000000000000e+04 4.183937013149260226e-02
6.046000000000000000e+04 4.164469502866260248e-02
6.047000000000000000e+04 4.064956493675699750e-02
6.048000000000000000e+04 3.705938905477520334e-02
6.049000000000000000e+04 3.912707418203349718e-02
6.050000000000000000e+04 4.297515414655200122e-02
6.051000000000000000e+04 4.056179784238329866e-02
6.052000000000000000e+04 4.158023037016390228e-02
6.053000000000000000e+04 4.024159759283060106e-02
6.054000000000000000e+04 3.904099427163600089e-02
6.055000000000000000e+04 4.069921597838400268e-02
6.056000000000000000e+04 3.922995701432219900e-02
6.057000000000000000e+04 4.002832062542430180e-02
6.058000000000000000e+04 4.275892116129390019e-02
6.059000000000000000e+04 4.434076100587840130e-02
6.060000000000000000e+04 3.978930525481699787e-02
6.061000000000000000e+04 3.960833512246599714e-02
6.062000000000000000e+04 4.084181487560269858e-02
6.063000000000000000e+04 4.392360448837279857e-02
6.064000000000000000e+04 3.620206862688059996e-02
6.065000000000000000e+04 3.983555138111109784e-02
6.066000000000000000e+04 4.367164447903629926e-02
6.067000000000000000e+04 4.625246673822400179e-02
6.068000000000000000e+04 4.486608654260629964e-02
6.069000000000000000e+04 3.925814144313329729e-02
6.070000000000000000e+04 3.993517644703380165e-02
6.071000000000000000e+04 4.012666381895540341e-02
6.072000000000000000e+04 3.958633206784720193e-02
6.073000000000000000e+04 3.745291512459510141e-02
6.074000000000000000e+04 4.044734667986629728e-02
6.075000000000000000e+04 4.334507249295709713e-02
6.076000000000000000e+04 4.382509291172020233e-02
6.077000000000000000e+04 3.897997979074709768e-02
6.078000000000000000e+04 4.175126254558560179e-02
6.079000000000000000e+04 4.053397495299569664e-02
6.080000000000000000e+04 3.929604254662989737e-02
6.081000000000000000e+04 3.881534822285170189e-02
6.082000000000000000e+04 4.629217460751530039e-02
6.083000000000000000e+04 4.019381441175930159e-02
6.084000000000000000e+04 3.869925104081629874e-02
6.085000000000000000e+04 4.026236683130259703e-02
6.086000000000000000e+04 4.043416418135160201e-02
6.087000000000000000e+04 4.089995659887789986e-02
6.088000000000000000e+04 3.948385119438169860e-02
6.089000000000000000e+04 3.852642476558679890e-02
6.090000000000000000e+04 4.115731623023739794e-02
6.091000000000000000e+04 4.327077902853489894e-02
6.092000000000000000e+04 4.279098212718959737e-02
6.093000000000000000e+04 4.144589267671099780e-02
6.094000000000000000e+04 4.440009668469419718e-02
6.095000000000000000e+04 4.280057251453389666e-02
6.096000000000000000e+04 3.830624818801880299e-02
6.097000000000000000e+04 3.941581100225440004e-02
6.098000000000000000e+04 3.921636790037150155e-02
6.099000000000000000e+04 4.391902796924110342e-02
6.100000000000000000e+04 4.471021220087999931e-02
6.101000000000000000e+04 4.130741246044630083e-02
6.102000000000000000e+04 4.705294631421560320e-02
6.103000000000000000e+04 4.065382611006489871e-02
6.104000000000000000e+04 3.816874474287029750e-02
6.105000000000000000e+04 4.001216106116770033e-02
6.106000000000000000e+04 4.083087183535089731e-02
6.107000000000000000e+04 4.184954650700090095e-02
6.108000000000000000e+04 4.021612405776969768e-02
6.109000000000000000e+04 4.010812230408190154e-02
6.110000000000000000e+04 4.357006847858419657e-02
6.111000000000000000e+04 4.135611169040200041e-02
6.112000000000000000e+04 4.006409980356689937e-02
6.113000000000000000e+04 3.866020850837229711e-02
6.114000000000000000e+04 4.383379630744450167e-02
6.115000000000000000e+04 4.281664825975890071e-02
6.116000000000000000e+04 4.197449386119839893e-02
6.117000000000000000e+04 4.401911236345760342e-02
6.118000000000000000e+04 4.401067048311230190e-02
6.119000000000000000e+04 4.178376756608480347e-02
6.120000000000000000e+04 3.895711433142420160e-02
6.121000000000000000e+04 3.684725500643250273e-02
6.122000000000000000e+04 4.284315481781950097e-02
6.123000000000000000e+04 4.049655534327029766e-02
6.124000000000000000e+04 4.047170281410210346e-02
6.125000000000000000e+04 4.091736841946840009e-02
6.126000000000000000e+04 4.329047463834279769e-02
6.127000000000000000e+04 4.172031208872790248e-02
6.128000000000000000e+04 3.907210156321520161e-02
6.129000000000000000e+04 3.976307027041910136e-02
6.130000000000000000e+04 4.462960138916959724e-02
6.131000000000000000e+04 4.132097698748109921e-02
6.132000000000000000e+04 4.050350151956080141e-02
6.133000000000000000e+04 4.052741043269630222e-02
6.134000000000000000e+04 4.287366122007370273e-02
6.135000000000000000e+04 4.183194078505030056e-02
6.136000000000000000e+04 4.052833318710320071e-02
6.137000000000000000e+04 3.791108280420300153e-02
6.138000000000000000e+04 4.075248278677460340e-02
6.139000000000000000e+04 4.207407943904400288e-02
6.140000000000000000e+04 4.163885116577140111e-02
6.141000000000000000e+04 4.058263339102260309e-02
6.142000000000000000e+04 4.224395398050539985e-02
6.143000000000000000e+04 4.118714630603789728e-02
6.144000000000000000e+04 3.868056833744049766e-02
6.145000000000000000e+04 3.792011663317679943e-02
6.146000000000000000e+04 4.008761644363399712e-02
6.147000000000000000e+04 3.861227892339230000e-02
6.148000000000000000e+04 4.191903360187999861e-02
6.149000000000000000e+04 4.103090018033980074e-02
6.150000000000000000e+04 3.930885754525659942e-02
6.151000000000000000e+04 4.074620045721529665e-02
6.152000000000000000e+04 4.154735542833799811e-02
6.153000000000000000e+04 3.884334601461880004e-02
6.154000000000000000e+04 4.101882688701150026e-02
6.155000000000000000e+04 3.586838506162159934e-02
6.156000000000000000e+04 4.157637655735010179e-02
6.157000000000000000e+04 3.892747610807410080e-02
6.158000000000000000e+04 4.585718363523479807e-02
6.159000000000000000e+04 4.098124206066130343e-02
6.160000000000000000e+04 4.045929126441469986e-02
6.161000000000000000e+04 4.018215164542190271e-02
6.162000000000000000e+04 4.123156927525990084e-02
6.163000000000000000e+04 4.211368486285210072e-02
6.164000000000000000e+04 4.010219089686870020e-02
6.165000000000000000e+04 3.966145478188989881e-02
6.166000000000000000e+04 3.992634713649750172e-02
6.167000000000000000e+04 4.224286861717699987e-02
6.168000000000000000e+04 4.280594177544110035e-02
6.169000000000000000e+04 4.254407398402690332e-02
6.170000000000000000e+04 3.866998292505739732e-02
6.171000000000000000e+04 4.274624958634370281e-02
6.172000000000000000e+04 4.027264416217800347e-02
6.173000000000000000e+04 4.059350155293939971e-02
6.174000000000000000e+04 4.131296239793300074e-02
6.175000000000000000e+04 4.184867776930330241e-02
6.176000000000000000e+04 4.135538935661309951e-02
6.177000000000000000e+04 3.868184201419350154e-02
6.178000000000000000e+04 4.105827473103999814e-02
6.179000000000000000e+04 3.900881223380559676e-02
6.180000000000000000e+04 3.949247971177100025e-02
6.181000000000000000e+04 4.046545103192319970e-02
6.182000000000000000e+04 4.068533591926089960e-02
6.183000000000000000e+04 4.070043340325350117e-02
6.184000000000000000e+04 4.141217656433580224e-02
6.185000000000000000e+04 3.843960314989090105e-02
6.186000000000000000e+04 4.215584695339200105e-02
6.187000000000000000e+04 4.188251756131639719e-02
6.188000000000000000e+04 4.324729256331920346e-02
6.189000000000000000e+04 3.931008242070670178e-02
6.190000000000000000e+04 4.017496928572650283e-02
6.191000000000000000e+04 4.201414734125129974e-02
6.192000000000000000e+04 4.072459116578099753e-02
6.193000000000000000e+04 3.887246251106259848e-02
6.194000000000000000e+04 4.030445851385589667e-02
6.195000000000000000e+04 4.343782290816299713e-02
6.196000000000000000e+04 4.410055018961429874e-02
6.197000000000000000e+04 3.960229288786640267e-02
6.198000000000000000e+04 4.078166820108890256e-02
6.199000000000000000e+04 4.389843717217439822e-02
6.200000000000000000e+04 4.175852946937080173e-02
6.201000000000000000e+04 4.203634820878499739e-02
6.202000000000000000e+04 4.053759686648839705e-02
6.203000000000000000e+04 4.121357277035710143e-02
6.204000000000000000e+04 4.037359692156310131e-02
6.205000000000000000e+04 3.765130154788490224e-02
6.206000000000000000e+04 4.018452633172270305e-02
6.207000000000000000e+04 4.054819494485849968e-02
6.208000000000000000e+04 3.976558335125440075e-02
6.209000000000000000e+04 4.410876706242559953e-02
6.210000000000000000e+04 4.458255730569359726e-02
6.211000000000000000e+04 4.543825089931480266e-02
6.212000000000000000e+04 3.700362723320720082e-02
6.213000000000000000e+04 3.920804131776089996e-02
6.214000000000000000e+04 3.953003659844390311e-02
6.215000000000000000e+04 4.103942811489100229e-02
6.216000000000000000e+04 4.147284701466560225e-02
6.217000000000000000e+04 4.212023988366119659e-02
6.218000000000000000e+04 4.279354847967620223e-02
6.219000000000000000e+04 3.850298821926109727e-02
6.220000000000000000e+04 4.186136983335009970e-02
6.221000000000000000e+04 3.743931427597999712e-02
6.222000000000000000e+04 3.902277462184419732e-02
6.223000000000000000e+04 4.274384900927540032e-02
6.224000000000000000e+04 4.274084046483039856e-02
6.225000000000000000e+04 3.961944729089730138e-02
6.226000000000000000e+04 4.059368111193179668e-02
6.227000000000000000e+04 4.095498472452160227e-02
6.228000000000000000e+04 3.905947040766469952e-02
6.229000000000000000e+04 3.966154344379899804e-02
6.230000000000000000e+04 3.880155123770229891e-02
6.231000000000000000e+04 4.099954105913630048e-02
6.232000000000000000e+04 4.001899808645240086e-02
6.233000000000000000e+04 4.288629256188859762e-02
6.234000000000000000e+04 4.310695528984070241e-02
6.235000000000000000e+04 4.013233445584769854e-02
6.236000000000000000e+04 4.118533320724959701e-02
6.237000000000000000e+04 3.996544778347010246e-02
6.238000000000000000e+04 3.848730325698850041e-02
6.239000000000000000e+04 4.098954126238819884e-02
6.240000000000000000e+04 4.061512835323809884e-02
6.241000000000000000e+04 4.294652640819549699e-02
6.242000000000000000e+04 4.073330424726000210e-02
6.243000000000000000e+04 4.064485393464559865e-02
6.244000000000000000e+04 3.972339779138560345e-02
6.245000000000000000e+04 4.147282093763349914e-02
6.246000000000000000e+04 3.670364096760749678e-02
6.247000000000000000e+04 3.755494505167000091e-02
6.248000000000000000e+04 4.170739986002439809e-02
6.249000000000000000e+04 4.133271835744380118e-02
6.250000000000000000e+04 4.246494583785530297e-02
6.251000000000000000e+04 4.187842272222040002e-02
6.252000000000000000e+04 4.054646156728260176e-02
6.253000000000000000e+04 4.036136306822300096e-02
6.254000000000000000e+04 3.755236938595769847e-02
6.255000000000000000e+04 4.217980094254009799e-02
6.256000000000000000e+04 4.072980098426340345e-02
6.257000000000000000e+04 4.340562075376509787e-02
6.258000000000000000e+04 4.263358935713759679e-02
6.259000000000000000e+04 4.146875552833079875e-02
6.260000000000000000e+04 4.169266521930690278e-02
6.261000000000000000e+04 4.315213859081259984e-02
6.262000000000000000e+04 4.185224585235110262e-02
6.263000000000000000e+04 4.146428667008870278e-02
6.264000000000000000e+04 4.026658236980430045e-02
6.265000000000000000e+04 4.327141195535649798e-02
6.266000000000000000e+04 4.052038192749019690e-02
6.267000000000000000e+04 4.120934680104249709e-02
6.268000000000000000e+04 4.421343654394149780e-02
6.269000000000000000e+04 4.011609219014639766e-02
6.270000000000000000e+04 3.974996041506519834e-02
6.271000000000000000e+04 4.194346964359280117e-02
6.272000000000000000e+04 4.031038470566269960e-02
6.273000000000000000e+04 4.033434391021720189e-02
6.274000000000000000e+04 4.236616790294640139e-02
6.275000000000000000e+04 4.047237597405910214e-02
6.276000000000000000e+04 4.067542888224120329e-02
6.277000000000000000e+04 4.207910224795340104e-02
6.278000000000000000e+04 3.898216746747489719e-02
6.279000000000000000e+04 3.850412406027309969e-02
6.280000000000000000e+04 3.977630063891410273e-02
6.281000000000000000e+04 4.053314663469789747e-02
6.282000000000000000e+04 4.355736784636970310e-02
6.283000000000000000e+04 4.159280657768239797e-02
6.284000000000000000e+04 4.304257072508330118e-02
6.285000000000000000e+04 3.997593410313120266e-02
6.286000000000000000e+04 3.982039950788020255e-02
6.287000000000000000e+04 3.931615501642220234e-02
6.288000000000000000e+04 4.190401509404179797e-02
6.289000000000000000e+04 4.422551505267619670e-02
6.290000000000000000e+04 4.432912394404409789e-02
6.291000000000000000e+04 4.323392137885089664e-02
6.292000000000000000e+04 4.570371881127349711e-02
6.293000000000000000e+04 4.233958013355729882e-02
6.294000000000000000e+04 3.879255987703800201e-02
6.295000000000000000e+04 4.094087183475490083e-02
6.296000000000000000e+04 3.990724980831140273e-02
6.297000000000000000e+04 3.934892192482940254e-02
6.298000000000000000e+04 4.217074140906330176e-02
6.299000000000000000e+04 4.356425032019609761e-02
6.300000000000000000e+04 4.325264617800710087e-02
6.301000000000000000e+04 4.108361825346940055e-02
6.302000000000000000e+04 4.106324538588519701e-02
6.303000000000000000e+04 4.254260137677189774e-02
6.304000000000000000e+04 3.847182057797900179e-02
6.305000000000000000e+04 4.205553792417050102e-02
6.306000000000000000e+04 4.333342537283890045e-02
6.307000000000000000e+04 4.158629775047299748e-02
6.308000000000000000e+04 4.016168117523190306e-02
6.309000000000000000e+04 4.011572077870360215e-02
6.310000000000000000e+04 4.165711104869840309e-02
6.311000000000000000e+04 4.195090495049950269e-02
6.312000000000000000e+04 4.076374396681779755e-02
6.313000000000000000e+04 4.155309461057180020e-02
6.314000000000000000e+04 4.332869611680500305e-02
6.315000000000000000e+04 4.242522530257700208e-02
6.316000000000000000e+04 4.301642403006550319e-02
6.317000000000000000e+04 4.195276051759719987e-02
6.318000000000000000e+04 4.058510884642600042e-02
6.319000000000000000e+04 3.955575861036769725e-02
6.320000000000000000e+04 4.363908357918259984e-02
6.321000000000000000e+04 4.277148433029649699e-02
6.322000000000000000e+04 4.383243024349210010e-02
6.323000000000000000e+04 4.186432324349879941e-02
6.324000000000000000e+04 4.166812524199479950e-02
6.325000000000000000e+04 4.228257797658439843e-02
6.326000000000000000e+04 4.087071940302840212e-02
6.327000000000000000e+04 4.342762380838390002e-02
6.328000000000000000e+04 4.104970023036000337e-02
6.329000000000000000e+04 4.395281225442879830e-02
6.330000000000000000e+04 4.189300611615179998e-02
6.331000000000000000e+04 4.341684468090530047e-02
6.332000000000000000e+04 4.244977161288260303e-02
6.333000000000000000e+04 4.215644001960749954e-02
6.334000000000000000e+04 3.819917589426039678e-02
6.335000000000000000e+04 4.038454703986640165e-02
6.336000000000000000e+04 4.098673388361930015e-02
6.337000000000000000e+04 4.218009002506729888e-02
6.338000000000000000e+04 4.167070649564259821e-02
6.339000000000000000e+04 4.229761511087409831e-02
6.340000000000000000e+04 4.340597465634340318e-02
6.341000000000000000e+04 4.312493242323389708e-02
6.342000000000000000e+04 4.084919318556780310e-02
6.343000000000000000e+04 3.932886514812700129e-02
6.344000000000000000e+04 4.256206527352329738e-02
6.345000000000000000e+04 4.408563598990430238e-02
6.346000000000000000e+04 4.297851733863349705e-02
6.347000000000000000e+04 4.020595587790010139e-02
6.348000000000000000e+04 4.332514517009249805e-02
6.349000000000000000e+04 4.327565878629680007e-02
6.350000000000000000e+04 4.062693677842609680e-02
6.351000000000000000e+04 4.145467691123479875e-02
6.352000000000000000e+04 4.040146470069880258e-02
6.353000000000000000e+04 4.104684405028809907e-02
6.354000000000000000e+04 4.338817000389089823e-02
6.355000000000000000e+04 4.092273339629169671e-02
6.356000000000000000e+04 4.327600747346870003e-02
6.357000000000000000e+04 4.034391529858109837e-02
6.358000000000000000e+04 3.985709063708779698e-02
6.359000000000000000e+04 3.788928315043439687e-02
6.360000000000000000e+04 4.284436739981169889e-02
6.361000000000000000e+04 4.441568851470940188e-02
6.362000000000000000e+04 4.664481356739989815e-02
6.363000000000000000e+04 4.654011204838749693e-02
6.364000000000000000e+04 4.087008237838739982e-02
6.365000000000000000e+04 4.348055347800249687e-02
6.366000000000000000e+04 4.240372627973550135e-02
6.367000000000000000e+04 3.815766312181940317e-02
6.368000000000000000e+04 4.217762835323810022e-02
6.369000000000000000e+04 4.397316612303250188e-02
6.370000000000000000e+04 4.274959191679950088e-02
6.371000000000000000e+04 4.350033141672610126e-02
6.372000000000000000e+04 4.246972128748890268e-02
6.373000000000000000e+04 4.091447889804839672e-02
6.374000000000000000e+04 3.908912502229210106e-02
6.375000000000000000e+04 3.765310123562810168e-02
6.376000000000000000e+04 4.159029126167290008e-02
6.377000000000000000e+04 4.408796653151510203e-02
6.378000000000000000e+04 4.029355868697159782e-02
6.379000000000000000e+04 4.280206002295010304e-02
6.380000000000000000e+04 4.302875101566309979e-02
6.381000000000000000e+04 4.178651683032510306e-02
6.382000000000000000e+04 4.270859323441979910e-02
6.383000000000000000e+04 3.906807750463479889e-02
6.384000000000000000e+04 4.047571644186970241e-02
6.385000000000000000e+04 3.852283675223579923e-02
6.386000000000000000e+04 4.224623553454869701e-02
6.387000000000000000e+04 4.459696374833579946e-02
6.388000000000000000e+04 4.115964137017719821e-02
6.389000000000000000e+04 4.186293482780450298e-02
6.390000000000000000e+04 4.258351475000379804e-02
6.391000000000000000e+04 3.815099000930780027e-02
6.392000000000000000e+04 3.968302272260180313e-02
6.393000000000000000e+04 3.873207569122309735e-02
6.394000000000000000e+04 4.004914499819269696e-02
6.395000000000000000e+04 4.594712406396860016e-02
6.396000000000000000e+04 4.599187970161430078e-02
6.397000000000000000e+04 4.290741607546799674e-02
6.398000000000000000e+04 4.044254384934899832e-02
6.399000000000000000e+04 3.866389691829680286e-02
6.400000000000000000e+04 4.071175679564469768e-02
6.401000000000000000e+04 3.874945491552349991e-02
6.402000000000000000e+04 4.363433010876169998e-02
6.403000000000000000e+04 4.583960734307759854e-02
6.404000000000000000e+04 4.177654013037680053e-02
6.405000000000000000e+04 4.114155694842330097e-02
6.406000000000000000e+04 4.074459522962570190e-02
6.407000000000000000e+04 3.690800517797460101e-02
6.408000000000000000e+04 4.067484363913530243e-02
6.409000000000000000e+04 3.996187783777709751e-02
6.410000000000000000e+04 4.370600990951060277e-02
6.411000000000000000e+04 4.595068208873270138e-02
6.412000000000000000e+04 4.317634627223009697e-02
6.413000000000000000e+04 3.858247194439169692e-02
6.414000000000000000e+04 4.081196896731850016e-02
6.415000000000000000e+04 3.826170992106189828e-02
6.416000000000000000e+04 3.819579631090160021e-02
6.417000000000000000e+04 3.718616031110279913e-02
6.418000000000000000e+04 4.175283648073670195e-02
6.419000000000000000e+04 4.477115273475640311e-02
6.420000000000000000e+04 4.090502634644500174e-02
6.421000000000000000e+04 3.872100636363019766e-02
6.422000000000000000e+04 4.132565446197979803e-02
6.423000000000000000e+04 3.870933018624780203e-02
6.424000000000000000e+04 3.950230963528150036e-02
6.425000000000000000e+04 3.940569348633279900e-02
6.426000000000000000e+04 4.223876371979710248e-02
6.427000000000000000e+04 4.440532512962810235e-02
6.428000000000000000e+04 4.275050498545159700e-02
6.429000000000000000e+04 3.745542839169500177e-02
6.430000000000000000e+04 4.043970443308349955e-02
6.431000000000000000e+04 4.007163122296329705e-02
6.432000000000000000e+04 4.017113782465450006e-02
6.433000000000000000e+04 4.010190144181249861e-02
6.434000000000000000e+04 4.395263753831379905e-02
6.435000000000000000e+04 4.448615796864029831e-02
6.436000000000000000e+04 4.111740030348300101e-02
6.437000000000000000e+04 3.859899379312990014e-02
6.438000000000000000e+04 3.984908908605570149e-02
6.439000000000000000e+04 3.778970129787920240e-02
6.440000000000000000e+04 3.851879145950069805e-02
6.441000000000000000e+04 3.773214444518079719e-02
6.442000000000000000e+04 4.336252287030219893e-02
6.443000000000000000e+04 4.370568059384819654e-02
6.444000000000000000e+04 3.882113397121420006e-02
6.445000000000000000e+04 3.969807103276250249e-02
6.446000000000000000e+04 4.027068912982940257e-02
6.447000000000000000e+04 3.894002102315419905e-02
6.448000000000000000e+04 3.886482194066039758e-02
6.449000000000000000e+04 3.960807807743540326e-02
6.450000000000000000e+04 4.228349961340419766e-02
6.451000000000000000e+04 4.326115772128100168e-02
6.452000000000000000e+04 4.201743081212040015e-02
6.453000000000000000e+04 4.115442819893359860e-02
6.454000000000000000e+04 4.017218984663480097e-02
6.455000000000000000e+04 4.123628027737139684e-02
6.456000000000000000e+04 3.759633265435689820e-02
6.457000000000000000e+04 3.926490694284429789e-02
6.458000000000000000e+04 4.356775954365729731e-02
6.459000000000000000e+04 4.277567528188219725e-02
6.460000000000000000e+04 4.379530586302279871e-02
6.461000000000000000e+04 4.029489085078229865e-02
6.462000000000000000e+04 4.000785015523430216e-02
6.463000000000000000e+04 3.945215195417400150e-02
6.464000000000000000e+04 3.877960070967669676e-02
6.465000000000000000e+04 4.027203992009160266e-02
6.466000000000000000e+04 4.168648421764369755e-02
6.467000000000000000e+04 4.625280164182180020e-02
6.468000000000000000e+04 4.064790569245810281e-02
6.469000000000000000e+04 3.916007094085210277e-02
6.470000000000000000e+04 4.515712074935430281e-02
6.471000000000000000e+04 4.027812480926509786e-02
6.472000000000000000e+04 3.811657577753060216e-02
6.473000000000000000e+04 3.865579627454279743e-02
6.474000000000000000e+04 4.216513894498340187e-02
6.475000000000000000e+04 4.451377466320990267e-02
6.476000000000000000e+04 3.974172137677659672e-02
6.477000000000000000e+04 3.943077605217690240e-02
6.478000000000000000e+04 4.254802055656910220e-02
6.479000000000000000e+04 4.270325340330600322e-02
6.480000000000000000e+04 3.835153914988039675e-02
6.481000000000000000e+04 3.951642513275140101e-02
6.482000000000000000e+04 4.167153239250179914e-02
6.483000000000000000e+04 4.307377710938450205e-02
6.484000000000000000e+04 4.448509924113749903e-02
6.485000000000000000e+04 4.000163301825519768e-02
6.486000000000000000e+04 4.097006618976589687e-02
6.487000000000000000e+04 4.093062952160830131e-02
6.488000000000000000e+04 3.943293057382100258e-02
6.489000000000000000e+04 4.009472802281369846e-02
6.490000000000000000e+04 3.942988030612459838e-02
6.491000000000000000e+04 4.272038601338860181e-02
6.492000000000000000e+04 4.138287529349320149e-02
6.493000000000000000e+04 3.902605213224880076e-02
6.494000000000000000e+04 4.248328246176240330e-02
6.495000000000000000e+04 4.061440266668790017e-02
6.496000000000000000e+04 3.732949402183290133e-02
6.497000000000000000e+04 3.678463064134120108e-02
6.498000000000000000e+04 4.280928149819369921e-02
6.499000000000000000e+04 4.307197555899620195e-02
6.500000000000000000e+04 4.040368609130379901e-02
6.501000000000000000e+04 3.985729366540900070e-02
6.502000000000000000e+04 4.268174581229679937e-02
6.503000000000000000e+04 4.154451675713059788e-02
6.504000000000000000e+04 3.842847831547260146e-02
6.505000000000000000e+04 3.845528103411190168e-02
6.506000000000000000e+04 4.273867793381209979e-02
6.507000000000000000e+04 4.162036404013629703e-02
6.508000000000000000e+04 4.168345034122460102e-02
6.509000000000000000e+04 4.033474326133720117e-02
6.510000000000000000e+04 4.347088821232310274e-02
6.511000000000000000e+04 4.046297073364250180e-02
6.512000000000000000e+04 3.929493948817250337e-02
6.513000000000000000e+04 3.873985111713409979e-02
6.514000000000000000e+04 4.181042797863480237e-02
6.515000000000000000e+04 4.313915893435470161e-02
6.516000000000000000e+04 4.213532395660869734e-02
6.517000000000000000e+04 4.175932407379150113e-02
6.518000000000000000e+04 4.069188758730880179e-02
6.519000000000000000e+04 4.074006453156470142e-02
6.520000000000000000e+04 4.286746755242339807e-02
6.521000000000000000e+04 3.988047465682020148e-02
6.522000000000000000e+04 4.210424572229379964e-02
6.523000000000000000e+04 4.363001175224780204e-02
6.524000000000000000e+04 4.017632454633709993e-02
6.525000000000000000e+04 4.189970418810839980e-02
6.526000000000000000e+04 4.183411188423630245e-02
6.527000000000000000e+04 4.226490221917619805e-02
6.528000000000000000e+04 3.840737044811239759e-02
6.529000000000000000e+04 3.808321207761759808e-02
6.530000000000000000e+04 3.968142084777349921e-02
6.531000000000000000e+04 4.128608964383600338e-02
6.532000000000000000e+04 4.104906059801569779e-02
6.533000000000000000e+04 4.026378691196440263e-02
6.534000000000000000e+04 4.245795533061019755e-02
6.535000000000000000e+04 4.409179948270319782e-02
6.536000000000000000e+04 4.138115197420119684e-02
6.537000000000000000e+04 3.877716884016989968e-02
6.538000000000000000e+04 4.292252510786050135e-02
6.539000000000000000e+04 4.040471911430350282e-02
6.540000000000000000e+04 3.995702639222140085e-02
6.541000000000000000e+04 3.987231515347949840e-02
6.542000000000000000e+04 3.931002579629420263e-02
6.543000000000000000e+04 4.299016334116449733e-02
6.544000000000000000e+04 4.179500341415400000e-02
6.545000000000000000e+04 4.064785838127130124e-02
6.546000000000000000e+04 3.767502382397650007e-02
6.547000000000000000e+04 4.360272325575349772e-02
6.548000000000000000e+04 4.068430438637730268e-02
6.549000000000000000e+04 4.114363528788089752e-02
6.550000000000000000e+04 4.279513880610460314e-02
6.551000000000000000e+04 4.442679211497300301e-02
6.552000000000000000e+04 4.453623928129669951e-02
6.553000000000000000e+04 4.356860145926470113e-02
6.554000000000000000e+04 4.103729799389829735e-02
6.555000000000000000e+04 4.129955023527139696e-02
6.556000000000000000e+04 4.226097613573070316e-02
6.557000000000000000e+04 4.248101487755769762e-02
6.558000000000000000e+04 4.174537397921079807e-02
6.559000000000000000e+04 4.156601466238490222e-02
6.560000000000000000e+04 4.158741459250449995e-02
6.561000000000000000e+04 4.185450896620750150e-02
6.562000000000000000e+04 3.945595901459449800e-02
6.563000000000000000e+04 4.233889952301970322e-02
6.564000000000000000e+04 3.965740501880640062e-02
6.565000000000000000e+04 4.022297561168670238e-02
6.566000000000000000e+04 4.079904220998280262e-02
6.567000000000000000e+04 4.093981869518750066e-02
6.568000000000000000e+04 4.335358664393419714e-02
6.569000000000000000e+04 4.280325956642620083e-02
6.570000000000000000e+04 4.394302554428570345e-02
6.571000000000000000e+04 4.379034824669360282e-02
6.572000000000000000e+04 4.046219997107979721e-02
6.573000000000000000e+04 4.061054140329359990e-02
6.574000000000000000e+04 3.703196290880440139e-02
6.575000000000000000e+04 4.084506630897519891e-02
6.576000000000000000e+04 4.178216680884359879e-02
6.577000000000000000e+04 4.054934270679950298e-02
6.578000000000000000e+04 4.326418004930009803e-02
6.579000000000000000e+04 4.250865280628200044e-02
6.580000000000000000e+04 4.116596989333629747e-02
6.581000000000000000e+04 3.765594139695160186e-02
6.582000000000000000e+04 4.124585911631580004e-02
6.583000000000000000e+04 4.158087484538550149e-02
6.584000000000000000e+04 4.120074100792400079e-02
6.585000000000000000e+04 4.149285629391660096e-02
6.586000000000000000e+04 4.082138352096079809e-02
6.587000000000000000e+04 4.125054441392420057e-02
6.588000000000000000e+04 3.982254974544040260e-02
6.589000000000000000e+04 3.923183009028430313e-02
6.590000000000000000e+04 3.880348913371559766e-02
6.591000000000000000e+04 4.290711358189579910e-02
6.592000000000000000e+04 4.093342497944830322e-02
6.593000000000000000e+04 4.080888032913199820e-02
6.594000000000000000e+04 4.147185422480099970e-02
6.595000000000000000e+04 4.243145436048500335e-02
6.596000000000000000e+04 4.185482449829570212e-02
6.597000000000000000e+04 3.758104555308809658e-02
6.598000000000000000e+04 3.922822661697859814e-02
6.599000000000000000e+04 4.047685563564300260e-02
6.600000000000000000e+04 4.048912227153769749e-02
6.601000000000000000e+04 4.013704843819140139e-02
6.602000000000000000e+04 4.180328957736489937e-02
6.603000000000000000e+04 4.114758819341660101e-02
6.604000000000000000e+04 4.194993712007989706e-02
6.605000000000000000e+04 3.951078206300730200e-02
6.606000000000000000e+04 3.661549948155869844e-02
6.607000000000000000e+04 4.014748446643350011e-02
6.608000000000000000e+04 3.987617045640939883e-02
6.609000000000000000e+04 4.318766668438910050e-02
6.610000000000000000e+04 4.417936652898780264e-02
6.611000000000000000e+04 4.283566772937769801e-02
6.612000000000000000e+04 3.823921605944630153e-02
6.613000000000000000e+04 3.939947895705699782e-02
6.614000000000000000e+04 3.678615763783450038e-02
6.615000000000000000e+04 4.113027416169640071e-02
6.616000000000000000e+04 4.061432518064970326e-02
6.617000000000000000e+04 4.295403882861129757e-02
6.618000000000000000e+04 4.159920737147330266e-02
6.619000000000000000e+04 4.291177541017530267e-02
6.620000000000000000e+04 4.049306586384770340e-02
6.621000000000000000e+04 3.740530833601950211e-02
6.622000000000000000e+04 4.084775056689970291e-02
6.623000000000000000e+04 3.897807747125620059e-02
6.624000000000000000e+04 4.166076406836510121e-02
6.625000000000000000e+04 4.374469146132459879e-02
6.626000000000000000e+04 4.286335892975329936e-02
6.627000000000000000e+04 4.115587957203380165e-02
6.628000000000000000e+04 3.874173685908310211e-02
6.629000000000000000e+04 3.777808863669630118e-02
6.630000000000000000e+04 4.058901630342000300e-02
6.631000000000000000e+04 4.067936800420279830e-02
6.632000000000000000e+04 3.900771625339979898e-02
6.633000000000000000e+04 4.207563884556290296e-02
6.634000000000000000e+04 4.394542798399919681e-02
6.635000000000000000e+04 4.128639325499530027e-02
6.636000000000000000e+04 4.183191731572150074e-02
6.637000000000000000e+04 4.023842066526409772e-02
6.638000000000000000e+04 4.066810980439179712e-02
6.639000000000000000e+04 3.938157260417930045e-02
6.640000000000000000e+04 4.023403935134409887e-02
6.641000000000000000e+04 4.319325238466260181e-02
6.642000000000000000e+04 4.334668368101109864e-02
6.643000000000000000e+04 4.392867982387539671e-02
6.644000000000000000e+04 4.000390060245990337e-02
6.645000000000000000e+04 4.159861207008359874e-02
6.646000000000000000e+04 3.878899887204170088e-02
6.647000000000000000e+04 4.035424776375289707e-02
6.648000000000000000e+04 4.371951706707469937e-02
6.649000000000000000e+04 4.270151667296880060e-02
6.650000000000000000e+04 4.443603679537769940e-02
6.651000000000000000e+04 4.191932491958139800e-02
6.652000000000000000e+04 4.179405383765689985e-02
6.653000000000000000e+04 4.249351210892200054e-02
6.654000000000000000e+04 3.691738341003650281e-02
6.655000000000000000e+04 4.128120765089979965e-02
6.656000000000000000e+04 4.245546236634249737e-02
6.657000000000000000e+04 4.094898439943790019e-02
6.658000000000000000e+04 4.020056482404470166e-02
6.659000000000000000e+04 3.994497507810589737e-02
6.660000000000000000e+04 4.173931553959839974e-02
6.661000000000000000e+04 4.039855636656280308e-02
6.662000000000000000e+04 4.050834402441969712e-02
6.663000000000000000e+04 4.091172181069849950e-02
6.664000000000000000e+04 4.115519970655440174e-02
6.665000000000000000e+04 4.140480645000930299e-02
6.666000000000000000e+04 4.055056869983669765e-02
6.667000000000000000e+04 4.445362538099280336e-02
6.668000000000000000e+04 3.983960747718810064e-02
6.669000000000000000e+04 4.032521694898599796e-02
6.670000000000000000e+04 3.920049890875809684e-02
6.671000000000000000e+04 4.174618907272809737e-02
6.672000000000000000e+04 4.236192554235450325e-02
6.673000000000000000e+04 4.100837521255010221e-02
6.674000000000000000e+04 4.324000030755990182e-02
6.675000000000000000e+04 4.454196915030479709e-02
6.676000000000000000e+04 4.089493416249750241e-02
6.677000000000000000e+04 4.183169491589060207e-02
6.678000000000000000e+04 4.177068322896949903e-02
6.679000000000000000e+04 4.184543974697579882e-02
6.680000000000000000e+04 4.290857799351210228e-02
6.681000000000000000e+04 4.158011376857750213e-02
6.682000000000000000e+04 3.972853273153299780e-02
6.683000000000000000e+04 4.356400780379769688e-02
6.684000000000000000e+04 4.443502780050029993e-02
6.685000000000000000e+04 4.011520929634569688e-02
6.686000000000000000e+04 4.078193511813869854e-02
6.687000000000000000e+04 4.181109517812720000e-02
6.688000000000000000e+04 4.178865924477569854e-02
6.689000000000000000e+04 4.183724522590630268e-02
6.690000000000000000e+04 4.244451597332950243e-02
6.691000000000000000e+04 4.351490661501879881e-02
6.692000000000000000e+04 4.018915183842179661e-02
6.693000000000000000e+04 3.968594335019579727e-02
6.694000000000000000e+04 4.177107177674770078e-02
6.695000000000000000e+04 4.030492119491099756e-02
6.696000000000000000e+04 4.165855720639220078e-02
6.697000000000000000e+04 4.096933268010610057e-02
6.698000000000000000e+04 3.982206061482419790e-02
6.699000000000000000e+04 4.313239082694050180e-02
6.700000000000000000e+04 4.157407805323599936e-02
6.701000000000000000e+04 4.477431587874879798e-02
6.702000000000000000e+04 4.039035812020300154e-02
6.703000000000000000e+04 4.222749918699259669e-02
6.704000000000000000e+04 4.091261662542809707e-02
6.705000000000000000e+04 4.418907575309270058e-02
6.706000000000000000e+04 4.196533225476740264e-02
6.707000000000000000e+04 4.138033390045160048e-02
6.708000000000000000e+04 4.188774079084389701e-02
6.709000000000000000e+04 4.125064462423320283e-02
6.710000000000000000e+04 3.864335753023619840e-02
6.711000000000000000e+04 4.167873375117769896e-02
6.712000000000000000e+04 4.030728340148920230e-02
6.713000000000000000e+04 4.207879453897470090e-02
6.714000000000000000e+04 4.247606731951229786e-02
6.715000000000000000e+04 4.300692901015280151e-02
6.716000000000000000e+04 4.159886799752710029e-02
6.717000000000000000e+04 4.286074750125400123e-02
6.718000000000000000e+04 4.065900817513459775e-02
6.719000000000000000e+04 3.789971545338630121e-02
6.720000000000000000e+04 4.272185824811450261e-02
6.721000000000000000e+04 4.063241500407450274e-02
6.722000000000000000e+04 4.082565046846860224e-02
6.723000000000000000e+04 4.302474893629550101e-02
6.724000000000000000e+04 3.972177989780899948e-02
6.725000000000000000e+04 4.394067600369450100e-02
6.726000000000000000e+04 4.141758941113939801e-02
6.727000000000000000e+04 3.982076067477460096e-02
6.728000000000000000e+04 4.178192950785160342e-02
6.729000000000000000e+04 4.281528480350969834e-02
6.730000000000000000e+04 4.177831560373299752e-02
6.731000000000000000e+04 4.130976181477299947e-02
6.732000000000000000e+04 4.277822189033030076e-02
6.733000000000000000e+04 4.123440384864800190e-02
6.734000000000000000e+04 4.266916923224919889e-02
6.735000000000000000e+04 3.979658372700210084e-02
6.736000000000000000e+04 4.281062595546240163e-02
6.737000000000000000e+04 4.163686335086819873e-02
6.738000000000000000e+04 4.630750790238379738e-02
6.739000000000000000e+04 4.321712143719189797e-02
6.740000000000000000e+04 4.054086916148660208e-02
6.741000000000000000e+04 4.134463928639880298e-02
6.742000000000000000e+04 4.093035347759720055e-02
6.743000000000000000e+04 3.911864832043639856e-02
6.744000000000000000e+04 4.083325527608389766e-02
6.745000000000000000e+04 4.309881255030630076e-02
6.746000000000000000e+04 4.287799932062619918e-02
6.747000000000000000e+04 4.356832876801489812e-02
6.748000000000000000e+04 4.447404034435740311e-02
6.749000000000000000e+04 3.996582590043540328e-02
6.750000000000000000e+04 4.114019311964509790e-02
6.751000000000000000e+04 3.782094456255429699e-02
6.752000000000000000e+04 4.048339277505869777e-02
6.753000000000000000e+04 4.183543995022769718e-02
6.754000000000000000e+04 4.429818540811530231e-02
6.755000000000000000e+04 4.604522101581089849e-02
6.756000000000000000e+04 4.197381660342210108e-02
6.757000000000000000e+04 4.004725068807599847e-02
6.758000000000000000e+04 4.325125180184839768e-02
6.759000000000000000e+04 3.813676387071600338e-02
6.760000000000000000e+04 3.790610581636420090e-02
6.761000000000000000e+04 4.038341566920269909e-02
6.762000000000000000e+04 4.215556122362609792e-02
6.763000000000000000e+04 4.365096129477020331e-02
6.764000000000000000e+04 4.258660078048699671e-02
6.765000000000000000e+04 4.085525237023829997e-02
6.766000000000000000e+04 4.211064912378779945e-02
6.767000000000000000e+04 3.911344595253460343e-02
6.768000000000000000e+04 4.120583869516839665e-02
6.769000000000000000e+04 4.317732602357859939e-02
6.770000000000000000e+04 4.511521346867079785e-02
6.771000000000000000e+04 4.163677655160420016e-02
6.772000000000000000e+04 4.411132968962189899e-02
6.773000000000000000e+04 3.983821906149379727e-02
6.774000000000000000e+04 3.827920369803899936e-02
6.775000000000000000e+04 3.959635868668549830e-02
6.776000000000000000e+04 3.895788379013530311e-02
6.777000000000000000e+04 4.104826152324669852e-02
6.778000000000000000e+04 4.347204640507690288e-02
6.779000000000000000e+04 4.450940303504460210e-02
6.780000000000000000e+04 4.174522422254080267e-02
6.781000000000000000e+04 4.201438538730140060e-02
6.782000000000000000e+04 4.235537350177760035e-02
6.783000000000000000e+04 3.749070838093750135e-02
6.784000000000000000e+04 4.114944040775290329e-02
6.785000000000000000e+04 4.022526107728480183e-02
6.786000000000000000e+04 4.126507490873330269e-02
6.787000000000000000e+04 4.625681601464740056e-02
6.788000000000000000e+04 4.391525462269779689e-02
6.789000000000000000e+04 4.134180247783660056e-02
6.790000000000000000e+04 4.018664136528959929e-02
6.791000000000000000e+04 4.088588543236249678e-02
6.792000000000000000e+04 3.829435408115380163e-02
6.793000000000000000e+04 4.173510707914829948e-02
6.794000000000000000e+04 4.264415539801120342e-02
6.795000000000000000e+04 4.477218054234979872e-02
6.796000000000000000e+04 4.170008450746529732e-02
6.797000000000000000e+04 4.038946069777010067e-02
6.798000000000000000e+04 3.788623958826060206e-02
6.799000000000000000e+04 4.160903953015800127e-02
6.800000000000000000e+04 4.132526852190489958e-02
6.801000000000000000e+04 3.915157150477169973e-02
6.802000000000000000e+04 4.367977790534489924e-02
6.803000000000000000e+04 4.499044492840759829e-02
6.804000000000000000e+04 4.321365281939500147e-02
6.805000000000000000e+04 3.946931734681129872e-02
6.806000000000000000e+04 4.300129748880859859e-02
6.807000000000000000e+04 3.956084847450250241e-02
6.808000000000000000e+04 3.932800963520999976e-02
6.809000000000000000e+04 4.005124755203719883e-02
6.810000000000000000e+04 4.478513114154329677e-02
6.811000000000000000e+04 4.475347548723219993e-02
6.812000000000000000e+04 4.314230345189570132e-02
6.813000000000000000e+04 4.048584103584289967e-02
6.814000000000000000e+04 4.029106236994259987e-02
6.815000000000000000e+04 4.213781058788299699e-02
6.816000000000000000e+04 4.120844453573219851e-02
6.817000000000000000e+04 3.805244714021679964e-02
6.818000000000000000e+04 4.079548642039289991e-02
6.819000000000000000e+04 4.607604034245010166e-02
6.820000000000000000e+04 4.323625676333899687e-02
6.821000000000000000e+04 4.085681401193139856e-02
6.822000000000000000e+04 3.931859992444509955e-02
6.823000000000000000e+04 3.848102502524849977e-02
6.824000000000000000e+04 3.766989521682260339e-02
6.825000000000000000e+04 4.057346191257230061e-02
6.826000000000000000e+04 4.359903521835799961e-02
6.827000000000000000e+04 4.597157090902320026e-02
6.828000000000000000e+04 4.217310510575769666e-02
6.829000000000000000e+04 3.760491311550139687e-02
6.830000000000000000e+04 3.983716368675230268e-02
6.831000000000000000e+04 4.144502580165859706e-02
6.832000000000000000e+04 3.814525716006750278e-02
6.833000000000000000e+04 4.074230678379529846e-02
6.834000000000000000e+04 4.310519807040689988e-02
6.835000000000000000e+04 4.193909987807269840e-02
6.836000000000000000e+04 4.329380355775350186e-02
6.837000000000000000e+04 4.369080439209929723e-02
6.838000000000000000e+04 3.846115227788680230e-02
6.839000000000000000e+04 4.090794101357449891e-02
6.840000000000000000e+04 3.947841413319110038e-02
6.841000000000000000e+04 3.718468435108659986e-02
6.842000000000000000e+04 4.149123728275289774e-02
6.843000000000000000e+04 4.422139562666409923e-02
6.844000000000000000e+04 4.023007005453099749e-02
6.845000000000000000e+04 3.853774927556510160e-02
6.846000000000000000e+04 4.281737431883810008e-02
6.847000000000000000e+04 4.278435967862599665e-02
6.848000000000000000e+04 3.669358119368550109e-02
6.849000000000000000e+04 4.017210640013210016e-02
6.850000000000000000e+04 4.248557426035400042e-02
6.851000000000000000e+04 4.361183866858479863e-02
6.852000000000000000e+04 3.969821818172929867e-02
6.853000000000000000e+04 4.022119231522079674e-02
6.854000000000000000e+04 4.263985343277450213e-02
6.855000000000000000e+04 4.365746304392809779e-02
6.856000000000000000e+04 3.852650597691530121e-02
6.857000000000000000e+04 4.072686769068240009e-02
6.858000000000000000e+04 4.276965968310830063e-02
6.859000000000000000e+04 4.306263998150820088e-02
6.860000000000000000e+04 4.419513605535029671e-02
6.861000000000000000e+04 3.933593071997160129e-02
6.862000000000000000e+04 4.179039187729349791e-02
6.863000000000000000e+04 4.100723713636390128e-02
6.864000000000000000e+04 3.751366902142760223e-02
6.865000000000000000e+04 3.916738778352729655e-02
6.866000000000000000e+04 4.319140240550040089e-02
6.867000000000000000e+04 4.319019280374050002e-02
6.868000000000000000e+04 4.068437702953810187e-02
6.869000000000000000e+04 3.800625763833519882e-02
6.870000000000000000e+04 4.334501512348649943e-02
6.871000000000000000e+04 4.296615570783610116e-02
6.872000000000000000e+04 3.887444064021099849e-02
6.873000000000000000e+04 4.004842564463610005e-02
6.874000000000000000e+04 4.264490939676759962e-02
6.875000000000000000e+04 4.255752004683009682e-02
6.876000000000000000e+04 4.026462696492669885e-02
6.877000000000000000e+04 3.940338529646390114e-02
6.878000000000000000e+04 4.197846204042429696e-02
6.879000000000000000e+04 4.214632660150519766e-02
6.880000000000000000e+04 3.895311020314690120e-02
6.881000000000000000e+04 3.594012595713130115e-02
6.882000000000000000e+04 4.022157117724409897e-02
6.883000000000000000e+04 4.249497838318339743e-02
6.884000000000000000e+04 4.288620539009570243e-02
6.885000000000000000e+04 4.096346348524090158e-02
6.886000000000000000e+04 4.207692183554170157e-02
6.887000000000000000e+04 3.958860114216800064e-02
6.888000000000000000e+04 3.928939215838909982e-02
6.889000000000000000e+04 3.545392192900179845e-02
6.890000000000000000e+04 4.234356656670570235e-02
6.891000000000000000e+04 4.069300852715960343e-02
6.892000000000000000e+04 4.432623721659179755e-02
6.893000000000000000e+04 4.180976133793590233e-02
6.894000000000000000e+04 4.657074771821499704e-02
6.895000000000000000e+04 4.138962998986239761e-02
6.896000000000000000e+04 3.852123580873009767e-02
6.897000000000000000e+04 3.719807863235469886e-02
6.898000000000000000e+04 4.107307977974410107e-02
6.899000000000000000e+04 4.228354729711999993e-02
6.900000000000000000e+04 4.215513579547400247e-02
6.901000000000000000e+04 4.053817074745889870e-02
6.902000000000000000e+04 4.255041889846319925e-02
6.903000000000000000e+04 4.499751403927799986e-02
6.904000000000000000e+04 4.167261831462380078e-02
6.905000000000000000e+04 3.892510160803790142e-02
6.906000000000000000e+04 4.171961061656469932e-02
6.907000000000000000e+04 4.555854685604569798e-02
6.908000000000000000e+04 3.945377804338930094e-02
6.909000000000000000e+04 4.309056550264350055e-02
6.910000000000000000e+04 3.987911567091940307e-02
6.911000000000000000e+04 4.082207605242729742e-02
6.912000000000000000e+04 3.993962928652759758e-02
6.913000000000000000e+04 4.033751636743539842e-02
6.914000000000000000e+04 4.063059650361530023e-02
6.915000000000000000e+04 4.004054702818390238e-02
6.916000000000000000e+04 4.094263240694989703e-02
6.917000000000000000e+04 4.413431584835050131e-02
6.918000000000000000e+04 4.447811804711809813e-02
6.919000000000000000e+04 4.229412861168380111e-02
6.920000000000000000e+04 4.100646041333669972e-02
6.921000000000000000e+04 3.898679912090299848e-02
6.922000000000000000e+04 3.938906602561469822e-02
6.923000000000000000e+04 4.130240753293030337e-02
6.924000000000000000e+04 3.965892754495140005e-02
6.925000000000000000e+04 4.330963715910909895e-02
6.926000000000000000e+04 4.096486605703830025e-02
6.927000000000000000e+04 4.269594140350810307e-02
6.928000000000000000e+04 4.416707307100289914e-02
6.929000000000000000e+04 3.878471925854679730e-02
6.930000000000000000e+04 3.949457444250580040e-02
6.931000000000000000e+04 4.236239641904829961e-02
6.932000000000000000e+04 4.405513368546960101e-02
6.933000000000000000e+04 4.243991971015929898e-02
6.934000000000000000e+04 4.447492323815820103e-02
6.935000000000000000e+04 4.419235102832309858e-02
6.936000000000000000e+04 4.348454512655729881e-02
6.937000000000000000e+04 4.132069945335380134e-02
6.938000000000000000e+04 4.020271711051460334e-02
6.939000000000000000e+04 4.030920341610900320e-02
6.940000000000000000e+04 4.082647673785679693e-02
6.941000000000000000e+04 4.212384968996039925e-02
6.942000000000000000e+04 4.213867820799350322e-02
6.943000000000000000e+04 3.820772878825660218e-02
6.944000000000000000e+04 4.287378862500190041e-02
6.945000000000000000e+04 4.161582030355930051e-02
6.946000000000000000e+04 4.122348353266710314e-02
6.947000000000000000e+04 4.073467459529629686e-02
6.948000000000000000e+04 3.969354927539819888e-02
6.949000000000000000e+04 4.220816791057580009e-02
6.950000000000000000e+04 3.963776752352710098e-02
6.951000000000000000e+04 3.841052316129200256e-02
6.952000000000000000e+04 4.148301519453519853e-02
6.953000000000000000e+04 4.104936104267829788e-02
6.954000000000000000e+04 4.481115713715549953e-02
6.955000000000000000e+04 4.068138655275099769e-02
6.956000000000000000e+04 3.920189123600720249e-02
6.957000000000000000e+04 3.888731747865670219e-02
6.958000000000000000e+04 3.857076987624159792e-02
6.959000000000000000e+04 4.213814809918400156e-02
6.960000000000000000e+04 4.155767075717439751e-02
6.961000000000000000e+04 3.903700523078439816e-02
6.962000000000000000e+04 4.478499852120870067e-02
6.963000000000000000e+04 4.318158440291879757e-02
6.964000000000000000e+04 4.438609741628170291e-02
6.965000000000000000e+04 3.781543485820289957e-02
6.966000000000000000e+04 4.070198945701120063e-02
6.967000000000000000e+04 4.245213977992529780e-02
6.968000000000000000e+04 4.145190119743340229e-02
6.969000000000000000e+04 4.300864748656749864e-02
6.970000000000000000e+04 4.439907781779760254e-02
6.971000000000000000e+04 4.285260476171969674e-02
6.972000000000000000e+04 4.005478769540780221e-02
6.973000000000000000e+04 4.164037406444540124e-02
6.974000000000000000e+04 3.842118680477139836e-02
6.975000000000000000e+04 3.982813097536559710e-02
6.976000000000000000e+04 4.061082899570459676e-02
6.977000000000000000e+04 4.259711168706410006e-02
6.978000000000000000e+04 4.287697151303290072e-02
6.979000000000000000e+04 3.836255408823489865e-02
6.980000000000000000e+04 4.018537849187849703e-02
6.981000000000000000e+04 3.876092843711369945e-02
6.982000000000000000e+04 3.858413621783250008e-02
6.983000000000000000e+04 4.191971383988850330e-02
6.984000000000000000e+04 4.431338272988789850e-02
6.985000000000000000e+04 4.045161083340639840e-02
6.986000000000000000e+04 4.338444471359249877e-02
6.987000000000000000e+04 3.954532891511910314e-02
6.988000000000000000e+04 3.981364630162709944e-02
6.989000000000000000e+04 3.918659500777720017e-02
6.990000000000000000e+04 4.053397215902800055e-02
6.991000000000000000e+04 4.273814409971229966e-02
6.992000000000000000e+04 4.312134087085719991e-02
6.993000000000000000e+04 4.272208623588080040e-02
6.994000000000000000e+04 4.372737109661099797e-02
6.995000000000000000e+04 4.235450737178320102e-02
6.996000000000000000e+04 3.970307856798169915e-02
6.997000000000000000e+04 3.813672922551630123e-02
6.998000000000000000e+04 3.847752921283240091e-02
6.999000000000000000e+04 4.244538731873030019e-02
7.000000000000000000e+04 4.424437545239919695e-02
7.001000000000000000e+04 4.599644355475900059e-02
7.002000000000000000e+04 3.906956464052199762e-02
7.003000000000000000e+04 4.342852346599099939e-02
7.004000000000000000e+04 4.305770955979820042e-02
7.005000000000000000e+04 3.979354631155720273e-02
7.006000000000000000e+04 3.920507282018659972e-02
7.007000000000000000e+04 3.980840593576429748e-02
7.008000000000000000e+04 4.266206286847590290e-02
7.009000000000000000e+04 4.114535599946970296e-02
7.010000000000000000e+04 4.201942309737199954e-02
7.011000000000000000e+04 4.018221758306019659e-02
7.012000000000000000e+04 3.854406997561449916e-02
7.013000000000000000e+04 3.870476819574830002e-02
7.014000000000000000e+04 3.755979649722569758e-02
7.015000000000000000e+04 4.132478758692739729e-02
7.016000000000000000e+04 3.882128708064550016e-02
7.017000000000000000e+04 4.017237462103360329e-02
7.018000000000000000e+04 4.337297156453129993e-02
7.019000000000000000e+04 3.921387977898119909e-02
7.020000000000000000e+04 4.123762771487229917e-02
7.021000000000000000e+04 4.008316695690149895e-02
7.022000000000000000e+04 3.740726038813590310e-02
7.023000000000000000e+04 4.255997650325289705e-02
7.024000000000000000e+04 3.918142504990099889e-02
7.025000000000000000e+04 4.063010402023790185e-02
7.026000000000000000e+04 4.263908155262469829e-02
7.027000000000000000e+04 4.349050894379610094e-02
7.028000000000000000e+04 3.962324820458879709e-02
7.029000000000000000e+04 4.184296056628220017e-02
7.030000000000000000e+04 3.950607702136030297e-02
7.031000000000000000e+04 4.109065271914000284e-02
7.032000000000000000e+04 4.129807464778419840e-02
7.033000000000000000e+04 4.187691546976560208e-02
7.034000000000000000e+04 4.475952722132200273e-02
7.035000000000000000e+04 4.222216047346590007e-02
7.036000000000000000e+04 4.132971838116639846e-02
7.037000000000000000e+04 4.306972324848169775e-02
7.038000000000000000e+04 3.709798008203499947e-02
7.039000000000000000e+04 4.181464836001389657e-02
7.040000000000000000e+04 4.239248000085350104e-02
7.041000000000000000e+04 4.257861450314519985e-02
7.042000000000000000e+04 4.358215108513829872e-02
7.043000000000000000e+04 3.989498242735860234e-02
7.044000000000000000e+04 4.297450892627230346e-02
7.045000000000000000e+04 4.253668934106819705e-02
7.046000000000000000e+04 3.961918279528609671e-02
7.047000000000000000e+04 4.134001843631260331e-02
7.048000000000000000e+04 4.099146835505960290e-02
7.049000000000000000e+04 4.146534763276570057e-02
7.050000000000000000e+04 4.456892684102049806e-02
7.051000000000000000e+04 4.331465587019919794e-02
7.052000000000000000e+04 4.022574312984940337e-02
7.053000000000000000e+04 4.062361679971210338e-02
7.054000000000000000e+04 3.751585409045209846e-02
7.055000000000000000e+04 4.034109786152839661e-02
7.056000000000000000e+04 3.978435806930059881e-02
7.057000000000000000e+04 3.948992900550359758e-02
7.058000000000000000e+04 3.854699917137620335e-02
7.059000000000000000e+04 4.362100549042220027e-02
7.060000000000000000e+04 4.174968302249899843e-02
7.061000000000000000e+04 4.074879698455329685e-02
7.062000000000000000e+04 4.111169576644890106e-02
7.063000000000000000e+04 4.101825468242160239e-02
7.064000000000000000e+04 4.195940829813470108e-02
7.065000000000000000e+04 3.986695855855940107e-02
7.066000000000000000e+04 4.182445257902139835e-02
7.067000000000000000e+04 4.179089106619349875e-02
7.068000000000000000e+04 4.335544370114800122e-02
7.069000000000000000e+04 4.376445747911929945e-02
7.070000000000000000e+04 3.930923715233800020e-02
7.071000000000000000e+04 4.115993045270439910e-02
7.072000000000000000e+04 4.059745259582989846e-02
7.073000000000000000e+04 4.169151820242399803e-02
7.074000000000000000e+04 4.161303117871280322e-02
7.075000000000000000e+04 4.001833237707610319e-02
7.076000000000000000e+04 4.307547770440570134e-02
7.077000000000000000e+04 4.122099541127680067e-02
7.078000000000000000e+04 4.277671612799160278e-02
7.079000000000000000e+04 4.068508781492709975e-02
7.080000000000000000e+04 4.066657200455660315e-02
7.081000000000000000e+04 4.054995588958260067e-02
7.082000000000000000e+04 4.073028676211830346e-02
7.083000000000000000e+04 4.181991070508950248e-02
7.084000000000000000e+04 4.197348915040489958e-02
7.085000000000000000e+04 4.004903249442570007e-02
7.086000000000000000e+04 3.867646828293799799e-02
7.087000000000000000e+04 4.461099132895460229e-02
7.088000000000000000e+04 4.204631038010119698e-02
7.089000000000000000e+04 4.485295154154299996e-02
7.090000000000000000e+04 4.286461547017089702e-02
7.091000000000000000e+04 4.054947830736629899e-02
7.092000000000000000e+04 4.372109100222579953e-02
7.093000000000000000e+04 4.479366503655909937e-02
7.094000000000000000e+04 3.939775638282289744e-02
7.095000000000000000e+04 4.116976112127299775e-02
7.096000000000000000e+04 3.982497528195379916e-02
7.097000000000000000e+04 4.419078789651390005e-02
7.098000000000000000e+04 4.187710136175149672e-02
7.099000000000000000e+04 4.335266351699820081e-02
7.100000000000000000e+04 4.302916340529910205e-02
7.101000000000000000e+04 4.327777177095409877e-02
7.102000000000000000e+04 3.883213717490430206e-02
7.103000000000000000e+04 3.929930515587320289e-02
7.104000000000000000e+04 4.308683611452569784e-02
7.105000000000000000e+04 4.267997927963729926e-02
7.106000000000000000e+04 4.278225786983960027e-02
7.107000000000000000e+04 4.484290927648539732e-02
7.108000000000000000e+04 4.704666435718529716e-02
7.109000000000000000e+04 4.295276366174220067e-02
7.110000000000000000e+04 4.025180079042910142e-02
7.111000000000000000e+04 3.932603113353250190e-02
7.112000000000000000e+04 4.254965092986819769e-02
7.113000000000000000e+04 4.244917780160899906e-02
7.114000000000000000e+04 4.204180203378200115e-02
7.115000000000000000e+04 4.420830346643919717e-02
7.116000000000000000e+04 4.259658753871910231e-02
7.117000000000000000e+04 4.454878531396379987e-02
7.118000000000000000e+04 3.930336423218250275e-02
7.119000000000000000e+04 4.207247979938980031e-02
7.120000000000000000e+04 4.174538962543009740e-02
7.121000000000000000e+04 4.281119257211680323e-02
7.122000000000000000e+04 4.382024817168710118e-02
7.123000000000000000e+04 4.071449302136889714e-02
7.124000000000000000e+04 4.497951120138159870e-02
7.125000000000000000e+04 4.178982824087140030e-02
7.126000000000000000e+04 4.015652090311049721e-02
7.127000000000000000e+04 4.014877714216699700e-02
7.128000000000000000e+04 4.230861812829970342e-02
7.129000000000000000e+04 4.097538143396369653e-02
7.130000000000000000e+04 4.613600559532640005e-02
7.131000000000000000e+04 4.444966875016680141e-02
7.132000000000000000e+04 4.402134381234640292e-02
7.133000000000000000e+04 4.325691200792779884e-02
7.134000000000000000e+04 3.966382183134550127e-02
7.135000000000000000e+04 3.747291825711720342e-02
7.136000000000000000e+04 4.032542072236530023e-02
7.137000000000000000e+04 4.316916167736049859e-02
7.138000000000000000e+04 4.584866054356089710e-02
7.139000000000000000e+04 4.273282438516610299e-02
7.140000000000000000e+04 4.530166275799270281e-02
7.141000000000000000e+04 4.148310013115399930e-02
7.142000000000000000e+04 4.199893400073050065e-02
7.143000000000000000e+04 3.870749697089190255e-02
7.144000000000000000e+04 3.914251066744320329e-02
7.145000000000000000e+04 4.181765504181379767e-02
7.146000000000000000e+04 4.458899907767770177e-02
7.147000000000000000e+04 4.319540597498409962e-02
7.148000000000000000e+04 4.395634196698659790e-02
7.149000000000000000e+04 4.421139843761919680e-02
7.150000000000000000e+04 4.117016308009620318e-02
7.151000000000000000e+04 3.980392664670939773e-02
7.152000000000000000e+04 3.725122008472679658e-02
7.153000000000000000e+04 3.969761952757829698e-02
7.154000000000000000e+04 4.427623376250260090e-02
7.155000000000000000e+04 4.370846562087529752e-02
7.156000000000000000e+04 4.386184774339189907e-02
7.157000000000000000e+04 3.869740590453139839e-02
7.158000000000000000e+04 4.143322408199309748e-02
7.159000000000000000e+04 3.862823136150830144e-02
7.160000000000000000e+04 4.354105219244949754e-02
7.161000000000000000e+04 4.121517986059179683e-02
7.162000000000000000e+04 4.062613397836679907e-02
7.163000000000000000e+04 4.365300796926020049e-02
7.164000000000000000e+04 4.150510057806960224e-02
7.165000000000000000e+04 4.205040670931339819e-02
7.166000000000000000e+04 3.781618326902389665e-02
7.167000000000000000e+04 4.245791882276529761e-02
7.168000000000000000e+04 3.958789035677909990e-02
7.169000000000000000e+04 4.082241393625730269e-02
7.170000000000000000e+04 4.200671985745429993e-02
7.171000000000000000e+04 4.463368430733680170e-02
7.172000000000000000e+04 4.269493333995340312e-02
7.173000000000000000e+04 4.053688012063499935e-02
7.174000000000000000e+04 3.682052213698620152e-02
7.175000000000000000e+04 3.655111975967879900e-02
7.176000000000000000e+04 3.865271732211109784e-02
7.177000000000000000e+04 4.080710150301450345e-02
7.178000000000000000e+04 4.120385274291030187e-02
7.179000000000000000e+04 4.443909488618370124e-02
7.180000000000000000e+04 4.442546591162679914e-02
7.181000000000000000e+04 3.960712105035780334e-02
7.182000000000000000e+04 3.984036222100249824e-02
7.183000000000000000e+04 3.819067329168319980e-02
7.184000000000000000e+04 4.143514186143869987e-02
7.185000000000000000e+04 3.741499222815029835e-02
7.186000000000000000e+04 4.052885845303529772e-02
7.187000000000000000e+04 4.325367920100679775e-02
7.188000000000000000e+04 4.153957329690449729e-02
7.189000000000000000e+04 4.180579707026479963e-02
7.190000000000000000e+04 3.914285600185390263e-02
7.191000000000000000e+04 4.209388233721250011e-02
7.192000000000000000e+04 3.787317499518390307e-02
7.193000000000000000e+04 3.830219320952889944e-02
7.194000000000000000e+04 4.250175617635249675e-02
7.195000000000000000e+04 4.556388892233369931e-02
7.196000000000000000e+04 4.276254177093499753e-02
7.197000000000000000e+04 3.888835199177260310e-02
7.198000000000000000e+04 4.115888066589829669e-02
7.199000000000000000e+04 3.847675845026959918e-02
7.200000000000000000e+04 3.981479667127130195e-02
7.201000000000000000e+04 3.933041095733640080e-02
7.202000000000000000e+04 4.143422916531559752e-02
7.203000000000000000e+04 4.516343995928760041e-02
7.204000000000000000e+04 4.170967340469360074e-02
7.205000000000000000e+04 3.858432192355389784e-02
7.206000000000000000e+04 3.987358324229710316e-02
7.207000000000000000e+04 3.667435478419060063e-02
7.208000000000000000e+04 3.993165940046310147e-02
7.209000000000000000e+04 4.001298882067200191e-02
7.210000000000000000e+04 4.392782859504219817e-02
7.211000000000000000e+04 4.356515966355799935e-02
7.212000000000000000e+04 4.382981583476060206e-02
7.213000000000000000e+04 3.796963319182389968e-02
7.214000000000000000e+04 3.883358929306259671e-02
7.215000000000000000e+04 4.096947908401479821e-02
7.216000000000000000e+04 3.899708092212669786e-02
7.217000000000000000e+04 3.828576728701590243e-02
7.218000000000000000e+04 4.402994997799389992e-02
7.219000000000000000e+04 4.358020722866050300e-02
7.220000000000000000e+04 4.223918505012980162e-02
7.221000000000000000e+04 3.924204036593430256e-02
7.222000000000000000e+04 4.170254841446870142e-02
7.223000000000000000e+04 4.220874197781079862e-02
7.224000000000000000e+04 3.680916018784040344e-02
7.225000000000000000e+04 3.656146079301830082e-02
7.226000000000000000e+04 4.339320734143250341e-02
7.227000000000000000e+04 4.357547610998149801e-02
7.228000000000000000e+04 4.035873264074320288e-02
7.229000000000000000e+04 4.131853766739360112e-02
7.230000000000000000e+04 4.239456467330449813e-02
7.231000000000000000e+04 4.024926908314219870e-02
7.232000000000000000e+04 3.899794593453399794e-02
7.233000000000000000e+04 3.624693434685460208e-02
7.234000000000000000e+04 4.337022714316839805e-02
7.235000000000000000e+04 4.230125620961180249e-02
7.236000000000000000e+04 4.140664227306840167e-02
7.237000000000000000e+04 3.917996920645230169e-02
7.238000000000000000e+04 4.097585305571550124e-02
7.239000000000000000e+04 4.053234420716760045e-02
7.240000000000000000e+04 3.583660274744029928e-02
7.241000000000000000e+04 3.695302121341220020e-02
7.242000000000000000e+04 4.374647885560979665e-02
7.243000000000000000e+04 4.581641890108580084e-02
7.244000000000000000e+04 4.037014953792090327e-02
7.245000000000000000e+04 3.951206859201190219e-02
7.246000000000000000e+04 4.238408096134659714e-02
7.247000000000000000e+04 4.091514684259889983e-02
7.248000000000000000e+04 3.990234062075610072e-02
7.249000000000000000e+04 3.884655199944969661e-02
7.250000000000000000e+04 4.245275519788260093e-02
7.251000000000000000e+04 4.512649700045579665e-02
7.252000000000000000e+04 3.995474465191359986e-02
7.253000000000000000e+04 4.279308654367919990e-02
7.254000000000000000e+04 4.318000599741930040e-02
7.255000000000000000e+04 3.998131752014159879e-02
7.256000000000000000e+04 3.904676437377919973e-02
7.257000000000000000e+04 3.567402381449930049e-02
7.258000000000000000e+04 4.091538265347480219e-02
7.259000000000000000e+04 4.429721944034090142e-02
7.260000000000000000e+04 4.075248055160039795e-02
7.261000000000000000e+04 3.917500637471670044e-02
7.262000000000000000e+04 4.426901452243320323e-02
7.263000000000000000e+04 4.188510477542869981e-02
7.264000000000000000e+04 3.997963257133960169e-02
7.265000000000000000e+04 3.976850304752579945e-02
7.266000000000000000e+04 4.355954080820079871e-02
7.267000000000000000e+04 4.242954421788450170e-02
7.268000000000000000e+04 4.213583245873449984e-02
7.269000000000000000e+04 4.371603541076179988e-02
7.270000000000000000e+04 4.512464776635170122e-02
7.271000000000000000e+04 4.130086638033390184e-02
7.272000000000000000e+04 3.909549601376050010e-02
7.273000000000000000e+04 3.628641460090870074e-02
7.274000000000000000e+04 4.536812454462049726e-02
7.275000000000000000e+04 4.043237976729870120e-02
7.276000000000000000e+04 4.223648943006989842e-02
7.277000000000000000e+04 4.281685538589950074e-02
7.278000000000000000e+04 4.209112301468839745e-02
7.279000000000000000e+04 4.208640195429320247e-02
7.280000000000000000e+04 3.972150497138499797e-02
7.281000000000000000e+04 3.979706764221190018e-02
7.282000000000000000e+04 4.063353650271889911e-02
7.283000000000000000e+04 4.359603449702260242e-02
7.284000000000000000e+04 4.255403801798819663e-02
7.285000000000000000e+04 4.096141830086699742e-02
7.286000000000000000e+04 4.160083383321760281e-02
7.287000000000000000e+04 4.198771268129340012e-02
7.288000000000000000e+04 3.863182514905919712e-02
7.289000000000000000e+04 3.973385952413079764e-02
7.290000000000000000e+04 4.294119514524930015e-02
7.291000000000000000e+04 4.095590896904460071e-02
7.292000000000000000e+04 4.018485099077220152e-02
7.293000000000000000e+04 4.098863936960690096e-02
7.294000000000000000e+04 4.228917025029659688e-02
7.295000000000000000e+04 4.350373446941369765e-02
7.296000000000000000e+04 4.205142222344870201e-02
7.297000000000000000e+04 3.997292667627330015e-02
7.298000000000000000e+04 3.907137848436829930e-02
7.299000000000000000e+04 3.849064745008939914e-02
7.300000000000000000e+04 4.101106896996489781e-02
7.301000000000000000e+04 4.186777509748929732e-02
7.302000000000000000e+04 4.514298848807810072e-02
7.303000000000000000e+04 4.198899008333679961e-02
7.304000000000000000e+04 4.112502671778200253e-02
7.305000000000000000e+04 3.926773369312280132e-02
7.306000000000000000e+04 3.983277380466460071e-02
7.307000000000000000e+04 3.908795975148669777e-02
7.308000000000000000e+04 4.257495105266569796e-02
7.309000000000000000e+04 4.190116003155699986e-02
7.310000000000000000e+04 4.263920783996579672e-02
7.311000000000000000e+04 4.158854447305199847e-02
7.312000000000000000e+04 4.431577660143370262e-02
7.313000000000000000e+04 4.235251955687990150e-02
7.314000000000000000e+04 3.962681032717219748e-02
7.315000000000000000e+04 4.224685505032529931e-02
7.316000000000000000e+04 4.248237088322630306e-02
7.317000000000000000e+04 4.113639183342449740e-02
7.318000000000000000e+04 4.123491644859309663e-02
7.319000000000000000e+04 4.435962140560149869e-02
7.320000000000000000e+04 3.977477699518199711e-02
7.321000000000000000e+04 4.000313282012930155e-02
7.322000000000000000e+04 4.034412913024419678e-02
7.323000000000000000e+04 4.170889221131800217e-02
7.324000000000000000e+04 3.985018841922279703e-02
7.325000000000000000e+04 3.884501121938219864e-02
7.326000000000000000e+04 4.207815341651430230e-02
7.327000000000000000e+04 4.131547920405859858e-02
7.328000000000000000e+04 4.002078808844079794e-02
7.329000000000000000e+04 4.196979254484169836e-02
7.330000000000000000e+04 4.001324214041229732e-02
7.331000000000000000e+04 3.956994488835330337e-02
7.332000000000000000e+04 4.142464734613889726e-02
7.333000000000000000e+04 4.401668906211850252e-02
7.334000000000000000e+04 4.341910630464550225e-02
7.335000000000000000e+04 4.000950641930099694e-02
7.336000000000000000e+04 4.250356182456010296e-02
7.337000000000000000e+04 4.112076759338369886e-02
7.338000000000000000e+04 4.128806255757799804e-02
7.339000000000000000e+04 4.150809124112120330e-02
7.340000000000000000e+04 4.245629869401450207e-02
7.341000000000000000e+04 3.980485424399370087e-02
7.342000000000000000e+04 3.724521249532700140e-02
7.343000000000000000e+04 4.337989240884779912e-02
7.344000000000000000e+04 4.309038929641240134e-02
7.345000000000000000e+04 4.123852513730520003e-02
7.346000000000000000e+04 4.223148822784419942e-02
7.347000000000000000e+04 3.978147916495800018e-02
7.348000000000000000e+04 4.268090799450870165e-02
7.349000000000000000e+04 3.932232558727259686e-02
7.350000000000000000e+04 3.983215317130080202e-02
7.351000000000000000e+04 4.152249544858929720e-02
7.352000000000000000e+04 4.290380440652370037e-02
7.353000000000000000e+04 4.231690019369119954e-02
7.354000000000000000e+04 4.063803814351549942e-02
7.355000000000000000e+04 4.357912987470619753e-02
7.356000000000000000e+04 4.058625921607009884e-02
7.357000000000000000e+04 4.087391346693029781e-02
7.358000000000000000e+04 4.026648588478559665e-02
7.359000000000000000e+04 4.327821582555770041e-02
7.360000000000000000e+04 4.140100255608550328e-02
7.361000000000000000e+04 4.363025650382040127e-02
7.362000000000000000e+04 4.060071706771849892e-02
7.363000000000000000e+04 4.379022791981689727e-02
7.364000000000000000e+04 3.880440071225160076e-02
7.365000000000000000e+04 3.899667300283900240e-02
7.366000000000000000e+04 3.671505041420460025e-02
7.367000000000000000e+04 4.192561544477930308e-02
7.368000000000000000e+04 4.061985053122040001e-02
7.369000000000000000e+04 4.082953818142410346e-02
7.370000000000000000e+04 4.309676438570019669e-02
7.371000000000000000e+04 4.066924080252640183e-02
7.372000000000000000e+04 4.036379940807809791e-02
7.373000000000000000e+04 4.112447388470170245e-02
7.374000000000000000e+04 4.029643014073369667e-02
7.375000000000000000e+04 4.129580818116659890e-02
7.376000000000000000e+04 4.258593618869779829e-02
7.377000000000000000e+04 4.343093559145919796e-02
7.378000000000000000e+04 4.094225279986850319e-02
7.379000000000000000e+04 4.089499711990349923e-02
7.380000000000000000e+04 3.934448547661299755e-02
7.381000000000000000e+04 3.960516992956399779e-02
7.382000000000000000e+04 3.946519196033469734e-02
7.383000000000000000e+04 4.065047577023499920e-02
7.384000000000000000e+04 4.210023246705529854e-02
7.385000000000000000e+04 4.409356825053690337e-02
7.386000000000000000e+04 4.079512171447269991e-02
7.387000000000000000e+04 4.686778299510469675e-02
7.388000000000000000e+04 4.159520901739589827e-02
7.389000000000000000e+04 4.019521549344060030e-02
7.390000000000000000e+04 3.761055842041959724e-02
7.391000000000000000e+04 3.918563220649950302e-02
7.392000000000000000e+04 4.254767857491970062e-02
7.393000000000000000e+04 4.241432920098300169e-02
7.394000000000000000e+04 3.959227018058299880e-02
7.395000000000000000e+04 4.104216732084749880e-02
7.396000000000000000e+04 4.093793071806429984e-02
7.397000000000000000e+04 3.625611625611779854e-02
7.398000000000000000e+04 3.951357845216980219e-02
7.399000000000000000e+04 4.146213009953490097e-02
7.400000000000000000e+04 4.298548884689799843e-02
7.401000000000000000e+04 4.322768487036220131e-02
7.402000000000000000e+04 4.123849943280220171e-02
7.403000000000000000e+04 4.186175167560569899e-02
7.404000000000000000e+04 4.170159101486199671e-02
7.405000000000000000e+04 4.081859476864330150e-02
7.406000000000000000e+04 3.925166204571720052e-02
7.407000000000000000e+04 4.235250912606709772e-02
7.408000000000000000e+04 4.167149737477299914e-02
7.409000000000000000e+04 4.374135844409460239e-02
7.410000000000000000e+04 4.098292440176010132e-02
7.411000000000000000e+04 4.236678779125210154e-02
7.412000000000000000e+04 4.015387855470180234e-02
7.413000000000000000e+04 4.260929971933360288e-02
7.414000000000000000e+04 3.985137753188609799e-02
7.415000000000000000e+04 4.142581000924099727e-02
7.416000000000000000e+04 4.036082029342649702e-02
7.417000000000000000e+04 4.432966858148570249e-02
7.418000000000000000e+04 4.241622537374489799e-02
7.419000000000000000e+04 4.053820036351669931e-02
7.420000000000000000e+04 4.013286046683779695e-02
7.421000000000000000e+04 4.051977470517149904e-02
7.422000000000000000e+04 3.564002104103559943e-02
7.423000000000000000e+04 4.103490710258479723e-02
7.424000000000000000e+04 4.071697890758509825e-02
7.425000000000000000e+04 4.140124060213559720e-02
7.426000000000000000e+04 4.230429641902439669e-02
7.427000000000000000e+04 4.099773727357380187e-02
7.428000000000000000e+04 4.301502145826809759e-02
7.429000000000000000e+04 4.020411260426039884e-02
7.430000000000000000e+04 3.881249334663149780e-02
7.431000000000000000e+04 4.318252950906750071e-02
7.432000000000000000e+04 4.422804489731779753e-02
7.433000000000000000e+04 4.145216420292850007e-02
7.434000000000000000e+04 4.111600108444690010e-02
7.435000000000000000e+04 4.272392131388180053e-02
7.436000000000000000e+04 4.088625162839890081e-02
7.437000000000000000e+04 4.297974333167069866e-02
7.438000000000000000e+04 3.922503627836700091e-02
7.439000000000000000e+04 4.226291291415690266e-02
7.440000000000000000e+04 4.183834902942180217e-02
7.441000000000000000e+04 4.159218147397039655e-02
7.442000000000000000e+04 4.218710623681540262e-02
7.443000000000000000e+04 4.096870869398110127e-02
7.444000000000000000e+04 4.071517512202259964e-02
7.445000000000000000e+04 4.107852466404429692e-02
7.446000000000000000e+04 3.994313701987260018e-02
7.447000000000000000e+04 4.051227830350390136e-02
7.448000000000000000e+04 4.101016037166110156e-02
7.449000000000000000e+04 4.338651746511459906e-02
7.450000000000000000e+04 4.123002514243120226e-02
7.451000000000000000e+04 4.060839638113970113e-02
7.452000000000000000e+04 4.055810756981369919e-02
7.453000000000000000e+04 4.202652014791959795e-02
7.454000000000000000e+04 3.879560865461820218e-02
7.455000000000000000e+04 4.329929053783410087e-02
7.456000000000000000e+04 4.458834454417220233e-02
7.457000000000000000e+04 4.177631586790080120e-02
7.458000000000000000e+04 3.992379978299139681e-02
7.459000000000000000e+04 4.325447343289850338e-02
7.460000000000000000e+04 4.027441404759880134e-02
7.461000000000000000e+04 4.332938753068440313e-02
7.462000000000000000e+04 4.251981787383549843e-02
7.463000000000000000e+04 4.026699699461459836e-02
7.464000000000000000e+04 4.070884585380549897e-02
7.465000000000000000e+04 4.157317765057080144e-02
7.466000000000000000e+04 4.247352890670300085e-02
7.467000000000000000e+04 3.993712514638900202e-02
7.468000000000000000e+04 4.205866791307919655e-02
7.469000000000000000e+04 4.260245114564890218e-02
7.470000000000000000e+04 3.846380375325669787e-02
7.471000000000000000e+04 4.070166088640689989e-02
7.472000000000000000e+04 4.452315978705879973e-02
7.473000000000000000e+04 4.493119902908800090e-02
7.474000000000000000e+04 4.337591603398319867e-02
7.475000000000000000e+04 4.423332363367080133e-02
7.476000000000000000e+04 4.331249110400670066e-02
7.477000000000000000e+04 4.538754411041730219e-02
7.478000000000000000e+04 4.161701798439020050e-02
7.479000000000000000e+04 4.150680303573599933e-02
7.480000000000000000e+04 4.106904193758959681e-02
7.481000000000000000e+04 4.424720406532280104e-02
7.482000000000000000e+04 4.119505323469629943e-02
7.483000000000000000e+04 4.516043029725549940e-02
7.484000000000000000e+04 4.238926507532590066e-02
7.485000000000000000e+04 4.186772815883160054e-02
7.486000000000000000e+04 4.193576388061039800e-02
7.487000000000000000e+04 3.969633057713500141e-02
7.488000000000000000e+04 4.100646413862699818e-02
7.489000000000000000e+04 4.584064520895479722e-02
7.490000000000000000e+04 3.982873037457460019e-02
7.491000000000000000e+04 4.445405714213840342e-02
7.492000000000000000e+04 4.314777515828600168e-02
7.493000000000000000e+04 4.243668764829629930e-02
7.494000000000000000e+04 4.122495837509630029e-02
7.495000000000000000e+04 4.225333519279950156e-02
7.496000000000000000e+04 4.279878996312610345e-02
7.497000000000000000e+04 4.106912016868589921e-02
7.498000000000000000e+04 4.513372667133799809e-02
7.499000000000000000e+04 4.467272982001300324e-02
7.500000000000000000e+04 4.256019517779349726e-02
7.501000000000000000e+04 4.108963645994660047e-02
7.502000000000000000e+04 4.086107797920700280e-02
7.503000000000000000e+04 4.030014164745800154e-02
7.504000000000000000e+04 4.180363044142720169e-02
7.505000000000000000e+04 4.304163716733450107e-02
7.506000000000000000e+04 4.499795697629450225e-02
7.507000000000000000e+04 4.272431023418900298e-02
7.508000000000000000e+04 4.335582591593260121e-02
7.509000000000000000e+04 4.130918942391870186e-02
7.510000000000000000e+04 4.062298238277430029e-02
7.511000000000000000e+04 3.837089482694860249e-02
7.512000000000000000e+04 4.180574528872960105e-02
7.513000000000000000e+04 4.413319006562230196e-02
7.514000000000000000e+04 4.219007603824129898e-02
7.515000000000000000e+04 4.280474968254559948e-02
7.516000000000000000e+04 4.221914373338220283e-02
7.517000000000000000e+04 4.223735779523839912e-02
7.518000000000000000e+04 4.083543382585039933e-02
7.519000000000000000e+04 3.793853446841229798e-02
7.520000000000000000e+04 4.110066182911389920e-02
7.521000000000000000e+04 4.421464651823039937e-02
7.522000000000000000e+04 4.098090454936020172e-02
7.523000000000000000e+04 4.198874160647390191e-02
7.524000000000000000e+04 4.508096948266020199e-02
7.525000000000000000e+04 4.330859519541260111e-02
7.526000000000000000e+04 4.177821241319169820e-02
7.527000000000000000e+04 3.775839358568190002e-02
7.528000000000000000e+04 4.101855866610999712e-02
7.529000000000000000e+04 4.305284693837160143e-02
7.530000000000000000e+04 4.253376089036459834e-02
7.531000000000000000e+04 4.237502813339229929e-02
7.532000000000000000e+04 4.069023020565509796e-02
7.533000000000000000e+04 4.281721450388430161e-02
7.534000000000000000e+04 4.213025793433190086e-02
7.535000000000000000e+04 3.805933427065610192e-02
7.536000000000000000e+04 4.049982316792009873e-02
7.537000000000000000e+04 4.227303117513649816e-02
7.538000000000000000e+04 4.465204551815980111e-02
7.539000000000000000e+04 4.222273975610729702e-02
7.540000000000000000e+04 4.263047426939010204e-02
7.541000000000000000e+04 4.012100622057909738e-02
7.542000000000000000e+04 4.156471751630300138e-02
7.543000000000000000e+04 3.944350592792029986e-02
7.544000000000000000e+04 4.106762856245040061e-02
7.545000000000000000e+04 3.940470218658440049e-02
7.546000000000000000e+04 3.951462805271140077e-02
7.547000000000000000e+04 4.216990321874609926e-02
7.548000000000000000e+04 4.303120560944079936e-02
7.549000000000000000e+04 4.180879220366470056e-02
7.550000000000000000e+04 3.996891640126699896e-02
7.551000000000000000e+04 4.267643801867959663e-02
7.552000000000000000e+04 4.049724489450449993e-02
7.553000000000000000e+04 4.127686023712150154e-02
7.554000000000000000e+04 4.268856383860109710e-02
7.555000000000000000e+04 4.337954260408870277e-02
7.556000000000000000e+04 4.395535439252849785e-02
7.557000000000000000e+04 4.147639386355869706e-02
7.558000000000000000e+04 4.059415496885770275e-02
7.559000000000000000e+04 3.948667608201499729e-02
7.560000000000000000e+04 3.867503926157950245e-02
7.561000000000000000e+04 3.831910490989680340e-02
7.562000000000000000e+04 4.277632385492319972e-02
7.563000000000000000e+04 4.258408136665819965e-02
7.564000000000000000e+04 4.357493780553339802e-02
7.565000000000000000e+04 3.940746709704390227e-02
7.566000000000000000e+04 3.738709799945350021e-02
7.567000000000000000e+04 3.868609331548209657e-02
7.568000000000000000e+04 4.168527014553539967e-02
7.569000000000000000e+04 4.013336636126040025e-02
7.570000000000000000e+04 4.292951487004750127e-02
7.571000000000000000e+04 4.665767885744569882e-02
7.572000000000000000e+04 4.192130640149110271e-02
7.573000000000000000e+04 4.106900356709949906e-02
7.574000000000000000e+04 4.135044626891609676e-02
7.575000000000000000e+04 3.932776264846320202e-02
7.576000000000000000e+04 3.805398792028420046e-02
7.577000000000000000e+04 3.858075439929960215e-02
7.578000000000000000e+04 4.378460645675649743e-02
7.579000000000000000e+04 4.118695929646490339e-02
7.580000000000000000e+04 4.341568984091279809e-02
7.581000000000000000e+04 4.115225784480570220e-02
7.582000000000000000e+04 4.102214165031910220e-02
7.583000000000000000e+04 3.904750347137449923e-02
7.584000000000000000e+04 3.937320373952379882e-02
7.585000000000000000e+04 3.854684233665459786e-02
7.586000000000000000e+04 4.181194417178629719e-02
7.587000000000000000e+04 4.528731033205980056e-02
7.588000000000000000e+04 4.150834679603569721e-02
7.589000000000000000e+04 3.838094435632220108e-02
7.590000000000000000e+04 4.174933545291419773e-02
7.591000000000000000e+04 4.095655530691139773e-02
7.592000000000000000e+04 4.082614630460729838e-02
7.593000000000000000e+04 3.769532479345789888e-02
7.594000000000000000e+04 4.106822237372390050e-02
7.595000000000000000e+04 4.288712143898010254e-02
7.596000000000000000e+04 4.152017496526239776e-02
7.597000000000000000e+04 3.910824656486509843e-02
7.598000000000000000e+04 3.959159441292280091e-02
7.599000000000000000e+04 3.869675956666460137e-02
7.600000000000000000e+04 3.935568295419210327e-02
7.601000000000000000e+04 3.784706294536589744e-02
7.602000000000000000e+04 4.353381171822540141e-02
7.603000000000000000e+04 4.605745039880269898e-02
7.604000000000000000e+04 4.104770384728900073e-02
7.605000000000000000e+04 4.109480008482929714e-02
7.606000000000000000e+04 3.964893892407409665e-02
7.607000000000000000e+04 4.097903631627559939e-02
7.608000000000000000e+04 3.803627714514729724e-02
7.609000000000000000e+04 3.755847401916979911e-02
7.610000000000000000e+04 4.782198816537849839e-02
7.611000000000000000e+04 4.349394105374809749e-02
7.612000000000000000e+04 4.332039617002009929e-02
7.613000000000000000e+04 4.101235717535010178e-02
7.614000000000000000e+04 4.040597490966320315e-02
7.615000000000000000e+04 4.048570208251470182e-02
7.616000000000000000e+04 3.850958086550230336e-02
7.617000000000000000e+04 3.779299892485139811e-02
7.618000000000000000e+04 4.314550124108790241e-02
7.619000000000000000e+04 4.274706132709980150e-02
7.620000000000000000e+04 3.999944068491449733e-02
7.621000000000000000e+04 4.078264683485029879e-02
7.622000000000000000e+04 4.091551061719649746e-02
7.623000000000000000e+04 4.189113192260259660e-02
7.624000000000000000e+04 3.789536356925959915e-02
7.625000000000000000e+04 3.907704614102840146e-02
7.626000000000000000e+04 4.316219575703140326e-02
7.627000000000000000e+04 4.270277023315430243e-02
7.628000000000000000e+04 4.415799081325529757e-02
7.629000000000000000e+04 4.033950418233869795e-02
7.630000000000000000e+04 4.105416424572459755e-02
7.631000000000000000e+04 4.158245511353009932e-02
7.632000000000000000e+04 3.817155063152310318e-02
7.633000000000000000e+04 3.504563122987740253e-02
7.634000000000000000e+04 4.158290922641749709e-02
7.635000000000000000e+04 4.464151300489899860e-02
7.636000000000000000e+04 4.108429960906499756e-02
7.637000000000000000e+04 4.110017642378799990e-02
7.638000000000000000e+04 4.269380830228319823e-02
7.639000000000000000e+04 3.870240710675709739e-02
7.640000000000000000e+04 3.604963663965460308e-02
7.641000000000000000e+04 3.794775549322360053e-02
7.642000000000000000e+04 4.274825602769850158e-02
7.643000000000000000e+04 4.574459940195080287e-02
7.644000000000000000e+04 4.344675987958900032e-02
7.645000000000000000e+04 4.229692146182059687e-02
7.646000000000000000e+04 4.253212437033650206e-02
7.647000000000000000e+04 4.258849099278450012e-02
7.648000000000000000e+04 4.007582403719420205e-02
7.649000000000000000e+04 3.761710301041600035e-02
7.650000000000000000e+04 4.217200838029380033e-02
7.651000000000000000e+04 4.056680612266060082e-02
7.652000000000000000e+04 4.200735613703719673e-02
7.653000000000000000e+04 3.873819448053830022e-02
7.654000000000000000e+04 4.021758325397960243e-02
7.655000000000000000e+04 4.030562154948710146e-02
7.656000000000000000e+04 4.204581268131730304e-02
7.657000000000000000e+04 3.923197053372860094e-02
7.658000000000000000e+04 4.079949036240570343e-02
7.659000000000000000e+04 3.903109207749359821e-02
7.660000000000000000e+04 4.046406298875800112e-02
7.661000000000000000e+04 4.105143323540680345e-02
7.662000000000000000e+04 4.574339352548120047e-02
7.663000000000000000e+04 4.069359153509140292e-02
7.664000000000000000e+04 3.955273665487760160e-02
7.665000000000000000e+04 3.808045983314509858e-02
7.666000000000000000e+04 4.362788945436470167e-02
7.667000000000000000e+04 4.227675534784790246e-02
7.668000000000000000e+04 4.176655858755110029e-02
7.669000000000000000e+04 3.964206874370569678e-02
7.670000000000000000e+04 4.314999058842650115e-02
7.671000000000000000e+04 4.229114539921279697e-02
7.672000000000000000e+04 3.960605747997759940e-02
7.673000000000000000e+04 3.917190097272389704e-02
7.674000000000000000e+04 4.215228185057640076e-02
7.675000000000000000e+04 4.372867271304130277e-02
7.676000000000000000e+04 4.363396391272540004e-02
7.677000000000000000e+04 4.156481809914110148e-02
7.678000000000000000e+04 4.283136166632169756e-02
7.679000000000000000e+04 4.311368651688089748e-02
7.680000000000000000e+04 3.904728256165979766e-02
7.681000000000000000e+04 3.942141011357300218e-02
7.682000000000000000e+04 4.188158847391600104e-02
7.683000000000000000e+04 3.957650661468500169e-02
7.684000000000000000e+04 4.171416424214839658e-02
7.685000000000000000e+04 4.273820966482159978e-02
7.686000000000000000e+04 4.328810684382909668e-02
7.687000000000000000e+04 4.283218160271640151e-02
7.688000000000000000e+04 4.110609926283349813e-02
7.689000000000000000e+04 3.817892372608180235e-02
7.690000000000000000e+04 3.952729590237139684e-02
7.691000000000000000e+04 4.095147140324110341e-02
7.692000000000000000e+04 4.018948487937450131e-02
7.693000000000000000e+04 4.046438112854949809e-02
7.694000000000000000e+04 4.428479634225360173e-02
7.695000000000000000e+04 4.156569205224509844e-02
7.696000000000000000e+04 4.183917902410030226e-02
7.697000000000000000e+04 3.844528906047339767e-02
7.698000000000000000e+04 4.009120203554630141e-02
7.699000000000000000e+04 3.939292244613169791e-02
7.700000000000000000e+04 3.900638185441489963e-02
7.701000000000000000e+04 4.354221485555170162e-02
7.702000000000000000e+04 4.054384864866730082e-02
7.703000000000000000e+04 4.058126658201210296e-02
7.704000000000000000e+04 4.140158742666240343e-02
7.705000000000000000e+04 4.051409102976320092e-02
7.706000000000000000e+04 4.284726940095420072e-02
7.707000000000000000e+04 4.208736903965470261e-02
7.708000000000000000e+04 4.227088838815679789e-02
7.709000000000000000e+04 4.114443622529499744e-02
7.710000000000000000e+04 4.061938449740409851e-02
7.711000000000000000e+04 4.052298963069909943e-02
7.712000000000000000e+04 4.122140593826770227e-02
7.713000000000000000e+04 4.032281339168539841e-02
7.714000000000000000e+04 3.815587684512129762e-02
7.715000000000000000e+04 4.223834015429010075e-02
7.716000000000000000e+04 4.046189859509460168e-02
7.717000000000000000e+04 4.072473086416719679e-02
7.718000000000000000e+04 3.961937874555580136e-02
7.719000000000000000e+04 4.218373969197269924e-02
7.720000000000000000e+04 4.100725091993800281e-02
7.721000000000000000e+04 4.218412339687339918e-02
7.722000000000000000e+04 4.209739230573170121e-02
7.723000000000000000e+04 4.122375287115569858e-02
7.724000000000000000e+04 3.889224827289580050e-02
7.725000000000000000e+04 4.044250659644599982e-02
7.726000000000000000e+04 4.062662906944750074e-02
7.727000000000000000e+04 4.078483171761029813e-02
7.728000000000000000e+04 4.394051879644390174e-02
7.729000000000000000e+04 3.895819075405589776e-02
7.730000000000000000e+04 4.183494634926310241e-02
7.731000000000000000e+04 4.034125655889510276e-02
7.732000000000000000e+04 4.271385855972759799e-02
7.733000000000000000e+04 4.018008001148699881e-02
7.734000000000000000e+04 3.957705497741689782e-02
7.735000000000000000e+04 3.912491910159580227e-02
7.736000000000000000e+04 4.099439233541479766e-02
7.737000000000000000e+04 4.097092412412160073e-02
7.738000000000000000e+04 4.324553012847900252e-02
7.739000000000000000e+04 4.168130159378050092e-02
7.740000000000000000e+04 3.894057124853129992e-02
7.741000000000000000e+04 3.777985721826550292e-02
7.742000000000000000e+04 3.950616493821140079e-02
7.743000000000000000e+04 4.204672425985329920e-02
7.744000000000000000e+04 4.310057274997230320e-02
7.745000000000000000e+04 4.480906613171099784e-02
7.746000000000000000e+04 4.179163314402099816e-02
7.747000000000000000e+04 4.226846061646929997e-02
7.748000000000000000e+04 4.045247994363299765e-02
7.749000000000000000e+04 3.853016346693029920e-02
7.750000000000000000e+04 3.753310348838560101e-02
7.751000000000000000e+04 4.003015905618659970e-02
7.752000000000000000e+04 4.056816361844529928e-02
7.753000000000000000e+04 4.102455507963889692e-02
7.754000000000000000e+04 4.388247802853580126e-02
7.755000000000000000e+04 4.178228862583630021e-02
7.756000000000000000e+04 4.002300389111040219e-02
7.757000000000000000e+04 3.756546415388579974e-02
7.758000000000000000e+04 3.699222113937129797e-02
7.759000000000000000e+04 4.212709181010720200e-02
7.760000000000000000e+04 4.219724349677560216e-02
7.761000000000000000e+04 4.247306808829300062e-02
7.762000000000000000e+04 4.495357088744639934e-02
7.763000000000000000e+04 4.399901069700710293e-02
7.764000000000000000e+04 4.086511246860020236e-02
7.765000000000000000e+04 3.924845196306699785e-02
7.766000000000000000e+04 3.812180124223230049e-02
7.767000000000000000e+04 4.353772252798079889e-02
7.768000000000000000e+04 4.266084991395469733e-02
7.769000000000000000e+04 4.308246709406370056e-02
7.770000000000000000e+04 3.969092257320880335e-02
7.771000000000000000e+04 4.174333438277239711e-02
7.772000000000000000e+04 4.412937201559540001e-02
7.773000000000000000e+04 3.935855403542509734e-02
7.774000000000000000e+04 4.019260369241230146e-02
7.775000000000000000e+04 4.203720502555369914e-02
7.776000000000000000e+04 4.224082604050630185e-02
7.777000000000000000e+04 4.031843356788149951e-02
7.778000000000000000e+04 4.089664518833160262e-02
7.779000000000000000e+04 3.984702564775940287e-02
7.780000000000000000e+04 3.905341029167169742e-02
7.781000000000000000e+04 3.919168785214419831e-02
7.782000000000000000e+04 4.129467159509649793e-02
7.783000000000000000e+04 4.025375582277770231e-02
7.784000000000000000e+04 4.156605452299109993e-02
7.785000000000000000e+04 4.193485043942919710e-02
7.786000000000000000e+04 4.000752419233320062e-02
7.787000000000000000e+04 3.764449208974830069e-02
7.788000000000000000e+04 4.218439050018780306e-02
7.789000000000000000e+04 4.051528014242639780e-02
7.790000000000000000e+04 3.831698149442670093e-02
7.791000000000000000e+04 4.216472879052159811e-02
7.792000000000000000e+04 4.218383021652689913e-02
7.793000000000000000e+04 4.103442877531050109e-02
7.794000000000000000e+04 4.120841622352600098e-02
7.795000000000000000e+04 4.582219757139679994e-02
7.796000000000000000e+04 3.975437618792049960e-02
7.797000000000000000e+04 4.026998095214359696e-02
7.798000000000000000e+04 4.145852662622920293e-02
7.799000000000000000e+04 3.957914300262919960e-02
7.800000000000000000e+04 4.113002642989149749e-02
7.801000000000000000e+04 4.344363212585439921e-02
7.802000000000000000e+04 4.271830469369879840e-02
7.803000000000000000e+04 4.046066217124460324e-02
7.804000000000000000e+04 3.958008140325539742e-02
7.805000000000000000e+04 3.889698535203930246e-02
7.806000000000000000e+04 3.698076196014880163e-02
7.807000000000000000e+04 4.175898246467110025e-02
7.808000000000000000e+04 4.279692396521560249e-02
7.809000000000000000e+04 3.987347707152359699e-02
7.810000000000000000e+04 4.312181510031219689e-02
7.811000000000000000e+04 4.133672341704359987e-02
7.812000000000000000e+04 3.998460322618480056e-02
7.813000000000000000e+04 4.188537001609800303e-02
7.814000000000000000e+04 3.776594735681999826e-02
7.815000000000000000e+04 4.118790104985230183e-02
7.816000000000000000e+04 4.009384140372269922e-02
7.817000000000000000e+04 4.062636308372020305e-02
7.818000000000000000e+04 4.234280139207839688e-02
7.819000000000000000e+04 4.389483630657189939e-02
7.820000000000000000e+04 4.092446118593209836e-02
7.821000000000000000e+04 4.167191870510569829e-02
7.822000000000000000e+04 4.082876890897749883e-02
7.823000000000000000e+04 4.051780700683590281e-02
7.824000000000000000e+04 4.075665548443790226e-02
7.825000000000000000e+04 4.170363433659070307e-02
7.826000000000000000e+04 4.346402399241919984e-02
7.827000000000000000e+04 4.242846034467220168e-02
7.828000000000000000e+04 4.189738519489760032e-02
7.829000000000000000e+04 4.349953867495059967e-02
7.830000000000000000e+04 4.199881516396999914e-02
7.831000000000000000e+04 4.115161597728719811e-02
7.832000000000000000e+04 4.287644661962979747e-02
7.833000000000000000e+04 4.431455768644809723e-02
7.834000000000000000e+04 4.134638123214239708e-02
7.835000000000000000e+04 4.197119399905199777e-02
7.836000000000000000e+04 4.328336939215660095e-02
7.837000000000000000e+04 4.122549965977660019e-02
7.838000000000000000e+04 3.966105394065379958e-02
7.839000000000000000e+04 4.061365500092500164e-02
7.840000000000000000e+04 3.950864598155019725e-02
7.841000000000000000e+04 3.951970003545279830e-02
7.842000000000000000e+04 4.285253696143619812e-02
7.843000000000000000e+04 4.315938763320439908e-02
7.844000000000000000e+04 4.059143587946890258e-02
7.845000000000000000e+04 4.171323850750920104e-02
7.846000000000000000e+04 4.299145936965940301e-02
7.847000000000000000e+04 4.097454473376269807e-02
7.848000000000000000e+04 3.793131746351709882e-02
7.849000000000000000e+04 4.233521260321140151e-02
7.850000000000000000e+04 4.110047407448289697e-02
7.851000000000000000e+04 4.175037406384939781e-02
7.852000000000000000e+04 4.256669618189330012e-02
7.853000000000000000e+04 4.366789981722830200e-02
7.854000000000000000e+04 4.116039127111430218e-02
7.855000000000000000e+04 4.112043827772139670e-02
7.856000000000000000e+04 4.150272272527209816e-02
7.857000000000000000e+04 4.260595664381980341e-02
7.858000000000000000e+04 4.125933721661560055e-02
7.859000000000000000e+04 4.172176234424110342e-02
7.860000000000000000e+04 4.305548295378679863e-02
7.861000000000000000e+04 4.329901635646819791e-02
7.862000000000000000e+04 4.085639379918570152e-02
7.863000000000000000e+04 4.080108441412449993e-02
7.864000000000000000e+04 4.205284714698789839e-02
7.865000000000000000e+04 4.373029209673399975e-02
7.866000000000000000e+04 4.271746203303330297e-02
7.867000000000000000e+04 4.272862933576099947e-02
7.868000000000000000e+04 4.501232281327240126e-02
7.869000000000000000e+04 4.458512961864469909e-02
7.870000000000000000e+04 4.158503338694569812e-02
7.871000000000000000e+04 4.238200597465029834e-02
7.872000000000000000e+04 3.912066519260400110e-02
7.873000000000000000e+04 4.336637519299980231e-02
7.874000000000000000e+04 4.020042046904560157e-02
7.875000000000000000e+04 4.108208268880839814e-02
7.876000000000000000e+04 4.224671870470039781e-02
7.877000000000000000e+04 4.070965871214859977e-02
7.878000000000000000e+04 4.091503657400599736e-02
7.879000000000000000e+04 3.989769853651520259e-02
7.880000000000000000e+04 4.286957494914529765e-02
7.881000000000000000e+04 4.183920323848720063e-02
7.882000000000000000e+04 4.168102294206620095e-02
7.883000000000000000e+04 4.067747369408600266e-02
7.884000000000000000e+04 4.398684389889229857e-02
7.885000000000000000e+04 4.119791649281970281e-02
7.886000000000000000e+04 3.887785337865350133e-02
7.887000000000000000e+04 3.973895125091070346e-02
7.888000000000000000e+04 4.492082111537450129e-02
7.889000000000000000e+04 4.324494749307630087e-02
7.890000000000000000e+04 4.558776728808879714e-02
7.891000000000000000e+04 4.339827224612229778e-02
7.892000000000000000e+04 4.170984663069240289e-02
7.893000000000000000e+04 4.266469180583949694e-02
7.894000000000000000e+04 4.091014713048930079e-02
7.895000000000000000e+04 3.725846670567980329e-02
7.896000000000000000e+04 4.084919728338710226e-02
7.897000000000000000e+04 4.555163457989690190e-02
7.898000000000000000e+04 4.691716916859149655e-02
7.899000000000000000e+04 4.200755096971980213e-02
7.900000000000000000e+04 3.907223157584659851e-02
7.901000000000000000e+04 3.933773860335350314e-02
7.902000000000000000e+04 4.111048839986319869e-02
7.903000000000000000e+04 3.848590850830069937e-02
7.904000000000000000e+04 4.343943074345579802e-02
7.905000000000000000e+04 4.426623657345769847e-02
7.906000000000000000e+04 4.442760311067100315e-02
7.907000000000000000e+04 4.193481691181660115e-02
7.908000000000000000e+04 4.514261186122889985e-02
7.909000000000000000e+04 4.237560145556919927e-02
7.910000000000000000e+04 4.216818585991850138e-02
7.911000000000000000e+04 3.659164942800990222e-02
7.912000000000000000e+04 4.184685871005049823e-02
7.913000000000000000e+04 4.307617358863349843e-02
7.914000000000000000e+04 4.329606406390659745e-02
7.915000000000000000e+04 4.196888618171210061e-02
7.916000000000000000e+04 4.520172886550419961e-02
7.917000000000000000e+04 4.314339235424990288e-02
7.918000000000000000e+04 4.015833251178260038e-02
7.919000000000000000e+04 4.057780727744100119e-02
7.920000000000000000e+04 4.133740849792950228e-02
7.921000000000000000e+04 3.964543826878069721e-02
7.922000000000000000e+04 4.362995550036429665e-02
7.923000000000000000e+04 4.318552017211910177e-02
7.924000000000000000e+04 4.674791581928729872e-02
7.925000000000000000e+04 4.175200574100010331e-02
7.926000000000000000e+04 3.962605185806750141e-02
7.927000000000000000e+04 3.941421546041960072e-02
7.928000000000000000e+04 3.892678879201409703e-02
7.929000000000000000e+04 3.883960545063010195e-02
7.930000000000000000e+04 4.265897087752810318e-02
7.931000000000000000e+04 4.230175614356990188e-02
7.932000000000000000e+04 4.057099185883990267e-02
7.933000000000000000e+04 4.223099872469900096e-02
7.934000000000000000e+04 4.161101020872590150e-02
7.935000000000000000e+04 3.801999166607850089e-02
7.936000000000000000e+04 3.996194936335079745e-02
7.937000000000000000e+04 4.182628542184819997e-02
7.938000000000000000e+04 4.376645050942890025e-02
7.939000000000000000e+04 4.455682672560210000e-02
7.940000000000000000e+04 4.101204797625539883e-02
7.941000000000000000e+04 3.854615166783330327e-02
7.942000000000000000e+04 3.868609629571430342e-02
7.943000000000000000e+04 3.754323255270709814e-02
7.944000000000000000e+04 3.974664658308030285e-02
7.945000000000000000e+04 4.049824886023990073e-02
7.946000000000000000e+04 4.646113216876979896e-02
7.947000000000000000e+04 4.428430572152129707e-02
7.948000000000000000e+04 4.236783757805819700e-02
7.949000000000000000e+04 3.942315652966490308e-02
7.950000000000000000e+04 4.069661870598789699e-02
7.951000000000000000e+04 3.867620714008800087e-02
7.952000000000000000e+04 4.093426503241059944e-02
7.953000000000000000e+04 3.715912401676169791e-02
7.954000000000000000e+04 3.980392366647719782e-02
7.955000000000000000e+04 4.560875445604319761e-02
7.956000000000000000e+04 4.203631132841109674e-02
7.957000000000000000e+04 4.251467883586879798e-02
7.958000000000000000e+04 4.027394391596309658e-02
7.959000000000000000e+04 3.872677870094769909e-02
7.960000000000000000e+04 3.911083005368699850e-02
7.961000000000000000e+04 4.024047851562499722e-02
7.962000000000000000e+04 4.511342346668240078e-02
7.963000000000000000e+04 4.380147531628599683e-02
7.964000000000000000e+04 4.168168455362319946e-02
7.965000000000000000e+04 3.920757025480269692e-02
7.966000000000000000e+04 4.075528196990489682e-02
7.967000000000000000e+04 3.991595394909380062e-02
7.968000000000000000e+04 4.006180129945269980e-02
7.969000000000000000e+04 4.013612270355219891e-02
7.970000000000000000e+04 4.345286600291729806e-02
7.971000000000000000e+04 4.485832266509529737e-02
7.972000000000000000e+04 4.159796684980390097e-02
7.973000000000000000e+04 3.858201056718819910e-02
7.974000000000000000e+04 4.146680980920790238e-02
7.975000000000000000e+04 4.067648798227310042e-02
7.976000000000000000e+04 3.748762607574460115e-02
7.977000000000000000e+04 3.860824592411510325e-02
7.978000000000000000e+04 4.495506547391409785e-02
7.979000000000000000e+04 4.528125636279579924e-02
7.980000000000000000e+04 4.365551769733420212e-02
7.981000000000000000e+04 3.937240205705160034e-02
7.982000000000000000e+04 3.752212412655350077e-02
7.983000000000000000e+04 4.065124243497839768e-02
7.984000000000000000e+04 3.673717677593230091e-02
7.985000000000000000e+04 3.843263313174240248e-02
7.986000000000000000e+04 4.092305302619930057e-02
7.987000000000000000e+04 4.443658143281929707e-02
7.988000000000000000e+04 4.318255558609959688e-02
7.989000000000000000e+04 3.880685567855830104e-02
7.990000000000000000e+04 3.988727666437619918e-02
7.991000000000000000e+04 3.868627324700350117e-02
7.992000000000000000e+04 3.844874836504459659e-02
7.993000000000000000e+04 3.908191584050649953e-02
7.994000000000000000e+04 4.367431886494149706e-02
7.995000000000000000e+04 4.189643375575539952e-02
7.996000000000000000e+04 4.068526066839690120e-02
7.997000000000000000e+04 4.001181274652480108e-02
7.998000000000000000e+04 4.051902890205379831e-02
[truncated: 1,682,306 more chars]
